# Supplementary material for: Integrated analysis of genomic and transcriptomic data for the discovery of splice-associated variants in cancer
Source: Nat Commun. 2023 Mar 22;14:1589. doi: 10.1038/s41467-023-37266-6 (PMC10033906; doi:10.1038/s41467-023-37266-6)
Supplement: Supplementary file 5 — Supplementary Data File 3 [file 41467_2023_37266_MOESM5_ESM.xlsx]

## Sheet: supplemental_file_3
variant_samples	variant_info	genes	junction_samples	chrom	start	end	strand	anchor	variant_junction_info	names	mean_norm_score_variant	sd_norm_score_variant	norm_scores_variant	total_score_variant	mean_norm_score_non	sd_norm_score_non	norm_scores_non	total_score_non	p_value_mean	p_value_min	adjusted_p	acceptors_skipped	exons_skipped	donors_skipped	cancer_gene?	cohort	CTAT-Splicing
TCGA-W5-AA2U-01A	chr11:113803280-113803281	USP28	TCGA-W5-AA2U-01A	chr11	113803877	113804673	-	DA	chr11_113803877_113804673_DA_chr11:113803280-113803281	JUNC00003645	0.6	0	0.6	12	0.360955	0.106363	0.434782608695652,0.3,0.369565217391304,0.28125,0.368421052631579,0.4,0.424242424242424,0.307692307692308,0.16,0.391304347826087,0.382352941176471,0.30379746835443,0.413793103448276,0.340909090909091,0.281818181818182,0.323529411764706,0.375,0.521739130434783,0.477611940298507,0.357142857142857,0.333333333333333,0.333333333333333,0.588235294117647,0.425531914893617,0.333333333333333,0.22222222222…	518	0	0	0	0	0	0	no	CHOL	NA
TCGA-ZH-A8Y1-01A	chr11:126269412-126269413	FOXRED1	TCGA-ZH-A8Y1-01A	chr11	126273079	126273336	+	DA	chr11_126273079_126273336_DA_chr11:126269412-126269413	JUNC00003343	0.264151	0	0.264151	42	0.191363	0.0264581	0.19811320754717,0.209059233449477,0.200892857142857,0.241935483870968,0.20873786407767,0.186813186813187,0.136363636363636,0.199507389162562,0.161676646706587,0.209401709401709,0.237668161434978,0.219512195121951,0.183206106870229,0.197604790419162,0.1875,0.15358361774744,0.198529411764706,0.216494845360825,0.186666666666667,0.189090909090909,0.177777777777778,0.136752136752137,0.200836820083682…	1499	0	0	0	1	0	0	no	CHOL	NA
TCGA-W5-AA39-01A	chr11:57741810-57741811	TMX2,TMX2-CTNND1	TCGA-W5-AA39-01A	chr11	57738770	57738974	+	DA	chr11_57738770_57738974_DA_chr11:57741810-57741811	JUNC00001941	0.130221	0	0.130221	212	0.0914571	0.0248859	0.0813648293963255,0.113789237668161,0.0892172961138478,0.0922682614267407,0.10518679724338,0.116570327552987,0.0208280416560833,0.122413793103448,0.024,0.0410868124585818,0.0777612679544329,0.103701233744582,0.12157268494568,0.100151745068285,0.103672985781991,0.120313648615535,0.068794964028777,0.083248987854251,0.0878947368421053,0.0926829268292683,0.101382488479263,0.0646183085207475,0.126381…	10521	0	0	0	0	0	0	no,no	CHOL	NA
TCGA-W5-AA39-01A	chr11:67611402-67611403	NDUFV1	TCGA-W5-AA39-01A	chr11	67611569	67611897	+	DA	chr11_67611569_67611897_DA_chr11:67611402-67611403	JUNC00002228	0.305085	0	0.305085	720	0.269619	0.0171601	0.265726681127983,0.259986684420772,0.279832935560859,0.278802992518703,0.276418786692759,0.285922684172137,0.285194174757282,0.276419213973799,0.289004914004914,0.255170561375235,0.245549416820135,0.28656462585034,0.27475498479216,0.278765690376569,0.276990553306343,0.251926782273603,0.293863439930856,0.255561303673047,0.25127644055434,0.291476903057905,0.256343863283273,0.289855072463768,0.2896…	30667	0	0	0	0	0	0	no	CHOL	NA
TCGA-W5-AA39-01A	chr12:55967933-55967934	CDK2	TCGA-W5-AA39-01A	chr12	55968169	55968778	+	DA	chr12_55968169_55968778_DA_chr12:55967933-55967934	JUNC00002795	0.341463	0	0.341463	14	0.224986	0.0475509	0.228782287822878,0.188191881918819,0.19047619047619,0.236180904522613,0.231060606060606,0.284810126582278,0.228070175438596,0.258823529411765,0.297752808988764,0.23342175066313,0.281081081081081,0.236111111111111,0.241106719367589,0.230927835051546,0.248927038626609,0.226966292134831,0.217543859649123,0.221258134490239,0.211023622047244,0.250493096646943,0.210300429184549,0.215686274509804,0.267…	2753	0	0	0	0	0	0	no	CHOL	NA
TCGA-W5-AA39-01A	chr12:55967933-55967934	CDK2	TCGA-W5-AA39-01A	chr12	55968948	55969475	+	DA	chr12_55968948_55969475_DA_chr12:55967933-55967934	JUNC00002796	0.268293	0	0.268293	11	0.203698	0.0438326	0.225092250922509,0.228782287822878,0.185185185185185,0.188442211055276,0.214015151515152,0.215189873417722,0.219298245614035,0.141176470588235,0.157303370786517,0.209549071618037,0.210810810810811,0.203703703703704,0.229249011857708,0.218556701030928,0.167381974248927,0.244943820224719,0.212280701754386,0.247288503253796,0.207874015748031,0.211045364891519,0.261802575107296,0.225490196078431,0.2…	2576	0	0	0	0	0	0	no	CHOL	NA
TCGA-ZH-A8Y2-01A	chr13:98000537-98000538	IPO5	TCGA-ZH-A8Y2-01A	chr13	97997618	98000539	+	DA	chr13_97997618_98000539_DA_chr13:98000537-98000538	JUNC00004462	1	0	1	116	0.971429	0.169031	1,1,1,1,1,1,1,1,1,1,1,1,1,1,1,1,1,1,1,1,1,1,1,1,1,1,1,1,1,1,1,1,1,1,0	3710	0	0	0	0	0	0	no	CHOL	NA
TCGA-W5-AA39-01A	chr14:30628211-30628212	SCFD1	TCGA-W5-AA39-01A	chr14	30634037	30638125	+	DA	chr14_30634037_30638125_DA_chr14:30628211-30628212	JUNC00003361	0.5	0	0.5	32	0.267099	0.0745455	0.223021582733813,0.236842105263158,0.283842794759825,0.22962962962963,0.246753246753247,0.323943661971831,0.226277372262774,0.222222222222222,0.28,0.308510638297872,0.319796954314721,0.285714285714286,0.307692307692308,0.230769230769231,0.262172284644195,0.272,0.241509433962264,0.228070175438596,0.227848101265823,0.27,0.431372549019608,0.464285714285714,0.345679012345679,0.231132075471698,0.2903…	1284	0	0	0	2	2	1	no	CHOL	NA
TCGA-W5-AA39-01A	chr14:73920979-73920980	AC005520.1,ZNF410	TCGA-W5-AA39-01A	chr14	73898262	73903960	+	DA	chr14_73898262_73903960_DA_chr14:73920979-73920980	JUNC00003588	0.179167	0	0.179167	43	0.130584	0.0235882	0.1609375,0.119638826185102,0.137892376681614,0.12779552715655,0.164271047227926,0.127931769722815,0.082089552238806,0.151785714285714,0.0688888888888889,0.11046511627907,0.130563798219585,0.11353711790393,0.143581081081081,0.108742004264392,0.164210526315789,0.13956043956044,0.124610591900312,0.132022471910112,0.148235294117647,0.153256704980843,0.143939393939394,0.117088607594937,0.082262210796…	2679	0	0	0	0	0	1	no,no	CHOL	NA
TCGA-W5-AA39-01A	chr15:80137482-80137483	ZFAND6	TCGA-W5-AA39-01A	chr15	80122800	80131180	+	DA	chr15_80122800_80131180_DA_chr15:80137482-80137483	JUNC00003940	0.565868	0	0.565868	189	0.5081	0.0280646	0.470486111111111,0.517064846416382,0.515587529976019,0.506044905008636,0.502145922746781,0.519762845849802,0.403100775193798,0.543988269794721,0.542234332425068,0.507836990595611,0.523956723338485,0.500780031201248,0.518684603886398,0.540485829959514,0.503703703703704,0.525386313465784,0.526508226691042,0.539568345323741,0.542141230068337,0.466037735849057,0.5049786628734,0.535469107551487,0.461…	11364	0	0	0	0	0	0	no	CHOL	NA
TCGA-W5-AA39-01A	chr17:17147319-17147320	MPRIP	TCGA-W5-AA39-01A	chr17	17147387	17150144	+	DA	chr17_17147387_17150144_DA_chr17:17147319-17147320	JUNC00004773	0.528302	0	0.528302	28	0.410177	0.0404185	0.402826855123675,0.394409937888199,0.364016736401674,0.390532544378698,0.382022471910112,0.482352941176471,0.333333333333333,0.409090909090909,0.408602150537634,0.401408450704225,0.430769230769231,0.44559585492228,0.463878326996198,0.387665198237885,0.408970976253298,0.438423645320197,0.344444444444444,0.391003460207612,0.345528455284553,0.394736842105263,0.392405063291139,0.459677419354839,0.52…	4333	0	0	0	0	0	0	no	CHOL	NA
TCGA-W5-AA39-01A	chr17:63583504-63583505	DCAF7	TCGA-W5-AA39-01A	chr17	63579943	63583502	+	DA	chr17_63579943_63583502_DA_chr17:63583504-63583505	JUNC00005129	0.165049	0	0.165049	17	0.0964449	0.0211901	0.100271002710027,0.116417910447761,0.0945454545454545,0.10221465076661,0.13302752293578,0.0691244239631336,0.04,0.110204081632653,0.0566801619433198,0.0629370629370629,0.0764705882352941,0.091644204851752,0.0991379310344828,0.111842105263158,0.109677419354839,0.10831234256927,0.130350194552529,0.0804020100502513,0.089974293059126,0.0801932367149758,0.0875,0.0763052208835341,0.11734693877551,0.12…	1363	0	0	0	0	0	0	no	CHOL	NA
TCGA-W5-AA39-01A	chr19:11239616-11239617	ANGPTL8	TCGA-W5-AA39-01A	chr19	11239934	11241445	+	DA	chr19_11239934_11241445_DA_chr19:11239616-11239617	JUNC00005767	0.00534759	0	0.00534759	12	0.000212694	0.000901337	0.00285714285714286,0.00458715596330275,0,0,0,0,0,0,0,0,0,0,0,0,0,0,0,0,0,0,0,0,0,0,0,0,0,0,0,0,0,0,0,0,0	4	0	0	0	1	1	1	no	CHOL	NA
TCGA-W5-AA39-01A	chr19:11239616-11239617	ANGPTL8	TCGA-W5-AA39-01A	chr19	11240296	11241445	+	DA	chr19_11240296_11241445_DA_chr19:11239616-11239617	JUNC00005769	0.282086	0	0.282086	633	0.0600889	0.0835596	0.0263157894736842,0.245714285714286,0.137254901960784,0.174358974358974,0.19954128440367,0.0185185185185185,0.0540540540540541,0.053030303030303,0.142857142857143,0.163009404388715,0.04,0.189655172413793,0.01,0.257142857142857,0.214659685863874,0.0466666666666667,0.0699300699300699,0.0604026845637584,0,0,0,0,0,0,0,0,0,0,0,0,0,0,0,0,0	600	0	0	0	0	0	0	no	CHOL	NA
TCGA-W5-AA2O-01A	chr1:155983105-155983106	ARHGEF2	TCGA-W5-AA2O-01A	chr1	155954969	155957713	-	DA	chr1_155954969_155957713_DA_chr1:155983105-155983106	JUNC00000894	0.0620384	0	0.0620384	42	0.0471944	0.00741896	0.0591549295774648,0.0448717948717949,0.0458135860979463,0.0436241610738255,0.0354838709677419,0.0451977401129944,0.05,0.038961038961039,0.0586648685097775,0.046875,0.0462697814619442,0.0533536585365854,0.0501035196687371,0.0485327313769752,0.0476825608536179,0.0376515634971283,0.0535041446872645,0.0581484315225708,0.0388127853881279,0.0410385259631491,0.0467479674796748,0.0579710144927536,0.0506…	2307	0	0	0	0	0	0	no	CHOL	NA
TCGA-W5-AA2U-01A	chr1:198741867-198741868	PTPRC	TCGA-W5-AA2U-01A	chr1	198735252	198741869	+	DA	chr1_198735252_198741869_DA_chr1:198741867-198741868	JUNC00001330	1	0	1	20	0.941558	0.235305	1,1,1,1,1,1,1,1,1,1,1,1,1,1,1,1,1,1,1,1,1,1,1,1,1,1,0.954545454545455,1,1,1,1,1,1,0,0	674	0	0	0	0	0	0	yes	CHOL	NA
TCGA-W5-AA39-01A	chr1:37978989-37978990	SF3A3	TCGA-W5-AA39-01A	chr1	37979533	37980586	-	DA	chr1_37979533_37980586_DA_chr1:37978989-37978990	JUNC00000229	0.505618	0	0.505618	45	0.380531	0.0300024	0.342657342657343,0.358078602620087,0.398633257403189,0.380327868852459,0.447236180904523,0.38,0.41025641025641,0.344017094017094,0.410526315789474,0.296482412060302,0.359154929577465,0.390455531453362,0.36734693877551,0.380622837370242,0.39961759082218,0.368613138686131,0.391143911439114,0.426415094339623,0.350253807106599,0.395348837209302,0.374631268436578,0.378048780487805,0.366666666666667,0…	5450	0	0	0	0	0	0	no	CHOL	NA
TCGA-W5-AA39-01A	chr2:164837427-164837428	COBLL1	TCGA-W5-AA39-01A	chr2	164722522	164727106	-	DA	chr2_164722522_164727106_DA_chr2:164837427-164837428	JUNC00006819	0.181818	0	0.181818	14	0.0188729	0.0208308	0.0375,0.0428571428571429,0.0555555555555556,0.0264026402640264,0.00823045267489712,0.0263157894736842,0.0185185185185185,0.037037037037037,0.0625,0.0423162583518931,0.0438247011952191,0.037037037037037,0.0481927710843374,0.0462962962962963,0.015625,0.0493827160493827,0.00784313725490196,0.0275310834813499,0.0275862068965517,0,0,0,0,0,0,0,0,0,0,0,0,0,0,0,0	132	0	0	0	1	0	0	no	CHOL	NA
TCGA-W5-AA39-01A	chr2:219208257-219208258	ZFAND2B	TCGA-W5-AA39-01A	chr2	219208639	219208977	+	DA	chr2_219208639_219208977_DA_chr2:219208257-219208258	JUNC00006973	0.237316	0	0.237316	145	0.185116	0.0152761	0.172897196261682,0.176156583629893,0.173777315296566,0.2025,0.181699346405229,0.199074074074074,0.230180426462548,0.194888178913738,0.198517298187809,0.20268972142171,0.185423365487674,0.177732379979571,0.193865030674847,0.168527918781726,0.192678227360308,0.163009404388715,0.177935943060498,0.178132678132678,0.160935350756534,0.166666666666667,0.175872093023256,0.180819180819181,0.1903285802851…	5992	0	0	0	0	0	0	no	CHOL	NA
TCGA-W5-AA39-01A	chr2:219208257-219208258	ZFAND2B	TCGA-W5-AA39-01A	chr2	219208639	219209262	+	DA	chr2_219208639_219209262_DA_chr2:219208257-219208258	JUNC00006974	0.01473	0	0.01473	9	0.00286659	0.00325065	0.00934579439252336,0.00208116545265349,0.00925925925925926,0.00328048113723346,0.00321543408360129,0.00510725229826353,0.0050761421319797,0.00899100899100899,0.00495970241785493,0.00497512437810945,0.00854700854700855,0.00317124735729387,0.00420168067226891,0.00729040097205346,0.00440528634361234,0.00794701986754967,0.000866551126516464,0.00353669319186561,0.00407331975560081,0,0,0,0,0,0,0,0,0,0…	93	0	0	0	1	1	1	no	CHOL	NA
TCGA-W5-AA39-01A	chr3:171676713-171676714	PLD1	TCGA-W5-AA39-01A	chr3	171674613	171676715	-	DA	chr3_171674613_171676715_DA_chr3:171676713-171676714	JUNC00008383	1	0	1	6	0.998851	0.00520233	1,1,1,1,1,1,1,1,1,1,1,1,1,1,0.98876404494382,1,1,1,1,1,1,1,1,0.971014492753623,1,1,1,1,1,1,1,1,1,1,1	1841	0	0	0	0	0	0	no	CHOL	NA
TCGA-W5-AA39-01A	chr3:49929610-49929611	MON1A	TCGA-W5-AA39-01A	chr3	49912011	49913220	-	DA	chr3_49912011_49913220_DA_chr3:49929610-49929611	JUNC00008053	0.888889	0	0.888889	8	0.480433	0.15852	0.346153846153846,0.583333333333333,0.428571428571429,0.5,0.428571428571429,0.636363636363636,0.333333333333333,0.363636363636364,0.53125,0.333333333333333,0.4,0.394366197183099,0.315789473684211,0.571428571428571,0.285714285714286,0.857142857142857,0.428571428571429,0.534883720930233,0.472727272727273,0.6,0.62962962962963,0.333333333333333,0.833333333333333,0.571428571428571,0.25,0.3571428571428…	459	0	0	0	0	0	1	no	CHOL	NA
TCGA-W5-AA39-01A	chr4:38867833-38867834	FAM114A1	TCGA-W5-AA39-01A	chr4	38868546	38878071	+	DA	chr4_38868546_38878071_DA_chr4:38867833-38867834	JUNC00008711	0.178571	0	0.178571	10	0.0850725	0.0394734	0.0826446280991736,0.0985915492957746,0.113636363636364,0.0813008130081301,0.0833333333333333,0.11864406779661,0.0709219858156028,0.08,0.172413793103448,0.102564102564103,0.0454545454545455,0.0887096774193548,0.103559870550162,0.135714285714286,0.032258064516129,0.0512820512820513,0.102439024390244,0.087719298245614,0.125,0.0930232558139535,0.05,0.163265306122449,0.049079754601227,0.0916666666666…	455	0	0	0	0	0	0	no	CHOL	NA
TCGA-W5-AA39-01A	chr4:38867833-38867834	FAM114A1	TCGA-W5-AA39-01A	chr4	38891830	38905522	+	DA	chr4_38891830_38905522_DA_chr4:38867833-38867834	JUNC00008713	0.5	0	0.5	28	0.36817	0.0435331	0.388429752066116,0.380281690140845,0.4,0.398373983739837,0.37280701754386,0.355932203389831,0.5,0.382978723404255,0.307692307692308,0.4,0.344827586206897,0.323076923076923,0.393939393939394,0.370967741935484,0.346278317152104,0.307142857142857,0.370967741935484,0.466666666666667,0.326829268292683,0.340852130325815,0.285714285714286,0.372093023255814,0.35,0.387755102040816,0.380368098159509,0.333…	1849	0	0	0	0	0	0	no	CHOL	NA
TCGA-W5-AA39-01A	chr4:99208926-99208927	ADH1A	TCGA-W5-AA39-01A	chr4	99279564	99280144	-	DA	chr4_99279564_99280144_DA_chr4:99208926-99208927	JUNC00008868	0.16895	0	0.16895	148	0.0521071	0.051335	0.0666666666666667,0.147826086956522,0.101584342963653,0.0838901262063846,0.0120240480961924,0.135010266940452,0.0400739827373613,0.0210526315789474,0.11843137254902,0.0822281167108753,0.0194174757281553,0.0194174757281553,0.0342177493138152,0.103205897479856,0.0873934226552984,0.0175438596491228,0.0697674418604651,0.124472748325201,0.155726724715338,0.0473933649289099,0.00952380952380952,0.09746…	4457	0	0	0	0	0	0	no	CHOL	NA
TCGA-W5-AA39-01A	chr5:73082823-73082824	FCHO2	TCGA-W5-AA39-01A	chr5	73087753	73088068	+	DA	chr5_73087753_73088068_DA_chr5:73082823-73082824	JUNC00009254	0.62	0	0.62	31	0.442782	0.0611763	0.5,0.363636363636364,0.467532467532468,0.363636363636364,0.468085106382979,0.431818181818182,0.5,0.477941176470588,0.333333333333333,0.333333333333333,0.392156862745098,0.429487179487179,0.436548223350254,0.434210526315789,0.430167597765363,0.525316455696203,0.421052631578947,0.448598130841121,0.478723404255319,0.487179487179487,0.41871921182266,0.4,0.555555555555556,0.34375,0.360824742268041,0.…	1703	0	0	0	0	0	0	no	CHOL	NA
TCGA-W5-AA2X-01A	chr7:128084723-128084724	SND1	TCGA-W5-AA2X-01A	chr7	128084847	128085711	+	DA	chr7_128084847_128085711_DA_chr7:128084723-128084724	JUNC00013884	0.362178	0	0.362178	745	0.30246	0.0126086	0.304724409448819,0.297139521307647,0.319607843137255,0.313295615275813,0.289473684210526,0.295081967213115,0.290436835891381,0.29763986013986,0.301025163094129,0.305668016194332,0.312970711297071,0.300587293112653,0.315350389321468,0.283582089552239,0.30065717415115,0.316810344827586,0.303621169916435,0.268884268884269,0.313398058252427,0.310855263157895,0.309025270758123,0.306545153272577,0.285…	16474	0	0	0	0	0	0	yes	CHOL	NA
TCGA-W5-AA39-01A	chr7:45765812-45765813	SEPT7P2	TCGA-W5-AA39-01A	chr7	45759174	45768660	-	DA	chr7_45759174_45768660_DA_chr7:45765812-45765813	JUNC00010558	1	0	1	9	0.7758	0.206582	0.285714285714286,0.818181818181818,1,0.4,0.846153846153846,0.5,1,0.733333333333333,1,1,0.818181818181818,0.944444444444444,0.8125,1,0.952380952380952,1,0.923076923076923,0.782608695652174,0.842105263157895,0.863636363636364,0.7,0.7,0.75,0.875,0.533333333333333,0.6,1,1,0.6,1,0.833333333333333,0.45,0.523809523809524,0.565217391304348,0.5	334	0	0	0	2	1	1	no	CHOL	NA
TCGA-W5-AA39-01A	chr7:5216746-5216747	WIPI2	TCGA-W5-AA39-01A	chr7	5216659	5217090	+	DA	chr7_5216659_5217090_DA_chr7:5216746-5216747	JUNC00010477	1	0	1	34	0.989358	0.0226916	0.961538461538462,1,1,1,1,1,1,0.98019801980198,0.953846153846154,1,1,1,0.991525423728814,0.974137931034483,1,1,0.898809523809524,1,0.931818181818182,0.987261146496815,1,1,0.961038961038961,1,1,1,1,1,1,1,1,1,1,1,0.987341772151899	3346	0	0	0	1	1	1	no	CHOL	NA
TCGA-W5-AA2Z-01A	chr8:47798234-47798235	PRKDC	TCGA-W5-AA2Z-01A	chr8	47794501	47798237	-	DA	chr8_47794501_47798237_DA_chr8:47798234-47798235	JUNC00015682	1	0	1	118	0.998857	0.00676123	1,1,1,1,1,1,1,1,1,1,1,1,1,1,1,1,1,1,0.96,1,1,1,1,1,1,1,1,1,1,1,1,1,1,1,1	2345	0	0	0	0	0	0	no	CHOL	NA
TCGA-W5-AA39-01A	chr19:11239616-11239617	ANGPTL8	TCGA-W5-AA39-01A	chr19	11239934	11240135	+	DA	chr19_11239934_11240135_DA_chr19:11239616-11239617	JUNC00005766	0.370766	0	0.370766	832	0.0728685	0.098457	0.322857142857143,0.215686274509804,0.205128205128205,0.240825688073394,0.0277777777777778,0.12972972972973,0.0833333333333333,0.0235849056603774,0.197994987468672,0.184952978056426,0.137931034482759,0.297142857142857,0.18848167539267,0.0866666666666667,0.0979020979020979,0.0604026845637584,0.05,0,0,0,0,0,0,0,0,0,0,0,0,0,0,0,0,0,0	750	1.11022e-16	1.11022e-16	1.3739e-15	0	0	0	no	CHOL	NA
TCGA-W5-AA39-01A	chr6:132713824-132713825	VNN1	TCGA-W5-AA39-01A	chr6	132711839	132713826	-	DA	chr6_132711839_132713826_DA_chr6:132713824-132713825	JUNC00010386	1	0	1	14	0.71504	0.407613	1,0.7,0.73202614379085,1,1,0.738461538461539,1,1,1,1,1,0.75,1,0.830188679245283,1,1,1,1,1,0.762402088772846,1,0.7,1,1,0.853333333333333,1,0.96,0,0,0,0,0,0,0,0	1114	1.11022e-16	1.11022e-16	1.3739e-15	0	0	0	no	CHOL	NA
TCGA-GS-A9TW-01A	chr10:125740999-125741000	EDRF1	TCGA-GS-A9TW-01A	chr10	125725442	125725682	+	DA	chr10_125725442_125725682_DA_chr10:125740999-125741000	JUNC00002573	0.0368189	0	0.0368189	25	0.014849	0.0121348	0.0325497287522604,0.0304347826086957,0.0297619047619048,0.029126213592233,0.0284005979073244,0.0282051282051282,0.0281124497991968,0.0277908619877532,0.0255474452554745,0.0247863247863248,0.0237388724035608,0.023728813559322,0.0235507246376812,0.0233918128654971,0.0223404255319149,0.0182481751824818,0.0179282868525896,0.0165876777251185,0.0158730158730159,0.0155763239875389,0.0143884892086331,0.…	320	0	0	0	0	0	0	no	DLBC	NA
TCGA-FA-A6HN-01A	chr10:34337277-34337278	PARD3	TCGA-FA-A6HN-01A	chr10	34337426	34341627	-	DA	chr10_34337426_34341627_DA_chr10:34337277-34337278	JUNC00002039	0.583333	0	0.583333	7	0.211334	0.144501	0.5,0.5,0.454545454545455,0.4,0.391304347826087,0.384615384615385,0.333333333333333,0.324324324324324,0.28,0.277777777777778,0.266666666666667,0.25,0.25,0.25,0.25,0.25,0.242424242424242,0.230769230769231,0.2,0.184782608695652,0.180851063829787,0.166666666666667,0.157894736842105,0.137931034482759,0.125,0.123076923076923,0.111111111111111,0.111111111111111,0.0625,0,0,0,0,0,0	154	0	0	0	0	0	0	no	DLBC	NA
TCGA-GR-A4D4-01A	chr10:89010816-89010817	FAS	TCGA-GR-A4D4-01A	chr10	89010600	89011999	+	DA	chr10_89010600_89011999_DA_chr10:89010816-89010817	JUNC00002515	0.140777	0	0.140777	29	0.0203704	0.018093	0.0579710144927536,0.0494296577946768,0.0494117647058823,0.0480769230769231,0.0410958904109589,0.0408163265306122,0.0407407407407407,0.04,0.032051282051282,0.0318181818181818,0.0308008213552361,0.0283687943262411,0.0273972602739726,0.025,0.0246575342465753,0.0224719101123595,0.0220338983050847,0.0187667560321716,0.0182555780933063,0.0175879396984925,0.0168918918918919,0.0162037037037037,0.0131147…	237	0	0	0	1	1	1	yes	DLBC	NA
TCGA-FA-A7Q1-01A	chr10:89013367-89013368	FAS	TCGA-FA-A7Q1-01A	chr10	89012081	89014119	+	DA	chr10_89012081_89014119_DA_chr10:89013367-89013368	JUNC00002132	0.65	0	0.65	13	0.000874968	0.00211498	0.00810810810810811,0.00645161290322581,0.00602409638554217,0.00416666666666667,0.00349243306169965,0.00238095238095238,0,0,0,0,0,0,0,0,0,0,0,0,0,0,0,0,0,0,0,0,0,0,0,0,0,0,0,0,0	11	0	0	0	3	2	3	yes	DLBC	NA
TCGA-GR-A4D6-01A	chr11:104908832-104908833	CASP17P	TCGA-GR-A4D6-01A	chr11	104905557	104906450	-	DA	chr11_104905557_104906450_DA_chr11:104908832-104908833	JUNC00002196	0.205128	0	0.205128	24	0.0569082	0.0565769	0.204545454545455,0.166666666666667,0.158730158730159,0.142857142857143,0.136363636363636,0.135135135135135,0.102564102564103,0.0952380952380952,0.0909090909090909,0.0816326530612245,0.0769230769230769,0.0731707317073171,0.0655737704918033,0.0617283950617284,0.0601503759398496,0.05,0.05,0.04,0.036144578313253,0.0357142857142857,0.0344827586206897,0.0277777777777778,0.024390243902439,0.02222222222…	92	0	0	0	0	0	0	no	DLBC	NA
TCGA-FF-8047-01A	chr11:121558588-121558589	SORL1	TCGA-FF-8047-01A	chr11	121557405	121558591	+	DA	chr11_121557405_121558591_DA_chr11:121558588-121558589	JUNC00002475	1	0	1	12	0.946121	0.178058	1,1,1,1,1,1,1,1,1,1,1,1,1,1,1,1,1,1,1,1,1,1,1,1,1,1,1,1,0.954545454545455,0.909090909090909,0.902439024390244,0.889830508474576,0.75,0.708333333333333,0	1016	0	0	0	0	0	0	no	DLBC	NA
TCGA-GS-A9TQ-01A	chr11:65121642-65121643	FAU	TCGA-GS-A9TQ-01A	chr11	65121539	65121739	-	DA	chr11_65121539_65121739_DA_chr11:65121642-65121643	JUNC00002977	0.00919279	0	0.00919279	575	0.0060326	0.00192919	0.0085781935333618,0.00842582369690278,0.00820097581231185,0.00818789054083172,0.00792733278282411,0.00788375080282595,0.00783482968492552,0.00762085432066462,0.00746955145895426,0.00742246178315808,0.00740936755755491,0.00705255354531065,0.00699899295065458,0.00678213407549515,0.00673089867112829,0.00668586503413416,0.00635163857446493,0.00623112296264047,0.00622851502671795,0.00619581981598681,…	8189	0	0	0	1	0	0	no	DLBC	NA
TCGA-RQ-A68N-01A	chr12:10408327-10408328	KLRC4,KLRC4-KLRK1	TCGA-RQ-A68N-01A	chr12	10407789	10408329	-	DA	chr12_10407789_10408329_DA_chr12:10408327-10408328	JUNC00003426	1	0	1	12	0.854487	0.354105	1,1,1,1,1,1,1,1,1,1,1,1,1,1,1,1,1,1,1,1,1,1,1,1,1,1,1,1,0.958333333333333,0.948717948717949,0,0,0,0,0	435	0	0	0	0	0	0	no,no	DLBC	NA
TCGA-GS-A9TY-01A	chr12:57517423-57517424	DDIT3	TCGA-GS-A9TY-01A	chr12	57517424	57517706	-	DA	chr12_57517424_57517706_DA_chr12:57517423-57517424	JUNC00002121	0.177419	0	0.177419	22	0.060238	0.0198799	0.121212121212121,0.0879120879120879,0.0864864864864865,0.0857142857142857,0.0824175824175824,0.0802139037433155,0.0763888888888889,0.0742857142857143,0.0740740740740741,0.0740740740740741,0.0672645739910314,0.0647321428571429,0.0641025641025641,0.063953488372093,0.0625,0.0601503759398496,0.0594795539033457,0.0588235294117647,0.0573248407643312,0.0566037735849057,0.0562130177514793,0.055928411633…	501	0	0	0	3	0	0	yes	DLBC	NA
TCGA-FF-8043-01A	chr12:95049067-95049068	NR2C1	TCGA-FF-8043-01A	chr12	95030873	95031349	-	DA	chr12_95030873_95031349_DA_chr12:95049067-95049068	JUNC00003378	0.0813953	0	0.0813953	7	0.013002	0.0144971	0.0657894736842105,0.0434782608695652,0.032967032967033,0.0272727272727273,0.0255102040816327,0.025089605734767,0.0222222222222222,0.0197368421052632,0.0188679245283019,0.0180995475113122,0.0176991150442478,0.0174418604651163,0.0153846153846154,0.0150375939849624,0.015,0.0144927536231884,0.0142857142857143,0.0118577075098814,0.01,0.0087719298245614,0.00803212851405622,0.00803212851405622,0,0,0,0,…	71	0	0	0	0	0	0	no	DLBC	NA
TCGA-RQ-A68N-01A	chr14:106770885-106770886	IGHV2-70	TCGA-RQ-A68N-01A	chr14	106770888	106770975	-	DA	chr14_106770888_106770975_DA_chr14:106770885-106770886	JUNC00005345	1	0	1	18	0.785285	0.339321	1,1,1,1,1,1,1,1,1,1,1,1,1,0.974358974358974,0.973684210526316,0.970588235294118,0.96969696969697,0.958041958041958,0.955342902711324,0.945945945945946,0.9375,0.917197452229299,0.9,0.866666666666667,0.8125,0.789473684210526,0.75,0.666666666666667,0.478260869565217,0.333333333333333,0.285714285714286,0,0,0,0	1544	0	0	0	0	0	0	no	DLBC	NA
TCGA-FA-A86F-01A	chr14:91475809-91475810	PPP4R3A	TCGA-FA-A86F-01A	chr14	91473370	91475850	-	DA	chr14_91473370_91475850_DA_chr14:91475809-91475810	JUNC00006587	0.787037	0	0.787037	85	0.488608	0.208899	0.75,0.75,0.727272727272727,0.677966101694915,0.671232876712329,0.666666666666667,0.660714285714286,0.652173913043478,0.642105263157895,0.636363636363636,0.61038961038961,0.60377358490566,0.591549295774648,0.568627450980392,0.566265060240964,0.552631578947368,0.516949152542373,0.515789473684211,0.513513513513513,0.5,0.5,0.492063492063492,0.488372093023256,0.478260869565217,0.469026548672566,0.446…	981	0	0	0	0	0	3	no	DLBC	NA
TCGA-FF-8043-01A	chr15:44715697-44715698	B2M	TCGA-FF-8043-01A	chr15	44716356	44717607	+	DA	chr15_44716356_44717607_DA_chr15:44715697-44715698	JUNC00004684	0.401888	0	0.401888	8217	0.32166	0.0279976	0.388482384823848,0.383873190902826,0.364961356403605,0.362929850702662,0.35549481754934,0.35300020068232,0.348250866687677,0.344391033268288,0.34401121348353,0.342611556652272,0.338033898305085,0.327806191117093,0.327205262270197,0.320248826037675,0.31948692341302,0.316230702685348,0.313262591358062,0.310313625731993,0.310216219565083,0.309816532822648,0.309186851211073,0.309133785320251,0.30744…	755724	0	0	0	1	0	0	yes	DLBC	NA
TCGA-GS-A9TY-01A	chr15:78161583-78161584	IDH3A	TCGA-GS-A9TY-01A	chr15	78163609	78163716	+	DA	chr15_78163609_78163716_DA_chr15:78161583-78161584	JUNC00003063	0.142857	0	0.142857	15	0.0775491	0.0197963	0.138513513513514,0.117647058823529,0.115555555555556,0.112676056338028,0.104910714285714,0.0935483870967742,0.0935251798561151,0.0835380835380835,0.0834035383319292,0.0833333333333333,0.0816993464052288,0.0814663951120163,0.0804953560371517,0.0766721044045677,0.0764411027568922,0.074424898511502,0.0731225296442688,0.0707070707070707,0.0683297180043384,0.0682984603237268,0.0682203389830508,0.0672…	2555	0	0	0	0	0	0	no	DLBC	NA
TCGA-GS-A9TY-01A	chr15:78161583-78161584	IDH3A	TCGA-GS-A9TY-01A	chr15	78163780	78164992	+	DA	chr15_78163780_78164992_DA_chr15:78161583-78161584	JUNC00003064	0.228571	0	0.228571	24	0.133195	0.0403581	0.222972972972973,0.21689497716895,0.184343434343434,0.183333333333333,0.182222222222222,0.179226069246436,0.174193548387097,0.171821305841924,0.153250773993808,0.151079136690647,0.150234741784038,0.132352941176471,0.131623931623932,0.131137724550898,0.130325814536341,0.129464285714286,0.127470355731225,0.127198917456022,0.125287356321839,0.119799139167862,0.11822125813449,0.117936117936118,0.117…	4486	0	0	0	0	0	0	no	DLBC	NA
TCGA-RQ-AAAT-01A	chr16:2237819-2237820	DNASE1L2	TCGA-RQ-AAAT-01A	chr16	2237649	2237767	+	DA	chr16_2237649_2237767_DA_chr16:2237819-2237820	JUNC00003767	1	0	1	15	0.933017	0.121105	1,1,1,1,1,1,1,1,1,1,1,1,1,1,1,1,1,1,1,1,1,1,1,1,1,0.888888888888889,0.888888888888889,0.846153846153846,0.84,0.8,0.8,0.7,0.666666666666667,0.625,0.6	331	0	0	0	0	0	0	no	DLBC	NA
TCGA-FF-A7CR-01A	chr16:4860952-4860953	UBN1	TCGA-FF-A7CR-01A	chr16	4860953	4868833	+	DA	chr16_4860953_4868833_DA_chr16:4860952-4860953	JUNC00007554	0.0547945	0	0.0547945	8	0.00231554	0.00567069	0.0212765957446809,0.0170940170940171,0.016,0.0140845070422535,0.00740740740740741,0.00518134715025907,0,0,0,0,0,0,0,0,0,0,0,0,0,0,0,0,0,0,0,0,0,0,0,0,0,0,0,0,0	10	0	0	0	0	0	1	no	DLBC	NA
TCGA-FF-8041-01A	chr16:790178-790179	CHTF18	TCGA-FF-8041-01A	chr16	790399	790525	+	DA	chr16_790399_790525_DA_chr16:790178-790179	JUNC00004715	0.378641	0	0.378641	39	0.241992	0.0729753	0.344827586206897,0.325301204819277,0.321428571428571,0.32,0.315217391304348,0.311827956989247,0.29940119760479,0.289156626506024,0.270627062706271,0.267857142857143,0.265625,0.264775413711584,0.26027397260274,0.2578125,0.257281553398058,0.256,0.254545454545455,0.251968503937008,0.25,0.24207492795389,0.236842105263158,0.235849056603774,0.235294117647059,0.235294117647059,0.234042553191489,0.23129…	1195	0	0	0	0	0	0	no	DLBC	NA
TCGA-FF-8061-01A	chr17:7252428-7252429	ELP5	TCGA-FF-8061-01A	chr17	7254803	7256857	+	DA	chr17_7254803_7256857_DA_chr17:7252428-7252429	JUNC00005041	0.133971	0	0.133971	168	0.102448	0.0198566	0.133498145859085,0.131744040150565,0.128297362110312,0.122950819672131,0.122448979591837,0.122426868905742,0.118233618233618,0.117052881758764,0.116189000774593,0.115875912408759,0.115248226950355,0.11496062992126,0.112593828190158,0.112531969309463,0.111253196930946,0.109043927648579,0.106356198867212,0.105873261205564,0.101810865191147,0.101,0.10010111223458,0.0980091883614089,0.09749670619235…	5691	0	0	0	0	0	0	no	DLBC	NA
TCGA-FF-8061-01A	chr17:7252428-7252429	ELP5	TCGA-FF-8061-01A	chr17	7258683	7258826	+	DA	chr17_7258683_7258826_DA_chr17:7252428-7252429	JUNC00005044	0.181818	0	0.181818	228	0.109165	0.0313261	0.178175618073316,0.175514626218852,0.164868105515588,0.16385911179173,0.152755905511811,0.151045701006971,0.144356955380577,0.134671685487244,0.123588829471182,0.116096866096866,0.115573770491803,0.11357586512866,0.112055641421947,0.109547738693467,0.108695652173913,0.103154305200341,0.101408450704225,0.101359703337454,0.10036496350365,0.100263852242744,0.0975788701393984,0.0963302752293578,0.09…	5839	0	0	0	0	0	0	no	DLBC	NA
TCGA-GR-A4D4-01A	chr17:7670716-7670717	TP53	TCGA-GR-A4D4-01A	chr17	7669690	7673535	-	DA	chr17_7669690_7673535_DA_chr17:7670716-7670717	JUNC00009149	0.0288248	0	0.0288248	13	0.00171026	0.00373827	0.0148148148148148,0.0111642743221691,0.00846660395108184,0.00666666666666667,0.0065237651444548,0.0061624649859944,0.00606060606060606,0,0,0,0,0,0,0,0,0,0,0,0,0,0,0,0,0,0,0,0,0,0,0,0,0,0,0,0	60	0	0	0	3	3	2	yes	DLBC	OV:14:5.36,DLBC:1:2.08,ESCA:1:0.52,LGG:2:0.38,SARC:1:0.38,COAD:1:0.33,STAD:1:0.25,LUSC:1:0.19,HNSC:1:0.18,BRCA:2:0.17
TCGA-GS-A9TQ-01A	chr19:57682245-57682246	AC003006.1,ZNF776	TCGA-GS-A9TQ-01A	chr19	57747091	57750785	+	DA	chr19_57747091_57750785_DA_chr19:57682245-57682246	JUNC00012080	0.234568	0	0.234568	19	0.11124	0.0609664	0.212121212121212,0.210762331838565,0.191489361702128,0.186440677966102,0.184210526315789,0.181818181818182,0.181159420289855,0.171428571428571,0.165289256198347,0.16304347826087,0.16015625,0.152380952380952,0.142857142857143,0.137931034482759,0.117647058823529,0.113475177304965,0.10989010989011,0.104838709677419,0.0996677740863787,0.0952380952380952,0.0875,0.0857142857142857,0.0821917808219178,0…	410	0	0	0	1	1	1	no,no	DLBC	NA
TCGA-FA-A6HN-01A	chr1:100266421-100266422	RTCA	TCGA-FA-A6HN-01A	chr1	100266420	100266524	+	DA	chr1_100266420_100266524_DA_chr1:100266421-100266422	JUNC00000802	1	0	1	53	0.971429	0.169031	1,1,1,1,1,1,1,1,1,1,1,1,1,1,1,1,1,1,1,1,1,1,1,1,1,1,1,1,1,1,1,1,1,1,0	2806	0	0	0	0	0	0	no	DLBC	NA
TCGA-RQ-A68N-01A	chr1:154237135-154237136	UBAP2L	TCGA-RQ-A68N-01A	chr1	154236611	154237024	+	DA	chr1_154236611_154237024_DA_chr1:154237135-154237136	JUNC00000854	0.328947	0	0.328947	25	0.249131	0.0564946	0.304904051172708,0.303030303030303,0.292246520874752,0.291390728476821,0.288828337874659,0.288135593220339,0.284313725490196,0.281081081081081,0.280467445742905,0.278953922789539,0.276670574443142,0.274251497005988,0.273155416012559,0.271777003484321,0.270053475935829,0.269141531322506,0.269076305220884,0.267368421052632,0.266666666666667,0.258620689655172,0.258555133079848,0.256032171581769,0.2…	3594	0	0	0	0	0	0	no	DLBC	NA
TCGA-FA-8693-01A	chr1:15945841-15945842	ZBTB17	TCGA-FA-8693-01A	chr1	15945840	15946154	-	DA	chr1_15945840_15946154_DA_chr1:15945841-15945842	JUNC00000147	1	0	1	34	0.993723	0.015565	1,1,1,1,1,1,1,1,1,1,1,1,1,1,1,1,1,1,1,1,1,1,1,1,1,1,1,1,1,0.988235294117647,0.978494623655914,0.964601769911504,0.955555555555556,0.954022988505747,0.939393939393939	1997	0	0	0	1	0	2	no	DLBC	NA
TCGA-GS-A9TU-01A	chr1:23452699-23452700	ASAP3	TCGA-GS-A9TU-01A	chr1	23442612	23451479	-	DA	chr1_23442612_23451479_DA_chr1:23452699-23452700	JUNC00000253	0.375	0	0.375	9	0.165237	0.124405	0.346153846153846,0.333333333333333,0.315789473684211,0.304347826086957,0.303030303030303,0.3,0.285714285714286,0.282051282051282,0.277777777777778,0.25414364640884,0.25,0.25,0.230769230769231,0.222222222222222,0.222222222222222,0.214285714285714,0.210526315789474,0.205882352941176,0.2,0.183908045977011,0.181818181818182,0.166666666666667,0.125,0.117647058823529,0,0,0,0,0,0,0,0,0,0,0	187	0	0	0	1	0	0	no	DLBC	NA
TCGA-GS-A9TZ-01A	chr20:36590908-36590909	TGIF2,TGIF2-RAB5IF	TCGA-GS-A9TZ-01A	chr20	36578966	36591505	+	DA	chr20_36578966_36591505_DA_chr20:36590908-36590909	JUNC00014305	0.041769	0	0.041769	17	0.00173634	0.00289718	0.0125,0.00792079207920792,0.00696864111498258,0.00520833333333333,0.00466200466200466,0.00442477876106195,0.00359712230215827,0.00341296928327645,0.00321543408360129,0.00255754475703325,0.00245700245700246,0.00199203187250996,0.00185528756957328,0,0,0,0,0,0,0,0,0,0,0,0,0,0,0,0,0,0,0,0,0,0	22	0	0	0	1	1	1	no,no	DLBC	OV:136:52.11,UCS:3:5.45,STAD:20:5.04,ESCA:5:2.62,DLBC:1:2.08,UCEC:4:1.99,READ:1:0.96,LUSC:4:0.74,HNSC:4:0.71,BRCA:6:0.50,BLCA:2:0.48,SARC:1:0.38,LUAD:2:0.36,THCA:2:0.36,COAD:1:0.33
TCGA-GS-A9TZ-01A	chr20:36590908-36590909	TGIF2,TGIF2-RAB5IF	TCGA-GS-A9TZ-01A	chr20	36578966	36591556	+	DA	chr20_36578966_36591556_DA_chr20:36590908-36590909	JUNC00014306	0.034398	0	0.034398	14	0.00126687	0.00289494	0.0131578947368421,0.00664451827242525,0.0062111801242236,0.00529100529100529,0.00498753117206983,0.00403225806451613,0.00401606425702811,0,0,0,0,0,0,0,0,0,0,0,0,0,0,0,0,0,0,0,0,0,0,0,0,0,0,0,0	11	0	0	0	2	1	1	no,no	DLBC	OV:72:27.59,DLBC:1:2.08,STAD:5:1.26,ESCA:2:1.05,UCEC:1:0.50,BRCA:4:0.33,SKCM:1:0.21,HNSC:1:0.18,LUAD:1:0.18
TCGA-GS-A9TT-01A	chr22:22888257-22888258	IGLL5	TCGA-GS-A9TT-01A	chr22	22888259	22893697	+	DA	chr22_22888259_22893697_DA_chr22:22888257-22888258	JUNC00016457	0.0441347	0	0.0441347	114	0.00493568	0.00615898	0.0190181335692172,0.0186842423509493,0.0183498896247241,0.0133463541666667,0.0128205128205128,0.0127814972611077,0.0121765601217656,0.010917537746806,0.00847035376183358,0.00739644970414201,0.00622200099552016,0.00611080934274851,0.00582010582010582,0.0055367579206398,0.00462160600808781,0.00402119103848854,0.00365665896843726,0.0017456449794523,0.000536193029490617,0.000506200961781827,1.023279…	1713	0	0	0	0	0	0	no	DLBC	NA
TCGA-FF-A7CX-01A	chr2:206152506-206152507	NDUFS1	TCGA-FF-A7CX-01A	chr2	206149925	206153618	-	DA	chr2_206149925_206153618_DA_chr2:206152506-206152507	JUNC00012801	0.0346535	0	0.0346535	7	0.00598931	0.00584187	0.0208333333333333,0.0172413793103448,0.0167597765363128,0.0153846153846154,0.0120481927710843,0.0118343195266272,0.0114678899082569,0.0108459869848156,0.00977198697068404,0.00851063829787234,0.00829875518672199,0.00763358778625954,0.00715990453460621,0.00712250712250712,0.00711743772241993,0.00684931506849315,0.00604838709677419,0.00598802395209581,0.004739336492891,0.00436681222707424,0.0031847…	61	0	0	0	1	1	1	no	DLBC	NA
TCGA-RQ-AAAT-01A	chr2:46612227-46612228	PIGF	TCGA-RQ-AAAT-01A	chr2	46612344	46613694	-	DA	chr2_46612344_46613694_DA_chr2:46612227-46612228	JUNC00006108	0.65	0	0.65	13	0.259147	0.0383939	0.333333333333333,0.320610687022901,0.32,0.307692307692308,0.29746835443038,0.292035398230089,0.291457286432161,0.289473684210526,0.287769784172662,0.281609195402299,0.276381909547739,0.275862068965517,0.273972602739726,0.271428571428571,0.269938650306748,0.266666666666667,0.262948207171315,0.253424657534247,0.251336898395722,0.25,0.25,0.249169435215947,0.248322147651007,0.248251748251748,0.24793…	1868	0	0	0	0	0	0	no	DLBC	NA
TCGA-FF-A7CQ-01A	chr2:74529498-74529499	AUP1	TCGA-FF-A7CQ-01A	chr2	74529282	74529362	-	DA	chr2_74529282_74529362_DA_chr2:74529498-74529499	JUNC00012762	0.456109	0	0.456109	504	0.368143	0.0575588	0.437869822485207,0.428057553956835,0.421052631578947,0.415757575757576,0.414634146341463,0.414182111200645,0.407518796992481,0.404761904761905,0.398365679264556,0.396846254927727,0.392233009708738,0.392090395480226,0.387337057728119,0.384937238493724,0.381913959613696,0.38058748403576,0.379883624272652,0.379824561403509,0.379310344827586,0.376995046780407,0.372659176029963,0.371900826446281,0.36…	10407	0	0	0	0	0	0	no	DLBC	NA
TCGA-GS-A9TT-01A	chr3:31980898-31980899	ZNF860	TCGA-GS-A9TT-01A	chr3	31981902	31988660	+	DA	chr3_31981902_31988660_DA_chr3:31980898-31980899	JUNC00017279	0.191176	0	0.191176	13	0.022875	0.0263329	0.0909090909090909,0.0806451612903226,0.0740740740740741,0.0625,0.0534351145038168,0.0476190476190476,0.0404494382022472,0.0404040404040404,0.0372881355932203,0.037037037037037,0.0362694300518135,0.0326797385620915,0.0303030303030303,0.0288461538461538,0.0254237288135593,0.0240963855421687,0.0234375,0.0223880597014925,0.0128205128205128,0,0,0,0,0,0,0,0,0,0,0,0,0,0,0,0	100	0	0	0	1	1	1	no	DLBC	NA
TCGA-GS-A9TQ-01A	chr4:128114743-128114744	LARP1B	TCGA-GS-A9TQ-01A	chr4	128114742	128121826	+	DA	chr4_128114742_128121826_DA_chr4:128114743-128114744	JUNC00017046	1	0	1	8	0.826633	0.359086	1,1,1,1,1,1,1,1,1,1,1,1,1,1,1,1,1,1,1,1,1,1,1,1,1,1,0.875,0.857142857142857,0.8,0.4,0,0,0,0,0	192	0	0	0	0	0	0	no	DLBC	NA
TCGA-RQ-AAAT-01A	chr4:94654640-94654641	PDLIM5	TCGA-RQ-AAAT-01A	chr4	94654640	94657427	+	DA	chr4_94654640_94657427_DA_chr4:94654640-94654641	JUNC00008417	1	0	1	10	0.96291	0.168782	1,1,1,1,1,1,1,1,1,1,1,1,1,1,1,1,1,1,1,1,1,1,1,1,1,1,1,0.978260869565217,0.972972972972973,0.970588235294118,0.970588235294118,0.96969696969697,0.923076923076923,0.916666666666667,0	1036	0	0	0	1	1	1	no	DLBC	NA
TCGA-GS-A9TW-01A	chr5:176486489-176486490	FAF2	TCGA-GS-A9TW-01A	chr5	176486489	176488951	+	DA	chr5_176486489_176488951_DA_chr5:176486489-176486490	JUNC00018329	1	0	1	18	0.747447	0.414291	1,1,1,1,1,1,1,1,1,1,1,1,1,1,1,1,0.96875,0.944444444444444,0.936170212765957,0.936170212765957,0.916666666666667,0.913793103448276,0.911111111111111,0.909090909090909,0.909090909090909,0.909090909090909,0.90625,0,0,0,0,0,0,0,0	734	0	0	0	0	0	0	no	DLBC	NA
TCGA-GS-A9TY-01A	chr6:24522766-24522767	ALDH5A1	TCGA-GS-A9TY-01A	chr6	24522925	24527997	+	DA	chr6_24522925_24527997_DA_chr6:24522766-24522767	JUNC00008419	0.541667	0	0.541667	13	0.307036	0.0410161	0.426229508196721,0.359550561797753,0.356164383561644,0.350785340314136,0.349673202614379,0.347593582887701,0.339622641509434,0.333333333333333,0.333333333333333,0.329394387001477,0.328025477707006,0.326923076923077,0.321739130434783,0.321212121212121,0.321167883211679,0.315315315315315,0.308615049073064,0.307692307692308,0.305389221556886,0.303317535545024,0.301953818827709,0.3,0.3,0.29090909090…	2877	0	0	0	0	0	0	no	DLBC	NA
TCGA-FF-8043-01A	chr6:7313041-7313042	SSR1	TCGA-FF-8043-01A	chr6	7310029	7313042	-	DA	chr6_7310029_7313042_DA_chr6:7313041-7313042	JUNC00012654	1	0	1	30	0.996744	0.0108196	1,1,1,1,1,1,1,1,1,1,1,1,1,1,1,1,1,1,1,1,1,1,1,1,0.998577524893314,0.997863247863248,0.997429305912596,0.997282608695652,0.997118155619596,0.996563573883162,0.995348837209302,0.993243243243243,0.991228070175439,0.983870967741935,0.9375	7341	0	0	0	0	0	0	no	DLBC	NA
TCGA-GS-A9TZ-01A	chr7:5529663-5529664	ACTB	TCGA-GS-A9TZ-01A	chr7	5529733	5530524	-	DA	chr7_5529733_5530524_DA_chr7:5529663-5529664	JUNC00019831	0.0185815	0	0.0185815	2326	8.55963e-05	9.02197e-05	0.000323139743250786,0.000267637920802448,0.000259594167784364,0.000232554276507035,0.000197373142898155,0.000172117039586919,0.000169947599490157,0.000146670577882077,0.000136103801832865,0.000123896972783965,0.000123808344682432,0.000107041168033226,0.000100355705221842,0.000100002000040001,9.69814522972482e-05,8.76040297853701e-05,7.88146279949559e-05,7.75903539671948e-05,4.02026212109029e-05,…	184	0	0	0	2	0	1	no	DLBC	NA
TCGA-RQ-AAAT-01A	chr8:100717771-100717772	PABPC1	TCGA-RQ-AAAT-01A	chr8	100715601	100717773	-	DA	chr8_100715601_100717773_DA_chr8:100717771-100717772	JUNC00009823	1	0	1	26	0.998205	0.00299493	1,1,1,1,1,1,1,1,1,1,1,1,1,1,1,1,0.999272727272727,0.999220576773188,0.998920086393089,0.998898375103277,0.99866785079929,0.998579040852576,0.998571428571429,0.998532648569332,0.998344370860927,0.997871208089409,0.997685185185185,0.997491638795987,0.997150997150997,0.996543778801843,0.995188452285485,0.994857510177844,0.994832041343669,0.991071428571429,0.98546511627907	64314	0	0	0	0	0	0	yes	DLBC	NA
TCGA-FF-A7CX-01A	chr8:71844231-71844232	MSC-AS1	TCGA-FF-A7CX-01A	chr8	71844422	71962923	+	DA	chr8_71844422_71962923_DA_chr8:71844231-71844232	JUNC00019428	0.228571	0	0.228571	8	0.0563172	0.0433555	0.217391304347826,0.123287671232877,0.0943396226415094,0.0909090909090909,0.087719298245614,0.0847457627118644,0.0833333333333333,0.0793650793650794,0.0733590733590734,0.0714285714285714,0.071301247771836,0.0711297071129707,0.0652173913043478,0.0651465798045603,0.065,0.0625,0.0625,0.0606060606060606,0.0602409638554217,0.0599078341013825,0.0567375886524823,0.050314465408805,0.05,0.0487804878048781…	330	0	0	0	0	0	1	no	DLBC	NA
TCGA-GR-A4D6-01A	chr9:121175017-121175018	CNTRL	TCGA-GR-A4D6-01A	chr9	121175224	121177163	+	DA	chr9_121175224_121177163_DA_chr9:121175017-121175018	JUNC00013576	0.722892	0	0.722892	180	0.449707	0.072112	0.624203821656051,0.613636363636364,0.597701149425287,0.525773195876289,0.51219512195122,0.506666666666667,0.503246753246753,0.5,0.495575221238938,0.491935483870968,0.485294117647059,0.471153846153846,0.464285714285714,0.461038961038961,0.453333333333333,0.44920993227991,0.444444444444444,0.442307692307692,0.441176470588235,0.439153439153439,0.425087108013937,0.417989417989418,0.416149068322981,0…	3254	0	0	0	0	0	0	yes	DLBC	NA
TCGA-FA-A82F-01A	chr9:129869424-129869425	USP20	TCGA-FA-A82F-01A	chr9	129869425	129869672	+	DA	chr9_129869425_129869672_DA_chr9:129869424-129869425	JUNC00018876	0.19403	0	0.19403	13	0.120158	0.0371772	0.1875,0.179948586118252,0.16597510373444,0.163366336633663,0.157706093189964,0.157407407407407,0.148051948051948,0.147632311977716,0.146804835924007,0.142857142857143,0.142857142857143,0.141592920353982,0.136363636363636,0.127388535031847,0.125,0.120689655172414,0.11875,0.11787072243346,0.117283950617284,0.116352201257862,0.116216216216216,0.116161616161616,0.116071428571429,0.111111111111111,0.…	863	0	0	0	0	0	0	no	DLBC	NA
TCGA-VB-A8QN-01A	chrX:119574898-119574899	UBE2A	TCGA-VB-A8QN-01A	chrX	119574755	119574908	+	DA	chrX_119574755_119574908_DA_chrX:119574898-119574899	JUNC00020068	0.722222	0	0.722222	39	0.0517276	0.0493217	0.166666666666667,0.145833333333333,0.135135135135135,0.117486338797814,0.10989010989011,0.0920502092050209,0.0881226053639847,0.0881226053639847,0.0833333333333333,0.0804597701149425,0.0802469135802469,0.0718954248366013,0.0707070707070707,0.0689655172413793,0.0622568093385214,0.0618860510805501,0.0614886731391586,0.0606060606060606,0.0600414078674948,0.0590551181102362,0.046218487394958,0,0,0,0…	462	0	0	0	1	0	0	no	DLBC	NA
TCGA-FA-A7Q1-01A	chrX:77589941-77589942	ATRX	TCGA-FA-A7Q1-01A	chrX	77589940	77593696	-	DA	chrX_77589940_77593696_DA_chrX:77589941-77589942	JUNC00020943	1	0	1	47	0.827366	0.381863	1,1,1,1,1,1,1,1,1,1,1,1,1,1,1,1,1,1,1,1,1,1,1,1,1,1,1,0.984126984126984,0.973684210526316,0,0,0,0,0,0	718	0	0	0	0	0	0	yes	DLBC	NA
TCGA-ND-A4WC-01A	chr10:92609509-92609510	KIF11	TCGA-ND-A4WC-01A	chr10	92609509	92613040	+	DA	chr10_92609509_92613040_DA_chr10:92609509-92609510	JUNC00003747	1	0	1	6	0.830363	0.371646	1,1,1,1,1,1,1,1,1,1,1,1,1,1,1,1,1,1,1,1,1,1,1,1,1,1,1,1,1,1,0.833333333333333,1,1,1,0.925531914893617,1,1,0.911111111111111,1,1,1,1,1,1,1,1,0,0,0,0,0,0,0,0,0	1174	0	0	0	0	0	0	no	UCS	NA
TCGA-ND-A4WC-01A	chr11:57806035-57806036	CTNND1	TCGA-ND-A4WC-01A	chr11	57806035	57806915	+	DA	chr11_57806035_57806915_DA_chr11:57806035-57806036	JUNC00005175	1	0	1	55	0.740134	0.322423	0.317073170731707,0.571428571428571,0.888888888888889,0.769230769230769,1,0.73972602739726,1,0.95049504950495,0.86875,0.4,0.909090909090909,1,1,0.96039603960396,0.842857142857143,0.894736842105263,1,0.691056910569106,1,0.36734693877551,1,1,0.948051948051948,1,0.211764705882353,0.960975609756098,0.903225806451613,0.428571428571429,0.827067669172932,0.863636363636364,0.5,0.880952380952381,0.4897959…	3272	0	0	0	1	1	1	yes	UCS	NA
TCGA-ND-A4WC-01A	chr12:110013245-110013246	ANKRD13A	TCGA-ND-A4WC-01A	chr12	110012137	110013125	+	DA	chr12_110012137_110013125_DA_chr12:110013245-110013246	JUNC00008189	0.486111	0	0.486111	35	0.282131	0.12721	0.326530612244898,0.3125,0.333333333333333,0.363636363636364,0.2,0.411764705882353,0.3375,0.4,0.339622641509434,0.373626373626374,0.25,0.323529411764706,0.285714285714286,0.316666666666667,0.423423423423423,0.25,0.319327731092437,0.375,0.268518518518519,0.346153846153846,0.25,0.360515021459227,0.354430379746835,0.311827956989247,0.36046511627907,0.471428571428571,0.384615384615385,0.3157894736842…	1034	0	0	0	0	0	0	no	UCS	NA
TCGA-NA-A4QW-01A	chr14:102040407-102040408	DYNC1H1	TCGA-NA-A4QW-01A	chr14	102039732	102040236	+	DA	chr14_102039732_102040236_DA_chr14:102040407-102040408	JUNC00012010	0.0417284	0	0.0417284	479	0.0251245	0.0107896	0.016314657898065,0.0199415326790562,0.0233014471425067,0.0182704019488429,0.0130758157389635,0.0123060460139112,0.0249943706372439,0.0389931452972244,0.00553141050967997,0.0304670779302531,0.030083413099959,0.0120378331900258,0.00655689931516829,0.0140412979351032,0.0387216303844372,0.0393319806461683,0.0322712002443245,0.0246292372881356,0.031829385917908,0.0329324169530355,0.00591895583548338,…	11013	0	0	0	0	0	0	no	UCS	NA
TCGA-ND-A4WC-01A	chr16:19691468-19691469	VPS35L	TCGA-ND-A4WC-01A	chr16	19682390	19691353	+	DA	chr16_19682390_19691353_DA_chr16:19691468-19691469	JUNC00011963	0.4125	0	0.4125	198	0.304054	0.0439052	0.343383584589615,0.316901408450704,0.306666666666667,0.327868852459016,0.293007769145394,0.261290322580645,0.3202416918429,0.354166666666667,0.224537037037037,0.326145552560647,0.31496062992126,0.281045751633987,0.293023255813953,0.291600633914422,0.341991341991342,0.309446254071661,0.311567164179104,0.278571428571429,0.293427230046948,0.405994550408719,0.318295739348371,0.245562130177515,0.2435…	7724	0	0	0	0	0	0	no	UCS	NA
TCGA-N9-A4Q7-01A	chr16:70514509-70514510	COG4	TCGA-N9-A4Q7-01A	chr16	70514509	70517626	-	DA	chr16_70514509_70517626_DA_chr16:70514509-70514510	JUNC00010019	0.818182	0	0.818182	18	0.525172	0.078291	0.464,0.594202898550725,0.477064220183486,0.428571428571429,0.488888888888889,0.511111111111111,0.494444444444444,0.562874251497006,0.714285714285714,0.592857142857143,0.495575221238938,0.5,0.577777777777778,0.464285714285714,0.505882352941176,0.5,0.570776255707763,0.51,0.5703125,0.490196078431373,0.708333333333333,0.387096774193548,0.428571428571429,0.555555555555556,0.432258064516129,0.56790123…	3543	0	0	0	1	1	1	no	UCS	NA
TCGA-N8-A4PO-01A	chr17:15981145-15981146	ZSWIM7	TCGA-N8-A4PO-01A	chr17	15978163	15986800	-	DA	chr17_15978163_15986800_DA_chr17:15981145-15981146	JUNC00013810	0.0542169	0	0.0542169	9	0.00105293	0.00362315	0.0116550116550117,0.0138888888888889,0.00476190476190476,0.0181268882175227,0.00947867298578199,0,0,0,0,0,0,0,0,0,0,0,0,0,0,0,0,0,0,0,0,0,0,0,0,0,0,0,0,0,0,0,0,0,0,0,0,0,0,0,0,0,0,0,0,0,0,0,0,0,0	18	0	0	0	2	1	2	no	UCS	NA
TCGA-N6-A4VG-01A	chr17:7674971-7674972	TP53	TCGA-N6-A4VG-01A	chr17	7674290	7675053	-	DA	chr17_7674290_7675053_DA_chr17:7674971-7674972	JUNC00013728	0.510204	0	0.510204	25	0.0124511	0.0212701	0.111111111111111,0.0126984126984127,0.0198412698412698,0.0145631067961165,0.0236686390532544,0.0201729106628242,0.0408163265306122,0.0434782608695652,0.00635593220338983,0.0297520661157025,0.0179856115107914,0.0127659574468085,0.0321285140562249,0.0833333333333333,0.015748031496063,0.0182926829268293,0.0289855072463768,0.0246913580246914,0.043010752688172,0.0186335403726708,0.0233463035019455,0.…	128	0	0	0	1	1	2	yes	UCS	UCS:1:1.82,OV:4:1.53,BLCA:1:0.24,BRCA:2:0.17
TCGA-N9-A4Q7-01A	chr17:7675215-7675216	TP53	TCGA-N9-A4Q7-01A	chr17	7675236	7675994	-	DA	chr17_7675236_7675994_DA_chr17:7675215-7675216	JUNC00010478	1	0	1	72	0.953148	0.158584	1,1,0.986206896551724,1,1,1,1,0.947145877378435,0.1,0.956284153005464,1,1,1,1,1,0.976047904191617,0.979695431472081,1,1,0.945945945945946,1,1,1,1,0.985221674876847,0.987113402061856,1,0.97979797979798,1,0.975757575757576,0.976744186046512,1,0.983050847457627,1,0.619047619047619,1,0.982608695652174,1,1,1,1,1,1,0.928571428571429,1,0.921052631578947,0.294117647058824,1,0.965217391304348,1,0.98333333…	6071	0	0	0	2	0	0	yes	UCS	NA
TCGA-N5-A4RS-01A	chr17:7675237-7675238	TP53	TCGA-N5-A4RS-01A	chr17	7675215	7675994	-	DA	chr17_7675215_7675994_DA_chr17:7675237-7675238	JUNC00008675	0.210526	0	0.210526	36	0	0	0,0,0,0,0,0,0,0,0,0,0,0,0,0,0,0,0,0,0,0,0,0,0,0,0,0,0,0,0,0,0,0,0,0,0,0,0,0,0,0,0,0,0,0,0,0,0,0,0,0,0,0,0,0,0	0	0	0	0	3	0	1	yes	UCS	OV:7:2.68,READ:2:1.92,UCS:1:1.82,STAD:5:1.26,GBM:2:1.18,ESCA:2:1.05,LUAD:4:0.71,PRAD:3:0.58,LUSC:3:0.56,UCEC:1:0.50,LIHC:2:0.49,BRCA:5:0.42,SARC:1:0.38,SKCM:1:0.21,LGG:1:0.19,HNSC:1:0.18
TCGA-N9-A4Q3-01A	chr17:7676272-7676273	TP53	TCGA-N9-A4Q3-01A	chr17	7675236	7676382	-	DA	chr17_7675236_7676382_DA_chr17:7676272-7676273	JUNC00012762	0.142857	0	0.142857	16	0.0032848	0.00575514	0.00505050505050505,0.012751677852349,0.0144404332129964,0.0070298769771529,0.00516795865633075,0.0173913043478261,0.00459418070444104,0.00394321766561514,0.00593471810089021,0.00662251655629139,0.00707964601769911,0.00536193029490617,0.00550964187327824,0.024,0.0229885057471264,0.00925925925925926,0.00570342205323194,0.0087719298245614,0.00906344410876133,0,0,0,0,0,0,0,0,0,0,0,0,0,0,0,0,0,0,0,0,…	95	0	0	0	4	3	3	yes	UCS	READ:3:2.88,KICH:1:1.10,OV:2:0.77,GBM:1:0.59,UCEC:1:0.50,BRCA:5:0.42,SARC:1:0.38,LUSC:2:0.37,BLCA:1:0.24,LGG:1:0.19,PRAD:1:0.19,LUAD:1:0.18
TCGA-NF-A5CP-01A	chr17:82017111-82017112	ASPSCR1	TCGA-NF-A5CP-01A	chr17	82012283	82016476	+	DA	chr17_82012283_82016476_DA_chr17:82017111-82017112	JUNC00015884	0.384956	0	0.384956	174	0.319833	0.0304454	0.285573122529644,0.323262839879154,0.280260707635009,0.339366515837104,0.331635900700191,0.359360301034807,0.314192849404117,0.265129682997118,0.221407288562915,0.323943661971831,0.383512544802867,0.300550747442958,0.278717201166181,0.293544457978075,0.345911949685535,0.333333333333333,0.332892998678996,0.337713534822602,0.330097087378641,0.361058601134216,0.338048090523338,0.28869286287089,0.26…	17073	0	0	0	1	1	3	yes	UCS	NA
TCGA-NF-A5CP-01A	chr17:82017111-82017112	ASPSCR1	TCGA-NF-A5CP-01A	chr17	82013050	82016476	+	DA	chr17_82013050_82016476_DA_chr17:82017111-82017112	JUNC00015885	0.0132743	0	0.0132743	6	0.000270492	0.00146682	0.00962309542902967,0.00525394045534151,0,0,0,0,0,0,0,0,0,0,0,0,0,0,0,0,0,0,0,0,0,0,0,0,0,0,0,0,0,0,0,0,0,0,0,0,0,0,0,0,0,0,0,0,0,0,0,0,0,0,0,0,0	15	0	0	0	1	1	2	yes	UCS	LIHC:16:3.89,UCEC:2:1.00,STAD:3:0.76,CESC:2:0.65,ESCA:1:0.52,BLCA:2:0.48,OV:1:0.38,LUSC:2:0.37,HNSC:1:0.18,LUAD:1:0.18
TCGA-ND-A4WC-01A	chr18:63335358-63335359	KDSR	TCGA-ND-A4WC-01A	chr18	63331901	63338800	-	DA	chr18_63331901_63338800_DA_chr18:63335358-63335359	JUNC00015457	0.151163	0	0.151163	26	0.0109948	0.012474	0.0163934426229508,0.012987012987013,0.0116279069767442,0.0404040404040404,0.0133333333333333,0.0233918128654971,0.0338164251207729,0.0174672489082969,0.0273972602739726,0.00462962962962963,0.0193548387096774,0.0147058823529412,0.0130718954248366,0.00892857142857143,0.0131578947368421,0.00847457627118644,0.0119047619047619,0.0287769784172662,0.0107142857142857,0.018018018018018,0.0048780487804878…	84	0	0	0	2	1	1	yes	UCS	NA
TCGA-ND-A4WC-01A	chr18:8406110-8406111	PTPRM	TCGA-ND-A4WC-01A	chr18	8394611	8406109	+	DA	chr18_8394611_8406109_DA_chr18:8406110-8406111	JUNC00015063	1	0	1	15	0.97152	0.135395	1,0.972972972972973,1,1,1,1,1,1,0.957446808510638,0.988235294117647,1,1,1,0.978021978021978,1,0.918367346938776,1,0.985714285714286,1,1,0.982758620689655,1,1,1,1,0.990384615384615,1,1,0.945454545454545,0.976,1,1,1,1,0.952380952380952,1,1,1,1,1,0.969387755102041,1,1,1,0.972972972972973,0.968503937007874,1,1,0.875,1,1,1,1,1,0	3098	0	0	0	0	0	1	no	UCS	NA
TCGA-N7-A59B-01A	chr19:33196776-33196777	LRP3	TCGA-N7-A59B-01A	chr19	33202986	33204638	+	DA	chr19_33202986_33204638_DA_chr19:33196776-33196777	JUNC00010647	0.75	0	0.75	15	0.456685	0.0470835	0.384146341463415,0.447058823529412,0.477911646586345,0.424528301886792,0.507109004739337,0.587719298245614,0.474178403755869,0.435096153846154,0.451895043731778,0.457516339869281,0.482993197278912,0.430939226519337,0.547368421052632,0.437956204379562,0.451086956521739,0.494897959183673,0.4609375,0.445054945054945,0.451127819548872,0.44,0.514705882352941,0.491071428571429,0.442857142857143,0.4318…	6954	0	0	0	0	0	0	no	UCS	NA
TCGA-QM-A5NM-01A	chr19:52212830-52212831	PPP2R1A	TCGA-QM-A5NM-01A	chr19	52213110	52215779	+	DA	chr19_52213110_52215779_DA_chr19:52212830-52212831	JUNC00009809	0.474187	0	0.474187	248	0.355879	0.0196719	0.384937238493724,0.358809801633606,0.369042215161144,0.356033452807646,0.366210476639925,0.429319371727749,0.357010500308833,0.346214263273641,0.401587301587302,0.339917695473251,0.341480948957584,0.358481499279193,0.347068145800317,0.363074204946996,0.314698259903739,0.357105124141574,0.358426966292135,0.362077179609338,0.354272778720996,0.358030372756558,0.39853747714808,0.323828125,0.38862307…	40074	0	0	0	0	0	0	yes	UCS	NA
TCGA-ND-A4WC-01A	chr19:6416492-6416493	KHSRP	TCGA-ND-A4WC-01A	chr19	6416882	6416987	-	DA	chr19_6416882_6416987_DA_chr19:6416492-6416493	JUNC00015688	0.346058	0	0.346058	417	0.291842	0.0272824	0.30381679389313,0.282051282051282,0.291891891891892,0.241622574955908,0.245980707395498,0.230337078651685,0.302292263610315,0.295505617977528,0.345132743362832,0.307620817843866,0.287917737789203,0.264058679706601,0.297213622291022,0.224576271186441,0.295324971493729,0.307783018867925,0.289365210222589,0.306620209059233,0.316,0.304864864864865,0.276853252647504,0.285550458715596,0.25806451612903…	14360	0	0	0	0	0	0	no	UCS	NA
TCGA-N7-A4Y0-01A	chr20:417526-417527	RBCK1	TCGA-N7-A4Y0-01A	chr20	410025	410412	+	DA	chr20_410025_410412_DA_chr20:417526-417527	JUNC00013037	0.458265	0	0.458265	280	0.25203	0.0895882	0.226860254083485,0.288288288288288,0.237777777777778,0.331691297208539,0.319410319410319,0.247159090909091,0.2625,0.211634904714142,0.426966292134831,0.180819912152269,0.319548872180451,0.30622009569378,0.385906040268456,0.361663652802893,0.237816764132554,0.313311688311688,0.244648318042813,0.294117647058824,0.218150087260035,0.224867724867725,0.32425068119891,0.393305439330544,0.37480559875583…	9253	0	0	0	0	0	0	no	UCS	NA
TCGA-ND-A4WC-01A	chr20:49033023-49033024	ARFGEF2	TCGA-ND-A4WC-01A	chr20	49032166	49033023	+	DA	chr20_49032166_49033023_DA_chr20:49033023-49033024	JUNC00020004	1	0	1	10	0.981325	0.0680131	1,0.95,1,1,1,1,1,1,1,1,0.941176470588235,1,1,1,1,1,1,1,1,1,1,0.55,1,1,1,1,1,1,1,0.96969696969697,1,1,1,1,1,1,1,1,1,1,1,1,0.962962962962963,1,1,1,0.777777777777778,0.944444444444444,0.944444444444444,1,1,0.98,0.952380952380952,1,1	1271	0	0	0	0	0	0	no	UCS	NA
TCGA-ND-A4WC-01A	chr21:28876491-28876492	N6AMT1	TCGA-ND-A4WC-01A	chr21	28876491	28878192	-	DA	chr21_28876491_28878192_DA_chr21:28876491-28876492	JUNC00020180	1	0	1	10	0.989585	0.038093	1,1,1,1,1,1,1,1,1,1,1,0.863636363636364,0.826086956521739,1,1,1,1,1,1,1,1,1,1,1,1,1,1,0.891304347826087,1,1,1,1,1,1,1,1,1,1,1,1,1,1,1,0.846153846153846,1,1,1,1,1,1,1,1,1,1,1	1143	0	0	0	0	0	0	no	UCS	NA
TCGA-NF-A4WX-01A	chr22:50517482-50517483	NCAPH2	TCGA-NF-A4WX-01A	chr22	50517482	50517577	+	DA	chr22_50517482_50517577_DA_chr22:50517482-50517483	JUNC00021436	1	0	1	77	0.996886	0.016455	1,1,1,1,1,1,1,1,1,1,1,1,1,1,1,1,1,1,1,1,1,1,1,1,1,1,1,1,1,1,1,1,0.93,1,1,1,1,0.89873417721519,1,1,1,1,1,1,1,1,1,1,1,1,1,1,1,1,1	5120	0	0	0	0	0	0	no	UCS	NA
TCGA-N5-A4RJ-01A	chr2:128000304-128000305	SAP130	TCGA-N5-A4RJ-01A	chr2	128000146	128000307	-	DA	chr2_128000146_128000307_DA_chr2:128000304-128000305	JUNC00015106	1	0	1	7	0.963636	0.188919	1,1,1,1,1,1,1,1,1,1,1,1,1,1,1,1,1,1,1,1,1,1,1,1,1,1,1,1,1,1,1,1,1,1,1,1,1,1,1,1,1,1,1,1,1,1,1,1,1,1,1,1,1,0,0	1448	0	0	0	0	0	0	no	UCS	NA
TCGA-N5-A4R8-01A	chr2:178732719-178732720	TTN	TCGA-N5-A4R8-01A	chr2	178582208	178582296	-	DA	chr2_178582208_178582296_DA_chr2:178732719-178732720	JUNC00020228	0.0030015	0	0.0030015	6	7.80965e-05	0.000329101	0.00112296462661426,0.000444247001332741,9.03668895716609e-05,0.000315258511979823,0.00214132762312634,0.000181143012408296,0,0,0,0,0,0,0,0,0,0,0,0,0,0,0,0,0,0,0,0,0,0,0,0,0,0,0,0,0,0,0,0,0,0,0,0,0,0,0,0,0,0,0,0,0,0,0,0,0	12	0	0	0	0	0	0	no	UCS	NA
TCGA-N5-A4R8-01A	chr2:178732719-178732720	TTN	TCGA-N5-A4R8-01A	chr2	178604305	178604708	-	DA	chr2_178604305_178604708_DA_chr2:178732719-178732720	JUNC00020251	0.0030015	0	0.0030015	6	8.42676e-05	0.000346488	0.000444247001332741,0.00132978723404255,0.000538213132400431,0.00214132762312634,0.000181143012408296,0,0,0,0,0,0,0,0,0,0,0,0,0,0,0,0,0,0,0,0,0,0,0,0,0,0,0,0,0,0,0,0,0,0,0,0,0,0,0,0,0,0,0,0,0,0,0,0,0,0	7	0	0	0	0	0	0	no	UCS	NA
TCGA-N5-A4R8-01A	chr2:178732719-178732720	TTN	TCGA-N5-A4R8-01A	chr2	178612162	178612277	-	DA	chr2_178612162_178612277_DA_chr2:178732719-178732720	JUNC00020262	0.00350175	0	0.00350175	7	0.000132197	0.000386555	0.000631711939355654,0.000561482313307131,0.000444247001332741,0.00132978723404255,0.00107642626480086,0.000451834447858305,0.00214132762312634,0.000634000543429037,0,0,0,0,0,0,0,0,0,0,0,0,0,0,0,0,0,0,0,0,0,0,0,0,0,0,0,0,0,0,0,0,0,0,0,0,0,0,0,0,0,0,0,0,0,0,0	23	0	0	0	0	0	0	no	UCS	NA
TCGA-N5-A4R8-01A	chr2:178732719-178732720	TTN	TCGA-N5-A4R8-01A	chr2	178632792	178632918	-	DA	chr2_178632792_178632918_DA_chr2:178732719-178732720	JUNC00020278	0.0030015	0	0.0030015	6	2.94539e-05	0.000111239	0.000187160771102377,0.000664893617021277,9.03668895716609e-05,0.000315258511979823,0.000362286024816593,0,0,0,0,0,0,0,0,0,0,0,0,0,0,0,0,0,0,0,0,0,0,0,0,0,0,0,0,0,0,0,0,0,0,0,0,0,0,0,0,0,0,0,0,0,0,0,0,0,0	8	0	0	0	0	0	0	no	UCS	NA
TCGA-N5-A4R8-01A	chr2:178732719-178732720	TTN	TCGA-N5-A4R8-01A	chr2	178654291	178654445	-	DA	chr2_178654291_178654445_DA_chr2:178732719-178732720	JUNC00020305	0.00650325	0	0.00650325	13	0.000420532	0.00118745	0.00315855969677827,0.00349040139616056,0.00149728616881902,0.00442477876106195,0.0010183299389002,0.00465425531914894,0.000538213132400431,0.00434743229779911,0,0,0,0,0,0,0,0,0,0,0,0,0,0,0,0,0,0,0,0,0,0,0,0,0,0,0,0,0,0,0,0,0,0,0,0,0,0,0,0,0,0,0,0,0,0,0	78	0	0	0	0	0	0	no	UCS	NA
TCGA-N5-A4R8-01A	chr2:178732719-178732720	TTN	TCGA-N5-A4R8-01A	chr2	178663055	178663266	-	DA	chr2_178663055_178663266_DA_chr2:178732719-178732720	JUNC00020327	0.0115058	0	0.0115058	23	0.00114248	0.0024168	0.00410612760581175,0.00523560209424084,0.00636346621748082,0.00533096401599289,0.00884955752212389,0.00610997963340122,0.0086436170212766,0.0041568769202964,0.00441361916771753,0.00428265524625268,0.00534371886604474,0,0,0,0,0,0,0,0,0,0,0,0,0,0,0,0,0,0,0,0,0,0,0,0,0,0,0,0,0,0,0,0,0,0,0,0,0,0,0,0,0,0,0,0	204	0	0	0	0	0	0	no	UCS	NA
TCGA-N5-A4R8-01A	chr2:178732719-178732720	TTN	TCGA-N5-A4R8-01A	chr2	178663902	178664015	-	DA	chr2_178663902_178664015_DA_chr2:178732719-178732720	JUNC00020331	0.00450225	0	0.00450225	9	5.27121e-05	0.00028058	0.00199468085106383,0.000542201337429966,0.000362286024816593,0,0,0,0,0,0,0,0,0,0,0,0,0,0,0,0,0,0,0,0,0,0,0,0,0,0,0,0,0,0,0,0,0,0,0,0,0,0,0,0,0,0,0,0,0,0,0,0,0,0,0,0	13	0	0	0	0	0	0	no	UCS	NA
TCGA-ND-A4WC-01A	chr2:206159957-206159958	EEF1B2	TCGA-ND-A4WC-01A	chr2	206159684	206159913	+	DA	chr2_206159684_206159913_DA_chr2:206159957-206159958	JUNC00019143	0.727941	0	0.727941	198	0.472485	0.106023	0.340974212034384,0.601423487544484,0.429378531073446,0.495867768595041,0.582706766917293,0.5078125,0.544973544973545,0.365853658536585,0.418994413407821,0.5,0.511194029850746,0.58974358974359,0.588957055214724,0.395121951219512,0.358255451713396,0.483221476510067,0.415929203539823,0.401162790697674,0.517543859649123,0.62111801242236,0.454166666666667,0.432506887052342,0.359116022099448,0.5529411…	5730	0	0	0	0	0	0	no	UCS	NA
TCGA-ND-A4WC-01A	chr3:100633264-100633265	ADGRG7	TCGA-ND-A4WC-01A	chr3	100635826	100637302	+	DA	chr3_100635826_100637302_DA_chr3:100633264-100633265	JUNC00022081	0.368421	0	0.368421	7	0.0106061	0.0556817	0.333333333333333,0.25,0,0,0,0,0,0,0,0,0,0,0,0,0,0,0,0,0,0,0,0,0,0,0,0,0,0,0,0,0,0,0,0,0,0,0,0,0,0,0,0,0,0,0,0,0,0,0,0,0,0,0,0,0	5	0	0	0	0	0	0	no	UCS	NA
TCGA-N5-A4RU-01A	chr3:55004761-55004762	CACNA2D3	TCGA-N5-A4RU-01A	chr3	54987753	55004763	+	DA	chr3_54987753_55004763_DA_chr3:55004761-55004762	JUNC00021909	1	0	1	9	0.815688	0.36061	1,1,1,1,1,1,0.857142857142857,1,1,0.75,1,1,1,1,1,1,1,1,1,1,1,1,1,1,1,1,1,0.9375,0.727272727272727,0.5,1,1,1,1,1,1,1,1,1,1,1,1,1,0.727272727272727,1,0.363636363636364,1,0,0,0,0,0,0,0,0	287	0	0	0	0	0	0	no	UCS	NA
TCGA-ND-A4WC-01A	chr4:84817582-84817583	WDFY3	TCGA-ND-A4WC-01A	chr4	84817585	84820085	-	DA	chr4_84817585_84820085_DA_chr4:84817582-84817583	JUNC00023476	0.7	0	0.7	7	0.209667	0.175855	0.5,0.666666666666667,0.111111111111111,0.6,0.35,0.25,0.333333333333333,0.333333333333333,0.254901960784314,0.185185185185185,0.333333333333333,0.142857142857143,0.478260869565217,0.266666666666667,0.181818181818182,0.2,0.239130434782609,0.25,0.166666666666667,0.4,0.142857142857143,0.285714285714286,0.5,0.285714285714286,0.272727272727273,0.388888888888889,0.176470588235294,0.4,0.15,0.17021276595…	151	0	0	0	0	0	0	no	UCS	NA
TCGA-N9-A4Q7-01A	chr5:160403463-160403464	SLU7	TCGA-N9-A4Q7-01A	chr5	160404556	160404809	-	DA	chr5_160404556_160404809_DA_chr5:160403463-160403464	JUNC00019803	0.734317	0	0.734317	199	0.513101	0.0437585	0.46875,0.503184713375796,0.506329113924051,0.538812785388128,0.448844884488449,0.483383685800604,0.4609375,0.53125,0.48876404494382,0.621621621621622,0.593659942363112,0.512820512820513,0.471544715447154,0.480555555555556,0.506493506493506,0.511811023622047,0.511682242990654,0.520725388601036,0.567901234567901,0.536516853932584,0.444915254237288,0.449275362318841,0.503311258278146,0.466019417475…	8038	0	0	0	1	0	0	no	UCS	NA
TCGA-N8-A4PM-01A	chr5:66075021-66075022	ERBIN	TCGA-N8-A4PM-01A	chr5	66054951	66076316	+	DA	chr5_66054951_66076316_DA_chr5:66075021-66075022	JUNC00020818	0.818182	0	0.818182	9	0.253359	0.147597	0.32,0.615384615384615,0.28,0.375,0.121212121212121,0.318181818181818,0.403508771929825,0.29047619047619,0.222222222222222,0.127118644067797,0.36046511627907,0.375,0.538461538461538,0.166666666666667,0.142857142857143,0.0769230769230769,0.115044247787611,0.246913580246914,0.338461538461538,0.203883495145631,0.271186440677966,0.415384615384615,0.112781954887218,0.305555555555556,0.4,0.253968253968…	1238	0	0	0	3	3	4	no	UCS	NA
TCGA-ND-A4WC-01A	chr5:76600810-76600811	IQGAP2	TCGA-ND-A4WC-01A	chr5	76597602	76600812	+	DA	chr5_76597602_76600812_DA_chr5:76600810-76600811	JUNC00024581	1	0	1	9	0.790991	0.401123	1,1,1,1,1,0.975,1,1,1,1,1,1,1,0.933333333333333,1,1,1,1,0.75,1,1,1,1,1,1,1,1,1,1,1,1,1,1,1,1,1,0.846153846153846,1,1,1,1,1,1,1,0,0,0,0,0,0,0,0,0,0,0	612	0	0	0	0	0	0	no	UCS	NA
TCGA-N8-A4PP-01A	chr5:87372196-87372197	RASA1	TCGA-N8-A4PP-01A	chr5	87362671	87363348	+	DA	chr5_87362671_87363348_DA_chr5:87372196-87372197	JUNC00027914	0.0446602	0	0.0446602	46	0.0229966	0.0117382	0.00982800982800983,0.0171232876712329,0.0147368421052632,0.00740740740740741,0.0110497237569061,0.0290178571428571,0.0263157894736842,0.0105263157894737,0.0399361022364217,0.0237388724035608,0.0261627906976744,0.0336680448907265,0.0336927223719677,0.0226244343891403,0.0260586319218241,0.0190995907230559,0.0295629820051414,0.0360824742268041,0.026578073089701,0.0247252747252747,0.0249554367201426…	908	0	0	0	0	0	0	no	UCS	NA
TCGA-ND-A4WC-01A	chr6:130880206-130880207	EPB41L2	TCGA-ND-A4WC-01A	chr6	130867581	130869563	-	DA	chr6_130867581_130869563_DA_chr6:130880206-130880207	JUNC00026751	0.2249	0	0.2249	56	0.139912	0.0425074	0.0983213429256595,0.0956521739130435,0.161369193154034,0.160621761658031,0.181494661921708,0.13855421686747,0.15036231884058,0.174418604651163,0.141674333026679,0.170305676855895,0.202572347266881,0.0909090909090909,0.190789473684211,0.150997150997151,0.191836734693878,0.172786177105832,0.184397163120567,0.143646408839779,0.173295454545455,0.154362416107383,0.0891410048622366,0.183908045977011,0…	3973	0	0	0	1	0	0	no	UCS	NA
TCGA-ND-A4WC-01A	chr6:30891476-30891477	DDR1	TCGA-ND-A4WC-01A	chr6	30891120	30892002	+	DA	chr6_30891120_30892002_DA_chr6:30891476-30891477	JUNC00025856	0.0740741	0	0.0740741	24	0.0102487	0.0102932	0.0273224043715847,0.0112359550561798,0.0172413793103448,0.0301003344481605,0.019047619047619,0.0170715692711753,0.0284784377542718,0.02081526452732,0.0206489675516224,0.00945626477541371,0.015,0.0219123505976096,0.0204498977505112,0.0121836925960637,0.0169265033407572,0.0277777777777778,0.0200803212851406,0.0223642172523962,0.0222222222222222,0.00996677740863787,0.0232558139534884,0.020797227036…	493	0	0	0	1	1	1	no	UCS	NA
TCGA-N7-A4Y0-01A	chr7:44058876-44058877	DBNL	TCGA-N7-A4Y0-01A	chr7	44058480	44058902	+	DA	chr7_44058480_44058902_DA_chr7:44058876-44058877	JUNC00018329	1	0	1	122	0.940596	0.0279601	0.927480916030534,0.954128440366973,0.923076923076923,0.897058823529412,0.96551724137931,0.864661654135338,0.9475,0.936781609195402,0.964912280701754,0.94488188976378,0.96,0.937062937062937,1,0.944954128440367,0.956810631229236,0.935251798561151,0.945714285714286,0.91705069124424,0.949367088607595,0.958974358974359,0.939024390243902,0.930041152263374,0.974747474747475,0.942307692307692,0.95454545…	12863	0	0	0	1	0	0	no	UCS	NA
TCGA-N6-A4V9-01A	chr8:38135765-38135766	ASH2L	TCGA-N6-A4V9-01A	chr8	38133546	38138816	+	DA	chr8_38133546_38138816_DA_chr8:38135765-38135766	JUNC00030736	0.16273	0	0.16273	62	0.0148374	0.00966528	0.0103896103896104,0.0176470588235294,0.00688073394495413,0.0297397769516729,0.0103896103896104,0.0165825522710887,0.0205479452054795,0.0175438596491228,0.0211640211640212,0.012280701754386,0.0180722891566265,0.0382978723404255,0.0278551532033426,0.00947867298578199,0.0077120822622108,0.0177865612648221,0.0315789473684211,0.00833333333333333,0.0144736842105263,0.0078125,0.0190274841437632,0.02606…	299	0	0	0	1	1	1	no	UCS	NA
TCGA-ND-A4WC-01A	chr9:111592924-111592925	PTGR1	TCGA-ND-A4WC-01A	chr9	111586165	111594222	-	DA	chr9_111586165_111594222_DA_chr9:111592924-111592925	JUNC00030159	0.0686275	0	0.0686275	35	0.00348863	0.0107577	0.0152439024390244,0.0638297872340425,0.026615969581749,0.0212765957446809,0.0239520958083832,0.0160857908847185,0.0248704663212435,0,0,0,0,0,0,0,0,0,0,0,0,0,0,0,0,0,0,0,0,0,0,0,0,0,0,0,0,0,0,0,0,0,0,0,0,0,0,0,0,0,0,0,0,0,0,0,0	73	0	0	0	2	2	5	no	UCS	NA
TCGA-N7-A4Y0-01A	chr9:136942046-136942047	FBXW5	TCGA-N7-A4Y0-01A	chr9	136941684	136942100	-	DA	chr9_136941684_136942100_DA_chr9:136942046-136942047	JUNC00020619	0.068	0	0.068	17	0.0306219	0.00959371	0.0384615384615385,0.0371287128712871,0.0355097365406644,0.0366492146596859,0.0320197044334975,0.0642857142857143,0.0375722543352601,0.0227272727272727,0.036427732079906,0.0180412371134021,0.018796992481203,0.0282352941176471,0.0391389432485323,0.0333333333333333,0.0307167235494881,0.0165745856353591,0.0197856553998351,0.0345528455284553,0.0329835082458771,0.0325670498084291,0.0451807228915663,0.…	965	0	0	0	0	0	2	no	UCS	NA
TCGA-N7-A4Y0-01A	chr9:136942046-136942047	FBXW5	TCGA-N7-A4Y0-01A	chr9	136942466	136942547	-	DA	chr9_136942466_136942547_DA_chr9:136942046-136942047	JUNC00020620	0.316	0	0.316	79	0.239275	0.0261224	0.18552036199095,0.252475247524752,0.238258877434135,0.270506108202443,0.253694581280788,0.171428571428571,0.202312138728324,0.236742424242424,0.239717978848414,0.242268041237113,0.223684210526316,0.202352941176471,0.270058708414873,0.256410256410256,0.252559726962457,0.23572744014733,0.246496290189613,0.203252032520325,0.233883058470765,0.262452107279693,0.228915662650602,0.220447284345048,0.208…	7661	0	0	0	0	0	0	no	UCS	NA
TCGA-N7-A4Y0-01A	chrX:2910656-2910657	ARSD	TCGA-N7-A4Y0-01A	chrX	2918227	2920601	-	DA	chrX_2918227_2920601_DA_chrX:2910656-2910657	JUNC00020650	0.294118	0	0.294118	10	0.0952697	0.0480472	0.176470588235294,0.0283018867924528,0.1,0.0710059171597633,0.105263157894737,0.0508474576271186,0.106666666666667,0.139737991266376,0.0792079207920792,0.0862068965517241,0.0310077519379845,0.128354725787631,0.105263157894737,0.140845070422535,0.120879120879121,0.114624505928854,0.175438596491228,0.178571428571429,0.0465116279069767,0.068421052631579,0.125,0.0819672131147541,0.0666666666666667,0.…	871	0	0	0	0	0	1	no	UCS	NA
TCGA-ND-A4WC-01A	chrX:38034006-38034007	AF241726.2,SYTL5	TCGA-ND-A4WC-01A	chrX	38089587	38094295	+	DA	chrX_38089587_38094295_DA_chrX:38034006-38034007	JUNC00030831	0.0077951	0	0.0077951	7	0.000635218	0.00142831	0.000835073068893528,0.00365965233302836,0.000351741118536757,0.00130548302872063,0.00666868748105486,0.000734214390602056,0.00394736842105263,0.00235294117647059,0.00306278713629403,0.00434572670207629,0.00233100233100233,0.000827129859387924,0.00395061728395062,0.000564546480993602,0,0,0,0,0,0,0,0,0,0,0,0,0,0,0,0,0,0,0,0,0,0,0,0,0,0,0,0,0,0,0,0,0,0,0,0,0,0,0,0,0	68	0	0	0	0	0	0	no,no	UCS	NA
TCGA-ND-A4WC-01A	chrX:38034006-38034007	AF241726.2,SYTL5	TCGA-ND-A4WC-01A	chrX	38110482	38120358	+	DA	chrX_38110482_38120358_DA_chrX:38034006-38034007	JUNC00030836	0.0077951	0	0.0077951	7	0.000650806	0.00140079	0.00146137787056367,0.00167037861915367,0.00548947849954254,0.000175870559268378,0.00327868852459016,0.000491159135559921,0.0063655653228251,0.00460526315789474,0.00117647058823529,0.00306278713629403,0.0010482180293501,0.000723589001447178,0.000909090909090909,0.000827129859387924,0.00070323488045007,0.000842815002107038,0.000494071146245059,0.00246913580246914,0,0,0,0,0,0,0,0,0,0,0,0,0,0,0,0,0,…	63	0	0	0	0	0	0	no,no	UCS	NA
TCGA-ND-A4WC-01A	chrX:38034006-38034007	AF241726.2,SYTL5	TCGA-ND-A4WC-01A	chrX	38122215	38125298	+	DA	chrX_38122215_38125298_DA_chrX:38034006-38034007	JUNC00030838	0.00668151	0	0.00668151	6	0.000931103	0.00162898	0.00271398747390397,0.000556792873051225,0.00365965233302836,0.000175870559268378,0.00130548302872063,0.00655737704918033,0.0045468323734465,0.00164203612479475,0.00328947368421053,0.000667408231368187,0.00439077936333699,0.00144857556735876,0.00121951219512195,0.000265886732252061,0.00310800310800311,0.00109051254089422,0.00193423597678917,0.00594530321046373,0.00210703750526759,0.00345679012345…	84	0	0	0	0	0	0	no,no	UCS	NA
TCGA-ND-A4WC-01A	chrX:38034006-38034007	AF241726.2,SYTL5	TCGA-ND-A4WC-01A	chrX	38125506	38126588	+	DA	chrX_38125506_38126588_DA_chrX:38034006-38034007	JUNC00030839	0.00668151	0	0.00668151	6	0.000918141	0.00152239	0.00313152400835073,0.00111358574610245,0.00365965233302836,0.000351741118536757,0.00261096605744125,0.00655737704918033,0.00277200277200277,0.00333434374052743,0.00220264317180617,0.00526315789473684,0.000482858522452921,0.000909090909090909,0.0024390243902439,0.000531773464504121,0.00310800310800311,0.00386847195357834,0.000388651379712398,0.00117096018735363,0.00237812128418549,0.0021070375052…	82	0	0	0	0	0	0	no,no	UCS	NA
TCGA-ND-A4WC-01A	chrX:38034006-38034007	RPGR	TCGA-ND-A4WC-01A	chrX	38299141	38301247	-	DA	chrX_38299141_38301247_DA_chrX:38034006-38034007	JUNC00030862	0.0300668	0	0.0300668	27	0.00756775	0.00617742	0.0135265700483092,0.012962962962963,0.00918580375782881,0.00111358574610245,0.00658978583196046,0.010064043915828,0.0237892948173322,0.00882352941176471,0.00474850510024622,0.010443864229765,0.00327868852459016,0.00207900207900208,0.00785854616895874,0.00212185510760837,0.0246305418719212,0.0102790014684288,0.00328947368421053,0.00311457174638487,0.00941176470588235,0.00386266094420601,0.0042372…	506	0	0	0	0	0	0	no	UCS	NA
TCGA-ND-A4WC-01A	chrX:38034006-38034007	RPGR	TCGA-ND-A4WC-01A	chrX	38323524	38327340	-	DA	chrX_38323524_38327340_DA_chrX:38034006-38034007	JUNC00030872	0.0178174	0	0.0178174	16	0.00445007	0.00352151	0.00555555555555556,0.00521920668058455,0.00167037861915367,0.00329489291598023,0.00548947849954254,0.016142735768904,0.00334154062609919,0.00261096605744125,0.00442043222003929,0.0018187329493786,0.0114942528735632,0.00807635829662261,0.0017797552836485,0.00470588235294118,0.000858369098712446,0.00423728813559322,0.0078740157480315,0.00987925356750823,0.00765696784073507,0.00419287211740042,0.00…	312	0	0	0	2	1	2	no	UCS	NA
TCGA-ND-A4WC-01A	chrX:48684281-48684282	WAS	TCGA-ND-A4WC-01A	chrX	48683985	48684283	+	DA	chrX_48683985_48684283_DA_chrX:48684281-48684282	JUNC00030973	1	0	1	14	0.906203	0.289622	1,1,0.9,1,1,1,1,1,1,1,1,1,1,1,1,1,0.941176470588235,1,1,1,1,1,1,1,1,1,1,1,1,1,1,1,1,1,1,1,1,1,1,1,1,1,1,1,1,1,1,1,1,1,0,0,0,0,0	726	0	0	0	0	0	0	yes	UCS	NA
TCGA-N7-A4Y0-01A	chrX:53218394-53218395	KDM5C	TCGA-N7-A4Y0-01A	chrX	53218398	53220839	-	DA	chrX_53218398_53220839_DA_chrX:53218394-53218395	JUNC00020892	0.5	0	0.5	7	0.311866	0.0965687	0.384615384615385,0.424242424242424,0.392,0.32,0.235294117647059,0.379032258064516,0.313860252004582,0.470588235294118,0.361979166666667,0.356687898089172,0.238095238095238,0.290322580645161,0.5,0.341317365269461,0.291845493562232,0.331360946745562,0.299270072992701,0.282051282051282,0.333333333333333,0.451612903225806,0.444444444444444,0.304347826086957,0.349206349206349,0.157894736842105,0.3181…	3303	0	0	0	2	1	1	yes	UCS	NA
TCGA-ND-A4WC-01A	chr19:13100834-13100835	LYL1	TCGA-ND-A4WC-01A	chr19	13100748	13100837	-	DA	chr19_13100748_13100837_DA_chr19:13100834-13100835	JUNC00015991	1	0	1	9	0.85075	0.202742	0.846153846153846,0.6,0.533333333333333,0.818181818181818,1,0.647058823529412,1,0.588235294117647,0.75,1,0.590909090909091,0.555555555555556,0.789473684210526,1,1,1,1,0.789473684210526,0.916666666666667,1,1,0.838709677419355,0.666666666666667,1,1,0.612903225806452,0.777777777777778,1,0.708333333333333,1,0.875,1,1,1,0.571428571428571,1,0.653846153846154,1,0.875,1,1,1,0.869565217391304,1,0.71428571…	816	1.11022e-16	1.11022e-16	2.172e-15	0	0	0	yes	UCS	NA
TCGA-KO-8408-01A	chr14:45044634-45044635	TOGARAM1	TCGA-KO-8408-01A	chr14	45052562	45054431	+	DA	chr14_45052562_45054431_DA_chr14:45044634-45044635	JUNC00002715	0.354839	0	0.354839	11	0.223424	0.0591372	0.292929292929293,0.333333333333333,0.270408163265306,0.212121212121212,0.1875,0.346938775510204,0.2,0.289855072463768,0.235294117647059,0.274193548387097,0.219512195121951,0.287128712871287,0.271317829457364,0.260869565217391,0.166666666666667,0.128205128205128,0.24,0.320754716981132,0.209424083769634,0.2,0.245901639344262,0.234042553191489,0.232394366197183,0.296296296296296,0.159090909090909,0…	1319	0	0	0	0	0	0	no	KICH	NA
TCGA-KN-8428-01A	chr16:1941402-1941403	MSRB1	TCGA-KN-8428-01A	chr16	1940892	1941029	-	DA	chr16_1940892_1941029_DA_chr16:1941402-1941403	JUNC00004835	0.0515464	0	0.0515464	15	0.00673262	0.0124616	0.035031847133758,0.0316622691292876,0.0207253886010363,0.023936170212766,0.0285714285714286,0.0167364016736402,0.0334728033472803,0.034965034965035,0.0341880341880342,0.0149812734082397,0.026431718061674,0.0311614730878187,0.0414201183431953,0.0272952853598015,0.0190217391304348,0.0112866817155756,0,0,0,0,0,0,0,0,0,0,0,0,0,0,0,0,0,0,0,0,0,0,0,0,0,0,0,0,0,0,0,0,0,0,0,0,0,0,0,0,0,0,0,0,0,0,0,0	138	0	0	0	0	0	1	no	KICH	NA
TCGA-KL-8331-01A	chr16:69752240-69752241	NOB1	TCGA-KL-8331-01A	chr16	69749630	69754594	-	DA	chr16_69749630_69754594_DA_chr16:69752240-69752241	JUNC00004317	0.182482	0	0.182482	75	0.0165739	0.00941368	0.0251572327044025,0.0205761316872428,0.0114678899082569,0.0210526315789474,0.0152439024390244,0.0077120822622108,0.0170212765957447,0.0116279069767442,0.0266075388026608,0.0192771084337349,0.0186046511627907,0.0201612903225806,0.0125944584382872,0.0101010101010101,0.0107913669064748,0.0127118644067797,0.0360721442885772,0.0307692307692308,0.0198511166253102,0.0292275574112735,0.0116959064327485,…	389	0	0	0	2	1	1	no	KICH	NA
TCGA-KN-8432-01A	chr19:36141217-36141218	CAPNS1	TCGA-KN-8432-01A	chr19	36142741	36142909	+	DA	chr19_36142741_36142909_DA_chr19:36141217-36141218	JUNC00005588	0.203183	0	0.203183	1315	0.17874	0.0111392	0.177696387976762,0.177766078792665,0.165579528349222,0.177097625329815,0.131298793470546,0.175293438522224,0.176927194860814,0.186248990216318,0.186794462193823,0.186087393269714,0.169158439116126,0.176800166009546,0.170889124361815,0.181311145652373,0.177489177489178,0.177194342181748,0.192338028169014,0.190641601961586,0.17891654465593,0.172530733361594,0.187893669264439,0.185398846230356,0.18…	104263	0	0	0	0	0	0	no	KICH	NA
TCGA-KN-8428-01A	chr1:161170024-161170025	PPOX	TCGA-KN-8428-01A	chr1	161168127	161168432	+	DA	chr1_161168127_161168432_DA_chr1:161170024-161170025	JUNC00000885	0.157258	0	0.157258	39	0.0743107	0.0174248	0.104294478527607,0.0721311475409836,0.0637254901960784,0.0755208333333333,0.0472972972972973,0.062015503875969,0.0954356846473029,0.0830564784053156,0.0702875399361022,0.1,0.062111801242236,0.0728155339805825,0.0585365853658537,0.0682926829268293,0.0764119601328904,0.0668693009118541,0.0668316831683168,0.0630630630630631,0.0697674418604651,0.0673575129533679,0.0851063829787234,0.0588235294117647…	1343	0	0	0	1	0	0	no	KICH	NA
TCGA-KN-8428-01A	chr3:142553822-142553823	ATR	TCGA-KN-8428-01A	chr3	142553740	142553825	-	DA	chr3_142553740_142553825_DA_chr3:142553822-142553823	JUNC00010275	1	0	1	14	0.921875	0.27049	1,1,1,1,1,1,1,1,1,1,1,1,1,1,1,1,1,1,1,1,1,1,1,1,1,1,1,1,1,1,1,1,1,1,1,1,1,1,1,1,1,1,1,1,1,1,1,1,1,1,1,1,1,1,1,1,1,1,1,0,0,0,0,0	612	0	0	0	0	0	0	yes	KICH	NA
TCGA-KN-8432-01A	chr4:48510984-48510985	FRYL	TCGA-KN-8432-01A	chr4	48510984	48512481	-	DA	chr4_48510984_48512481_DA_chr4:48510984-48510985	JUNC00008171	1	0	1	21	0.997159	0.0227273	1,0.818181818181818,1,1,1,1,1,1,1,1,1,1,1,1,1,1,1,1,1,1,1,1,1,1,1,1,1,1,1,1,1,1,1,1,1,1,1,1,1,1,1,1,1,1,1,1,1,1,1,1,1,1,1,1,1,1,1,1,1,1,1,1,1,1	1728	0	0	0	0	0	0	no	KICH	NA
TCGA-KL-8331-01A	chr6:30655596-30655597	DHX16	TCGA-KL-8331-01A	chr6	30655336	30655435	-	DA	chr6_30655336_30655435_DA_chr6:30655596-30655597	JUNC00009942	0.384615	0	0.384615	45	0.24894	0.041834	0.317307692307692,0.216216216216216,0.175438596491228,0.216783216783217,0.355555555555556,0.234782608695652,0.222222222222222,0.278688524590164,0.263736263736264,0.21875,0.223684210526316,0.252252252252252,0.23943661971831,0.268115942028986,0.297520661157025,0.191176470588235,0.253521126760563,0.257142857142857,0.31,0.198979591836735,0.238095238095238,0.257142857142857,0.252100840336134,0.2946428…	2180	0	0	0	0	0	0	no	KICH	NA
TCGA-KN-8428-01A	chr6:85538838-85538839	SNX14	TCGA-KN-8428-01A	chr6	85536924	85541985	-	DA	chr6_85536924_85541985_DA_chr6:85538838-85538839	JUNC00012195	0.134436	0	0.134436	187	0.0716846	0.0259414	0.100762066045724,0.0427350427350427,0.0798583792289536,0.0680309734513274,0.0828402366863905,0.0505902192242833,0.062192118226601,0.0980487804878049,0.0808656036446469,0.0971922246220302,0.0858662613981763,0.0823244552058111,0.0615894039735099,0.109863672814755,0.0743801652892562,0.0458404074702886,0.126177024482109,0.0674373795761079,0.117493472584856,0.0573514077163712,0.0977092099111734,0.105…	6144	0	0	0	2	1	1	no	KICH	NA
TCGA-KL-8336-01A	chr8:52658000-52658001	RB1CC1	TCGA-KL-8336-01A	chr8	52676571	52683549	-	DA	chr8_52676571_52683549_DA_chr8:52658000-52658001	JUNC00011790	0.0360991	0	0.0360991	67	0.0191859	0.00932506	0.0175,0.0146137787056367,0.0324989020641195,0.00429799426934097,0.032,0.00794438927507448,0.0236326806212019,0.021155830753354,0.0048780487804878,0.0255281690140845,0.0287854889589905,0.0150166852057842,0.0236348818255909,0.0139664804469274,0.00669344042838019,0.0270165959089155,0.0110192837465565,0.0323896965059934,0.0115384615384615,0.0310155077538769,0.0273794002607562,0.0350782514840799,0.01…	2078	0	0	0	0	0	0	no	KICH	NA
TCGA-KM-8477-01A	chr9:79576178-79576179	TLE4	TCGA-KM-8477-01A	chr9	79574936	79612656	+	DA	chr9_79574936_79612656_DA_chr9:79576178-79576179	JUNC00011250	0.357143	0	0.357143	10	0.00143724	0.00886689	0.0666666666666667,0.0253164556962025,0,0,0,0,0,0,0,0,0,0,0,0,0,0,0,0,0,0,0,0,0,0,0,0,0,0,0,0,0,0,0,0,0,0,0,0,0,0,0,0,0,0,0,0,0,0,0,0,0,0,0,0,0,0,0,0,0,0,0,0,0,0	3	0	0	0	4	3	5	no	KICH	NA
TCGA-UD-AAC1-01A	chr10:128072213-128072214	PTPRE	TCGA-UD-AAC1-01A	chr10	128070901	128072138	+	DA	chr10_128070901_128072138_DA_chr10:128072213-128072214	JUNC00002582	0.416149	0	0.416149	67	0.293357	0.0704485	0.296875,0.258426966292135,0.207317073170732,0.219512195121951,0.293333333333333,0.370967741935484,0.346153846153846,0.338461538461538,0.395348837209302,0.160714285714286,0.325,0.371134020618557,0.318965517241379,0.316455696202532,0.306666666666667,0.12962962962963,0.33625730994152,0.311111111111111,0.243119266055046,0.259067357512953,0.289915966386555,0.115384615384615,0.282258064516129,0.335403…	2502	0	0	0	0	0	1	no	MESO	NA
TCGA-LK-A4O6-01A	chr13:110642521-110642522	CARS2	TCGA-LK-A4O6-01A	chr13	110644606	110645967	-	DA	chr13_110644606_110645967_DA_chr13:110642521-110642522	JUNC00004396	0.0266667	0	0.0266667	8	0.00616905	0.00568217	0.00404040404040404,0.00903614457831325,0.00371747211895911,0.0106837606837607,0.00371747211895911,0.00433839479392625,0.00136425648021828,0.00604229607250755,0.00341296928327645,0.0135135135135135,0.00319744204636291,0.00696864111498258,0.00284900284900285,0.003690036900369,0.00424328147100424,0.00393700787401575,0.00291545189504373,0.00984009840098401,0.0045662100456621,0.0136363636363636,0.003…	234	0	0	0	2	0	1	no	MESO	NA
TCGA-NQ-A57I-01A	chr15:55418132-55418133	CCPG1,DNAAF4-CCPG1	TCGA-NQ-A57I-01A	chr15	55389433	55407847	-	DA	chr15_55389433_55407847_DA_chr15:55418132-55418133	JUNC00006611	0.226667	0	0.226667	17	0.0673603	0.04647	0.0683760683760684,0.142857142857143,0.028169014084507,0.029126213592233,0.0232558139534884,0.119266055045872,0.0697674418604651,0.115107913669065,0.0588235294117647,0.157894736842105,0.0740740740740741,0.0879120879120879,0.112676056338028,0.0654205607476635,0.0568181818181818,0.0306122448979592,0.0588235294117647,0.0545454545454545,0.087719298245614,0.125984251968504,0.163636363636364,0.10638297…	493	0	0	0	2	1	2	no,no	MESO	NA
TCGA-3H-AB3S-01A	chr15:72218942-72218943	PKM	TCGA-3H-AB3S-01A	chr15	72210478	72218944	-	DA	chr15_72210478_72218944_DA_chr15:72218942-72218943	JUNC00005924	0.00489254	0	0.00489254	28	0.000792525	0.00110617	0.00101562122164724,0.00142437461052257,0.00235908669643609,0.00183858492360363,0.00291484488861128,0.00160919540229885,0.00193251077746395,0.00352609308885755,0.00167364016736402,0.0014791683786671,0.00171821305841924,0.00292938637064447,0.002040320621812,0.00303260045489007,0.00228002647772684,0.00216848468918386,0.00253423439445136,0.00180468186036919,0.00160288519334803,0.00169803311164568,0.…	883	0	0	0	2	2	3	no	MESO	NA
TCGA-UT-A97Y-01A	chr16:25175033-25175034	LCMT1	TCGA-UT-A97Y-01A	chr16	25170805	25178001	+	DA	chr16_25170805_25178001_DA_chr16:25175033-25175034	JUNC00006420	0.0492754	0	0.0492754	17	0.0108856	0.00703449	0.010482180293501,0.00646551724137931,0.0099290780141844,0.0139664804469274,0.0202247191011236,0.0113895216400911,0.0147058823529412,0.00854700854700855,0.0119521912350598,0.00632911392405063,0.0125260960334029,0.00707547169811321,0.0246575342465753,0.0076530612244898,0.0210772833723653,0.0106382978723404,0.0238095238095238,0.00795228628230616,0.0102827763496144,0.0124069478908189,0.0217391304347…	418	0	0	0	1	1	1	no	MESO	NA
TCGA-LK-A4NW-01A	chr17:17216378-17216379	AC055811.2,FLCN	TCGA-LK-A4NW-01A	chr17	17217182	17219019	-	DA	chr17_17217182_17219019_DA_chr17:17216378-17216379	JUNC00007750	0.295082	0	0.295082	36	0.185765	0.0416678	0.194444444444444,0.207119741100324,0.223826714801444,0.180327868852459,0.201834862385321,0.2,0.1975,0.231527093596059,0.253086419753086,0.179566563467492,0.197309417040359,0.210526315789474,0.181818181818182,0.169642857142857,0.230392156862745,0.139240506329114,0.224215246636771,0.185792349726776,0.140495867768595,0.191935483870968,0.28,0.204845814977974,0.176954732510288,0.180147058823529,0.193…	3063	0	0	0	0	0	0	no,yes	MESO	NA
TCGA-TS-A7P6-01A	chr17:778745-778746	GLOD4	TCGA-TS-A7P6-01A	chr17	778810	782166	-	DA	chr17_778810_782166_DA_chr17:778745-778746	JUNC00006641	0.0762712	0	0.0762712	9	0.000919514	0.00213724	0.00316957210776545,0.00673400673400673,0.00305810397553517,0.00544959128065395,0.00208333333333333,0.00480769230769231,0.00301204819277108,0.00226757369614512,0.00561797752808989,0.00199203187250996,0.012987012987013,0.00169204737732657,0.00334448160535117,0.00294985250737463,0.00531914893617021,0.00337837837837838,0.00202020202020202,0,0,0,0,0,0,0,0,0,0,0,0,0,0,0,0,0,0,0,0,0,0,0,0,0,0,0,0,0,0,0…	22	0	0	0	2	3	3	no	MESO	MESO:1:1.18,OV:3:1.15,PCPG:2:1.08,LGG:2:0.38,BRCA:3:0.25,THCA:1:0.18
TCGA-3U-A98E-01A	chr19:47143491-47143492	SAE1	TCGA-3U-A98E-01A	chr19	47131028	47150202	+	DA	chr19_47131028_47150202_DA_chr19:47143491-47143492	JUNC00009809	0.122951	0	0.122951	15	0.00704723	0.00713826	0.0127388535031847,0.0123456790123457,0.00854700854700855,0.00371057513914657,0.00333333333333333,0.00584795321637427,0.0103092783505155,0.0153846153846154,0.0252365930599369,0.0125,0.0123691722169363,0.0100401606425703,0.0333333333333333,0.0169902912621359,0.0147058823529412,0.00891089108910891,0.0155875299760192,0.00854700854700855,0.013986013986014,0.0131578947368421,0.0170842824601367,0.01,0.…	233	0	0	0	3	3	4	no	MESO	NA
TCGA-SH-A7BH-01A	chr19:49526012-49526013	FCGRT	TCGA-SH-A7BH-01A	chr19	49525573	49526010	+	DA	chr19_49525573_49526010_DA_chr19:49526012-49526013	JUNC00005525	0.508973	0	0.508973	1645	0.396002	0.024646	0.407290015847861,0.375822653273294,0.384297520661157,0.37892095357591,0.372065021071644,0.369818652849741,0.355378183200304,0.374752148050231,0.395327102803738,0.366891541255838,0.341293532338308,0.403078677309008,0.36034255599473,0.400182315405652,0.359233827249729,0.433125433125433,0.392449517120281,0.386696730552424,0.409932068400094,0.39277350284376,0.398909586551567,0.458904109589041,0.4113…	62628	0	0	0	1	0	0	no	MESO	NA
TCGA-ZN-A9VW-01A	chr1:16930288-16930289	CROCC	TCGA-ZN-A9VW-01A	chr1	16930031	16930124	+	DA	chr1_16930031_16930124_DA_chr1:16930288-16930289	JUNC00000169	0.088	0	0.088	11	0.0178221	0.0150495	0.00505050505050505,0.017921146953405,0.0124223602484472,0.0287081339712919,0.0161290322580645,0.0144144144144144,0.0184331797235023,0.0252100840336134,0.0571428571428571,0.0166666666666667,0.015625,0.0566037735849057,0.00258732212160414,0.0158730158730159,0.00858369098712446,0.0317460317460317,0.0186666666666667,0.0202020202020202,0.0118518518518519,0.0212121212121212,0.0236363636363636,0.038543…	412	0	0	0	0	0	0	no	MESO	NA
TCGA-MQ-A4LM-01A	chr1:226641919-226641920	ITPKB	TCGA-MQ-A4LM-01A	chr1	226639658	226641921	-	DA	chr1_226639658_226641921_DA_chr1:226641919-226641920	JUNC00001696	1	0	1	13	0.946313	0.168606	1,1,0.956521739130435,1,0.928571428571429,1,1,0.923076923076923,1,0.935483870967742,0.946236559139785,1,1,1,1,1,1,1,1,0.8125,0.947368421052632,1,1,1,1,0.866666666666667,0.964285714285714,0.9375,1,0.923076923076923,1,0.909090909090909,1,1,1,1,1,0.863636363636364,1,1,0.961538461538462,1,1,1,1,1,1,1,1,1,0.861111111111111,0.666666666666667,1,0.821428571428571,0.730769230769231,1,1,1,1,1,1,1,1,0.96428…	1340	0	0	0	0	0	0	no	MESO	NA
TCGA-UD-AAC7-01A	chr22:29639088-29639089	NF2	TCGA-UD-AAC7-01A	chr22	29636876	29642202	+	DA	chr22_29636876_29642202_DA_chr22:29639088-29639089	JUNC00014334	0.206897	0	0.206897	12	0.00411177	0.0121702	0.0087719298245614,0.0447761194029851,0.0350877192982456,0.043956043956044,0.05,0.0346320346320346,0.0485436893203883,0.0227272727272727,0.024,0,0,0,0,0,0,0,0,0,0,0,0,0,0,0,0,0,0,0,0,0,0,0,0,0,0,0,0,0,0,0,0,0,0,0,0,0,0,0,0,0,0,0,0,0,0,0,0,0,0,0,0,0,0,0,0,0,0,0,0,0,0,0,0,0,0,0	32	0	0	0	1	1	1	yes	MESO	NA
TCGA-UD-AAC5-01A	chr22:29674941-29674942	NF2	TCGA-UD-AAC5-01A	chr22	29671948	29673269	+	DA	chr22_29671948_29673269_DA_chr22:29674941-29674942	JUNC00013479	0.153153	0	0.153153	17	0.0845384	0.0221872	0.0900900900900901,0.0679347826086956,0.106508875739645,0.0775193798449612,0.096045197740113,0.112934362934363,0.0681198910081744,0.1171875,0.0824175824175824,0.0791666666666667,0.0985915492957746,0.0662983425414365,0.0703125,0.115646258503401,0.108695652173913,0.0717703349282297,0.1,0.116071428571429,0.0928571428571429,0.0783783783783784,0.0890688259109312,0.0405405405405405,0.105263157894737,0.…	1857	0	0	0	0	0	0	yes	MESO	NA
TCGA-UD-AAC4-01A	chr3:52406377-52406378	BAP1	TCGA-UD-AAC4-01A	chr3	52406322	52406829	-	DA	chr3_52406322_52406829_DA_chr3:52406377-52406378	JUNC00013347	0.648649	0	0.648649	24	0.0798175	0.0574056	0.192307692307692,0.125,0.155555555555556,0.0609756097560976,0.157894736842105,0.05,0.04,0.0720720720720721,0.132075471698113,0.0927835051546392,0.0806451612903226,0.107142857142857,0.0909090909090909,0.0465116279069767,0.0217391304347826,0.110132158590308,0.0344827586206897,0.116666666666667,0.105263157894737,0.3125,0.162790697674419,0.0892857142857143,0.102941176470588,0.0526315789473684,0.1363…	427	0	0	0	1	0	1	yes	MESO	NA
TCGA-UD-AAC1-01A	chr3:58420567-58420568	PXK	TCGA-UD-AAC1-01A	chr3	58410159	58424752	+	DA	chr3_58410159_58424752_DA_chr3:58420567-58420568	JUNC00015419	0.406593	0	0.406593	37	0.0954746	0.0566062	0.0674157303370786,0.135802469135802,0.0869565217391304,0.1,0.05,0.0689655172413793,0.0731707317073171,0.0606060606060606,0.119047619047619,0.181818181818182,0.12962962962963,0.157894736842105,0.118421052631579,0.079646017699115,0.083969465648855,0.0943396226415094,0.105263157894737,0.166666666666667,0.2,0.0638297872340425,0.1,0.0821256038647343,0.0919540229885057,0.0625,0.16,0.0714285714285714,0…	539	0	0	0	5	4	3	no	MESO	NA
TCGA-ZN-A9VQ-01A	chr4:119354112-119354113	KLHL2P1	TCGA-ZN-A9VQ-01A	chr4	119344264	119354110	+	DA	chr4_119344264_119354110_DA_chr4:119354112-119354113	JUNC00017684	1	0	1	11	0.782074	0.336874	0.666666666666667,1,1,0.888888888888889,1,0.8,1,0.75,0.9,1,0.875,1,0.666666666666667,1,0.2,1,1,0.909090909090909,0.823529411764706,0.714285714285714,1,0.941176470588235,1,1,0.75,1,0.6,0.8,1,0.714285714285714,0.916666666666667,1,1,1,0.9,0.933333333333333,1,0.846153846153846,0.909090909090909,1,1,1,1,0.909090909090909,1,0.5,1,1,1,1,0.8,1,1,1,1,0.875,1,0.642857142857143,0.875,1,1,0.777777777777778,0…	416	0	0	0	0	0	0	no	MESO	NA
TCGA-UD-AAC6-01A	chr6:19838196-19838197	ID4	TCGA-UD-AAC6-01A	chr6	19838642	19839210	+	DA	chr6_19838642_19839210_DA_chr6:19838196-19838197	JUNC00014486	0.691057	0	0.691057	255	0.560536	0.0790964	0.579310344827586,0.603092783505155,0.588709677419355,0.509615384615385,0.577464788732394,0.622950819672131,0.520348837209302,0.521505376344086,0.6025,0.548661005878511,0.575342465753425,0.485,0.601990049751244,0.55511811023622,0.561264822134387,0.534722222222222,0.59866220735786,0.66,0.58,0.5,0.583399840383081,0.592452830188679,0.580808080808081,0.549180327868853,0.543103448275862,0.565217391304…	16711	0	0	0	0	0	0	no	MESO	NA
TCGA-VD-A8KO-01A	chr11:72697485-72697486	ARAP1	TCGA-VD-A8KO-01A	chr11	72697649	72697911	-	DA	chr11_72697649_72697911_DA_chr11:72697485-72697486	JUNC00000903	0.242038	0	0.242038	114	0.180742	0.0194973	0.22463768115942,0.221130221130221,0.217131474103586,0.215767634854772,0.210084033613445,0.208092485549133,0.208,0.205755395683453,0.205655526992288,0.204158790170132,0.201632653061224,0.198364008179959,0.197647058823529,0.197416974169742,0.197,0.196875,0.196341463414634,0.195321637426901,0.19364161849711,0.193370165745856,0.193211488250653,0.192982456140351,0.192348565356004,0.191155492154066,0.…	8829	0	0	0	0	0	0	no	UVM	NA
TCGA-YZ-A985-01A	chr17:21298479-21298480	MAP2K3	TCGA-YZ-A985-01A	chr17	21298479	21298878	+	DA	chr17_21298479_21298878_DA_chr17:21298479-21298480	JUNC00002080	1	0	1	61	0.999627	0.00231381	1,1,1,1,1,1,1,1,1,1,1,1,1,1,1,1,1,1,1,1,1,1,1,1,1,1,1,1,1,1,1,1,1,1,1,1,1,1,1,1,1,1,1,1,1,1,1,1,1,1,1,1,1,1,1,1,1,1,1,1,1,1,1,1,1,1,1,1,1,1,1,1,1,0.996108949416342,0.994791666666667,0.980769230769231	8554	0	0	0	0	0	0	no	UVM	NA
TCGA-YZ-A985-01A	chr17:28585863-28585864	AC005726.1,ALDOC	TCGA-YZ-A985-01A	chr17	28576020	28576801	-	DA	chr17_28576020_28576801_DA_chr17:28585863-28585864	JUNC00002114	0.00743187	0	0.00743187	9	0.00157746	0.00132362	0.00524475524475524,0.00490414623272403,0.00437445319335083,0.00431241015812171,0.00411692054343351,0.003692132916785,0.00368867576540022,0.00339622641509434,0.00328137817883511,0.0029951036566309,0.00296987696224014,0.00291828793774319,0.00291545189504373,0.0029130253849355,0.00289081609962197,0.00273522975929978,0.00271493212669683,0.00270880361173815,0.00256821829855538,0.00251889168765743,0.0…	383	0	0	0	2	0	1	no,no	UVM	NA
TCGA-YZ-A985-01A	chr17:29575138-29575139	GIT1	TCGA-YZ-A985-01A	chr17	29576996	29577136	-	DA	chr17_29576996_29577136_DA_chr17:29575138-29575139	JUNC00002167	0.0586701	0	0.0586701	225	0.0440567	0.00469277	0.0540325784664283,0.0538532961931291,0.0536746490503716,0.0521168753726893,0.0518461669651232,0.0513041603793921,0.0511571254567601,0.0500603136308806,0.0498048399687744,0.0497406883545497,0.0496713852376138,0.049455155071249,0.049335481272654,0.0480429375572719,0.04800629590766,0.047514241325738,0.0473915893977709,0.0472939050105432,0.047117707973766,0.0469504168494954,0.0469383160738406,0.0469…	20817	0	0	0	0	0	0	no	UVM	NA
TCGA-V3-A9ZY-01A	chrX:20134003-20134004	EIF1AX	TCGA-V3-A9ZY-01A	chrX	20135841	20138539	-	DA	chrX_20135841_20138539_DA_chrX:20134003-20134004	JUNC00005026	0.673469	0	0.673469	33	0.380869	0.0536259	0.625,0.456011730205279,0.432432432432432,0.431034482758621,0.429787234042553,0.428688524590164,0.421052631578947,0.420195439739414,0.418791946308725,0.415730337078652,0.413612565445026,0.411953041622198,0.411654135338346,0.409836065573771,0.409836065573771,0.409663865546218,0.407258064516129,0.406438631790744,0.405320813771518,0.402614379084967,0.4,0.399678972712681,0.397683397683398,0.397590361…	10949	0	0	0	0	0	0	yes	UVM	NA
TCGA-VD-AA8R-01A,TCGA-WC-A880-01A	chrX:20138621-20138622	EIF1AX	TCGA-WC-A880-01A	chrX	20135841	20141625	-	DA	chrX_20135841_20141625_DA_chrX:20138621-20138622	JUNC00005476	0.0298165	0.0421669	0.0596330275229358,0	13	0.000488439	0.00200052	0.0118577075098814,0.00919540229885057,0.0072463768115942,0.0050761421319797,0.00325732899022801,0,0,0,0,0,0,0,0,0,0,0,0,0,0,0,0,0,0,0,0,0,0,0,0,0,0,0,0,0,0,0,0,0,0,0,0,0,0,0,0,0,0,0,0,0,0,0,0,0,0,0,0,0,0,0,0,0,0,0,0,0,0,0,0,0,0,0,0,0,0	18	0	1	0	1	1	1	yes	UVM	NA
TCGA-OR-A5K4-01A	chr11:8988259-8988260	NRIP3	TCGA-OR-A5K4-01A	chr11	8988282	9003762	-	DA	chr11_8988282_9003762_DA_chr11:8988259-8988260	JUNC00002832	1	0	1	6	0.23513	0.255527	0.833333333333333,0.75,0.666666666666667,0.666666666666667,0.642857142857143,0.578947368421053,0.576923076923077,0.571428571428571,0.555555555555556,0.555555555555556,0.523809523809524,0.5,0.5,0.5,0.5,0.5,0.5,0.5,0.5,0.5,0.48936170212766,0.48,0.478260869565217,0.428571428571429,0.428571428571429,0.4,0.4,0.4,0.375,0.333333333333333,0.333333333333333,0.333333333333333,0.333333333333333,0.3333333333…	229	0	0	0	0	0	0	no	ACC	NA
TCGA-OR-A5JB-01A	chr12:47738190-47738191	AC004241.1	TCGA-OR-A5JB-01A	chr12	47719699	47728887	+	DA	chr12_47719699_47728887_DA_chr12:47738190-47738191	JUNC00004363	0.583333	0	0.583333	21	0.0533791	0.0570698	0.32967032967033,0.258333333333333,0.170212765957447,0.166666666666667,0.137931034482759,0.123456790123457,0.123076923076923,0.116279069767442,0.114035087719298,0.113636363636364,0.0917431192660551,0.0909090909090909,0.0897435897435897,0.0884955752212389,0.0869565217391304,0.0833333333333333,0.08,0.0784313725490196,0.0754716981132075,0.0740740740740741,0.072463768115942,0.0705882352941176,0.07017…	379	0	0	0	2	0	0	no	ACC	NA
TCGA-P6-A5OG-01A	chr14:105011934-105011935	CDCA4	TCGA-P6-A5OG-01A	chr14	105011935	105020999	-	DA	chr14_105011935_105020999_DA_chr14:105011934-105011935	JUNC00006877	1	0	1	13	0.629574	0.32754	1,1,1,1,1,1,1,1,1,1,1,1,1,1,1,0.947368421052632,0.942857142857143,0.933333333333333,0.916666666666667,0.916666666666667,0.914285714285714,0.9,0.875,0.875,0.857142857142857,0.846153846153846,0.840579710144927,0.823529411764706,0.818181818181818,0.8,0.8,0.8,0.777777777777778,0.769230769230769,0.75,0.75,0.75,0.744186046511628,0.740740740740741,0.7,0.697674418604651,0.692307692307692,0.68965517241379…	929	0	0	0	0	0	0	no	ACC	NA
TCGA-OR-A5JE-01A	chr14:22987397-22987398	C14orf93	TCGA-OR-A5JE-01A	chr14	22988015	22989742	-	DA	chr14_22988015_22989742_DA_chr14:22987397-22987398	JUNC00004564	0.352273	0	0.352273	31	0.202185	0.0470515	0.35,0.307692307692308,0.288135593220339,0.283333333333333,0.277777777777778,0.268115942028986,0.266666666666667,0.265625,0.26,0.257575757575758,0.257142857142857,0.25,0.25,0.25,0.247311827956989,0.242424242424242,0.242424242424242,0.241379310344828,0.235294117647059,0.229074889867841,0.227722772277228,0.224489795918367,0.223776223776224,0.223214285714286,0.21969696969697,0.218487394957983,0.2156…	1208	0	0	0	0	0	0	no	ACC	NA
TCGA-OR-A5LC-01A	chr16:28833354-28833355	ATXN2L	TCGA-OR-A5LC-01A	chr16	28836122	28836449	+	DA	chr16_28836122_28836449_DA_chr16:28833354-28833355	JUNC00006689	0.0126117	0	0.0126117	24	0.00362425	0.00266517	0.0122549019607843,0.0112834978843441,0.0107655502392345,0.00896414342629482,0.0086848635235732,0.00846432889963724,0.00720789074355083,0.00715380684721512,0.00706214689265537,0.00646464646464646,0.00620732464307883,0.00573300573300573,0.00563153660498793,0.00560616678346181,0.00550098231827112,0.00544069640914037,0.00532319391634981,0.00525394045534151,0.00517647058823529,0.00515021459227468,0.0…	560	0	0	0	1	0	1	no	ACC	NA
TCGA-OR-A5K5-01A	chr17:38914322-38914323	LASP1	TCGA-OR-A5K5-01A	chr17	38898519	38914325	+	DA	chr17_38898519_38914325_DA_chr17:38914322-38914323	JUNC00008891	1	0	1	15	0.947766	0.196644	1,1,1,1,1,1,1,1,1,1,1,1,1,1,1,1,1,1,1,1,1,1,1,1,1,1,1,1,1,1,1,1,1,1,1,1,1,1,1,1,1,1,1,1,1,1,1,1,1,1,1,1,0.992957746478873,0.992481203007519,0.991803278688525,0.990990990990991,0.989583333333333,0.988372093023256,0.988372093023256,0.985714285714286,0.984375,0.983870967741935,0.981132075471698,0.969230769230769,0.96875,0.962962962962963,0.957446808510638,0.952380952380952,0.95,0.95,0.94117647058823…	3787	0	0	0	0	0	0	yes	ACC	NA
TCGA-OR-A5LJ-01A	chr17:60479272-60479273	APPBP2	TCGA-OR-A5LJ-01A	chr17	60479271	60494466	-	DA	chr17_60479271_60494466_DA_chr17:60479272-60479273	JUNC00010588	1	0	1	10	0.89221	0.30439	1,1,1,1,1,1,1,1,1,1,1,1,1,1,1,1,1,1,1,1,1,1,1,1,1,1,1,1,1,1,1,1,1,1,1,1,1,1,1,1,1,1,1,1,1,1,1,1,1,1,1,1,1,1,1,1,1,1,1,1,1,1,1,1,0.982142857142857,0.976744186046512,0.961538461538462,0.925925925925926,0.888888888888889,0.857142857142857,0,0,0,0,0,0,0,0	1284	0	0	0	0	0	0	no	ACC	NA
TCGA-P6-A5OG-01A	chr19:58118320-58118321	ZSCAN18	TCGA-P6-A5OG-01A	chr19	58090386	58098115	-	DA	chr19_58090386_58098115_DA_chr19:58118320-58118321	JUNC00012616	0.225806	0	0.225806	7	0.0728355	0.0467361	0.181818181818182,0.166666666666667,0.166666666666667,0.152777777777778,0.15,0.148148148148148,0.138888888888889,0.136842105263158,0.131578947368421,0.125984251968504,0.125,0.121621621621622,0.120567375886525,0.117647058823529,0.117391304347826,0.108695652173913,0.107142857142857,0.105263157894737,0.103448275862069,0.102803738317757,0.102040816326531,0.101796407185629,0.0980392156862745,0.0964912…	673	0	0	0	3	2	3	no	ACC	NA
TCGA-PK-A5HB-01A	chr1:11054961-11054962	SRM	TCGA-PK-A5HB-01A	chr1	11055926	11056011	-	DA	chr1_11055926_11056011_DA_chr1:11054961-11054962	JUNC00000144	0.319126	0	0.319126	599	0.235713	0.0338109	0.296416938110749,0.291609353507565,0.289351851851852,0.288119738072965,0.284046692607004,0.275675675675676,0.274618585298197,0.274537695590327,0.271844660194175,0.268085106382979,0.267415730337079,0.264817150063052,0.263534218590398,0.263436790310371,0.262874711760184,0.262057877813505,0.262019230769231,0.261786600496278,0.26173285198556,0.261022927689594,0.259723964868256,0.256345177664975,0.25…	17641	0	0	0	0	0	0	no	ACC	NA
TCGA-OR-A5J5-01A	chr1:156938419-156938420	ARHGEF11	TCGA-OR-A5J5-01A	chr1	156941433	156941864	-	DA	chr1_156941433_156941864_DA_chr1:156938419-156938420	JUNC00001174	0.22093	0	0.22093	19	0.145138	0.0382421	0.21875,0.214035087719298,0.207171314741036,0.205128205128205,0.201219512195122,0.193548387096774,0.192307692307692,0.188811188811189,0.187878787878788,0.187096774193548,0.186721991701245,0.183333333333333,0.177496038034865,0.176616915422886,0.175,0.172881355932203,0.172452407614782,0.172106824925816,0.170995670995671,0.169871794871795,0.168646080760095,0.167213114754098,0.166123778501629,0.16605…	2765	0	0	0	0	0	0	no	ACC	NA
TCGA-OR-A5LJ-01A	chr1:39525846-39525847	PPIEL	TCGA-OR-A5LJ-01A	chr1	39529164	39537191	-	DA	chr1_39529164_39537191_DA_chr1:39525846-39525847	JUNC00000636	0.0503145	0	0.0503145	8	0.00225907	0.00681437	0.0337078651685393,0.0303030303030303,0.0277777777777778,0.0188679245283019,0.0151515151515152,0.0147058823529412,0.0125,0.0103092783505155,0.00671140939597315,0.00617283950617284,0,0,0,0,0,0,0,0,0,0,0,0,0,0,0,0,0,0,0,0,0,0,0,0,0,0,0,0,0,0,0,0,0,0,0,0,0,0,0,0,0,0,0,0,0,0,0,0,0,0,0,0,0,0,0,0,0,0,0,0,0,0,0,0,0,0,0,0	16	0	0	0	0	0	1	no	ACC	NA
TCGA-PK-A5HB-01A	chr2:53940001-53940002	PSME4	TCGA-PK-A5HB-01A	chr2	53940000	53948421	-	DA	chr2_53940000_53948421_DA_chr2:53940001-53940002	JUNC00014773	1	0	1	28	0.692431	0.443342	1,1,1,1,1,1,1,1,1,1,1,1,1,1,1,1,1,1,1,1,1,1,1,1,1,1,1,1,1,1,1,1,1,1,1,1,1,1,1,1,1,1,1,1,0.952380952380952,0.947368421052632,0.941176470588235,0.928571428571429,0.909090909090909,0.902439024390244,0.857142857142857,0.833333333333333,0.833333333333333,0.666666666666667,0.666666666666667,0.571428571428571,0,0,0,0,0,0,0,0,0,0,0,0,0,0,0,0,0,0,0,0,0,0	398	0	0	0	1	1	1	no	ACC	NA
TCGA-OR-A5LD-01A	chr3:14178879-14178880	LSM3	TCGA-OR-A5LD-01A	chr3	14181670	14183937	+	DA	chr3_14181670_14183937_DA_chr3:14178879-14178880	JUNC00008156	0.517857	0	0.517857	58	0.413607	0.0289169	0.5,0.484756097560976,0.47787610619469,0.471428571428571,0.466417910447761,0.460766423357664,0.452674897119342,0.45,0.449920508744038,0.449859418931584,0.446843853820598,0.444444444444444,0.443163097199341,0.438961038961039,0.435835351089588,0.434280639431616,0.433333333333333,0.432601880877743,0.432578209277238,0.431372549019608,0.430693069306931,0.430604982206406,0.429752066115702,0.42767295597…	18943	0	0	0	0	0	0	no	ACC	NA
TCGA-OR-A5K2-01A	chr3:37347190-37347191	GOLGA4	TCGA-OR-A5K2-01A	chr3	37335166	37337143	+	DA	chr3_37335166_37337143_DA_chr3:37347190-37347191	JUNC00011741	0.108652	0	0.108652	54	0.0817509	0.00970478	0.106683804627249,0.100676183320811,0.100467289719626,0.0980392156862745,0.0976806422836753,0.0952821461609621,0.0924137931034483,0.0920962199312715,0.0916271721958926,0.0916030534351145,0.0909090909090909,0.0908113917248791,0.0906221821460775,0.0895638629283489,0.0892343120322395,0.0892172961138478,0.0890890890890891,0.089041095890411,0.0889795918367347,0.0887528691660291,0.087378640776699,0.087…	8788	0	0	0	0	0	0	no	ACC	NA
TCGA-PK-A5HB-01A	chr8:47776842-47776843	PRKDC	TCGA-PK-A5HB-01A	chr8	47774377	47777686	-	DA	chr8_47774377_47777686_DA_chr8:47776842-47776843	JUNC00024390	0.86747	0	0.86747	144	0.000358504	0.00146908	0.0103092783505155,0.00557103064066852,0.0040650406504065,0.00346020761245675,0.00232558139534884,0.00223214285714286,0,0,0,0,0,0,0,0,0,0,0,0,0,0,0,0,0,0,0,0,0,0,0,0,0,0,0,0,0,0,0,0,0,0,0,0,0,0,0,0,0,0,0,0,0,0,0,0,0,0,0,0,0,0,0,0,0,0,0,0,0,0,0,0,0,0,0,0,0,0,0,0	8	0	0	0	1	1	1	no	ACC	ESCA:5:2.62,UCS:1:1.82,ACC:1:1.27,STAD:2:0.50,OV:1:0.38,SKCM:1:0.21,HNSC:1:0.18
TCGA-OR-A5LJ-01A	chrX:53617447-53617448	HUWE1	TCGA-OR-A5LJ-01A	chrX	53617446	53624595	-	DA	chrX_53617446_53624595_DA_chrX:53617447-53617448	JUNC00025500	1	0	1	6	0.777621	0.413896	1,1,1,1,1,1,1,1,1,1,1,1,1,1,1,1,1,1,1,1,1,1,1,1,1,1,1,1,1,1,1,1,1,1,1,1,1,1,1,1,1,1,1,1,1,1,1,1,1,1,1,1,1,1,1,1,1,1,0.947368421052632,0.888888888888889,0.818181818181818,0,0,0,0,0,0,0,0,0,0,0,0,0,0,0,0,0	510	0	0	0	0	0	0	no	ACC	NA
TCGA-OR-A5JA-01A	chrX:68521370-68521371	YIPF6	TCGA-OR-A5JA-01A	chrX	68518812	68521372	+	DA	chrX_68518812_68521372_DA_chrX:68521370-68521371	JUNC00024326	1	0	1	66	0.966199	0.159613	1,1,1,1,1,1,1,1,1,1,1,1,1,1,1,1,1,1,1,1,1,1,1,1,1,1,1,1,1,1,1,1,1,1,1,1,1,1,1,1,1,1,1,1,1,1,1,1,1,1,1,1,1,1,1,1,1,1,1,1,1,1,1,1,1,0.990384615384615,0.98780487804878,0.982456140350877,0.955357142857143,0.953757225433526,0.946902654867257,0.941747572815534,0.916666666666667,0.90625,0.905882352941176,0.876288659793814,0,0	4207	0	0	0	0	0	0	no	ACC	NA
TCGA-PK-A5HB-01A	chr12:131916591-131916592	ULK1	TCGA-PK-A5HB-01A	chr12	131916591	131916953	+	DA	chr12_131916591_131916953_DA_chr12:131916591-131916592	JUNC00006343	1	0	1	49	0.993866	0.0206517	1,1,1,1,1,1,1,1,1,1,1,1,1,1,1,1,1,1,1,1,1,1,1,1,1,1,1,1,1,1,1,1,1,1,1,1,1,1,1,1,1,1,1,1,1,1,1,1,1,1,1,1,1,1,1,1,1,1,1,1,1,1,1,1,1,1,1,0.988636363636364,0.988636363636364,0.982142857142857,0.976744186046512,0.976076555023923,0.970873786407767,0.97037037037037,0.966216216216216,0.930735930735931,0.896103896103896,0.875	6512	1.11022e-16	1.11022e-16	5.16254e-15	0	0	0	no	ACC	NA
TCGA-BF-A5EO-01A	chr10:101037510-101037511	SFXN3	TCGA-BF-A5EO-01A	chr10	101037431	101038643	+	DA	chr10_101037431_101038643_DA_chr10:101037510-101037511	JUNC00008827	1	0	1	83	0.974265	0.0440455	1,1,1,1,1,1,1,1,1,1,1,1,1,1,1,1,1,1,1,1,1,1,1,1,1,1,1,1,1,1,1,1,1,1,1,1,1,1,1,1,1,1,1,1,1,1,1,1,1,1,0.997282608695652,0.993227990970655,0.990291262135922,0.989059080962801,0.988700564971751,0.988505747126437,0.98780487804878,0.986842105263158,0.984615384615385,0.983695652173913,0.983333333333333,0.982300884955752,0.980769230769231,0.980263157894737,0.977777777777778,0.976190476190476,0.9756097560…	13763	0	0	0	1	0	0	no	SKCM	NA
TCGA-YG-AA3N-01A	chr10:20176997-20176998	PLXDC2	TCGA-YG-AA3N-01A	chr10	20164567	20176999	+	DA	chr10_20164567_20176999_DA_chr10:20176997-20176998	JUNC00007518	1	0	1	16	0.939706	0.23632	1,1,1,1,1,1,1,1,1,1,1,1,1,1,1,1,1,1,1,1,1,1,1,1,1,1,1,1,1,1,1,1,1,1,1,1,1,1,1,1,1,1,1,1,1,1,1,1,1,1,1,1,1,1,1,1,1,1,1,1,1,1,1,1,1,1,1,1,1,1,1,1,1,1,1,1,1,1,1,1,1,1,1,1,1,1,1,1,1,1,1,1,1,1,0.933333333333333,0.916666666666667,0,0,0,0,0,0	1571	0	0	0	0	0	0	no	SKCM	NA
TCGA-FR-A726-01A	chr10:5206276-5206277	AKR1C4	TCGA-FR-A726-01A	chr10	5206397	5212616	+	DA	chr10_5206397_5212616_DA_chr10:5206276-5206277	JUNC00010017	1	0	1	6	0.47177	0.487076	1,1,1,1,1,1,1,1,1,1,1,1,1,1,1,1,1,1,1,1,1,1,1,1,1,1,1,1,1,1,1,1,1,1,1,1,1,1,1,1,1,1,1,1,1,0.739130434782609,0.666666666666667,0.5,0.5,0.264705882352941,0.25,0.2,0,0,0,0,0,0,0,0,0,0,0,0,0,0,0,0,0,0,0,0,0,0,0,0,0,0,0,0,0,0,0,0,0,0,0,0,0,0,0,0,0,0,0,0,0,0,0,0,0,0	252	0	0	0	0	0	0	no	SKCM	NA
TCGA-DA-A960-01A	chr10:72336692-72336693	DNAJB12	TCGA-DA-A960-01A	chr10	72335931	72336524	-	DA	chr10_72335931_72336524_DA_chr10:72336692-72336693	JUNC00004869	0.453947	0	0.453947	69	0.346921	0.0272815	0.442786069651741,0.412162162162162,0.408695652173913,0.40258064516129,0.392857142857143,0.390455531453362,0.387914230019493,0.385288966725044,0.381081081081081,0.37962962962963,0.379487179487179,0.377358490566038,0.377142857142857,0.375,0.373762376237624,0.373584905660377,0.372357723577236,0.372093023255814,0.370901639344262,0.370588235294118,0.36950146627566,0.367957746478873,0.365060240963855,…	17367	0	0	0	0	0	0	no	SKCM	NA
TCGA-EB-A57M-01A	chr11:108326225-108326226	ATM	TCGA-EB-A57M-01A	chr11	108330421	108331444	+	DA	chr11_108330421_108331444_DA_chr11:108326225-108326226	JUNC00014178	0.0864198	0	0.0864198	7	0.0247246	0.0108602	0.0476190476190476,0.0472813238770686,0.046875,0.0446428571428571,0.0440251572327044,0.0436507936507936,0.0434782608695652,0.0409556313993174,0.0393996247654784,0.0384087791495199,0.0369649805447471,0.0368271954674221,0.0363984674329502,0.0354391371340524,0.0348078317621465,0.03470715835141,0.0343773873185638,0.0333333333333333,0.0331491712707182,0.0328083989501312,0.0326086956521739,0.0313283208…	2377	0	0	0	0	0	0	yes	SKCM	NA
TCGA-FR-A726-01A	chr11:115209573-115209574	CADM1	TCGA-FR-A726-01A	chr11	115178775	115214608	-	DA	chr11_115178775_115214608_DA_chr11:115209573-115209574	JUNC00018331	0.325301	0	0.325301	54	0.003958	0.00624609	0.0283018867924528,0.025974025974026,0.0224719101123595,0.0170940170940171,0.0170454545454545,0.0163265306122449,0.0157894736842105,0.0145631067961165,0.0126903553299492,0.0124653739612188,0.0119760479041916,0.0119617224880383,0.010989010989011,0.0108932461873638,0.0106382978723404,0.00983606557377049,0.00942408376963351,0.00925925925925926,0.00919540229885057,0.00905250452625226,0.00894854586129…	205	0	0	0	8	4	7	no	SKCM	NA
TCGA-FR-A726-01A	chr11:115209573-115209574	CADM1	TCGA-FR-A726-01A	chr11	115198438	115214608	-	DA	chr11_115198438_115214608_DA_chr11:115209573-115209574	JUNC00018334	0.0421687	0	0.0421687	7	0.000158556	0.000971971	0.00803212851405622,0.00447761194029851,0.00366300366300366,0,0,0,0,0,0,0,0,0,0,0,0,0,0,0,0,0,0,0,0,0,0,0,0,0,0,0,0,0,0,0,0,0,0,0,0,0,0,0,0,0,0,0,0,0,0,0,0,0,0,0,0,0,0,0,0,0,0,0,0,0,0,0,0,0,0,0,0,0,0,0,0,0,0,0,0,0,0,0,0,0,0,0,0,0,0,0,0,0,0,0,0,0,0,0,0,0,0,0	6	0	0	0	3	2	3	no	SKCM	NA
TCGA-EB-A3Y7-01A	chr11:35186829-35186830	CD44	TCGA-EB-A3Y7-01A	chr11	35190065	35214852	+	DA	chr11_35190065_35214852_DA_chr11:35186829-35186830	JUNC00008675	0.204584	0	0.204584	241	0.153127	0.0352296	0.199312714776632,0.188415589201806,0.187657568782199,0.1873460591133,0.187178768339408,0.186566242746018,0.186226222826087,0.185378841342144,0.184986380387758,0.184783745164326,0.184316991908615,0.183412105503888,0.183102471273414,0.182795698924731,0.182716568544996,0.180245133381399,0.178489882686403,0.17840893423411,0.177343164426781,0.177180471749863,0.177044609665428,0.176957895635836,0.1765…	227669	0	0	0	18	14	11	no	SKCM	NA
TCGA-EB-A3Y7-01A	chr11:35186829-35186830	AL133330.1,CD44	TCGA-EB-A3Y7-01A	chr11	35198246	35214852	+	DA	chr11_35198246_35214852_DA_chr11:35186829-35186830	JUNC00008677	0.0212224	0	0.0212224	25	0.0115299	0.00364038	0.0187454938716655,0.0179236178133186,0.0178089584457636,0.0175801447776629,0.017538196686034,0.0167730322369498,0.0158797554347826,0.0153498334126606,0.0152743878434769,0.0150799768741569,0.015016990025211,0.0148834597023308,0.0148767356191556,0.0148664720510325,0.0147888397621589,0.0147192716236722,0.0144137125048695,0.0141475386170059,0.013939081053175,0.013819900656946,0.0136669470142977,0.01…	16840	0	0	0	14	11	8	no,no	SKCM	NA
TCGA-EB-A3Y7-01A	chr11:35186829-35186830	CD44	TCGA-EB-A3Y7-01A	chr11	35210054	35214852	+	DA	chr11_35210054_35214852_DA_chr11:35186829-35186830	JUNC00008684	0.0144312	0	0.0144312	17	0.00697578	0.00387697	0.0134436401240951,0.0129776496034607,0.012911555842479,0.0113577697470315,0.0109695112114857,0.010827197921178,0.0108002138656211,0.0106221547799697,0.0105331040412726,0.0105244057339866,0.0105181145305804,0.0104465138490926,0.0103173713132219,0.0102354145342886,0.0102011901388495,0.0101920352589328,0.00991263440860215,0.00982915984086122,0.00981413235058484,0.00980596703525975,0.009781063406312…	10144	0	0	0	2	1	2	no	SKCM	NA
TCGA-ER-A194-01A	chr11:6403404-6403405	APBB1	TCGA-ER-A194-01A	chr11	6403404	6403488	-	DA	chr11_6403404_6403488_DA_chr11:6403404-6403405	JUNC00005842	1	0	1	7	0.975803	0.139359	1,1,1,1,1,1,1,1,1,1,1,1,1,1,1,1,1,1,1,1,1,1,1,1,1,1,1,1,1,1,1,1,1,1,1,1,1,1,1,1,1,1,1,1,1,1,1,1,1,1,1,1,1,1,1,1,1,1,1,1,1,1,1,1,1,1,1,1,1,1,1,1,1,1,1,1,1,1,1,1,1,1,1,1,1,1,1,0.985401459854015,0.985074626865672,0.98,0.979591836734694,0.973913043478261,0.971428571428571,0.967213114754098,0.965909090909091,0.962962962962963,0.955414012738854,0.944444444444444,0.936416184971098,0.924137931034483,0,0	9058	0	0	0	0	0	0	no	SKCM	NA
TCGA-EB-A41A-01A	chr11:65340541-65340542	DPF2	TCGA-EB-A41A-01A	chr11	65341073	65343745	+	DA	chr11_65341073_65343745_DA_chr11:65340541-65340542	JUNC00014506	0.0383481	0	0.0383481	13	0.0021141	0.0071336	0.037122969837587,0.03125,0.0279503105590062,0.0238095238095238,0.0230125523012552,0.021505376344086,0.01953125,0.0192307692307692,0.0122249388753056,0,0,0,0,0,0,0,0,0,0,0,0,0,0,0,0,0,0,0,0,0,0,0,0,0,0,0,0,0,0,0,0,0,0,0,0,0,0,0,0,0,0,0,0,0,0,0,0,0,0,0,0,0,0,0,0,0,0,0,0,0,0,0,0,0,0,0,0,0,0,0,0,0,0,0,0,0,0,0,0,0,0,0,0,0,0,0,0,0,0,0,0,0	73	0	0	0	1	1	1	no	SKCM	NA
TCGA-EB-A3XB-01A	chr11:67308175-67308176	SSH3	TCGA-EB-A3XB-01A	chr11	67307737	67307846	+	DA	chr11_67307737_67307846_DA_chr11:67308175-67308176	JUNC00012835	0.283333	0	0.283333	17	0.15555	0.0314264	0.265486725663717,0.225446428571429,0.211640211640212,0.211340206185567,0.207142857142857,0.200477326968974,0.193758127438231,0.190641247833622,0.190376569037657,0.189162561576355,0.188571428571429,0.18815331010453,0.186666666666667,0.185185185185185,0.185096153846154,0.183177570093458,0.181818181818182,0.181467181467181,0.179487179487179,0.17780580075662,0.176190476190476,0.175438596491228,0.174…	6215	0	0	0	0	0	0	no	SKCM	NA
TCGA-BF-AAP4-01A	chr12:118095677-118095678	VSIG10	TCGA-BF-AAP4-01A	chr12	118103170	118103593	-	DA	chr12_118103170_118103593_DA_chr12:118095677-118095678	JUNC00019225	1	0	1	8	0.280112	0.266172	1,1,1,1,1,0.833333333333333,0.75,0.666666666666667,0.6,0.6,0.6,0.583333333333333,0.571428571428571,0.5,0.5,0.5,0.5,0.5,0.5,0.5,0.5,0.5,0.5,0.5,0.454545454545455,0.428571428571429,0.416666666666667,0.4,0.384615384615385,0.384615384615385,0.375,0.375,0.375,0.363636363636364,0.357142857142857,0.357142857142857,0.333333333333333,0.333333333333333,0.333333333333333,0.333333333333333,0.333333333333333,…	218	0	0	0	0	0	0	no	SKCM	NA
TCGA-EB-A3Y7-01A	chr12:118214107-118214108	TAOK3	TCGA-EB-A3Y7-01A	chr12	118214110	118233674	-	DA	chr12_118214110_118233674_DA_chr12:118214107-118214108	JUNC00014432	0.777778	0	0.777778	7	0.30983	0.0988913	0.666666666666667,0.529411764705882,0.5,0.466666666666667,0.452380952380952,0.428571428571429,0.426666666666667,0.409638554216867,0.408376963350785,0.40625,0.394736842105263,0.393939393939394,0.392156862745098,0.381818181818182,0.380952380952381,0.379310344827586,0.377049180327869,0.376,0.375,0.371428571428571,0.370689655172414,0.366666666666667,0.363636363636364,0.362385321100917,0.3595505617977…	2578	0	0	0	1	0	0	no	SKCM	NA
TCGA-BF-A5ES-01A	chr12:120098811-120098812	RAB35	TCGA-BF-A5ES-01A	chr12	120099154	120103826	-	DA	chr12_120099154_120103826_DA_chr12:120098811-120098812	JUNC00016444	0.413386	0	0.413386	105	0.317583	0.0403493	0.378289473684211,0.37696335078534,0.375350140056022,0.374626865671642,0.372641509433962,0.370689655172414,0.368534482758621,0.366197183098592,0.365979381443299,0.365650969529086,0.35978835978836,0.358620689655172,0.357142857142857,0.356060606060606,0.355963302752294,0.355140186915888,0.352941176470588,0.352785145888594,0.351437699680511,0.35,0.348877374784111,0.348314606741573,0.347222222222222,…	10849	0	0	0	1	0	1	no	SKCM	NA
TCGA-EB-A3Y7-01A	chr12:130873124-130873125	RAN	TCGA-EB-A3Y7-01A	chr12	130874733	130875612	+	DA	chr12_130874733_130875612_DA_chr12:130873124-130873125	JUNC00014888	0.446336	0	0.446336	865	0.344131	0.0305562	0.439662173136268,0.43267776096823,0.431017369727047,0.415174210354933,0.411636759108211,0.403083700440529,0.402754590984975,0.390657084188912,0.388441330998249,0.387434554973822,0.384821770793407,0.382352941176471,0.381651975187724,0.380836236933798,0.379699248120301,0.376141859215476,0.375430292598967,0.372735760971055,0.368859283930058,0.367144040714877,0.366998577524893,0.362116991643454,0.36…	182077	0	0	0	0	0	0	no	SKCM	NA
TCGA-EB-A6QY-01A	chr12:53063416-53063417	TNS2	TCGA-EB-A6QY-01A	chr12	53062697	53063089	+	DA	chr12_53062697_53063089_DA_chr12:53063416-53063417	JUNC00020104	0.275472	0	0.275472	73	0.192365	0.0266584	0.242528735632184,0.235,0.234076433121019,0.23202170963365,0.231192660550459,0.229430379746835,0.227176220806794,0.226010101010101,0.223880597014925,0.222067039106145,0.22189349112426,0.218790778599391,0.21865889212828,0.216216216216216,0.216216216216216,0.213872832369942,0.213114754098361,0.212014134275618,0.210344827586207,0.209459459459459,0.208860759493671,0.208695652173913,0.208488458674609,…	15599	0	0	0	0	0	0	no	SKCM	NA
TCGA-GF-A2C7-01A	chr12:6538100-6538101	GAPDH	TCGA-GF-A2C7-01A	chr12	6537010	6537101	+	DA	chr12_6537010_6537101_DA_chr12:6538100-6538101	JUNC00016072	0.189756	0	0.189756	16008	0.155519	0.0171546	0.181346818589169,0.177125453825903,0.175338956151091,0.175114008773907,0.174896570132123,0.173023003114298,0.172507242313802,0.172417258234699,0.172036208964991,0.171490140907974,0.171443460135487,0.17101916503313,0.16991024615658,0.169814631456252,0.169730152522487,0.169403430783304,0.168967825095434,0.168778413070331,0.168732307602048,0.168033754067294,0.167888716372509,0.166725237889273,0.166…	2337077	0	0	0	0	0	0	no	SKCM	NA
TCGA-FR-A726-01A	chr12:6957917-6957918	PTPN6	TCGA-FR-A726-01A	chr12	6957785	6957919	+	DA	chr12_6957785_6957919_DA_chr12:6957917-6957918	JUNC00019610	1	0	1	31	0.993575	0.0346776	1,1,1,1,1,1,1,1,1,1,1,1,1,1,1,1,1,1,1,1,1,1,1,1,1,1,1,1,1,1,1,1,1,1,1,1,1,1,1,1,1,1,1,1,1,1,1,1,1,1,1,1,1,1,1,1,1,1,1,1,1,1,1,1,1,1,1,1,1,1,1,1,1,1,1,1,1,1,1,1,1,1,1,1,1,1,1,0.993464052287582,0.992537313432836,0.991666666666667,0.990712074303406,0.989690721649485,0.988636363636364,0.988636363636364,0.988372093023256,0.986666666666667,0.984962406015038,0.96551724137931,0.96551724137931,0.928571428…	6041	0	0	0	0	0	0	yes	SKCM	NA
TCGA-EB-A550-01A	chr12:91104320-91104321	LUM	TCGA-EB-A550-01A	chr12	91104319	91108118	-	DA	chr12_91104319_91108118_DA_chr12:91104320-91104321	JUNC00020111	1	0	1	154	0.998727	0.00281235	1,1,1,1,1,1,1,1,1,1,1,1,1,1,1,1,1,1,1,1,1,1,1,1,1,1,1,1,1,1,1,1,1,1,1,1,1,1,1,1,1,1,1,1,1,1,1,1,1,1,1,1,1,1,1,1,1,1,1,1,1,1,1,1,1,1,1,1,1,1,1,1,1,0.999236641221374,0.999007936507937,0.998795180722892,0.998757763975155,0.998338870431894,0.998263888888889,0.998015873015873,0.998003992015968,0.997991967871486,0.997772828507795,0.997402597402597,0.997241379310345,0.997084548104956,0.997076023391813,0…	31056	0	0	0	0	0	0	no	SKCM	NA
TCGA-EB-A550-01A	chr12:95994796-95994797	HAL	TCGA-EB-A550-01A	chr12	95994164	95994798	-	DA	chr12_95994164_95994798_DA_chr12:95994796-95994797	JUNC00020217	1	0	1	78	0.343008	0.476924	1,1,1,1,1,1,1,1,1,1,1,1,1,1,1,1,1,1,1,1,1,1,1,1,1,1,1,1,1,1,1,1,1,1,0.986842105263158,0,0,0,0,0,0,0,0,0,0,0,0,0,0,0,0,0,0,0,0,0,0,0,0,0,0,0,0,0,0,0,0,0,0,0,0,0,0,0,0,0,0,0,0,0,0,0,0,0,0,0,0,0,0,0,0,0,0,0,0,0,0,0,0,0,0,0	1113	0	0	0	0	0	0	no	SKCM	NA
TCGA-EB-A3XC-01A	chr13:18290901-18290902	AL356585.2	TCGA-EB-A3XC-01A	chr13	18290901	18294175	-	DA	chr13_18290901_18294175_DA_chr13:18290901-18290902	JUNC00019537	1	0	1	14	0.413402	0.488417	1,1,1,1,1,1,1,1,1,1,1,1,1,1,1,1,1,1,1,1,1,1,1,1,1,1,1,1,1,1,1,1,1,1,1,1,1,1,1,0.875,0.833333333333333,0.758620689655172,0.7,0,0,0,0,0,0,0,0,0,0,0,0,0,0,0,0,0,0,0,0,0,0,0,0,0,0,0,0,0,0,0,0,0,0,0,0,0,0,0,0,0,0,0,0,0,0,0,0,0,0,0,0,0,0,0,0,0,0,0	535	0	0	0	0	0	0	no	SKCM	NA
TCGA-EB-A41A-01A	chr13:18290902-18290903	AL356585.2	TCGA-EB-A41A-01A	chr13	18290901	18294175	-	DA	chr13_18290901_18294175_DA_chr13:18290902-18290903	JUNC00022094	1	0	1	15	0.413402	0.488417	1,1,1,1,1,1,1,1,1,1,1,1,1,1,1,1,1,1,1,1,1,1,1,1,1,1,1,1,1,1,1,1,1,1,1,1,1,1,1,0.875,0.833333333333333,0.758620689655172,0.7,0,0,0,0,0,0,0,0,0,0,0,0,0,0,0,0,0,0,0,0,0,0,0,0,0,0,0,0,0,0,0,0,0,0,0,0,0,0,0,0,0,0,0,0,0,0,0,0,0,0,0,0,0,0,0,0,0,0,0	534	0	0	0	0	0	0	no	SKCM	NA
TCGA-EB-A553-01A	chr13:41614975-41614976	VWA8	TCGA-EB-A553-01A	chr13	41671147	41675215	-	DA	chr13_41671147_41675215_DA_chr13:41614975-41614976	JUNC00011402	1	0	1	10	0.315712	0.131728	1,0.739130434782609,0.571428571428571,0.5625,0.553191489361702,0.488372093023256,0.466666666666667,0.45,0.44,0.439024390243902,0.431818181818182,0.426966292134831,0.425925925925926,0.419354838709677,0.417582417582418,0.414285714285714,0.409090909090909,0.406779661016949,0.4,0.397727272727273,0.375,0.375,0.375,0.363636363636364,0.363636363636364,0.361111111111111,0.358381502890173,0.35714285714285…	2041	0	0	0	0	0	0	no	SKCM	NA
TCGA-BF-AAP4-01A	chr14:103912692-103912693	ATP5MPL	TCGA-BF-AAP4-01A	chr14	103913984	103915066	-	DA	chr14_103913984_103915066_DA_chr14:103912692-103912693	JUNC00023393	0.523605	0	0.523605	1220	0.456114	0.0255002	0.517445298639858,0.50780880265026,0.502144695453246,0.501415094339623,0.5,0.498430141287284,0.494467760396795,0.492819349962207,0.491918482080112,0.487292817679558,0.4860853432282,0.48550100488085,0.483798379837984,0.483731019522777,0.483383685800604,0.483226837060703,0.482290436835891,0.482258679893171,0.481769276748356,0.480060195635816,0.48,0.479949345715492,0.479714500375657,0.47930702598652…	97714	0	0	0	2	1	2	no	SKCM	NA
TCGA-EB-A551-01A	chr14:21018459-21018460	NDRG2	TCGA-EB-A551-01A	chr14	21019976	21020496	-	DA	chr14_21019976_21020496_DA_chr14:21018459-21018460	JUNC00023859	0.168831	0	0.168831	13	0.101208	0.0170751	0.156028368794326,0.151515151515152,0.134078212290503,0.132919254658385,0.131313131313131,0.130434782608696,0.130094043887147,0.127118644067797,0.126582278481013,0.120879120879121,0.12037037037037,0.120253164556962,0.120229007633588,0.119850187265918,0.119623655913978,0.116438356164384,0.116402116402116,0.115827574860151,0.115526802218115,0.114432989690722,0.114253393665158,0.111322549952426,0.11…	14727	0	0	0	2	0	5	no	SKCM	NA
TCGA-BF-A5EQ-01A	chr15:30750574-30750575	AC091057.1	TCGA-BF-A5EQ-01A	chr15	30750556	30767858	+	DA	chr15_30750556_30767858_DA_chr15:30750574-30750575	JUNC00023590	1	0	1	6	0.831846	0.321552	1,1,1,1,1,1,1,1,1,1,1,1,1,1,1,1,1,1,1,1,1,1,1,1,1,1,1,1,1,1,1,1,1,1,1,1,1,1,1,1,1,1,1,1,1,1,1,1,1,1,1,1,1,1,1,1,1,1,1,1,1,1,1,1,1,1,1,1,0.956521739130435,0.9375,0.9375,0.904761904761905,0.888888888888889,0.875,0.875,0.833333333333333,0.833333333333333,0.8,0.777777777777778,0.75,0.75,0.75,0.714285714285714,0.666666666666667,0.625,0.6,0.6,0.5,0.5,0.5,0.272727272727273,0,0,0,0,0,0,0,0,0,0,0	576	0	0	0	1	0	1	no	SKCM	NA
TCGA-FR-A726-01A	chr15:40292443-40292444	PLCB2	TCGA-FR-A726-01A	chr15	40292443	40292926	-	DA	chr15_40292443_40292926_DA_chr15:40292443-40292444	JUNC00030704	1	0	1	9	0.95642	0.197805	1,1,1,1,1,1,1,1,1,1,1,1,1,1,1,1,1,1,1,1,1,1,1,1,1,1,1,1,1,1,1,1,1,1,1,1,1,1,1,1,1,1,1,1,1,1,1,1,1,1,1,1,1,1,1,1,1,1,1,1,1,1,1,1,1,1,1,1,1,1,1,1,1,1,1,1,1,1,1,1,1,1,1,1,1,1,1,1,1,1,1,1,1,1,1,1,0.929824561403509,0.625,0,0,0,0	2094	0	0	0	0	0	0	no	SKCM	NA
TCGA-BF-AAOX-01A	chr15:55196967-55196968	RSL24D1	TCGA-BF-AAOX-01A	chr15	55192833	55196810	-	DA	chr15_55192833_55196810_DA_chr15:55196967-55196968	JUNC00021443	1	0	1	93	0.982228	0.035243	1,1,1,1,1,1,1,1,1,1,1,1,1,1,1,1,1,1,1,1,1,1,1,1,1,1,1,1,1,1,1,1,1,1,1,1,1,1,1,1,1,1,1,1,1,1,1,1,1,1,1,1,1,1,1,1,1,1,1,1,0.997630331753555,0.997448979591837,0.996551724137931,0.995744680851064,0.995515695067265,0.994623655913978,0.99438202247191,0.994301994301994,0.993377483443709,0.991935483870968,0.991869918699187,0.990950226244344,0.990291262135922,0.989690721649485,0.989583333333333,0.98924731…	18504	0	0	0	6	3	5	no	SKCM	NA
TCGA-EB-A431-01A	chr16:16263216-16263217	NOMO3	TCGA-EB-A431-01A	chr16	16263215	16263513	+	DA	chr16_16263215_16263513_DA_chr16:16263216-16263217	JUNC00030848	1	0	1	199	0.999647	0.00129946	1,1,1,1,1,1,1,1,1,1,1,1,1,1,1,1,1,1,1,1,1,1,1,1,1,1,1,1,1,1,1,1,1,1,1,1,1,1,1,1,1,1,1,1,1,1,1,1,1,1,1,1,1,1,1,1,1,1,1,1,1,1,1,1,1,1,1,1,1,1,1,1,1,1,1,1,1,1,1,1,1,1,1,1,1,1,1,1,1,1,1,1,1,0.998810939357907,0.998531571218796,0.997435897435897,0.996774193548387,0.996575342465753,0.995145631067961,0.99468085106383,0.993827160493827,0.9921875	28262	0	0	0	0	0	0	no	SKCM	NA
TCGA-EB-A3XB-01A	chr16:1977384-1977385	TBL3	TCGA-EB-A3XB-01A	chr16	1977426	1977514	+	DA	chr16_1977426_1977514_DA_chr16:1977384-1977385	JUNC00026893	1	0	1	101	0.937645	0.0520994	1,1,1,1,1,1,1,1,1,1,1,1,1,1,1,1,1,1,1,1,1,1,1,1,1,0.996677740863787,0.995555555555556,0.993006993006993,0.992857142857143,0.992753623188406,0.991869918699187,0.991304347826087,0.958579881656805,0.955156950672646,0.954337899543379,0.952380952380952,0.950549450549451,0.950354609929078,0.949367088607595,0.948979591836735,0.946428571428571,0.945652173913043,0.94,0.939947780678851,0.935483870967742,0.…	20048	0	0	0	0	0	0	no	SKCM	NA
TCGA-BF-AAP2-01A	chr16:29804064-29804065	KIF22	TCGA-BF-AAP2-01A	chr16	29804107	29804814	+	DA	chr16_29804107_29804814_DA_chr16:29804064-29804065	JUNC00031698	0.22093	0	0.22093	114	0.000420317	0.00130924	0.0102739726027397,0.0055452865064695,0.0028735632183908,0.00282752120640905,0.00272108843537415,0.00240384615384615,0.00204081632653061,0.00198412698412698,0.00180505415162455,0.00173010380622837,0.0015552099533437,0.00139470013947001,0.00136986301369863,0.00128700128700129,0.00111731843575419,0.00106951871657754,0.000873362445414847,0,0,0,0,0,0,0,0,0,0,0,0,0,0,0,0,0,0,0,0,0,0,0,0,0,0,0,0,0,0,0,…	27	0	0	0	1	0	0	no	SKCM	ESCA:2:1.05,UCEC:1:0.50,BLCA:1:0.24,LIHC:1:0.24,SKCM:1:0.21,HNSC:1:0.18
TCGA-FR-A726-01A	chr16:30118049-30118050	MAPK3	TCGA-FR-A726-01A	chr16	30117784	30118349	-	DA	chr16_30117784_30118349_DA_chr16:30118049-30118050	JUNC00036368	0.0445247	0	0.0445247	37	0.00675257	0.0112185	0.032590051457976,0.0323101777059774,0.0320754716981132,0.0300751879699248,0.0293963254593176,0.0287698412698413,0.028322440087146,0.0280296784830998,0.0275590551181102,0.0272511848341232,0.0265324794144556,0.0263473053892216,0.0256081946222791,0.025283347863993,0.0251141552511416,0.0247524752475248,0.0236768802228412,0.02330743618202,0.0226415094339623,0.0222007722007722,0.021437578814628,0.0201…	662	0	0	0	1	2	4	no	SKCM	NA
TCGA-YG-AA3N-01A	chr16:35104682-35104683	VPS35P1	TCGA-YG-AA3N-01A	chr16	35104280	35104680	+	DA	chr16_35104280_35104680_DA_chr16:35104682-35104683	JUNC00027638	1	0	1	15	0.852241	0.355692	1,1,1,1,1,1,1,1,1,1,1,1,1,1,1,1,1,1,1,1,1,1,1,1,1,1,1,1,1,1,1,1,1,1,1,1,1,1,1,1,1,1,1,1,1,1,1,1,1,1,1,1,1,1,1,1,1,1,1,1,1,1,1,1,1,1,1,1,1,1,1,1,1,1,1,1,1,1,1,1,1,1,1,1,1,1,0.928571428571429,0,0,0,0,0,0,0,0,0,0,0,0,0,0,0	660	0	0	0	0	0	0	no	SKCM	NA
TCGA-EB-A5UM-01A	chr16:68815574-68815575	CDH1	TCGA-EB-A5UM-01A	chr16	68813495	68815515	+	DA	chr16_68813495_68815515_DA_chr16:68815574-68815575	JUNC00026326	1	0	1	65	0.960179	0.194967	1,1,1,1,1,1,1,1,1,1,1,1,1,1,1,1,1,1,1,1,1,1,1,1,1,1,1,1,1,1,1,1,1,1,1,1,1,1,1,1,1,1,1,1,1,1,1,1,1,1,1,1,1,1,1,1,1,1,1,1,1,1,1,1,1,1,1,1,1,1,1,1,1,1,1,1,1,1,1,1,1,1,1,1,1,1,1,1,1,1,1,1,0.998901098901099,0.997256515775034,0.994594594594595,0.985074626865672,0.983050847457627,0.979381443298969,0,0,0,0	23910	0	0	0	1	1	1	yes	SKCM	NA
TCGA-FR-A726-01A	chr17:16831784-16831785	KRT16P2	TCGA-FR-A726-01A	chr17	16831784	16832221	-	DA	chr17_16831784_16832221_DA_chr17:16831784-16831785	JUNC00039676	1	0	1	10	0.391412	0.489737	1,1,1,1,1,1,1,1,1,1,1,1,1,1,1,1,1,1,1,1,1,1,1,1,1,1,1,1,1,1,1,1,1,1,1,0.998736842105263,0.995555555555556,0.993839835728953,0.986466165413534,0.94937917860554,0,0,0,0,0,0,0,0,0,0,0,0,0,0,0,0,0,0,0,0,0,0,0,0,0,0,0,0,0,0,0,0,0,0,0,0,0,0,0,0,0,0,0,0,0,0,0,0,0,0,0,0,0,0,0,0,0,0,0,0,0,0	12914	0	0	0	0	0	0	no	SKCM	NA
TCGA-EB-A553-01A	chr17:29577646-29577647	ABHD15-AS1,TP53I13	TCGA-EB-A553-01A	chr17	29571719	29571832	+	DA	chr17_29571719_29571832_DA_chr17:29577646-29577647	JUNC00018166	0.0122511	0	0.0122511	8	0.00233142	0.00179329	0.00763358778625954,0.00586295346280689,0.00583399628745691,0.00575657894736842,0.00560258964143426,0.0053715308863026,0.00525774374214196,0.00506115563053564,0.00480769230769231,0.00476738451421996,0.00471698113207547,0.0046075627581824,0.00447641886490807,0.00407117008443908,0.0040388603864207,0.00398618123837364,0.00394764180344899,0.00392927308447937,0.00388821385176185,0.00381372942593336,0.…	1327	0	0	0	0	0	0	no,no	SKCM	NA
TCGA-EB-A553-01A	chr17:29577646-29577647	ABHD15-AS1,TP53I13	TCGA-EB-A553-01A	chr17	29571719	29571857	+	DA	chr17_29571719_29571857_DA_chr17:29577646-29577647	JUNC00018167	0.0949464	0	0.0949464	62	0.0447044	0.0147304	0.0898069151324652,0.0858829844337091,0.0845921450151057,0.0815838426787138,0.0773841961852861,0.0772906710991066,0.0704738760631835,0.0680661577608142,0.0651053864168618,0.063496015936255,0.0633093525179856,0.0614563217085085,0.0595382746051033,0.058956574185766,0.0586253369272237,0.0584435558289757,0.0583991755410512,0.0581012935759702,0.057079945799458,0.0565778946165276,0.0563986409966025,0.0…	23136	0	0	0	1	0	0	no,no	SKCM	NA
TCGA-EB-A553-01A	chr17:29577646-29577647	ABHD15-AS1,TP53I13	TCGA-EB-A553-01A	chr17	29572697	29572812	+	DA	chr17_29572697_29572812_DA_chr17:29577646-29577647	JUNC00018170	0.246554	0	0.246554	161	0.0298332	0.0245213	0.167302798982188,0.146022155085599,0.078926388519798,0.0749835562376672,0.072515666965085,0.0695115405260333,0.0691513246519982,0.0643985419198056,0.0633343682086309,0.063231850117096,0.0592928876048975,0.0525659671722418,0.0514809590973202,0.0463267543859649,0.0456607196855156,0.0452316076294278,0.0425932261375299,0.0421393841166937,0.0415782024062279,0.0413122721749696,0.0383091149273448,0.036…	14331	0	0	0	0	0	0	no,no	SKCM	NA
TCGA-YG-AA3N-01A	chr17:41379731-41379732	KRT34	TCGA-YG-AA3N-01A	chr17	41379731	41381056	-	DA	chr17_41379731_41381056_DA_chr17:41379731-41379732	JUNC00031311	1	0	1	9	0.271242	0.444327	1,1,1,1,1,1,1,1,1,1,1,1,1,1,1,1,1,1,1,1,1,1,1,1,1,1,1,0.666666666666667,0,0,0,0,0,0,0,0,0,0,0,0,0,0,0,0,0,0,0,0,0,0,0,0,0,0,0,0,0,0,0,0,0,0,0,0,0,0,0,0,0,0,0,0,0,0,0,0,0,0,0,0,0,0,0,0,0,0,0,0,0,0,0,0,0,0,0,0,0,0,0,0,0,0	246	0	0	0	0	0	0	no	SKCM	NA
TCGA-FR-A726-01A	chr17:62268239-62268240	TBC1D3P2	TCGA-FR-A726-01A	chr17	62268239	62268953	-	DA	chr17_62268239_62268953_DA_chr17:62268239-62268240	JUNC00043199	1	0	1	13	0.675432	0.437752	1,1,1,1,1,1,1,1,1,1,1,1,1,1,1,1,1,1,1,1,1,1,1,1,1,1,1,1,1,1,1,1,1,1,1,1,1,1,1,1,1,1,1,1,1,1,1,1,1,1,1,1,1,1,1,1,1,1,1,0.933333333333333,0.875,0.833333333333333,0.8,0.75,0.75,0.714285714285714,0.666666666666667,0.571428571428571,0.571428571428571,0.5,0.5,0.5,0.5,0.428571428571429,0,0,0,0,0,0,0,0,0,0,0,0,0,0,0,0,0,0,0,0,0,0,0,0,0,0,0,0	299	0	0	0	0	0	0	no	SKCM	NA
TCGA-ER-A194-01A	chr17:75244617-75244618	GGA3	TCGA-ER-A194-01A	chr17	75243570	75246509	-	DA	chr17_75243570_75246509_DA_chr17:75244617-75244618	JUNC00019525	0.103774	0	0.103774	11	0.0442519	0.025769	0.100840336134454,0.0949367088607595,0.0941176470588235,0.09375,0.0935251798561151,0.088785046728972,0.0882352941176471,0.0869565217391304,0.0849056603773585,0.0842696629213483,0.0838323353293413,0.083743842364532,0.0833333333333333,0.0806451612903226,0.0736842105263158,0.0714285714285714,0.0701754385964912,0.0683453237410072,0.0661157024793388,0.0652173913043478,0.0650887573964497,0.063492063492…	816	0	0	0	2	2	2	no	SKCM	NA
TCGA-ER-A194-01A	chr17:75244618-75244619	GGA3	TCGA-ER-A194-01A	chr17	75243570	75246509	-	DA	chr17_75243570_75246509_DA_chr17:75244618-75244619	JUNC00019525	0.103774	0	0.103774	11	0.0442395	0.025764	0.100840336134454,0.0949367088607595,0.0941176470588235,0.09375,0.0935251798561151,0.088785046728972,0.0882352941176471,0.0869565217391304,0.0849056603773585,0.0842696629213483,0.0838323353293413,0.083743842364532,0.0833333333333333,0.0806451612903226,0.0736842105263158,0.0714285714285714,0.0701754385964912,0.0683453237410072,0.0661157024793388,0.0652173913043478,0.0648967551622419,0.063492063492…	816	0	0	0	2	2	2	no	SKCM	NA
TCGA-EB-A41A-01A	chr17:7675052-7675053	TP53	TCGA-EB-A41A-01A	chr17	7674290	7675053	-	DA	chr17_7674290_7675053_DA_chr17:7675052-7675053	JUNC00034256	0.01983	0	0.01983	7	0.00275211	0.00388308	0.0177514792899408,0.0158910329171396,0.012,0.0101781170483461,0.00997506234413965,0.00945378151260504,0.00898876404494382,0.00881057268722467,0.00872410032715376,0.00870322019147084,0.00862068965517241,0.00834724540901502,0.00801603206412826,0.00738916256157635,0.00723888314374354,0.00715990453460621,0.0065359477124183,0.0065252854812398,0.00644329896907216,0.00592153960029608,0.0057708161582852…	282	0	0	0	1	1	2	yes	SKCM	UCS:1:1.82,OV:4:1.53,BLCA:1:0.24,BRCA:2:0.17
TCGA-BF-A1Q0-01A	chr17:8229205-8229206	CTC1	TCGA-BF-A1Q0-01A	chr17	8228629	8229302	-	DA	chr17_8228629_8229302_DA_chr17:8229205-8229206	JUNC00033621	0.183673	0	0.183673	9	0.0322161	0.0287212	0.154545454545455,0.125,0.0961538461538462,0.0909090909090909,0.0860215053763441,0.0847457627118644,0.0816326530612245,0.0804597701149425,0.0754716981132075,0.0714285714285714,0.0681818181818182,0.0661764705882353,0.0634920634920635,0.0625,0.0619469026548673,0.0566037735849057,0.0560747663551402,0.0547945205479452,0.0540540540540541,0.05,0.0495049504950495,0.0491803278688525,0.0487804878048781,0.…	351	0	0	0	2	2	4	no	SKCM	NA
TCGA-EB-A97M-01A	chr18:32123573-32123574	RNF138	TCGA-EB-A97M-01A	chr18	32113860	32124734	+	DA	chr18_32113860_32124734_DA_chr18:32123573-32123574	JUNC00031817	0.16	0	0.16	8	0.00506127	0.00963799	0.041958041958042,0.0309734513274336,0.0285714285714286,0.027027027027027,0.0268595041322314,0.0263157894736842,0.0247678018575851,0.0246153846153846,0.024390243902439,0.024,0.0208333333333333,0.0199004975124378,0.0194552529182879,0.0193548387096774,0.0181347150259067,0.0178041543026706,0.0176991150442478,0.0173913043478261,0.0148698884758364,0.0134146341463415,0.0131578947368421,0.01209677419354…	157	0	0	0	1	1	1	no	SKCM	NA
TCGA-EB-A41A-01A	chr18:50392100-50392101	SKA1	TCGA-EB-A41A-01A	chr18	50391293	50392099	+	DA	chr18_50391293_50392099_DA_chr18:50392100-50392101	JUNC00040452	1	0	1	15	0.962275	0.149019	1,1,1,1,1,1,1,1,1,1,1,1,1,1,1,1,1,1,1,1,1,1,1,1,1,1,1,1,1,1,1,1,1,1,1,1,1,1,1,1,1,1,1,1,1,1,1,1,1,1,1,1,1,1,1,1,1,1,1,1,1,1,1,1,1,1,1,1,1,1,1,1,1,1,1,1,1,1,1,1,1,1,1,1,0.985507246376812,0.967741935483871,0.966666666666667,0.962962962962963,0.941176470588235,0.933333333333333,0.928571428571429,0.923076923076923,0.923076923076923,0.9,0.9,0.877551020408163,0.857142857142857,0.8,0.708333333333333,0.5…	1445	0	0	0	0	0	0	no	SKCM	NA
TCGA-YG-AA3N-01A	chr18:59345921-59345922	LMAN1	TCGA-YG-AA3N-01A	chr18	59346051	59347513	-	DA	chr18_59346051_59347513_DA_chr18:59345921-59345922	JUNC00035238	0.447619	0	0.447619	94	0.340248	0.0537152	0.428571428571429,0.415730337078652,0.409090909090909,0.401993355481728,0.401197604790419,0.4,0.396825396825397,0.394886363636364,0.391304347826087,0.389048991354467,0.386363636363636,0.385852090032154,0.385106382978723,0.384615384615385,0.383592017738359,0.382539682539683,0.382300884955752,0.381578947368421,0.381526104417671,0.378039215686275,0.375283446712018,0.375,0.37122969837587,0.3712121212…	12366	0	0	0	0	0	0	no	SKCM	NA
TCGA-EB-A3Y7-01A	chr18:79176815-79176816	ATP9B	TCGA-EB-A3Y7-01A	chr18	79154555	79193183	+	DA	chr18_79154555_79193183_DA_chr18:79176815-79176816	JUNC00028947	0.25	0	0.25	7	0.0240388	0.0310118	0.2,0.0909090909090909,0.0833333333333333,0.0795454545454545,0.0731707317073171,0.072463768115942,0.0714285714285714,0.0714285714285714,0.0681818181818182,0.0657894736842105,0.0632911392405063,0.06,0.0588235294117647,0.0566037735849057,0.0555555555555556,0.0547945205479452,0.0515463917525773,0.0503597122302158,0.0483870967741935,0.0476190476190476,0.046875,0.0454545454545455,0.0444444444444444,0.…	173	0	0	0	2	2	2	no	SKCM	NA
TCGA-IH-A3EA-01A	chr19:12765957-12765958	HOOK2	TCGA-IH-A3EA-01A	chr19	12766240	12767395	-	DA	chr19_12766240_12767395_DA_chr19:12765957-12765958	JUNC00029060	0.135135	0	0.135135	10	0.0519454	0.0180247	0.134615384615385,0.0864197530864197,0.0839002267573696,0.0781637717121588,0.0774193548387097,0.0773542600896861,0.0739299610894942,0.0735873850197109,0.0733590733590734,0.0717948717948718,0.0714285714285714,0.0714285714285714,0.0711462450592885,0.0705289672544081,0.0695443645083933,0.068259385665529,0.068,0.0677083333333333,0.0674157303370786,0.0670731707317073,0.0669077757685353,0.0650887573964…	1976	0	0	0	2	0	0	no	SKCM	NA
TCGA-EB-A553-01A	chr19:38721688-38721689	ACTN4	TCGA-EB-A553-01A	chr19	38728381	38728996	+	DA	chr19_38728381_38728996_DA_chr19:38721688-38721689	JUNC00023078	0.00776531	0	0.00776531	9	0.00224351	0.00111516	0.007703081232493,0.00609184629803187,0.00519222271321255,0.00448877805486284,0.00440697451619084,0.00412833215380986,0.00387221684414327,0.0038171876611988,0.0037909163811329,0.00369281514412735,0.0034833091436865,0.00341098169717138,0.00338409475465313,0.00329604474630443,0.00328154034713162,0.00326772836538462,0.00322701688555347,0.00284350563623439,0.00282071946662759,0.00276510438269045,0.00…	3932	0	0	0	0	0	0	no	SKCM	NA
TCGA-EB-A553-01A	chr19:38721688-38721689	ACTN4	TCGA-EB-A553-01A	chr19	38729154	38729274	+	DA	chr19_38729154_38729274_DA_chr19:38721688-38721689	JUNC00023079	0.1717	0	0.1717	199	0.0554894	0.0148585	0.118158123370982,0.104423243712056,0.101890756302521,0.100535168195719,0.0998125585754452,0.0803262823171575,0.0780253304982897,0.0763151686718566,0.0747962447126792,0.0742726517040732,0.0728592162554427,0.0727016885553471,0.0725744843391902,0.0700397702165267,0.0678378378378378,0.0663576841021114,0.0655540881258254,0.064023172193368,0.0631664466334924,0.0623261784211652,0.0622306567034357,0.061…	97420	0	0	0	0	0	0	no	SKCM	NA
TCGA-EB-A431-01A	chr19:41715247-41715248	AC243967.1,CEACAM5,CEACAM6	TCGA-EB-A431-01A	chr19	41710039	41761249	+	DA	chr19_41710039_41761249_DA_chr19:41715247-41715248	JUNC00044319	0.12963	0	0.12963	7	0.0112607	0.0188925	0.0793650793650794,0.0789473684210526,0.0740740740740741,0.0555555555555556,0.0555555555555556,0.0526315789473684,0.0491803278688525,0.036697247706422,0.0358126721763085,0.0344827586206897,0.0344827586206897,0.0344827586206897,0.0329113924050633,0.032051282051282,0.0317460317460317,0.0313253012048193,0.0288461538461538,0.0288461538461538,0.0270833333333333,0.0268817204301075,0.025974025974026,0.0…	208	0	0	0	14	13	12	no,no,no	SKCM	NA
TCGA-EB-A41A-01A	chr19:48797190-48797191	BCAT2	TCGA-EB-A41A-01A	chr19	48797333	48799675	-	DA	chr19_48797333_48799675_DA_chr19:48797190-48797191	JUNC00045952	0.336735	0	0.336735	33	0.246309	0.0354535	0.324324324324324,0.324324324324324,0.318840579710145,0.318181818181818,0.3,0.298013245033113,0.294520547945205,0.294117647058824,0.292682926829268,0.29126213592233,0.288135593220339,0.288135593220339,0.282828282828283,0.282608695652174,0.281368821292776,0.280788177339901,0.28,0.279874213836478,0.279475982532751,0.279151943462898,0.277777777777778,0.277777777777778,0.276150627615063,0.27329192546…	3826	0	0	0	1	0	1	no	SKCM	NA
TCGA-EB-A44N-01A	chr19:50480973-50480974	EMC10	TCGA-EB-A44N-01A	chr19	50480215	50480581	+	DA	chr19_50480215_50480581_DA_chr19:50480973-50480974	JUNC00043164	0.383149	0	0.383149	382	0.320564	0.0330787	0.381818181818182,0.37762877171594,0.370967741935484,0.364280094413847,0.364077669902913,0.363420427553444,0.359712230215827,0.358856088560886,0.356913183279743,0.356514084507042,0.356481481481481,0.35480572597137,0.353931173072092,0.353620955315871,0.353556485355649,0.353099730458221,0.35297418630752,0.352941176470588,0.351309707241911,0.344758064516129,0.344466273739358,0.344407530454042,0.3411…	62014	0	0	0	0	0	0	no	SKCM	NA
TCGA-EB-A3XB-01A	chr1:153693350-153693351	NPR1	TCGA-EB-A3XB-01A	chr1	153693197	153693352	+	DA	chr1_153693197_153693352_DA_chr1:153693350-153693351	JUNC00005061	1	0	1	35	0.979102	0.139758	1,1,1,1,1,1,1,1,1,1,1,1,1,1,1,1,1,1,1,1,1,1,1,1,1,1,1,1,1,1,1,1,1,1,1,1,1,1,1,1,1,1,1,1,1,1,1,1,1,1,1,1,1,1,1,1,1,1,1,1,1,1,1,1,1,1,1,1,1,1,1,1,1,1,1,1,1,1,1,1,1,1,1,1,1,1,1,1,1,1,1,1,1,1,1,1,1,1,1,0.868421052631579,0,0	2097	0	0	0	0	0	0	no	SKCM	NA
TCGA-ER-A194-01A	chr1:156253075-156253076	SMG5	TCGA-ER-A194-01A	chr1	156252504	156252919	-	DA	chr1_156252504_156252919_DA_chr1:156253075-156253076	JUNC00002987	0.398601	0	0.398601	114	0.282477	0.0259547	0.379310344827586,0.355932203389831,0.355029585798817,0.352941176470588,0.332761578044597,0.332503113325031,0.321131447587354,0.315298507462687,0.308681672025723,0.307291666666667,0.306818181818182,0.306329113924051,0.304535637149028,0.304431599229287,0.302803738317757,0.301666666666667,0.301418439716312,0.300492610837438,0.297134238310709,0.29646017699115,0.296396396396396,0.29616724738676,0.296…	18018	0	0	0	1	0	0	no	SKCM	NA
TCGA-EB-A42Y-01A	chr1:30964671-30964672	PUM1	TCGA-EB-A42Y-01A	chr1	30953981	30965982	-	DA	chr1_30953981_30965982_DA_chr1:30964671-30964672	JUNC00001698	0.381503	0	0.381503	66	0.0551327	0.0375911	0.163841807909605,0.155405405405405,0.12987012987013,0.129032258064516,0.125,0.113636363636364,0.111111111111111,0.110091743119266,0.109271523178808,0.10655737704918,0.10377358490566,0.103448275862069,0.0977443609022556,0.0962199312714777,0.0961538461538462,0.0954773869346734,0.0903614457831325,0.089041095890411,0.0869565217391304,0.0869565217391304,0.0866666666666667,0.0863309352517986,0.0862068…	760	0	0	0	2	1	2	no	SKCM	NA
TCGA-BF-AAP7-01A	chr1:32280211-32280212	LCK	TCGA-BF-AAP7-01A	chr1	32280210	32285514	+	DA	chr1_32280210_32285514_DA_chr1:32280211-32280212	JUNC00001421	1	0	1	53	0.91825	0.241127	1,1,1,1,1,1,1,1,1,1,1,1,1,1,1,1,1,1,1,1,1,1,1,1,1,1,1,1,1,1,1,1,1,1,1,1,1,1,1,1,1,1,1,1,1,1,1,1,1,1,1,1,1,1,1,1,1,1,1,1,1,1,1,1,1,1,1,1,1,1,1,1,1,1,0.994871794871795,0.988636363636364,0.985915492957746,0.980769230769231,0.979166666666667,0.977272727272727,0.963855421686747,0.962962962962963,0.96,0.941176470588235,0.941176470588235,0.9375,0.917241379310345,0.916666666666667,0.875,0.875,0.857142857…	2655	0	0	0	0	0	0	yes	SKCM	NA
TCGA-EB-A3Y7-01A	chr1:54597415-54597416	ACOT11	TCGA-EB-A3Y7-01A	chr1	54597415	54599296	+	DA	chr1_54597415_54599296_DA_chr1:54597415-54597416	JUNC00002200	1	0	1	18	0.777687	0.410872	1,1,1,1,1,1,1,1,1,1,1,1,1,1,1,1,1,1,1,1,1,1,1,1,1,1,1,1,1,1,1,1,1,1,1,1,1,1,1,1,1,1,1,1,1,1,1,1,1,1,1,1,1,1,1,1,1,1,1,1,1,1,1,1,1,1,1,1,1,1,1,1,1,1,0.952380952380952,0.933333333333333,0.90625,0.875,0.857142857142857,0.8,0,0,0,0,0,0,0,0,0,0,0,0,0,0,0,0,0,0,0,0,0,0	1228	0	0	0	0	0	0	no	SKCM	NA
TCGA-BF-AAP4-01A	chr20:33658475-33658476	NECAB3	TCGA-BF-AAP4-01A	chr20	33658033	33658477	-	DA	chr20_33658033_33658477_DA_chr20:33658475-33658476	JUNC00049017	1	0	1	78	0.990121	0.0187372	1,1,1,1,1,1,1,1,1,1,1,1,1,1,1,1,1,1,1,1,1,1,1,1,1,1,1,1,1,1,1,1,1,1,1,1,1,1,1,1,1,1,1,1,1,1,1,1,1,1,1,1,1,1,1,1,1,1,1,1,1,1,1,0.995652173913044,0.992337164750958,0.992217898832685,0.992,0.991228070175439,0.990825688073395,0.990476190476191,0.990196078431373,0.989583333333333,0.989304812834225,0.987714987714988,0.987654320987654,0.987179487179487,0.987012987012987,0.985714285714286,0.9847328244274…	9424	0	0	0	0	0	0	no	SKCM	NA
TCGA-BF-AAP4-01A	chr20:33658476-33658477	NECAB3	TCGA-BF-AAP4-01A	chr20	33658834	33659653	-	DA	chr20_33658834_33659653_DA_chr20:33658476-33658477	JUNC00049020	0.0620438	0	0.0620438	17	0.0201738	0.0138994	0.0585365853658537,0.0547945205479452,0.0535714285714286,0.053030303030303,0.0520446096654275,0.0480769230769231,0.0434782608695652,0.0412979351032448,0.0402010050251256,0.0396039603960396,0.0377358490566038,0.0375,0.0369515011547344,0.0365853658536585,0.03584229390681,0.0350877192982456,0.034965034965035,0.0335820895522388,0.033195020746888,0.0311111111111111,0.0297555791710946,0.029069767441860…	669	0	0	0	2	1	1	no	SKCM	NA
TCGA-FR-A726-01A	chr20:36218874-36218875	EPB41L1	TCGA-FR-A726-01A	chr20	36214440	36219761	+	DA	chr20_36214440_36219761_DA_chr20:36218874-36218875	JUNC00061846	0.0603015	0	0.0603015	12	0.000383717	0.0027701	0.0266666666666667,0.00699300699300699,0.00547945205479452,0,0,0,0,0,0,0,0,0,0,0,0,0,0,0,0,0,0,0,0,0,0,0,0,0,0,0,0,0,0,0,0,0,0,0,0,0,0,0,0,0,0,0,0,0,0,0,0,0,0,0,0,0,0,0,0,0,0,0,0,0,0,0,0,0,0,0,0,0,0,0,0,0,0,0,0,0,0,0,0,0,0,0,0,0,0,0,0,0,0,0,0,0,0,0,0,0,0,0	5	0	0	0	1	1	1	no	SKCM	NA
TCGA-BF-A3DM-01A	chr20:3801802-3801803	CDC25B	TCGA-BF-A3DM-01A	chr20	3801388	3801924	+	DA	chr20_3801388_3801924_DA_chr20:3801802-3801803	JUNC00053276	0.298246	0	0.298246	85	0.0434907	0.0264725	0.093984962406015,0.092896174863388,0.0823045267489712,0.0775193798449612,0.0764872521246459,0.0740740740740741,0.0736278447121821,0.0727272727272727,0.0721830985915493,0.0721153846153846,0.0720461095100865,0.0714285714285714,0.0714285714285714,0.0704225352112676,0.0702247191011236,0.0670731707317073,0.0666666666666667,0.0642857142857143,0.0641627543035994,0.063872255489022,0.0636604774535809,0.0…	2106	0	0	0	1	1	1	no	SKCM	NA
TCGA-BF-A1Q0-01A	chr20:49118338-49118339	STAU1	TCGA-BF-A1Q0-01A	chr20	49118096	49118333	-	DA	chr20_49118096_49118333_DA_chr20:49118338-49118339	JUNC00053616	1	0	1	255	0.980709	0.0253096	1,1,1,1,1,1,1,1,1,1,1,1,1,1,1,1,1,1,1,1,1,1,1,1,1,1,1,1,1,1,1,1,1,1,1,1,1,1,1,1,1,1,1,1,1,1,1,1,1,1,1,0.996539792387543,0.996376811594203,0.996282527881041,0.994791666666667,0.994350282485876,0.992700729927007,0.991304347826087,0.989528795811518,0.987012987012987,0.985185185185185,0.983552631578947,0.982300884955752,0.981308411214953,0.978354978354978,0.977443609022556,0.973451327433628,0.9722222…	20143	0	0	0	0	0	0	no	SKCM	NA
TCGA-EB-A3XB-01A	chr21:41435958-41435959	MX1	TCGA-EB-A3XB-01A	chr21	41430608	41432031	+	DA	chr21_41430608_41432031_DA_chr21:41435958-41435959	JUNC00049544	0.0451613	0	0.0451613	7	0.0108594	0.009282	0.045045045045045,0.032258064516129,0.0317460317460317,0.0307692307692308,0.0305286671630678,0.0303030303030303,0.0298507462686567,0.0285714285714286,0.0263157894736842,0.025,0.023696682464455,0.0227272727272727,0.021978021978022,0.0202020202020202,0.02,0.0199430199430199,0.0187099950763171,0.0177215189873418,0.0170212765957447,0.0168067226890756,0.0163934426229508,0.016,0.0158730158730159,0.0152…	698	0	0	0	0	0	0	no	SKCM	NA
TCGA-EB-A51B-01A	chr22:20988008-20988009	AC002470.2,LZTR1	TCGA-EB-A51B-01A	chr22	20985897	20987504	+	DA	chr22_20985897_20987504_DA_chr22:20988008-20988009	JUNC00049522	0.722222	0	0.722222	13	0.448158	0.0802572	0.666666666666667,0.634920634920635,0.6,0.592592592592593,0.58974358974359,0.575,0.545454545454545,0.533333333333333,0.529801324503311,0.527777777777778,0.527027027027027,0.520408163265306,0.519553072625698,0.519553072625698,0.518518518518518,0.515151515151515,0.512987012987013,0.506666666666667,0.501661129568106,0.5,0.5,0.5,0.5,0.5,0.496402877697842,0.49079754601227,0.486988847583643,0.486486486…	5210	0	0	0	0	0	1	no,yes	SKCM	NA
TCGA-EB-A51B-01A	chr22:20988009-20988010	AC002470.2,LZTR1	TCGA-EB-A51B-01A	chr22	20988118	20988789	+	DA	chr22_20988118_20988789_DA_chr22:20988009-20988010	JUNC00049524	0.340426	0	0.340426	32	0.24459	0.0297898	0.333333333333333,0.331168831168831,0.301470588235294,0.296296296296296,0.292246520874752,0.291866028708134,0.28657616892911,0.286231884057971,0.285714285714286,0.281553398058252,0.280945757997218,0.278772378516624,0.278409090909091,0.27710843373494,0.276643990929705,0.273504273504274,0.272522522522523,0.270833333333333,0.269736842105263,0.268229166666667,0.267161410018553,0.266173752310536,0.266…	9593	0	0	0	0	0	0	no,yes	SKCM	NA
TCGA-IH-A3EA-01A	chr22:30589192-30589193	PES1	TCGA-IH-A3EA-01A	chr22	30589270	30591810	-	DA	chr22_30589270_30591810_DA_chr22:30589192-30589193	JUNC00038232	0.400826	0	0.400826	97	0.312409	0.0342728	0.392193308550186,0.391304347826087,0.382716049382716,0.38255033557047,0.380530973451327,0.368613138686131,0.366826156299841,0.366108786610879,0.365853658536585,0.365695792880259,0.360215053763441,0.358585858585859,0.357945425361156,0.357142857142857,0.35609756097561,0.356037151702786,0.354609929078014,0.354037267080745,0.354037267080745,0.350877192982456,0.345132743362832,0.344444444444444,0.343…	11626	0	0	0	0	0	1	no	SKCM	NA
TCGA-EB-A3Y7-01A	chr22:41540795-41540796	POLR3H	TCGA-EB-A3Y7-01A	chr22	41532745	41543991	-	DA	chr22_41532745_41543991_DA_chr22:41540795-41540796	JUNC00040973	0.114155	0	0.114155	75	0.00158274	0.0046288	0.0216606498194946,0.0212264150943396,0.0176056338028169,0.015527950310559,0.0145833333333333,0.012987012987013,0.0113636363636364,0.010233918128655,0.0100671140939597,0.00970873786407767,0.00928074245939675,0.00719424460431655,0,0,0,0,0,0,0,0,0,0,0,0,0,0,0,0,0,0,0,0,0,0,0,0,0,0,0,0,0,0,0,0,0,0,0,0,0,0,0,0,0,0,0,0,0,0,0,0,0,0,0,0,0,0,0,0,0,0,0,0,0,0,0,0,0,0,0,0,0,0,0,0,0,0,0,0,0,0,0,0,0,0,0,0,0,0…	80	0	0	0	2	2	4	no	SKCM	NA
TCGA-ER-A194-01A	chr22:50277674-50277675	PLXNB2	TCGA-ER-A194-01A	chr22	50277738	50277853	-	DA	chr22_50277738_50277853_DA_chr22:50277674-50277675	JUNC00029777	1	0	1	449	0.977433	0.0247983	1,1,1,1,1,1,1,1,1,1,1,1,1,1,1,1,1,1,1,1,1,1,1,1,1,1,1,1,1,1,1,1,1,1,0.998430141287284,0.997536945812808,0.996621621621622,0.995934959349594,0.99290780141844,0.991735537190083,0.99009900990099,0.9875,0.985232067510548,0.983870967741935,0.983539094650206,0.982857142857143,0.980769230769231,0.980769230769231,0.980487804878049,0.979757085020243,0.979381443298969,0.978779840848806,0.977272727272727,0.…	29409	0	0	0	0	0	0	no	SKCM	NA
TCGA-BF-AAP2-01A	chr22:50281188-50281189	PLXNB2	TCGA-BF-AAP2-01A	chr22	50283186	50283337	-	DA	chr22_50283186_50283337_DA_chr22:50281188-50281189	JUNC00058068	0.0548878	0	0.0548878	137	0.0425819	0.0059249	0.0531177829099307,0.0520756570867109,0.0513683594321674,0.0504229017566688,0.0497265042267529,0.0494568985440259,0.0493278404163053,0.0486620751947612,0.0483901695561059,0.0482758620689655,0.0482370592648162,0.0481783794545093,0.0479394449116905,0.0478303747534517,0.047757866758124,0.0473593570608496,0.0472154963680387,0.0470303681805966,0.0469812487121368,0.046908315565032,0.0466812545587163,0.…	28209	0	0	0	0	0	0	no	SKCM	NA
TCGA-EB-A3XF-01A	chr2:158815706-158815707	DAPL1	TCGA-EB-A3XF-01A	chr2	158807115	158815705	+	DA	chr2_158807115_158815705_DA_chr2:158815706-158815707	JUNC00043334	1	0	1	15	0.677804	0.351638	1,1,1,1,1,1,1,1,1,1,1,1,1,1,1,1,1,1,1,1,1,1,1,1,1,1,0.958333333333333,0.928571428571429,0.925925925925926,0.923076923076923,0.906976744186046,0.894736842105263,0.888888888888889,0.875,0.871794871794872,0.857142857142857,0.857142857142857,0.857142857142857,0.852941176470588,0.842105263157895,0.842105263157895,0.833333333333333,0.833333333333333,0.826086956521739,0.80952380952381,0.80952380952381,0…	6053	0	0	0	1	1	1	no	SKCM	NA
TCGA-GN-A26C-01A	chr2:162174865-162174866	FAP	TCGA-GN-A26C-01A	chr2	162173787	162174867	-	DA	chr2_162173787_162174867_DA_chr2:162174865-162174866	JUNC00050133	1	0	1	50	0.980219	0.139314	1,1,1,1,1,1,1,1,1,1,1,1,1,1,1,1,1,1,1,1,1,1,1,1,1,1,1,1,1,1,1,1,1,1,1,1,1,1,1,1,1,1,1,1,1,1,1,1,1,1,1,1,1,1,1,1,1,1,1,1,1,1,1,1,1,1,1,1,1,1,1,1,1,1,1,1,1,1,1,1,1,1,1,1,1,1,1,1,1,1,1,1,1,1,1,1,1,1,0.993377483443709,0.989010989010989,0,0	5276	0	0	0	0	0	0	no	SKCM	NA
TCGA-BF-A5ER-01A	chr2:219232041-219232042	ANKZF1	TCGA-BF-A5ER-01A	chr2	219230350	219232260	+	DA	chr2_219230350_219232260_DA_chr2:219232041-219232042	JUNC00042024	0.0879121	0	0.0879121	8	0.00223412	0.0057487	0.0285714285714286,0.0231660231660232,0.0198675496688742,0.0196078431372549,0.0190839694656489,0.0175438596491228,0.0159362549800797,0.0133333333333333,0.0127118644067797,0.0106951871657754,0.00851063829787234,0.00833333333333333,0.00757575757575758,0.00735294117647059,0.00584795321637427,0.0050251256281407,0.00471698113207547,0,0,0,0,0,0,0,0,0,0,0,0,0,0,0,0,0,0,0,0,0,0,0,0,0,0,0,0,0,0,0,0,0,0,0,…	39	0	0	0	1	1	2	no	SKCM	NA
TCGA-IH-A3EA-01A	chr2:237336532-237336533	COL6A3	TCGA-IH-A3EA-01A	chr2	237336532	237339015	-	DA	chr2_237336532_237339015_DA_chr2:237336532-237336533	JUNC00035467	1	0	1	39	0.999594	0.00137293	1,1,1,1,1,1,1,1,1,1,1,1,1,1,1,1,1,1,1,1,1,1,1,1,1,1,1,1,1,1,1,1,1,1,1,1,1,1,1,1,1,1,1,1,1,1,1,1,1,1,1,1,1,1,1,1,1,1,1,1,1,1,1,1,1,1,1,1,1,1,1,1,1,1,1,1,1,1,1,1,1,1,1,1,1,1,1,1,1,1,0.998719590268886,0.998655913978495,0.998366013071895,0.998284734133791,0.998272884283247,0.997101449275362,0.996774193548387,0.996677740863787,0.995555555555556,0.995433789954338,0.994318181818182,0.990384615384615	28035	0	0	0	0	0	1	no	SKCM	NA
TCGA-EB-A5FP-01A	chr2:53797794-53797795	ASB3,GPR75-ASB3	TCGA-EB-A5FP-01A	chr2	53750941	53765377	-	DA	chr2_53750941_53765377_DA_chr2:53797794-53797795	JUNC00046405	0.0178019	0	0.0178019	23	0.00568726	0.00336651	0.0174291938997821,0.0154929577464789,0.0122075279755849,0.0117647058823529,0.0115658362989324,0.0115606936416185,0.0111627906976744,0.0110821382007823,0.0110497237569061,0.0109829763866008,0.0103092783505155,0.00978260869565217,0.00978077571669477,0.00895522388059702,0.00878844946641557,0.00848484848484849,0.00843644544431946,0.00841278743690409,0.00824742268041237,0.00823045267489712,0.00823045…	1108	0	0	0	1	1	2	no,no	SKCM	NA
TCGA-EB-A42Z-01A	chr2:74089894-74089895	TET3	TCGA-EB-A42Z-01A	chr2	74088038	74089897	+	DA	chr2_74088038_74089897_DA_chr2:74089894-74089895	JUNC00045556	1	0	1	6	0.885566	0.298926	1,1,1,1,1,1,1,1,1,1,1,1,1,1,1,1,1,1,1,1,1,1,1,1,1,1,1,1,1,1,1,1,1,1,1,1,1,1,1,1,1,1,1,1,1,1,1,1,1,1,1,1,1,1,1,1,1,1,1,1,1,1,1,1,1,1,1,1,1,1,1,1,1,1,1,1,1,1,1,1,1,0.928571428571429,0.928571428571429,0.923076923076923,0.92,0.916666666666667,0.888888888888889,0.875,0.863636363636364,0.75,0.666666666666667,0.666666666666667,0,0,0,0,0,0,0,0,0,0	723	0	0	0	0	0	0	no	SKCM	NA
TCGA-EB-A4IS-01A	chr3:108661875-108661876	DZIP3	TCGA-EB-A4IS-01A	chr3	108654310	108661877	+	DA	chr3_108654310_108661877_DA_chr3:108661875-108661876	JUNC00064264	1	0	1	12	0.949948	0.21699	1,1,1,1,1,1,1,1,1,1,1,1,1,1,1,1,1,1,1,1,1,1,1,1,1,1,1,1,1,1,1,1,1,1,1,1,1,1,1,1,1,1,1,1,1,1,1,1,1,1,1,1,1,1,1,1,1,1,1,1,1,1,1,1,1,1,1,1,1,1,1,1,1,1,1,1,1,1,1,1,1,1,1,1,1,1,1,1,1,1,1,1,1,1,1,1,0.894736842105263,0,0,0,0,0	1718	0	0	0	0	0	0	no	SKCM	NA
TCGA-D9-A4Z3-01A	chr3:127580023-127580024	TPRA1	TCGA-D9-A4Z3-01A	chr3	127580163	127590410	-	DA	chr3_127580163_127590410_DA_chr3:127580023-127580024	JUNC00054731	0.330508	0	0.330508	39	0.192987	0.0550777	0.306569343065693,0.296650717703349,0.293706293706294,0.287769784172662,0.277777777777778,0.267716535433071,0.266666666666667,0.266666666666667,0.262857142857143,0.26271186440678,0.261780104712042,0.256410256410256,0.254658385093168,0.254545454545455,0.252707581227437,0.250936329588015,0.25,0.25,0.248484848484848,0.248,0.244897959183673,0.241758241758242,0.24,0.23943661971831,0.23943661971831,0.2…	2832	0	0	0	2	1	1	no	SKCM	NA
TCGA-EB-A553-01A	chr3:13630815-13630816	FBLN2	TCGA-EB-A553-01A	chr3	13630815	13631329	+	DA	chr3_13630815_13631329_DA_chr3:13630815-13630816	JUNC00030481	1	0	1	13	0.924804	0.102724	1,1,1,1,1,1,1,1,1,1,1,1,1,1,1,1,1,0.986666666666667,0.986301369863014,0.983050847457627,0.97037037037037,0.96969696969697,0.969072164948454,0.96551724137931,0.964285714285714,0.962264150943396,0.958333333333333,0.956989247311828,0.956363636363636,0.955665024630542,0.951417004048583,0.95,0.948484848484848,0.947368421052632,0.946428571428571,0.945454545454545,0.945205479452055,0.944444444444444,0.9…	9932	0	0	0	0	0	0	yes	SKCM	NA
TCGA-BF-A9VF-01A	chr3:197871461-197871462	LRCH3	TCGA-BF-A9VF-01A	chr3	197875775	197880512	+	DA	chr3_197875775_197880512_DA_chr3:197871461-197871462	JUNC00046844	0.0619469	0	0.0619469	7	0.0115829	0.0135968	0.054726368159204,0.0529801324503311,0.0408163265306122,0.0384615384615385,0.037037037037037,0.0364963503649635,0.0363636363636364,0.0363636363636364,0.0338983050847458,0.0320987654320988,0.03125,0.0283400809716599,0.028169014084507,0.027906976744186,0.0273972602739726,0.0268456375838926,0.0267857142857143,0.0245901639344262,0.024390243902439,0.024390243902439,0.0238095238095238,0.023041474654377…	196	0	0	0	0	0	0	no	SKCM	NA
TCGA-YG-AA3N-01A	chr3:50187707-50187708	SEMA3F	TCGA-YG-AA3N-01A	chr3	50186746	50187705	+	DA	chr3_50186746_50187705_DA_chr3:50187707-50187708	JUNC00051622	1	0	1	22	0.987152	0.0993373	1,1,1,1,1,1,1,1,1,1,1,1,1,1,1,1,1,1,1,1,1,1,1,1,1,1,1,1,1,1,1,1,1,1,1,1,1,1,1,1,1,1,1,1,1,1,1,1,1,1,1,1,1,1,1,1,1,1,1,1,1,1,1,1,1,1,1,1,1,1,1,1,1,1,1,1,1,1,1,1,1,1,1,1,1,1,1,1,0.993464052287582,0.99203187250996,0.990909090909091,0.989690721649485,0.988372093023256,0.986666666666667,0.983333333333333,0.981132075471698,0.975609756097561,0.968127490039841,0.96551724137931,0.96551724137931,0.90909090…	4150	0	0	0	0	0	0	no	SKCM	NA
TCGA-EB-A1NK-01A	chr3:62078258-62078259	PTPRG	TCGA-EB-A1NK-01A	chr3	62078258	62132602	+	DA	chr3_62078258_62132602_DA_chr3:62078258-62078259	JUNC00060070	1	0	1	13	0.902223	0.284184	1,1,1,1,1,1,1,1,1,1,1,1,1,1,1,1,1,1,1,1,1,1,1,1,1,1,1,1,1,1,1,1,1,1,1,1,1,1,1,1,1,1,1,1,1,1,1,1,1,1,1,1,1,1,1,1,1,1,1,1,1,1,1,1,1,1,1,1,1,1,1,1,1,1,1,1,1,1,0.997549019607843,0.992063492063492,0.987951807228916,0.983050847457627,0.981818181818182,0.979166666666667,0.973684210526316,0.966666666666667,0.957446808510638,0.956521739130435,0.928571428571429,0.888888888888889,0.833333333333333,0.8,0.8,0…	3639	0	0	0	0	0	0	no	SKCM	NA
TCGA-ER-A194-01A	chr3:63837974-63837975	THOC7	TCGA-ER-A194-01A	chr3	63835223	63835324	-	DA	chr3_63835223_63835324_DA_chr3:63837974-63837975	JUNC00031026	0.25413	0	0.25413	200	0.174235	0.0151184	0.239942528735632,0.20066750104297,0.2,0.199664429530201,0.196296296296296,0.194517461509576,0.194373401534527,0.194266153187848,0.19379115710254,0.192537313432836,0.190352020860495,0.189259419662191,0.189060642092747,0.188976377952756,0.188483547925608,0.188235294117647,0.187650360866079,0.187477247906807,0.1865864144454,0.186015831134565,0.185443037974684,0.185216295674087,0.185087719298246,0.1…	35053	0	0	0	0	0	0	no	SKCM	NA
TCGA-BF-A5EQ-01A	chr4:146306009-146306010	SLC10A7	TCGA-BF-A5EQ-01A	chr4	146306009	146325961	-	DA	chr4_146306009_146325961_DA_chr4:146306009-146306010	JUNC00057711	1	0	1	8	0.847866	0.304625	1,1,1,1,1,1,1,1,1,1,1,1,1,1,1,1,1,1,1,1,1,1,1,1,1,1,1,1,1,1,1,1,1,1,1,1,1,1,1,1,1,1,1,1,1,1,1,1,1,1,1,1,1,1,1,1,1,1,1,1,1,1,1,1,1,1,1,0.947368421052632,0.944444444444444,0.941176470588235,0.941176470588235,0.941176470588235,0.916666666666667,0.894736842105263,0.888888888888889,0.888888888888889,0.857142857142857,0.8,0.8,0.8,0.777777777777778,0.75,0.75,0.714285714285714,0.714285714285714,0.7142857…	776	0	0	0	0	0	0	no	SKCM	NA
TCGA-FR-A726-01A	chr5:129029704-129029705	SLC27A6	TCGA-FR-A726-01A	chr5	129028442	129029577	+	DA	chr5_129028442_129029577_DA_chr5:129029704-129029705	JUNC00077997	1	0	1	6	0.106479	0.27988	1,1,1,1,1,1,0.833333333333333,0.75,0.666666666666667,0.57051282051282,0.522727272727273,0.517647058823529,0.5,0.5,0,0,0,0,0,0,0,0,0,0,0,0,0,0,0,0,0,0,0,0,0,0,0,0,0,0,0,0,0,0,0,0,0,0,0,0,0,0,0,0,0,0,0,0,0,0,0,0,0,0,0,0,0,0,0,0,0,0,0,0,0,0,0,0,0,0,0,0,0,0,0,0,0,0,0,0,0,0,0,0,0,0,0,0,0,0,0,0	183	0	0	0	0	0	0	no	SKCM	NA
TCGA-GN-A263-01A	chr5:141629306-141629307	HDAC3	TCGA-GN-A263-01A	chr5	141628639	141629173	-	DA	chr5_141628639_141629173_DA_chr5:141629306-141629307	JUNC00041122	0.666667	0	0.666667	8	0.385533	0.0367113	0.5,0.477611940298507,0.462585034013605,0.446808510638298,0.444444444444444,0.439024390243902,0.438271604938272,0.432352941176471,0.428571428571429,0.427777777777778,0.427631578947368,0.424,0.420588235294118,0.419642857142857,0.419540229885057,0.418269230769231,0.418250950570342,0.418230563002681,0.416666666666667,0.41358024691358,0.411764705882353,0.411184210526316,0.410958904109589,0.4109589041…	14184	0	0	0	0	0	0	no	SKCM	NA
TCGA-ER-A19T-01A	chr5:33546203-33546204	ADAMTS12	TCGA-ER-A19T-01A	chr5	33546202	33549207	-	DA	chr5_33546202_33549207_DA_chr5:33546203-33546204	JUNC00063985	1	0	1	12	0.627451	0.485871	1,1,1,1,1,1,1,1,1,1,1,1,1,1,1,1,1,1,1,1,1,1,1,1,1,1,1,1,1,1,1,1,1,1,1,1,1,1,1,1,1,1,1,1,1,1,1,1,1,1,1,1,1,1,1,1,1,1,1,1,1,1,1,1,0,0,0,0,0,0,0,0,0,0,0,0,0,0,0,0,0,0,0,0,0,0,0,0,0,0,0,0,0,0,0,0,0,0,0,0,0,0	355	0	0	0	0	0	0	no	SKCM	NA
TCGA-EB-A553-01A	chr5:34933816-34933817	DNAJC21	TCGA-EB-A553-01A	chr5	34933908	34935710	+	DA	chr5_34933908_34935710_DA_chr5:34933816-34933817	JUNC00034168	0.6	0	0.6	6	0.317336	0.0661714	0.5,0.5,0.461538461538462,0.448979591836735,0.446601941747573,0.416666666666667,0.4,0.398496240601504,0.393939393939394,0.380952380952381,0.380952380952381,0.380090497737557,0.379310344827586,0.378048780487805,0.375,0.371428571428571,0.369230769230769,0.368421052631579,0.366666666666667,0.364864864864865,0.360995850622407,0.359307359307359,0.357142857142857,0.35678391959799,0.354430379746835,0.35…	4384	0	0	0	0	0	0	no	SKCM	NA
TCGA-EB-A4OZ-01A	chr6:110888857-110888858	AMD1	TCGA-EB-A4OZ-01A	chr6	110892203	110892299	+	DA	chr6_110892203_110892299_DA_chr6:110888857-110888858	JUNC00033853	0.705882	0	0.705882	12	0.146385	0.0342049	0.282051282051282,0.277310924369748,0.269461077844311,0.257142857142857,0.227272727272727,0.193251533742331,0.188679245283019,0.185286103542234,0.183673469387755,0.177777777777778,0.166064981949458,0.165932452276065,0.164772727272727,0.164516129032258,0.164383561643836,0.164179104477612,0.163969035890218,0.163185378590078,0.163106796116505,0.162162162162162,0.161290322580645,0.160458452722063,0.1…	9609	0	0	0	0	0	0	no	SKCM	NA
TCGA-ER-A194-01A	chr6:31505867-31505868	MICB	TCGA-ER-A194-01A	chr6	31506430	31507022	+	DA	chr6_31506430_31507022_DA_chr6:31505867-31505868	JUNC00035679	0.606061	0	0.606061	20	0.24868	0.142189	0.5625,0.5,0.5,0.5,0.5,0.485714285714286,0.461538461538462,0.45,0.447761194029851,0.44,0.433884297520661,0.424242424242424,0.416666666666667,0.414634146341463,0.402173913043478,0.4,0.3875,0.380952380952381,0.376811594202899,0.37037037037037,0.368421052631579,0.363636363636364,0.361386138613861,0.352517985611511,0.347826086956522,0.347826086956522,0.347058823529412,0.346153846153846,0.342857142857…	1746	0	0	0	0	0	0	no	SKCM	NA
TCGA-EB-A3Y7-01A	chr6:44176255-44176256	CAPN11	TCGA-EB-A3Y7-01A	chr6	44176655	44176838	+	DA	chr6_44176655_44176838_DA_chr6:44176255-44176256	JUNC00050172	1	0	1	6	0.32991	0.383213	1,1,1,1,1,1,1,1,1,1,1,1,1,1,1,1,1,1,0.833333333333333,0.75,0.666666666666667,0.666666666666667,0.666666666666667,0.666666666666667,0.666666666666667,0.571428571428571,0.5,0.5,0.5,0.5,0.5,0.5,0.5,0.5,0.454545454545455,0.441176470588235,0.428571428571429,0.411764705882353,0.4,0.363636363636364,0.333333333333333,0.333333333333333,0.333333333333333,0.333333333333333,0.333333333333333,0.33333333333333…	152	0	0	0	0	0	0	no	SKCM	NA
TCGA-EB-A41A-01A	chr6:44262557-44262558	NFKBIE	TCGA-EB-A41A-01A	chr6	44261848	44264982	-	DA	chr6_44261848_44264982_DA_chr6:44262557-44262558	JUNC00070900	0.0654762	0	0.0654762	11	0.00601674	0.00663638	0.0290697674418605,0.0263157894736842,0.0211267605633803,0.0206896551724138,0.0201342281879195,0.0168539325842697,0.0166666666666667,0.0163934426229508,0.016,0.0155038759689922,0.013986013986014,0.0135135135135135,0.0133928571428571,0.0128205128205128,0.0126582278481013,0.0121951219512195,0.0121212121212121,0.0119760479041916,0.0115606936416185,0.0114285714285714,0.0112359550561798,0.011080332409…	152	0	0	0	1	1	1	yes	SKCM	NA
TCGA-FR-A726-01A	chr6:6197326-6197327	F13A1	TCGA-FR-A726-01A	chr6	6197326	6222033	-	DA	chr6_6197326_6222033_DA_chr6:6197326-6197327	JUNC00080153	1	0	1	13	0.890702	0.311389	1,1,1,1,1,1,1,1,1,1,1,1,1,1,1,1,1,1,1,1,1,1,1,1,1,1,1,1,1,1,1,1,1,1,1,1,1,1,1,1,1,1,1,1,1,1,1,1,1,1,1,1,1,1,1,1,1,1,1,1,1,1,1,1,1,1,1,1,1,1,1,1,1,1,1,1,1,1,1,1,1,1,1,1,1,1,1,1,0.993288590604027,0.958333333333333,0.9,0,0,0,0,0,0,0,0,0,0,0	1737	0	0	0	0	0	1	no	SKCM	NA
TCGA-EB-A41A-01A	chr6:75891226-75891227	MYO6	TCGA-EB-A41A-01A	chr6	75890265	75891228	+	DA	chr6_75890265_75891228_DA_chr6:75891226-75891227	JUNC00071273	1	0	1	49	0.960784	0.195066	1,1,1,1,1,1,1,1,1,1,1,1,1,1,1,1,1,1,1,1,1,1,1,1,1,1,1,1,1,1,1,1,1,1,1,1,1,1,1,1,1,1,1,1,1,1,1,1,1,1,1,1,1,1,1,1,1,1,1,1,1,1,1,1,1,1,1,1,1,1,1,1,1,1,1,1,1,1,1,1,1,1,1,1,1,1,1,1,1,1,1,1,1,1,1,1,1,1,0,0,0,0	3569	0	0	0	0	0	0	no	SKCM	NA
TCGA-EB-A3HV-01A	chr6:83169243-83169244	DOP1A	TCGA-EB-A3HV-01A	chr6	83164719	83167862	+	DA	chr6_83164719_83167862_DA_chr6:83169243-83169244	JUNC00066076	0.176471	0	0.176471	21	0.0581458	0.0358232	0.167235494880546,0.160493827160494,0.144444444444444,0.125,0.1125,0.111111111111111,0.109375,0.107692307692308,0.102040816326531,0.101522842639594,0.0985915492957746,0.0961538461538462,0.0952380952380952,0.0952380952380952,0.0933333333333333,0.0916666666666667,0.0904255319148936,0.0888888888888889,0.0867052023121387,0.0860215053763441,0.0833333333333333,0.0818965517241379,0.0808823529411765,0.08…	941	0	0	0	0	0	0	no	SKCM	NA
TCGA-EB-A3HV-01A	chr6:83169244-83169245	DOP1A	TCGA-EB-A3HV-01A	chr6	83164719	83167862	+	DA	chr6_83164719_83167862_DA_chr6:83169244-83169245	JUNC00066076	0.176471	0	0.176471	21	0.0581458	0.0358232	0.167235494880546,0.160493827160494,0.144444444444444,0.125,0.1125,0.111111111111111,0.109375,0.107692307692308,0.102040816326531,0.101522842639594,0.0985915492957746,0.0961538461538462,0.0952380952380952,0.0952380952380952,0.0933333333333333,0.0916666666666667,0.0904255319148936,0.0888888888888889,0.0867052023121387,0.0860215053763441,0.0833333333333333,0.0818965517241379,0.0808823529411765,0.08…	941	0	0	0	0	0	0	no	SKCM	NA
TCGA-FR-A726-01A	chr7:100581779-100581780	LRCH4	TCGA-FR-A726-01A	chr7	100582167	100582315	-	DA	chr7_100582167_100582315_DA_chr7:100581779-100581780	JUNC00088067	0.380987	0	0.380987	525	0.323992	0.0315429	0.374449339207048,0.373806275579809,0.367521367521368,0.36734693877551,0.365384615384615,0.359550561797753,0.359243697478992,0.358415841584158,0.357459379615953,0.35705209656925,0.354790419161677,0.353474320241692,0.351485148514851,0.351063829787234,0.350260416666667,0.349942062572422,0.348797250859107,0.347908745247148,0.347715736040609,0.347411444141689,0.347181008902077,0.346518987341772,0.344…	18757	0	0	0	0	0	0	no	SKCM	NA
TCGA-EB-A41A-01A	chr7:1440588-1440589	MICALL2	TCGA-EB-A41A-01A	chr7	1440085	1440591	-	DA	chr7_1440085_1440591_DA_chr7:1440588-1440589	JUNC00072555	1	0	1	15	0.995194	0.0168022	1,1,1,1,1,1,1,1,1,1,1,1,1,1,1,1,1,1,1,1,1,1,1,1,1,1,1,1,1,1,1,1,1,1,1,1,1,1,1,1,1,1,1,1,1,1,1,1,1,1,1,1,1,1,1,1,1,1,1,1,1,1,1,1,1,1,1,1,1,1,1,1,1,1,1,1,1,1,1,1,1,1,1,1,1,1,1,1,1,1,1,0.996563573883162,0.989583333333333,0.983333333333333,0.969072164948454,0.962962962962963,0.961538461538462,0.955172413793103,0.941176470588235,0.926739926739927,0.923664122137405,0.9	9878	0	0	0	0	0	0	no	SKCM	NA
TCGA-EB-A553-01A	chr7:6374768-6374769	RAC1	TCGA-EB-A553-01A	chr7	6387283	6391924	+	DA	chr7_6387283_6391924_DA_chr7:6374768-6374769	JUNC00037800	0.64375	0	0.64375	206	0.535856	0.0281527	0.629770992366412,0.594048884165781,0.590697674418605,0.589055793991416,0.582465277777778,0.580528846153846,0.579360628154795,0.577683615819209,0.574791192103265,0.572948328267477,0.570363466915191,0.564413265306122,0.564076690211907,0.563847429519071,0.563807531380753,0.563484708063021,0.563261480787254,0.562732342007435,0.562452107279694,0.562215477996965,0.561233480176211,0.558823529411765,0.5…	78321	0	0	0	0	0	1	yes	SKCM	NA
TCGA-EB-A51B-01A	chr8:143795332-143795333	SCRIB	TCGA-EB-A51B-01A	chr8	143795112	143795277	-	DA	chr8_143795112_143795277_DA_chr8:143795332-143795333	JUNC00070818	0.40625	0	0.40625	130	0.343852	0.031034	0.405263157894737,0.403755868544601,0.394927536231884,0.393996247654784,0.389487870619946,0.386536373507058,0.380952380952381,0.380110497237569,0.379816513761468,0.378832838773492,0.377416073245168,0.373873873873874,0.373770491803279,0.36986301369863,0.368421052631579,0.368029739776952,0.368,0.366322008862629,0.365705614567527,0.365638766519824,0.364568081991215,0.364153627311522,0.36390101892285…	25342	0	0	0	0	0	0	no	SKCM	NA
TCGA-FR-A726-01A	chr8:22069059-22069060	DMTN	TCGA-FR-A726-01A	chr8	22067682	22069419	+	DA	chr8_22067682_22069419_DA_chr8:22069059-22069060	JUNC00090704	0.283784	0	0.283784	21	0.00426915	0.0155142	0.142857142857143,0.0426829268292683,0.0238095238095238,0.0232558139534884,0.0212765957446809,0.020979020979021,0.01953125,0.0154639175257732,0.0131578947368421,0.0125,0.0125,0.0120481927710843,0.0114942528735632,0.0114285714285714,0.010989010989011,0.00917431192660551,0.0078125,0.00757575757575758,0.00740740740740741,0.00527240773286467,0.00423728813559322,0,0,0,0,0,0,0,0,0,0,0,0,0,0,0,0,0,0,0,0…	47	0	0	0	1	1	1	no	SKCM	NA
TCGA-D9-A4Z3-01A	chr8:27544445-27544446	EPHX2	TCGA-D9-A4Z3-01A	chr8	27544244	27544444	+	DA	chr8_27544244_27544444_DA_chr8:27544445-27544446	JUNC00069821	1	0	1	6	0.921433	0.252742	1,1,1,1,1,1,1,1,1,1,1,1,1,1,1,1,1,1,1,1,1,1,1,1,1,1,1,1,1,1,1,1,1,1,1,1,1,1,1,1,1,1,1,1,1,1,1,1,1,1,1,1,1,1,1,1,1,1,1,1,1,1,1,1,1,1,1,1,1,1,1,1,1,1,1,1,1,0.993421052631579,0.985507246376812,0.983333333333333,0.979591836734694,0.978494623655914,0.978260869565217,0.974358974358974,0.967741935483871,0.941176470588235,0.938461538461538,0.931818181818182,0.928571428571429,0.923728813559322,0.923076923…	2996	0	0	0	0	0	0	no	SKCM	NA
TCGA-EB-A431-01A	chr9:115064065-115064066	TNC	TCGA-EB-A431-01A	chr9	115046682	115052740	-	DA	chr9_115046682_115052740_DA_chr9:115064065-115064066	JUNC00081047	0.00499628	0	0.00499628	94	0.000857079	0.00129643	0.00450070323488045,0.00425671250818599,0.00380618656355727,0.00356315695706396,0.00344984456744257,0.00344774747165185,0.00325403722941973,0.00325219276633488,0.00313782283369539,0.00311372762539985,0.00307742144476838,0.00303332963415085,0.00289753270699798,0.00271560597433314,0.00247244256721953,0.00246468859607546,0.00242065626681011,0.00238496071829405,0.00235420921261629,0.0023121387283237,…	2258	0	0	0	1	1	1	yes	SKCM	NA
TCGA-EB-A431-01A	chr9:115064065-115064066	TNC	TCGA-EB-A431-01A	chr9	115064919	115073603	-	DA	chr9_115064919_115073603_DA_chr9:115064065-115064066	JUNC00081064	0.0380568	0	0.0380568	716	0.016311	0.00793315	0.0353295470622714,0.0318609703113686,0.0305095314448601,0.0292545710267229,0.0288784419073203,0.0287312289304321,0.0279114533205005,0.0275855531329984,0.027275111460792,0.027131442620072,0.0267857142857143,0.0265601302112233,0.0262708244340026,0.0260740004966476,0.0258677144728225,0.0254954084098598,0.0254032532498469,0.0253239104829211,0.0248986893505166,0.02384794692487,0.0237690038574994,0.02…	28880	0	0	0	0	0	0	yes	SKCM	NA
TCGA-BF-A1PZ-01A	chr9:33922685-33922686	UBAP2	TCGA-BF-A1PZ-01A	chr9	33922599	33922687	-	DA	chr9_33922599_33922687_DA_chr9:33922685-33922686	JUNC00079016	1	0	1	18	0.999915	0.000853575	1,1,1,1,1,1,1,1,1,1,1,1,1,1,1,1,1,1,1,1,1,1,1,1,1,1,1,1,1,1,1,1,1,1,1,1,1,1,1,1,1,1,1,1,1,1,1,1,1,1,1,1,1,1,1,1,1,1,1,1,1,1,1,1,1,1,1,1,1,1,1,1,1,1,1,1,1,1,1,1,1,1,1,1,1,1,1,1,1,1,1,1,1,1,1,1,1,1,1,1,1,0.991379310344828	9920	0	0	0	0	0	0	no	SKCM	NA
TCGA-EB-A82C-01A	chrX:13762442-13762443	OFD1	TCGA-EB-A82C-01A	chrX	13763855	13767127	+	DA	chrX_13763855_13767127_DA_chrX:13762442-13762443	JUNC00071720	0.376344	0	0.376344	35	0.24868	0.0534425	0.366197183098592,0.352941176470588,0.343511450381679,0.340659340659341,0.338461538461538,0.333333333333333,0.329268292682927,0.310810810810811,0.309278350515464,0.306584362139918,0.30622009569378,0.305882352941176,0.305555555555556,0.304347826086957,0.3,0.3,0.297709923664122,0.295918367346939,0.294776119402985,0.28804347826087,0.288,0.285714285714286,0.282485875706215,0.27906976744186,0.27906976…	4637	0	0	0	0	0	0	no	SKCM	NA
TCGA-BF-AAP1-01A	chrX:152759845-152759846	CSAG3	TCGA-BF-AAP1-01A	chrX	152759684	152759843	+	DA	chrX_152759684_152759843_DA_chrX:152759845-152759846	JUNC00089944	0.298387	0	0.298387	148	0.00231862	0.0234169	0.236499068901304,0,0,0,0,0,0,0,0,0,0,0,0,0,0,0,0,0,0,0,0,0,0,0,0,0,0,0,0,0,0,0,0,0,0,0,0,0,0,0,0,0,0,0,0,0,0,0,0,0,0,0,0,0,0,0,0,0,0,0,0,0,0,0,0,0,0,0,0,0,0,0,0,0,0,0,0,0,0,0,0,0,0,0,0,0,0,0,0,0,0,0,0,0,0,0,0,0,0,0,0,0	127	0	0	0	0	0	0	no	SKCM	NA
TCGA-ZB-A96Q-01A	chr10:24595000-24595001	ARHGAP21	TCGA-ZB-A96Q-01A	chr10	24595039	24595117	-	DA	chr10_24595039_24595117_DA_chr10:24595000-24595001	JUNC00002136	1	0	1	54	0.87155	0.335665	1,1,1,1,1,1,1,1,1,1,1,1,1,1,1,1,1,1,1,1,1,1,1,1,1,1,1,1,1,1,1,1,1,1,1,1,1,1,1,1,1,1,1,1,1,1,1,1,1,1,1,1,1,1,1,0.990825688073395,1,0.988505747126437,1,1,1,1,1,1,1,1,1,1,1,1,1,1,1,1,1,1,1,1,1,1,1,1,1,1,1,1,1,1,1,1,1,1,1,1,1,1,1,1,1,1,1,0.992063492063492,0,0,0,0,0,0,0,0,0,0,0,0,0,0,0	3127	0	0	0	0	0	0	no	THYM	NA
TCGA-ZB-A96Q-01A	chr10:24595001-24595002	ARHGAP21	TCGA-ZB-A96Q-01A	chr10	24595039	24595117	-	DA	chr10_24595039_24595117_DA_chr10:24595001-24595002	JUNC00002136	1	0	1	54	0.87155	0.335665	1,1,1,1,1,1,1,1,1,1,1,1,1,1,1,1,1,1,1,1,1,1,1,1,1,1,1,1,1,1,1,1,1,1,1,1,1,1,1,1,1,1,1,1,1,1,1,1,1,1,1,1,1,1,1,0.990825688073395,1,0.988505747126437,1,1,1,1,1,1,1,1,1,1,1,1,1,1,1,1,1,1,1,1,1,1,1,1,1,1,1,1,1,1,1,1,1,1,1,1,1,1,1,1,1,1,1,0.992063492063492,0,0,0,0,0,0,0,0,0,0,0,0,0,0,0	3127	0	0	0	0	0	0	no	THYM	NA
TCGA-ZC-AAAF-01A	chr17:59577264-59577265	DHX40	TCGA-ZC-AAAF-01A	chr17	59575471	59577266	+	DA	chr17_59575471_59577266_DA_chr17:59577264-59577265	JUNC00005268	1	0	1	8	0.914202	0.28069	1,1,1,1,1,1,1,1,1,1,1,1,1,1,1,1,1,1,1,1,0.99009900990099,1,1,1,1,1,1,1,1,1,1,1,1,1,1,1,1,1,1,1,1,1,1,1,1,1,0.989130434782609,1,1,1,1,1,1,1,1,1,1,1,1,1,1,1,1,1,1,1,1,1,1,1,1,1,1,1,1,1,1,1,1,1,1,1,1,1,1,1,1,1,1,1,1,1,1,1,1,0.982456140350877,1,1,1,1,1,1,1,1,1,1,1,0,0,0,0,0,0,0,0,0,0	6008	0	0	0	0	0	0	no	THYM	NA
TCGA-XU-A933-01A	chr22:23688719-23688720	AP000347.1,AP000347.2,GUSBP11	TCGA-XU-A933-01A	chr22	23683867	23700726	-	DA	chr22_23683867_23700726_DA_chr22:23688719-23688720	JUNC00013203	0.0167131	0	0.0167131	6	0.00141813	0.00288802	0.0033167495854063,0.00396039603960396,0.00452488687782805,0.00510204081632653,0.00701754385964912,0.00588235294117647,0.0107015457788347,0.003003003003003,0.00216684723726977,0.0099009900990099,0.00738007380073801,0.00606060606060606,0.0025706940874036,0.00367647058823529,0.00746268656716418,0.0114068441064639,0.00480769230769231,0.00294985250737463,0.00732600732600733,0.0053475935828877,0.00921…	76	0	0	0	11	7	8	no,no,no	THYM	NA
TCGA-ZB-A96I-01A	chr3:52490073-52490074	NISCH	TCGA-ZB-A96I-01A	chr3	52489678	52490705	+	DA	chr3_52489678_52490705_DA_chr3:52490073-52490074	JUNC00009545	0.130435	0	0.130435	9	0.00438251	0.00629732	0.00389105058365759,0.00952380952380952,0.0110974106041924,0.0148809523809524,0.0289855072463768,0.00591016548463357,0.0231660231660232,0.0087719298245614,0.00704225352112676,0.00934579439252336,0.00427350427350427,0.0112570356472795,0.0078125,0.024390243902439,0.0106888361045131,0.00818553888130969,0.0192307692307692,0.0175695461200586,0.0122448979591837,0.0145985401459854,0.008,0.00925925925925…	212	0	0	0	1	1	1	no	THYM	NA
TCGA-ZB-A966-01A	chr8:109245482-109245483	NUDCD1	TCGA-ZB-A966-01A	chr8	109245481	109271005	-	DA	chr8_109245481_109271005_DA_chr8:109245482-109245483	JUNC00013203	1	0	1	49	0.976972	0.13113	1,0.972972972972973,1,1,1,0.904761904761905,1,1,1,1,1,1,1,1,1,0.984126984126984,1,1,1,1,1,1,0.967213114754098,1,1,1,1,0.818181818181818,1,1,1,1,1,0.979591836734694,0.986111111111111,1,1,1,1,1,1,1,0.975609756097561,1,1,1,1,1,1,1,1,1,1,1,1,1,1,1,1,1,1,1,1,1,1,1,1,1,1,1,1,1,1,0.971428571428571,1,1,0.984251968503937,1,1,1,1,1,1,1,0.95,1,1,1,1,1,1,1,1,1,1,1,0.955555555555556,1,1,0.939393939393939,1,1,…	5096	0	0	0	0	0	0	no	THYM	NA
TCGA-06-5416-01A	chr10:101601333-101601334	DPCD	TCGA-06-5416-01A	chr10	101601336	101609367	+	DA	chr10_101601336_101609367_DA_chr10:101601333-101601334	JUNC00011652	0.0419652	0	0.0419652	41	0.00452277	0.00495134	0.028673835125448,0.024390243902439,0.0227272727272727,0.014367816091954,0.0137614678899083,0.0133928571428571,0.0125,0.0124223602484472,0.0116959064327485,0.0114285714285714,0.0111821086261981,0.0108695652173913,0.0103448275862069,0.0102739726027397,0.00996677740863787,0.00995024875621891,0.0094488188976378,0.00934579439252336,0.00927643784786642,0.00911854103343465,0.00896860986547085,0.0089552…	287	0	0	0	3	4	3	no	GBM	NA
TCGA-06-5416-01A	chr10:11943061-11943062	UPF2	TCGA-06-5416-01A	chr10	11942763	11943064	-	DA	chr10_11942763_11943064_DA_chr10:11943061-11943062	JUNC00009325	1	0	1	29	0.999357	0.0039384	1,1,1,1,1,1,1,1,1,1,1,1,1,1,1,1,1,1,1,1,1,1,1,1,1,1,1,1,1,1,1,1,1,1,1,1,1,1,1,1,1,1,1,1,1,1,1,1,1,1,1,1,1,1,1,1,1,1,1,1,1,1,1,1,1,1,1,1,1,1,1,1,1,1,1,1,1,1,1,1,1,1,1,1,1,1,1,1,1,1,1,1,1,1,1,1,1,1,1,1,1,1,1,1,1,1,1,1,1,1,1,1,1,1,1,1,1,1,1,1,1,1,1,1,1,1,1,1,1,1,1,1,1,1,1,0.987654320987654,0.980769230769231,0.972477064220184,0.96969696969697	4765	0	0	0	0	0	0	no	GBM	NA
TCGA-14-0787-01A	chr10:124989698-124989699	CTBP2	TCGA-14-0787-01A	chr10	124989698	124992695	-	DA	chr10_124989698_124992695_DA_chr10:124989698-124989699	JUNC00008853	1	0	1	69	0.982756	0.0350248	1,1,1,1,1,1,1,1,1,1,1,1,1,1,1,1,1,1,1,1,1,1,1,1,1,1,1,1,1,1,1,1,1,1,1,1,1,1,1,1,1,1,1,1,1,1,1,1,1,1,1,1,1,1,1,1,1,1,1,1,1,1,1,1,1,1,1,1,1,1,1,1,1,1,1,1,1,1,1,1,1,1,1,1,1,1,1,1,1,1,1,1,1,1,1,1,1,1,1,1,1,1,1,1,1,1,0.995215311004785,0.991803278688525,0.991525423728814,0.988950276243094,0.983739837398374,0.981132075471698,0.959302325581395,0.932038834951456,0.928838951310861,0.928571428571429,0.92753…	19484	0	0	0	0	0	0	no	GBM	NA
TCGA-26-5134-01A	chr10:79706041-79706042	NUTM2B	TCGA-26-5134-01A	chr10	79709939	79710382	+	DA	chr10_79709939_79710382_DA_chr10:79706041-79706042	JUNC00006720	0.35	0	0.35	7	0.0856255	0.0412543	0.181818181818182,0.181818181818182,0.171428571428571,0.171052631578947,0.163551401869159,0.162011173184358,0.159090909090909,0.158823529411765,0.155737704918033,0.151785714285714,0.148648648648649,0.146341463414634,0.145833333333333,0.145454545454545,0.142857142857143,0.13953488372093,0.138613861386139,0.137142857142857,0.133333333333333,0.131313131313131,0.130434782608696,0.128378378378378,0.12…	1434	0	0	0	0	0	0	yes	GBM	NA
TCGA-19-2625-01A	chr10:87925556-87925557	PTEN	TCGA-19-2625-01A	chr10	87931089	87933013	+	DA	chr10_87931089_87933013_DA_chr10:87925556-87925557	JUNC00012482	0.47619	0	0.47619	40	0.366747	0.0405483	0.446096654275093,0.435897435897436,0.432692307692308,0.432432432432432,0.43,0.423076923076923,0.418604651162791,0.414790996784566,0.414201183431953,0.41304347826087,0.412844036697248,0.411214953271028,0.410628019323671,0.40990990990991,0.408450704225352,0.407534246575342,0.406451612903226,0.406315789473684,0.405693950177936,0.405099150141643,0.404761904761905,0.404494382022472,0.403726708074534,…	13218	0	0	0	0	0	0	yes	GBM	NA
TCGA-06-5416-01A	chr11:16851189-16851190	PLEKHA7	TCGA-06-5416-01A	chr11	16826590	16841547	-	DA	chr11_16826590_16841547_DA_chr11:16851189-16851190	JUNC00013269	0.1875	0	0.1875	6	0.0298117	0.02013	0.125,0.1,0.0888888888888889,0.0677966101694915,0.0645161290322581,0.0630372492836676,0.0611439842209073,0.0574712643678161,0.0571428571428571,0.0570719602977667,0.056140350877193,0.0546075085324232,0.0545454545454545,0.0532319391634981,0.0528052805280528,0.0525812619502868,0.0511627906976744,0.050711743772242,0.0504731861198738,0.0502793296089385,0.05,0.0493827160493827,0.0471380471380471,0.0469…	1289	0	0	0	0	0	0	no	GBM	NA
TCGA-06-5416-01A	chr11:22274567-22274568	ANO5	TCGA-06-5416-01A	chr11	22272989	22274569	+	DA	chr11_22272989_22274569_DA_chr11:22274567-22274568	JUNC00013497	1	0	1	11	0.805755	0.397049	1,1,1,1,1,1,1,1,1,1,1,1,1,1,1,1,1,1,1,1,1,1,1,1,1,1,1,1,1,1,1,1,1,1,1,1,1,1,1,1,1,1,1,1,1,1,1,1,1,1,1,1,1,1,1,1,1,1,1,1,1,1,1,1,1,1,1,1,1,1,1,1,1,1,1,1,1,1,1,1,1,1,1,1,1,1,1,1,1,1,1,1,1,1,1,1,1,1,1,1,1,1,1,1,1,1,1,1,1,1,1,1,0,0,0,0,0,0,0,0,0,0,0,0,0,0,0,0,0,0,0,0,0,0,0,0,0,0,0	826	0	0	0	0	0	0	no	GBM	NA
TCGA-06-5416-01A	chr11:2570752-2570753	KCNQ1	TCGA-06-5416-01A	chr11	2572109	2572846	+	DA	chr11_2572109_2572846_DA_chr11:2570752-2570753	JUNC00012515	0.4375	0	0.4375	7	0.20191	0.0512529	0.411764705882353,0.340909090909091,0.338461538461538,0.319444444444444,0.295454545454545,0.288135593220339,0.283018867924528,0.277777777777778,0.274336283185841,0.267605633802817,0.265895953757225,0.261904761904762,0.26046511627907,0.257142857142857,0.254777070063694,0.25,0.25,0.25,0.24468085106383,0.244444444444444,0.243697478991597,0.242990654205607,0.24,0.238095238095238,0.238095238095238,0.2…	3009	0	0	0	0	0	0	no	GBM	NA
TCGA-06-5416-01A	chr11:47375729-47375730	SPI1	TCGA-06-5416-01A	chr11	47360040	47375633	-	DA	chr11_47360040_47375633_DA_chr11:47375729-47375730	JUNC00014169	0.302198	0	0.302198	55	0.256678	0.0191083	0.295918367346939,0.292424242424242,0.288256227758007,0.286541244573082,0.283412322274882,0.282843894899536,0.282714054927302,0.281293302540416,0.281189398836458,0.28099173553719,0.280958721704394,0.280337941628264,0.28,0.278900565885206,0.277325787053413,0.276708692767087,0.276629570747218,0.276574307304786,0.276465441819773,0.276083467094703,0.274939172749392,0.274341351660939,0.273668639053254…	49063	0	0	0	0	0	0	no	GBM	NA
TCGA-06-5416-01A	chr11:48155799-48155800	PTPRJ	TCGA-06-5416-01A	chr11	48153886	48155801	+	DA	chr11_48153886_48155801_DA_chr11:48155799-48155800	JUNC00014274	1	0	1	16	0.99111	0.0849404	1,1,1,1,1,1,1,1,1,1,1,1,1,1,1,1,1,1,1,1,1,1,1,1,1,1,1,1,1,1,1,1,1,1,1,1,1,1,1,1,1,1,1,1,1,1,1,1,1,1,1,1,1,1,1,1,1,1,1,1,1,1,1,1,1,1,1,1,1,1,1,1,1,1,1,1,1,1,1,1,1,1,1,1,1,1,1,1,1,1,1,1,1,1,1,1,1,1,1,1,1,1,1,1,1,1,1,1,1,1,1,1,1,1,1,1,1,1,1,1,1,1,1,1,1,1,1,1,0.989690721649485,0.984615384615385,0.983870967741935,0.982758620689655,0.982456140350877,0.98,0.973333333333333,0.96875,0.964285714285714,0.95…	5154	0	0	0	0	0	0	no	GBM	NA
TCGA-19-2629-01A	chr11:6611534-6611535	AC091564.7,TAF10	TCGA-19-2629-01A	chr11	6611452	6611535	-	DA	chr11_6611452_6611535_DA_chr11:6611534-6611535	JUNC00012404	0.0188899	0	0.0188899	81	0.00459478	0.0028218	0.0138339920948617,0.0135135135135135,0.0133004926108374,0.0119979134063641,0.0119402985074627,0.0114803625377644,0.0110826939471441,0.0105105105105105,0.010462074978204,0.0104542177361211,0.0104333868378812,0.0100130605137135,0.00880551301684533,0.0084841628959276,0.00802809834420472,0.00786924939467312,0.00747238466536712,0.0073943661971831,0.00728438228438228,0.00714823175319789,0.006832601268…	1425	0	0	0	0	0	0	no,no	GBM	NA
TCGA-06-5416-01A	chr11:67311592-67311593	SSH3	TCGA-06-5416-01A	chr11	67310339	67311591	+	DA	chr11_67310339_67311591_DA_chr11:67311592-67311593	JUNC00015668	1	0	1	14	0.826541	0.119168	1,1,1,1,0.96875,0.968253968253968,0.952380952380952,0.949367088607595,0.942857142857143,0.941176470588235,0.941176470588235,0.9375,0.935897435897436,0.930232558139535,0.929824561403509,0.922222222222222,0.92156862745098,0.921348314606742,0.92,0.916666666666667,0.916666666666667,0.916666666666667,0.90625,0.904761904761905,0.901639344262295,0.900763358778626,0.897058823529412,0.896551724137931,0.89…	7057	0	0	0	0	0	0	no	GBM	NA
TCGA-12-5295-01A	chr11:74370987-74370988	PGM2L1	TCGA-12-5295-01A	chr11	74370986	74371711	-	DA	chr11_74370986_74371711_DA_chr11:74370987-74370988	JUNC00013851	1	0	1	8	0.934886	0.246912	1,1,1,1,1,1,1,1,1,1,1,1,1,1,1,1,1,1,1,1,1,1,1,1,1,1,1,1,1,1,1,1,1,1,1,1,1,1,1,1,1,1,1,1,1,1,1,1,1,1,1,1,1,1,1,1,1,1,1,1,1,1,1,1,1,1,1,1,1,1,1,1,1,1,1,1,1,1,1,1,1,1,1,1,1,1,1,1,1,1,1,1,1,1,1,1,1,1,1,1,1,1,1,1,1,1,1,1,1,1,1,1,1,1,1,1,1,1,1,1,1,1,1,1,1,1,1,1,1,0.949152542372881,0,0,0,0,0,0,0,0,0	2546	0	0	0	0	0	0	no	GBM	NA
TCGA-06-5416-01A	chr12:10218142-10218143	GABARAPL1	TCGA-06-5416-01A	chr12	10213219	10220440	+	DA	chr12_10213219_10220440_DA_chr12:10218142-10218143	JUNC00018829	0.257384	0	0.257384	61	0.00297473	0.00395049	0.0217391304347826,0.02,0.0159744408945687,0.0151515151515152,0.0145278450363196,0.0114942528735632,0.0112781954887218,0.00972447325769854,0.00931098696461825,0.00921658986175115,0.00909090909090909,0.00847457627118644,0.00813008130081301,0.00739176346356917,0.00735294117647059,0.00638977635782748,0.00606060606060606,0.00598802395209581,0.00583090379008746,0.00579710144927536,0.00530503978779841,…	205	0	0	0	4	5	7	no	GBM	NA
TCGA-27-1831-01A	chr12:32720796-32720797	DNM1L	TCGA-27-1831-01A	chr12	32720795	32722427	+	DA	chr12_32720795_32722427_DA_chr12:32720796-32720797	JUNC00013157	1	0	1	18	0.998757	0.00457811	1,1,1,1,1,1,1,1,1,1,1,1,1,1,1,1,1,1,1,1,1,1,1,1,1,1,1,1,1,1,1,1,1,1,1,1,1,1,1,1,1,1,1,1,1,1,1,1,1,1,1,1,1,1,1,1,1,1,1,1,1,1,1,1,1,1,1,1,1,1,1,1,1,1,1,1,1,1,1,1,1,1,1,1,1,1,1,1,1,1,1,1,1,1,1,1,1,1,1,1,1,1,1,1,1,1,1,1,1,1,1,1,1,1,1,1,1,1,1,1,1,1,1,1,1,1,1,1,0.991304347826087,0.989690721649485,0.98936170212766,0.989247311827957,0.987654320987654,0.985074626865672,0.982142857142857,0.981981981981982,…	9238	0	0	0	0	0	0	no	GBM	NA
TCGA-16-0846-01A	chr12:51303085-51303086	BIN2	TCGA-16-0846-01A	chr12	51302780	51303087	-	DA	chr12_51302780_51303087_DA_chr12:51303085-51303086	JUNC00018052	1	0	1	26	0.992616	0.0848321	1,1,1,1,1,1,1,1,1,1,1,1,1,1,1,1,1,1,1,1,1,1,1,1,1,1,1,1,1,1,1,1,1,1,1,1,1,1,1,1,1,1,1,1,1,1,1,1,1,1,1,1,1,1,1,1,1,1,1,1,1,1,1,1,1,1,1,1,1,1,1,1,1,1,1,1,1,1,1,1,1,1,1,1,1,1,1,1,1,1,1,1,1,1,1,1,1,1,1,1,1,1,1,1,1,1,1,1,1,1,1,1,1,1,1,1,1,1,1,1,1,1,1,1,1,1,1,1,1,1,1,1,1,1,1,1,1,0.973684210526316,0	4257	0	0	0	0	0	0	no	GBM	NA
TCGA-06-5416-01A	chr12:52013875-52013876	GRASP	TCGA-06-5416-01A	chr12	52013780	52013877	+	DA	chr12_52013780_52013877_DA_chr12:52013875-52013876	JUNC00020600	1	0	1	27	0.880191	0.131726	1,1,1,1,1,1,1,1,1,1,1,1,1,1,1,1,1,1,1,1,1,1,1,1,1,1,1,1,1,1,1,1,1,1,1,1,1,1,1,1,1,1,1,1,1,1,1,1,1,1,1,1,1,1,1,1,1,1,1,1,1,1,1,1,1,1,1,1,1,1,1,1,0.99290780141844,0.86,0.847328244274809,0.834782608695652,0.813953488372093,0.8125,0.810606060606061,0.810526315789474,0.802919708029197,0.8,0.8,0.8,0.8,0.797619047619048,0.797101449275362,0.79047619047619,0.789473684210526,0.786377708978328,0.78172588832…	11430	0	0	0	0	0	0	no	GBM	NA
TCGA-06-5416-01A	chr12:89466919-89466920	POC1B	TCGA-06-5416-01A	chr12	89467685	89470361	-	DA	chr12_89467685_89470361_DA_chr12:89466919-89466920	JUNC00022204	0.202492	0	0.202492	65	0.154298	0.0192619	0.197674418604651,0.19693094629156,0.196629213483146,0.196078431372549,0.195592286501377,0.194888178913738,0.192156862745098,0.191846522781775,0.189083820662768,0.188940092165899,0.186440677966102,0.18595041322314,0.182795698924731,0.181518151815182,0.181274900398406,0.177777777777778,0.177777777777778,0.176724137931034,0.176666666666667,0.175182481751825,0.173913043478261,0.173566878980892,0.173…	10833	0	0	0	0	0	0	no	GBM	NA
TCGA-06-5416-01A	chr13:102846315-102846316	BIVM,BIVM-ERCC5,ERCC5	TCGA-06-5416-01A	chr13	102838739	102839551	+	DA	chr13_102838739_102839551_DA_chr13:102846315-102846316	JUNC00025087	0.0479042	0	0.0479042	16	0.0113058	0.00961059	0.0413793103448276,0.0406852248394004,0.0350877192982456,0.0343511450381679,0.0340136054421769,0.0310880829015544,0.0309597523219814,0.0289017341040462,0.0289017341040462,0.0287769784172662,0.0275229357798165,0.0262390670553936,0.0261194029850746,0.0256410256410256,0.0230547550432277,0.0230414746543779,0.0227848101265823,0.0225225225225225,0.0223880597014925,0.0216346153846154,0.021505376344086,0…	466	0	0	0	0	0	0	no,no,yes	GBM	NA
TCGA-06-5416-01A	chr13:110434442-110434443	COL4A2	TCGA-06-5416-01A	chr13	110434442	110436269	+	DA	chr13_110434442_110436269_DA_chr13:110434442-110434443	JUNC00025118	1	0	1	74	0.996784	0.0118086	1,1,1,1,1,1,1,1,1,1,1,1,1,1,1,1,1,1,1,1,1,1,1,1,1,1,1,1,1,1,1,1,1,1,1,1,1,1,1,1,1,1,1,1,1,1,1,1,1,1,1,1,1,1,1,1,1,1,1,1,1,1,1,1,1,1,1,1,1,1,1,1,1,1,1,1,1,1,1,1,1,1,1,1,1,1,1,1,1,1,1,1,1,1,1,1,1,1,1,1,1,1,1,1,1,1,1,1,1,1,1,1,1,1,1,1,0.998743718592965,0.998655913978495,0.998344370860927,0.998296422487223,0.997679814385151,0.9975,0.997368421052632,0.997109826589595,0.997101449275362,0.99710144927536…	35503	0	0	0	0	0	0	no	GBM	NA
TCGA-06-5416-01A	chr13:19709595-19709596	PSPC1	TCGA-06-5416-01A	chr13	19677823	19730239	-	DA	chr13_19677823_19730239_DA_chr13:19709595-19709596	JUNC00024052	0.12	0	0.12	48	0.0557273	0.0211367	0.116883116883117,0.115015974440895,0.108665749656121,0.100497512437811,0.0931034482758621,0.092375366568915,0.0911949685534591,0.0911078717201166,0.0884422110552764,0.0880503144654088,0.0870279146141215,0.0857632933104631,0.0856697819314642,0.0856453558504222,0.0846153846153846,0.0844444444444444,0.0844155844155844,0.0830564784053156,0.0829420970266041,0.082089552238806,0.0815286624203822,0.0807…	5530	0	0	0	5	3	5	no	GBM	NA
TCGA-06-5416-01A	chr13:24490828-24490829	PARP4	TCGA-06-5416-01A	chr13	24456478	24459044	-	DA	chr13_24456478_24459044_DA_chr13:24490828-24490829	JUNC00024168	0.0454545	0	0.0454545	36	0.024871	0.00571634	0.0394088669950739,0.0356662180349933,0.0355941704035874,0.0347567030784508,0.0335429769392034,0.0328109696376102,0.0327181208053691,0.0326305220883534,0.0316239316239316,0.0314852840520192,0.0313095562210727,0.031264367816092,0.03125,0.031032885595183,0.030968247745982,0.0306242638398115,0.030511811023622,0.0303582270795386,0.0302583025830258,0.0301486199575372,0.0300276570525484,0.0300187617260…	6534	0	0	0	0	0	0	no	GBM	NA
TCGA-06-5416-01A	chr13:95757642-95757643	DNAJC3	TCGA-06-5416-01A	chr13	95725252	95760040	+	DA	chr13_95725252_95760040_DA_chr13:95757642-95757643	JUNC00024947	0.113208	0	0.113208	6	0.00223077	0.0101622	0.1,0.0416666666666667,0.027027027027027,0.024390243902439,0.0217391304347826,0.0181818181818182,0.0168067226890756,0.0160427807486631,0.0147058823529412,0.0140845070422535,0.00925925925925926,0.00617283950617284,0,0,0,0,0,0,0,0,0,0,0,0,0,0,0,0,0,0,0,0,0,0,0,0,0,0,0,0,0,0,0,0,0,0,0,0,0,0,0,0,0,0,0,0,0,0,0,0,0,0,0,0,0,0,0,0,0,0,0,0,0,0,0,0,0,0,0,0,0,0,0,0,0,0,0,0,0,0,0,0,0,0,0,0,0,0,0,0,0,0,0,0,0,…	21	0	0	0	1	1	1	no	GBM	LAML:1:0.68,GBM:1:0.59,ESCA:1:0.52,STAD:2:0.50,OV:1:0.38,BRCA:2:0.17
TCGA-06-5414-01A	chr14:69453308-69453309	SLC39A9	TCGA-06-5414-01A	chr14	69442266	69454812	+	DA	chr14_69442266_69454812_DA_chr14:69453308-69453309	JUNC00026853	0.112186	0	0.112186	58	0.0279995	0.0159259	0.105263157894737,0.0952380952380952,0.0614754098360656,0.0606060606060606,0.0603448275862069,0.0566037735849057,0.0526315789473684,0.0521920668058455,0.05078125,0.050761421319797,0.0503778337531486,0.0467836257309941,0.0467532467532468,0.0465116279069767,0.0453074433656958,0.0448717948717949,0.0446428571428571,0.0436046511627907,0.0427807486631016,0.0424242424242424,0.0421940928270042,0.04186046…	1063	0	0	0	1	1	1	no	GBM	NA
TCGA-06-5416-01A	chr16:15016131-15016132	PDXDC1	TCGA-06-5416-01A	chr16	14998405	15004187	+	DA	chr16_14998405_15004187_DA_chr16:15016131-15016132	JUNC00031741	0.00956586	0	0.00956586	13	0.00324566	0.00209866	0.00953516090584029,0.00894308943089431,0.00845948352626892,0.00783699059561128,0.00742115027829314,0.00654817586529467,0.0065252854812398,0.00626959247648903,0.00619195046439629,0.00598035027765912,0.00591521524811042,0.00591446769790719,0.00586725339200587,0.0058187863674148,0.00569151963574274,0.00558659217877095,0.00546946216955333,0.0054525627044711,0.00538525269262635,0.00533807829181495,0.…	732	0	0	0	1	3	3	no	GBM	NA
TCGA-06-0125-01A	chr16:58504152-58504153	NDRG4	TCGA-06-0125-01A	chr16	58503903	58504189	+	DA	chr16_58503903_58504189_DA_chr16:58504152-58504153	JUNC00034232	0.00609996	0	0.00609996	31	0.000137461	0.000286842	0.00153925089789636,0.00147492625368732,0.00110987791342952,0.000978473581213307,0.000852999715666761,0.000843525938422606,0.000806126561870214,0.000743770918557084,0.000676361176868448,0.000675561560547205,0.000650195058517555,0.000647249190938511,0.000554938956714761,0.000548998078506725,0.00049800796812749,0.000396982929734021,0.000396405919661734,0.000389105058365759,0.000367782272894446,0.00…	64	0	0	0	1	0	1	no	GBM	NA
TCGA-06-5416-01A	chr17:50472428-50472429	ACSF2	TCGA-06-5416-01A	chr17	50468432	50471028	+	DA	chr17_50468432_50471028_DA_chr17:50472428-50472429	JUNC00038568	0.0162162	0	0.0162162	6	0.000310297	0.00185748	0.0150602409638554,0.00952380952380952,0.00928792569659443,0.00925925925925926,0,0,0,0,0,0,0,0,0,0,0,0,0,0,0,0,0,0,0,0,0,0,0,0,0,0,0,0,0,0,0,0,0,0,0,0,0,0,0,0,0,0,0,0,0,0,0,0,0,0,0,0,0,0,0,0,0,0,0,0,0,0,0,0,0,0,0,0,0,0,0,0,0,0,0,0,0,0,0,0,0,0,0,0,0,0,0,0,0,0,0,0,0,0,0,0,0,0,0,0,0,0,0,0,0,0,0,0,0,0,0,0,0,0,0,0,0,0,0,0,0,0,0,0,0,0,0,0,0,0,0,0,0,0,0	12	0	0	0	1	1	3	no	GBM	NA
TCGA-06-5416-01A	chr17:50472428-50472429	ACSF2	TCGA-06-5416-01A	chr17	50471135	50473665	+	DA	chr17_50471135_50473665_DA_chr17:50472428-50472429	JUNC00038573	0.0621622	0	0.0621622	23	0.00597271	0.00974858	0.0571428571428571,0.0392156862745098,0.0368852459016393,0.0344827586206897,0.0333333333333333,0.0289855072463768,0.027027027027027,0.0265486725663717,0.0246913580246914,0.0238095238095238,0.023489932885906,0.0215827338129496,0.0208333333333333,0.0178571428571429,0.0176470588235294,0.0170454545454545,0.0168269230769231,0.0166666666666667,0.0164609053497942,0.0145454545454545,0.0142348754448399,0.…	185	0	0	0	3	2	2	no	GBM	NA
TCGA-19-2629-01A,TCGA-41-5651-01A	chr17:7675236-7675237	TP53	TCGA-19-2629-01A,TCGA-41-5651-01A	chr17	7675215	7675994	-	DA	chr17_7675215_7675994_DA_chr17:7675236-7675237	JUNC00034882,JUNC00035299	0.158122	0.0238405	0.174979558462796,0.141263940520446	328	0.000161116	0.000793946	0.0068259385665529,0.00361794500723589,0.00342465753424658,0.00292682926829268,0.00195694716242661,0.00193050193050193,0.0015511892450879,0,0,0,0,0,0,0,0,0,0,0,0,0,0,0,0,0,0,0,0,0,0,0,0,0,0,0,0,0,0,0,0,0,0,0,0,0,0,0,0,0,0,0,0,0,0,0,0,0,0,0,0,0,0,0,0,0,0,0,0,0,0,0,0,0,0,0,0,0,0,0,0,0,0,0,0,0,0,0,0,0,0,0,0,0,0,0,0,0,0,0,0,0,0,0,0,0,0,0,0,0,0,0,0,0,0,0,0,0,0,0,0,0,0,0,0,0,0,0,0,0,0,0,0,0,0,0,0,0,0,0	26	0	0	0	3	0	1	yes	GBM	OV:7:2.68,READ:2:1.92,UCS:1:1.82,STAD:5:1.26,GBM:2:1.18,ESCA:2:1.05,LUAD:4:0.71,PRAD:3:0.58,LUSC:3:0.56,UCEC:1:0.50,LIHC:2:0.49,BRCA:5:0.42,SARC:1:0.38,SKCM:1:0.21,LGG:1:0.19,HNSC:1:0.18
TCGA-06-5416-01A	chr18:32126691-32126692	RNF138	TCGA-06-5416-01A	chr18	32124845	32126727	+	DA	chr18_32124845_32126727_DA_chr18:32126691-32126692	JUNC00041464	0.244361	0	0.244361	65	0.00874717	0.0130295	0.0498442367601246,0.0414201183431953,0.0414201183431953,0.0388349514563107,0.0366300366300366,0.0339425587467363,0.0338983050847458,0.0337078651685393,0.0334728033472803,0.0303030303030303,0.0303030303030303,0.0299145299145299,0.0298507462686567,0.0294117647058824,0.0293040293040293,0.0292682926829268,0.0285714285714286,0.0284552845528455,0.0282485875706215,0.0281124497991968,0.0268096514745308,…	290	0	0	0	1	0	0	no	GBM	NA
TCGA-27-1830-01A	chr18:76925554-76925555	ZNF236	TCGA-27-1830-01A	chr18	76925554	76927037	+	DA	chr18_76925554_76927037_DA_chr18:76925554-76925555	JUNC00041128	1	0	1	16	0.962103	0.187027	1,1,1,1,1,1,1,1,1,1,1,1,1,1,1,1,1,1,1,1,1,1,1,1,1,1,1,1,1,1,1,1,1,1,1,1,1,1,1,1,1,1,1,1,1,1,1,1,1,1,1,1,1,1,1,1,1,1,1,1,1,1,1,1,1,1,1,1,1,1,1,1,1,1,1,1,1,1,1,1,1,1,1,1,1,1,1,1,1,1,1,1,1,1,1,1,1,1,1,1,1,1,1,1,1,1,1,1,1,1,1,1,1,1,1,1,1,1,1,1,1,1,1,1,1,1,1,1,1,1,1,0.954545454545455,0.888888888888889,0.888888888888889,0,0,0,0,0	1270	0	0	0	0	0	0	no	GBM	NA
TCGA-06-5416-01A	chr19:12767903-12767904	HOOK2	TCGA-06-5416-01A	chr19	12771072	12771159	-	DA	chr19_12771072_12771159_DA_chr19:12767903-12767904	JUNC00044011	0.121118	0	0.121118	39	0.0681178	0.0162933	0.108620689655172,0.108527131782946,0.102777777777778,0.101654846335697,0.0995475113122172,0.0943877551020408,0.0939153439153439,0.0914076782449726,0.0905306971904266,0.0903426791277259,0.0887096774193548,0.0884146341463415,0.0883458646616541,0.0882352941176471,0.0880281690140845,0.0872817955112219,0.0871369294605809,0.0864197530864197,0.0862944162436548,0.0856573705179283,0.0852272727272727,0.08…	6292	0	0	0	0	0	0	no	GBM	NA
TCGA-41-2572-01A	chr19:16190522-16190523	FAM32A	TCGA-41-2572-01A	chr19	16185765	16190887	+	DA	chr19_16185765_16190887_DA_chr19:16190522-16190523	JUNC00038094	0.0495646	0	0.0495646	74	0.0167086	0.0065566	0.0328912466843501,0.0328330206378987,0.0315161839863714,0.0313926940639269,0.0308880308880309,0.0308370044052863,0.0306695464362851,0.0293159609120521,0.0292721518987342,0.0290581162324649,0.0290155440414508,0.0278592375366569,0.0272108843537415,0.0267686424474187,0.0260336906584992,0.0260290556900726,0.0260152284263959,0.0257460503218256,0.0253998118532455,0.025147347740668,0.0250323694432456,0…	3673	0	0	0	3	2	2	no	GBM	NA
TCGA-27-1831-01A	chr19:23827178-23827179	AC139769.1	TCGA-27-1831-01A	chr19	23807939	23808719	+	DA	chr19_23807939_23808719_DA_chr19:23827178-23827179	JUNC00030958	0.5	0	0.5	19	0.162989	0.128751	0.5,0.5,0.461538461538462,0.444444444444444,0.4,0.384615384615385,0.380952380952381,0.375,0.363636363636364,0.363636363636364,0.357142857142857,0.352941176470588,0.35,0.347826086956522,0.333333333333333,0.333333333333333,0.32,0.318181818181818,0.3125,0.3125,0.285714285714286,0.285714285714286,0.285714285714286,0.285714285714286,0.285714285714286,0.284671532846715,0.275,0.272727272727273,0.2727272…	796	0	0	0	0	0	0	no	GBM	NA
TCGA-06-5416-01A	chr19:42527396-42527397	LIPE-AS1	TCGA-06-5416-01A	chr19	42425204	42651087	+	DA	chr19_42425204_42651087_DA_chr19:42527396-42527397	JUNC00046463	0.4	0	0.4	8	0.0240151	0.0380727	0.227272727272727,0.172413793103448,0.142857142857143,0.133333333333333,0.125,0.12,0.113636363636364,0.102040816326531,0.0930232558139535,0.0869565217391304,0.0833333333333333,0.078125,0.0731707317073171,0.0666666666666667,0.0638297872340425,0.0625,0.0625,0.0625,0.0576923076923077,0.0555555555555556,0.0533333333333333,0.0526315789473684,0.0526315789473684,0.0476190476190476,0.0476190476190476,0.0…	135	0	0	0	5	3	4	no	GBM	NA
TCGA-06-5416-01A	chr1:116403973-116403974	ATP1A1	TCGA-06-5416-01A	chr1	116401260	116401554	+	DA	chr1_116401260_116401554_DA_chr1:116403973-116403974	JUNC00004612	0.416272	0	0.416272	1494	0.366876	0.0176638	0.39840781617514,0.398215645740398,0.397819314641745,0.395435906578713,0.395365005793743,0.393503289473684,0.392805337975051,0.392764857881137,0.39239662072032,0.390862944162437,0.389799635701275,0.389269224645757,0.389084507042254,0.387676508344031,0.387381781981085,0.38543823326432,0.384858912594632,0.384204909284952,0.384159560630149,0.384142173615858,0.384117209894893,0.383486640385458,0.3831…	258886	0	0	0	0	0	0	yes	GBM	NA
TCGA-19-1390-01A	chr1:169468836-169468837	SLC19A2	TCGA-19-1390-01A	chr1	169468836	169469964	-	DA	chr1_169468836_169469964_DA_chr1:169468836-169468837	JUNC00007434	1	0	1	8	0.981664	0.0536694	1,1,1,1,1,1,1,1,1,1,1,1,1,1,1,1,1,1,1,1,1,1,1,1,1,1,1,1,1,1,1,1,1,1,1,1,1,1,1,1,1,1,1,1,1,1,1,1,1,1,1,1,1,1,1,1,1,1,1,1,1,1,1,1,1,1,1,1,1,1,1,1,1,1,1,1,1,1,1,1,1,1,1,1,1,1,1,1,1,1,1,1,1,1,1,1,1,1,1,1,1,1,1,1,1,1,1,1,1,1,1,1,0.96969696969697,0.967741935483871,0.96,0.958333333333333,0.958333333333333,0.952380952380952,0.95,0.95,0.949152542372881,0.944444444444444,0.9375,0.9375,0.933333333333333,0.9…	2334	0	0	0	1	0	0	no	GBM	NA
TCGA-06-2561-01A	chr1:179335657-179335658	SOAT1	TCGA-06-2561-01A	chr1	179335657	179337837	+	DA	chr1_179335657_179337837_DA_chr1:179335657-179335658	JUNC00007308	1	0	1	69	0.992903	0.0368255	1,1,1,1,1,1,1,1,1,1,1,1,1,1,1,1,1,1,1,1,1,1,1,1,1,1,1,1,1,1,1,1,1,1,1,1,1,1,1,1,1,1,1,1,1,1,1,1,1,1,1,1,1,1,1,1,1,1,1,1,1,1,1,1,1,1,1,1,1,1,1,1,1,1,1,1,1,1,1,1,1,1,1,1,1,1,1,1,1,1,1,1,1,1,1,1,1,1,1,1,1,1,1,1,1,1,1,1,1,1,1,1,1,1,1,1,0.99290780141844,0.991869918699187,0.991379310344828,0.990654205607477,0.989690721649485,0.988636363636364,0.988095238095238,0.987951807228916,0.987951807228916,0.9850…	8737	0	0	0	0	0	0	no	GBM	NA
TCGA-06-5416-01A	chr1:196673164-196673165	CFH	TCGA-06-5416-01A	chr1	196673163	196673857	+	DA	chr1_196673163_196673857_DA_chr1:196673164-196673165	JUNC00007613	1	0	1	10	0.997539	0.0161738	1,1,1,1,1,1,1,1,1,1,1,1,1,1,1,1,1,1,1,1,1,1,1,1,1,1,1,1,1,1,1,1,1,1,1,1,1,1,1,1,1,1,1,1,1,1,1,1,1,1,1,1,1,1,1,1,1,1,1,1,1,1,1,1,1,1,1,1,1,1,1,1,1,1,1,1,1,1,1,1,1,1,1,1,1,1,1,1,1,1,1,1,1,1,1,1,1,1,1,1,1,1,1,1,1,1,1,1,1,1,1,1,1,1,1,1,1,1,1,1,1,1,1,1,1,1,1,1,1,0.99438202247191,0.993197278911565,0.991452991452991,0.988439306358382,0.988235294117647,0.977272727272727,0.973684210526316,0.96875,0.964285…	7095	0	0	0	0	0	0	no	GBM	NA
TCGA-06-5416-01A	chr1:198755908-198755909	PTPRC	TCGA-06-5416-01A	chr1	198754404	198755906	+	DA	chr1_198754404_198755906_DA_chr1:198755908-198755909	JUNC00007670	1	0	1	17	0.998521	0.00518552	1,1,1,1,1,1,1,1,1,1,1,1,1,1,1,1,1,1,1,1,1,1,1,1,1,1,1,1,1,1,1,1,1,1,1,1,1,1,1,1,1,1,1,1,1,1,1,1,1,1,1,1,1,1,1,1,1,1,1,1,1,1,1,1,1,1,1,1,1,1,1,1,1,1,1,1,1,1,1,1,1,1,1,1,1,1,1,1,1,1,1,1,1,1,1,1,1,1,1,1,1,1,1,1,1,1,1,1,1,1,1,1,1,1,1,1,1,1,1,1,1,1,1,0.997067448680352,0.996845425867508,0.995670995670996,0.994565217391304,0.993827160493827,0.993684210526316,0.99236641221374,0.991836734693878,0.98765432…	18311	0	0	0	0	0	0	yes	GBM	NA
TCGA-06-5416-01A	chr1:200857754-200857755	CAMSAP2	TCGA-06-5416-01A	chr1	200857424	200857754	+	DA	chr1_200857424_200857754_DA_chr1:200857754-200857755	JUNC00007699	1	0	1	79	0.992033	0.0345801	1,1,1,1,1,1,1,1,1,1,1,1,1,1,1,1,1,1,1,1,1,1,1,1,1,1,1,1,1,1,1,1,1,1,1,1,1,1,1,1,1,1,1,1,1,1,1,1,1,1,1,1,1,1,1,1,1,1,1,1,1,1,1,1,1,1,1,1,1,1,1,1,1,1,1,1,1,1,1,1,1,1,1,1,1,1,1,1,1,1,1,1,1,1,1,1,0.995708154506438,0.994011976047904,0.993710691823899,0.993377483443709,0.993150684931507,0.993055555555556,0.993006993006993,0.992647058823529,0.99236641221374,0.9921875,0.992125984251969,0.992,0.9919354838…	13501	0	0	0	0	0	0	no	GBM	NA
TCGA-06-0187-01A	chr1:207337410-207337411	CD55	TCGA-06-0187-01A	chr1	207337409	207339397	+	DA	chr1_207337409_207339397_DA_chr1:207337410-207337411	JUNC00008339	1	0	1	40	0.998211	0.00735003	1,1,1,1,1,1,1,1,1,1,1,1,1,1,1,1,1,1,1,1,1,1,1,1,1,1,1,1,1,1,1,1,1,1,1,1,1,1,1,1,1,1,1,1,1,1,1,1,1,1,1,1,1,1,1,1,1,1,1,1,1,1,1,1,1,1,1,1,1,1,1,1,1,1,1,1,1,1,1,1,1,1,1,1,1,1,1,1,1,1,1,1,1,1,1,1,1,1,1,1,1,1,1,1,1,1,1,1,1,1,1,1,1,1,1,1,1,1,1,1,1,1,1,1,1,1,1,1,1,1,0.991735537190083,0.982300884955752,0.980392156862745,0.97887323943662,0.96875,0.96551724137931,0.964391691394659,0.961038961038961,0.95833…	8895	0	0	0	0	0	0	no	GBM	NA
TCGA-06-5416-01A	chr1:235160890-235160891	ARID4B,RBM34	TCGA-06-5416-01A	chr1	235155112	235160511	-	DA	chr1_235155112_235160511_DA_chr1:235160890-235160891	JUNC00008824	0.583916	0	0.583916	167	0.421869	0.0428244	0.518672199170125,0.51063829787234,0.503597122302158,0.502732240437158,0.499139414802065,0.497572815533981,0.497252747252747,0.488431876606684,0.487695749440716,0.486238532110092,0.475675675675676,0.47562776957164,0.47554347826087,0.474860335195531,0.472668810289389,0.470338983050847,0.468586387434555,0.468292682926829,0.467874794069193,0.465909090909091,0.464491362763916,0.463768115942029,0.4635…	20463	0	0	0	1	1	3	no,no	GBM	NA
TCGA-06-5416-01A	chr1:52431117-52431118	TUT4	TCGA-06-5416-01A	chr1	52425507	52431013	-	DA	chr1_52425507_52431013_DA_chr1:52431117-52431118	JUNC00002778	1	0	1	72	0.966289	0.0368052	1,1,1,1,1,1,1,1,1,1,1,1,1,1,1,1,1,1,1,1,1,1,1,1,1,1,1,1,1,1,1,1,1,1,1,1,1,0.994152046783626,0.993630573248408,0.993421052631579,0.992424242424242,0.99236641221374,0.991869918699187,0.991803278688525,0.989473684210526,0.989010989010989,0.98876404494382,0.988372093023256,0.986301369863014,0.986175115207373,0.985915492957746,0.985663082437276,0.985507246376812,0.985294117647059,0.984848484848485,0.9…	14654	0	0	0	0	0	0	no	GBM	NA
TCGA-06-5416-01A	chr1:52906517-52906518	ECHDC2	TCGA-06-5416-01A	chr1	52899224	52911566	-	DA	chr1_52899224_52911566_DA_chr1:52906517-52906518	JUNC00002815	0.0880829	0	0.0880829	17	0.0115163	0.0105992	0.05,0.0472103004291846,0.0454545454545455,0.0384068278805121,0.0344827586206897,0.0338753387533875,0.0318471337579618,0.0306122448979592,0.0298507462686567,0.0291545189504373,0.027027027027027,0.0262172284644195,0.0252100840336134,0.0251572327044025,0.0246913580246914,0.0234741784037559,0.0230263157894737,0.0225225225225225,0.0218978102189781,0.0217983651226158,0.021505376344086,0.02139037433155…	776	0	0	0	7	5	11	no	GBM	NA
TCGA-06-5416-01A	chr1:52906517-52906518	ECHDC2	TCGA-06-5416-01A	chr1	52904833	52907868	-	DA	chr1_52904833_52907868_DA_chr1:52906517-52906518	JUNC00002818	0.222798	0	0.222798	43	0.0302314	0.0220157	0.150406504065041,0.105540897097625,0.100840336134454,0.0839260312944523,0.0720720720720721,0.0706781279847182,0.06875,0.0686695278969957,0.0663265306122449,0.0606060606060606,0.0602893890675241,0.06,0.0573248407643312,0.0547945205479452,0.0540540540540541,0.053475935828877,0.0529100529100529,0.0518292682926829,0.0516431924882629,0.0515463917525773,0.0485436893203883,0.0477980665950591,0.046875,0…	2026	0	0	0	5	3	7	no	GBM	NA
TCGA-06-5416-01A	chr1:62513716-62513717	DOCK7	TCGA-06-5416-01A	chr1	62513898	62528151	-	DA	chr1_62513898_62528151_DA_chr1:62513716-62513717	JUNC00003111	0.408451	0	0.408451	29	0.245708	0.0335817	0.353846153846154,0.338403041825095,0.336,0.330985915492958,0.322916666666667,0.321167883211679,0.307692307692308,0.304093567251462,0.302180685358255,0.297752808988764,0.296703296703297,0.296407185628743,0.294117647058824,0.29242819843342,0.287878787878788,0.282485875706215,0.280839895013123,0.276666666666667,0.275779376498801,0.274193548387097,0.273743016759777,0.272425249169435,0.27083333333333…	10313	0	0	0	1	0	1	no	GBM	NA
TCGA-06-5416-01A	chr1:7745843-7745844	CAMTA1	TCGA-06-5416-01A	chr1	7745022	7745887	+	DA	chr1_7745022_7745887_DA_chr1:7745843-7745844	JUNC00000352	0.466667	0	0.466667	7	0.0168216	0.037681	0.2,0.181818181818182,0.142857142857143,0.142857142857143,0.125,0.117647058823529,0.117647058823529,0.0869565217391304,0.0833333333333333,0.0769230769230769,0.0769230769230769,0.0769230769230769,0.0666666666666667,0.0666666666666667,0.0638297872340425,0.0625,0.0625,0.0588235294117647,0.0555555555555556,0.0526315789473684,0.05,0.0434782608695652,0.0425531914893617,0.0416666666666667,0.04,0.0370370…	53	0	0	0	1	0	0	yes	GBM	NA
TCGA-26-5134-01A	chr20:2838477-2838478	PCED1A	TCGA-26-5134-01A	chr20	2836314	2838232	-	DA	chr20_2836314_2838232_DA_chr20:2838477-2838478	JUNC00034764	0.440994	0	0.440994	71	0.295837	0.0295973	0.364820846905537,0.352873563218391,0.351351351351351,0.348056537102473,0.342857142857143,0.342857142857143,0.33991683991684,0.338654503990878,0.33855981416957,0.338181818181818,0.336380255941499,0.336219336219336,0.336065573770492,0.335180055401662,0.335106382978723,0.334796926454446,0.333333333333333,0.332819722650231,0.331259720062208,0.329741379310345,0.329694323144105,0.328859060402685,0.328…	30063	0	0	0	0	0	0	no	GBM	NA
TCGA-14-0871-01A	chr20:45421384-45421385	PIGT	TCGA-14-0871-01A	chr20	45420693	45424216	+	DA	chr20_45420693_45424216_DA_chr20:45421384-45421385	JUNC00029231	0.0564334	0	0.0564334	25	0.00410058	0.00250239	0.0122311261071278,0.0120814635830169,0.0116279069767442,0.0111324376199616,0.00970425138632163,0.00959409594095941,0.0093841642228739,0.00880814753647124,0.00878155872667398,0.00877449546651068,0.00841584158415842,0.00802469135802469,0.00755564631406984,0.00753465943339361,0.00749625187406297,0.00716845878136201,0.00715819613457409,0.00711924739384694,0.00688073394495413,0.0068073519400953,0.006…	1382	0	0	0	1	3	3	no	GBM	NA
TCGA-06-5416-01A	chr20:45902269-45902270	PLTP	TCGA-06-5416-01A	chr20	45902334	45902440	-	DA	chr20_45902334_45902440_DA_chr20:45902269-45902270	JUNC00056151	0.358531	0	0.358531	166	0.309115	0.0129898	0.343701399688958,0.339190981432361,0.33682328907048,0.336331360946746,0.335336538461538,0.333333333333333,0.332508250825083,0.330909090909091,0.328232823282328,0.327731092436975,0.327628361858191,0.32688927943761,0.326428571428571,0.326273990734613,0.326092262631194,0.325526932084309,0.325177584846093,0.325061525840853,0.32505003335557,0.322917733838746,0.322788896061975,0.32277397260274,0.32268…	247904	0	0	0	0	0	0	no	GBM	NA
TCGA-06-5416-01A	chr21:29342397-29342398	BACH1,BACH1-IT1	TCGA-06-5416-01A	chr21	29329693	29597570	+	DA	chr21_29329693_29597570_DA_chr21:29342397-29342398	JUNC00058320	0.0776699	0	0.0776699	8	0.0077117	0.0116186	0.0740740740740741,0.0533333333333333,0.048,0.0449438202247191,0.043956043956044,0.0340136054421769,0.032258064516129,0.0317460317460317,0.0258064516129032,0.0238095238095238,0.0236686390532544,0.0220588235294118,0.021978021978022,0.0206185567010309,0.0186915887850467,0.0185185185185185,0.018018018018018,0.0169491525423729,0.0163265306122449,0.0161290322580645,0.0150753768844221,0.013824884792626…	274	0	0	0	10	6	9	no,no	GBM	NA
TCGA-06-5416-01A	chr2:32209493-32209494	SLC30A6	TCGA-06-5416-01A	chr2	32206933	32220213	+	DA	chr2_32206933_32220213_DA_chr2:32209493-32209494	JUNC00049388	0.155556	0	0.155556	7	0.0323083	0.0305964	0.133333333333333,0.130434782608696,0.119047619047619,0.105263157894737,0.102564102564103,0.1,0.0945945945945946,0.0882352941176471,0.0869565217391304,0.0833333333333333,0.0806451612903226,0.08,0.0761904761904762,0.0757575757575758,0.0740740740740741,0.072463768115942,0.0704225352112676,0.0697674418604651,0.0681818181818182,0.0645161290322581,0.0642201834862385,0.0631578947368421,0.0625,0.0625,0.…	298	0	0	0	1	1	1	no	GBM	NA
TCGA-06-5416-01A	chr2:46588179-46588180	PIGF	TCGA-06-5416-01A	chr2	46581591	46591803	-	DA	chr2_46581591_46591803_DA_chr2:46588179-46588180	JUNC00049823	0.104418	0	0.104418	26	0.0286292	0.0186068	0.099009900990099,0.0865384615384615,0.0853658536585366,0.0769230769230769,0.0641509433962264,0.0583941605839416,0.0558375634517767,0.0555555555555556,0.0546075085324232,0.0534351145038168,0.0526315789473684,0.0526315789473684,0.0514285714285714,0.0512048192771084,0.050761421319797,0.0498084291187739,0.0494117647058823,0.048689138576779,0.0474137931034483,0.0452961672473868,0.0450704225352113,0.0…	1100	0	0	0	2	1	1	no	GBM	NA
TCGA-06-5416-01A	chr3:122341441-122341442	CSTA	TCGA-06-5416-01A	chr3	122337648	122341439	+	DA	chr3_122337648_122341439_DA_chr3:122341441-122341442	JUNC00064144	1	0	1	10	0.995319	0.0186769	1,1,1,1,1,1,1,1,1,1,1,1,1,1,1,1,1,1,1,1,1,1,1,1,1,1,1,1,1,1,1,1,1,1,1,1,1,1,1,1,1,1,1,1,1,1,1,1,1,1,1,1,1,1,1,1,1,1,1,1,1,1,1,1,1,1,1,1,1,1,1,1,1,1,1,1,1,1,1,1,1,1,1,1,1,1,1,1,1,1,1,1,1,1,1,1,1,1,1,1,1,1,1,1,1,1,1,1,1,1,1,1,1,1,1,1,1,1,1,0.995475113122172,0.99390243902439,0.991869918699187,0.991596638655462,0.991452991452991,0.990990990990991,0.989690721649485,0.985714285714286,0.982456140350877,…	10028	0	0	0	0	0	0	no	GBM	NA
TCGA-06-5416-01A	chr3:179614953-179614954	NDUFB5	TCGA-06-5416-01A	chr3	179604939	179614952	+	DA	chr3_179604939_179614952_DA_chr3:179614953-179614954	JUNC00065873	0.00993049	0	0.00993049	20	0.00298803	0.00178154	0.00819271215456102,0.00797957229492499,0.00769230769230769,0.00753295668549906,0.00721681832444305,0.00678886625933469,0.00596658711217184,0.00595632031767042,0.00584663818304475,0.00580431177446103,0.00573813249869588,0.00563746747614918,0.00558269364968597,0.00553165334972342,0.0053715308863026,0.00511695906432749,0.0050125313283208,0.00497512437810945,0.00484131253362023,0.00479123887748118,0…	984	0	0	0	1	1	1	no	GBM	NA
TCGA-06-5416-01A	chr3:197756428-197756429	FYTTD1	TCGA-06-5416-01A	chr3	197756557	197763466	+	DA	chr3_197756557_197763466_DA_chr3:197756428-197756429	JUNC00066802	0.0269151	0	0.0269151	13	0.00651502	0.00602421	0.0264026402640264,0.0254777070063694,0.0250481695568401,0.0229885057471264,0.0218068535825545,0.02,0.0175438596491228,0.0161812297734628,0.016,0.0153846153846154,0.0150943396226415,0.0148698884758364,0.0146137787056367,0.0145867098865478,0.014308426073132,0.0140845070422535,0.0136986301369863,0.013671875,0.0134529147982063,0.0134228187919463,0.0134099616858238,0.0133333333333333,0.01331114808652…	335	0	0	0	0	0	0	no	GBM	NA
TCGA-06-5416-01A	chr3:47915950-47915951	MAP4	TCGA-06-5416-01A	chr3	47918841	47921765	-	DA	chr3_47918841_47921765_DA_chr3:47915950-47915951	JUNC00062537	0.19263	0	0.19263	115	0.138642	0.0243164	0.178947368421053,0.178111587982833,0.177207454934311,0.176130895091434,0.175753228120516,0.175241577435362,0.173782771535581,0.17324290998767,0.170749542961609,0.170741815167841,0.169690501600854,0.169453376205788,0.169383003492433,0.168392788645953,0.168314703353396,0.16784255477163,0.166256157635468,0.16595380667237,0.164349959116926,0.164187327823691,0.164116828929068,0.163636363636364,0.1631…	33811	0	0	0	0	0	0	no	GBM	NA
TCGA-06-5416-01A	chr3:49005046-49005047	P4HTM	TCGA-06-5416-01A	chr3	49002596	49006687	+	DA	chr3_49002596_49006687_DA_chr3:49005046-49005047	JUNC00062637	0.0630372	0	0.0630372	22	0.00739106	0.0049808	0.031927023945268,0.023542600896861,0.0223463687150838,0.0218380345768881,0.0204741379310345,0.0184331797235023,0.0175438596491228,0.0175131348511384,0.01625,0.0159574468085106,0.0156402737047898,0.0153964588144727,0.0138713745271122,0.0133689839572193,0.012987012987013,0.012982576016399,0.0129682997118156,0.0125628140703518,0.0119971771347918,0.0119453924914676,0.0118790496760259,0.0116363636363…	1405	0	0	0	5	7	5	no	GBM	NA
TCGA-27-2521-01A	chr4:118478726-118478727	CEP170P1	TCGA-27-2521-01A	chr4	118478725	118478822	+	DA	chr4_118478725_118478822_DA_chr4:118478726-118478727	JUNC00070585	1	0	1	29	0.978417	0.145842	1,1,1,1,1,1,1,1,1,1,1,1,1,1,1,1,1,1,1,1,1,1,1,1,1,1,1,1,1,1,1,1,1,1,1,1,1,1,1,1,1,1,1,1,1,1,1,1,1,1,1,1,1,1,1,1,1,1,1,1,1,1,1,1,1,1,1,1,1,1,1,1,1,1,1,1,1,1,1,1,1,1,1,1,1,1,1,1,1,1,1,1,1,1,1,1,1,1,1,1,1,1,1,1,1,1,1,1,1,1,1,1,1,1,1,1,1,1,1,1,1,1,1,1,1,1,1,1,1,1,1,1,1,1,1,1,0,0,0	3295	0	0	0	0	0	0	no	GBM	NA
TCGA-06-5416-01A	chr4:15601238-15601239	CC2D2A	TCGA-06-5416-01A	chr4	15599706	15601237	+	DA	chr4_15599706_15601237_DA_chr4:15601238-15601239	JUNC00067387	1	0	1	17	0.993727	0.0320824	1,1,1,1,1,1,1,1,1,1,1,1,1,1,1,1,1,1,1,1,1,1,1,1,1,1,1,1,1,1,1,1,1,1,1,1,1,1,1,1,1,1,1,1,1,1,1,1,1,1,1,1,1,1,1,1,1,1,1,1,1,1,1,1,1,1,1,1,1,1,1,1,1,1,1,1,1,1,1,1,1,1,1,1,1,1,1,1,1,1,1,1,1,1,1,1,1,1,1,1,1,1,1,1,1,1,1,1,1,1,1,1,1,1,0.992424242424242,0.99236641221374,0.990566037735849,0.989583333333333,0.989247311827957,0.988372093023256,0.988235294117647,0.98780487804878,0.986666666666667,0.985507246…	7977	0	0	0	0	0	0	no	GBM	NA
TCGA-06-5416-01A	chr4:183248716-183248717	WWC2	TCGA-06-5416-01A	chr4	183245545	183248714	+	DA	chr4_183245545_183248714_DA_chr4:183248716-183248717	JUNC00069941	0.666667	0	0.666667	8	0.194016	0.111028	0.5,0.5,0.428571428571429,0.428571428571429,0.4,0.4,0.384615384615385,0.375,0.37037037037037,0.363636363636364,0.351351351351351,0.351351351351351,0.333333333333333,0.333333333333333,0.333333333333333,0.333333333333333,0.333333333333333,0.318181818181818,0.318181818181818,0.304347826086957,0.301587301587302,0.3,0.297297297297297,0.297297297297297,0.295454545454545,0.291666666666667,0.290322580645…	941	0	0	0	0	0	0	no	GBM	NA
TCGA-06-5416-01A	chr4:1939779-1939780	NSD2	TCGA-06-5416-01A	chr4	1935262	1951072	+	DA	chr4_1935262_1951072_DA_chr4:1939779-1939780	JUNC00067048	0.0509259	0	0.0509259	11	0.00908268	0.00864881	0.0476190476190476,0.0380434782608696,0.0313390313390313,0.03125,0.029585798816568,0.0293637846655791,0.0272373540856031,0.025706940874036,0.0225225225225225,0.0221187427240978,0.0220048899755501,0.020979020979021,0.0204081632653061,0.0198863636363636,0.0197628458498024,0.0194174757281553,0.0192307692307692,0.0188679245283019,0.0184696569920844,0.017910447761194,0.0169133192389006,0.0160919540229…	474	0	0	0	3	4	4	yes	GBM	NA
TCGA-15-1444-01A	chr4:48619271-48619272	FRYL	TCGA-15-1444-01A	chr4	48609823	48619274	-	DA	chr4_48609823_48619274_DA_chr4:48619271-48619272	JUNC00073252	1	0	1	10	0.732937	0.425123	1,1,1,1,1,1,1,1,1,1,1,1,1,1,1,1,1,1,1,1,1,1,1,1,1,1,1,1,1,1,1,1,1,1,1,1,1,1,1,1,1,1,1,1,1,1,1,1,1,1,1,1,1,1,1,1,1,1,1,1,1,1,1,1,1,1,1,1,1,1,1,1,1,1,1,1,1,1,1,1,1,1,1,1,1,1,1,1,1,1,1,0.916666666666667,0.888888888888889,0.875,0.833333333333333,0.833333333333333,0.833333333333333,0.8,0.8,0.8,0.75,0.714285714285714,0.666666666666667,0.666666666666667,0.5,0,0,0,0,0,0,0,0,0,0,0,0,0,0,0,0,0,0,0,0,0,0,0,…	543	0	0	0	0	0	1	no	GBM	NA
TCGA-32-2632-01A	chr5:148416992-148416993	FBXO38	TCGA-32-2632-01A	chr5	148416070	148416994	+	DA	chr5_148416070_148416994_DA_chr5:148416992-148416993	JUNC00072243	1	0	1	33	0.997137	0.0112298	1,1,1,1,1,1,1,1,1,1,1,1,1,1,1,1,1,1,1,1,1,1,1,1,1,1,1,1,1,1,1,1,1,1,1,1,1,1,1,1,1,1,1,1,1,1,1,1,1,1,1,1,1,1,1,1,1,1,1,1,1,1,1,1,1,1,1,1,1,1,1,1,1,1,1,1,1,1,1,1,1,1,1,1,1,1,1,1,1,1,1,1,1,1,1,1,1,1,1,1,1,1,1,1,1,1,1,1,1,1,1,1,1,1,1,1,1,1,1,1,1,1,1,1,1,1,1,1,1,0.978260869565217,0.977272727272727,0.973684210526316,0.971830985915493,0.963636363636364,0.959183673469388,0.957446808510638,0.9565217391304…	4367	0	0	0	1	0	0	no	GBM	NA
TCGA-06-5416-01A	chr5:150070453-150070454	CSF1R	TCGA-06-5416-01A	chr5	150070302	150070456	-	DA	chr5_150070302_150070456_DA_chr5:150070453-150070454	JUNC00073847	1	0	1	16	0.999906	0.000561077	1,1,1,1,1,1,1,1,1,1,1,1,1,1,1,1,1,1,1,1,1,1,1,1,1,1,1,1,1,1,1,1,1,1,1,1,1,1,1,1,1,1,1,1,1,1,1,1,1,1,1,1,1,1,1,1,1,1,1,1,1,1,1,1,1,1,1,1,1,1,1,1,1,1,1,1,1,1,1,1,1,1,1,1,1,1,1,1,1,1,1,1,1,1,1,1,1,1,1,1,1,1,1,1,1,1,1,1,1,1,1,1,1,1,1,1,1,1,1,1,1,1,1,1,1,1,1,1,1,1,1,1,1,1,1,0.997560975609756,0.997416020671835,0.996078431372549,0.995918367346939	24700	0	0	0	0	0	0	yes	GBM	NA
TCGA-06-5416-01A	chr5:37303257-37303258	NUP155	TCGA-06-5416-01A	chr5	37302908	37303260	-	DA	chr5_37302908_37303260_DA_chr5:37303257-37303258	JUNC00070597	1	0	1	43	0.988951	0.0296337	1,1,1,1,1,1,1,1,1,1,1,1,1,1,1,1,1,1,1,1,1,1,1,1,1,1,1,1,1,1,1,1,1,1,1,1,1,1,1,1,1,1,1,1,1,1,1,1,1,1,1,1,1,1,1,1,1,1,1,1,1,1,1,1,1,1,1,1,1,1,1,1,1,1,1,1,1,1,1,1,1,1,1,1,1,1,1,1,1,1,1,1,1,1,1,1,1,1,1,1,1,1,1,1,1,1,1,1,1,1,1,1,1,1,1,1,1,1,1,1,0.977272727272727,0.949152542372881,0.948717948717949,0.946107784431138,0.944444444444444,0.935483870967742,0.927272727272727,0.924242424242424,0.9230769230769…	7009	0	0	0	0	0	0	no	GBM	NA
TCGA-28-1753-01A	chr5:55957291-55957292	IL6ST	TCGA-28-1753-01A	chr5	55954992	55956025	-	DA	chr5_55954992_55956025_DA_chr5:55957291-55957292	JUNC00054997	0.113879	0	0.113879	32	0.0717326	0.0164915	0.109826589595376,0.102564102564103,0.0985915492957746,0.0985915492957746,0.0960365853658537,0.0960187353629977,0.0932203389830508,0.093042071197411,0.092896174863388,0.0928571428571429,0.0926430517711172,0.0923913043478261,0.0921052631578947,0.0898203592814371,0.087962962962963,0.0879396984924623,0.0878980891719745,0.087378640776699,0.0873493975903614,0.0870056497175141,0.0867739678096571,0.0865…	10740	0	0	0	0	0	1	yes	GBM	NA
TCGA-14-1823-01A	chr5:96736240-96736241	CAST	TCGA-14-1823-01A	chr5	96695907	96714641	+	DA	chr5_96695907_96714641_DA_chr5:96736240-96736241	JUNC00056652	0.0112518	0	0.0112518	8	0.00056139	0.0011645	0.00719424460431655,0.00411522633744856,0.00394477317554241,0.00380589914367269,0.00379179593243709,0.00334168755221387,0.00319488817891374,0.00294550810014728,0.00281293952180028,0.00279329608938547,0.00271493212669683,0.00241254523522316,0.00240096038415366,0.0023995200959808,0.00212089077412513,0.00211416490486258,0.00201816347124117,0.00200904068307383,0.00197498354180382,0.00195982361587457,…	110	0	0	0	0	0	1	no	GBM	NA
TCGA-26-5134-01A	chr6:150960276-150960277	MTHFD1L	TCGA-26-5134-01A	chr6	150956071	150960275	+	DA	chr6_150956071_150960275_DA_chr6:150960276-150960277	JUNC00076859	0.465116	0	0.465116	20	0.317047	0.0449317	0.426229508196721,0.41304347826087,0.410071942446043,0.4,0.4,0.39622641509434,0.388888888888889,0.387234042553191,0.386046511627907,0.384615384615385,0.384615384615385,0.3828125,0.379310344827586,0.378787878787879,0.378787878787879,0.377510040160643,0.37719298245614,0.374407582938389,0.372727272727273,0.37007874015748,0.367924528301887,0.36734693877551,0.366336633663366,0.365079365079365,0.364583…	7328	0	0	0	0	0	0	no	GBM	NA
TCGA-06-5416-01A	chr6:34879969-34879970	TAF11	TCGA-06-5416-01A	chr6	34878720	34880289	-	DA	chr6_34878720_34880289_DA_chr6:34879969-34879970	JUNC00076443	0.104072	0	0.104072	46	0.0164979	0.0116514	0.08625,0.0478723404255319,0.0453834115805947,0.0436363636363636,0.0434782608695652,0.0416666666666667,0.0392953929539295,0.0391389432485323,0.0380116959064327,0.0342465753424658,0.0301369863013699,0.0298136645962733,0.029723991507431,0.0289473684210526,0.0288461538461538,0.0255102040816327,0.025,0.0249376558603491,0.0249376558603491,0.0247524752475248,0.0246153846153846,0.024390243902439,0.02431…	1013	0	0	0	2	2	2	no	GBM	NA
TCGA-06-5416-01A	chr6:54169573-54169574	MLIP	TCGA-06-5416-01A	chr6	54169572	54189870	+	DA	chr6_54169572_54189870_DA_chr6:54169573-54169574	JUNC00077009	1	0	1	15	0.907094	0.248871	1,1,1,1,1,1,1,1,1,1,1,1,1,1,1,1,1,1,1,1,1,1,1,1,1,1,1,1,1,1,1,1,1,1,1,1,1,1,1,1,1,1,1,1,1,1,1,1,1,1,1,1,1,1,1,1,1,1,1,1,1,1,1,1,1,1,1,1,1,1,1,1,1,1,1,1,1,1,1,0.997101449275362,0.991071428571429,0.990566037735849,0.989583333333333,0.989473684210526,0.982758620689655,0.982758620689655,0.980645161290323,0.977611940298508,0.975609756097561,0.975609756097561,0.975,0.974358974358974,0.973684210526316,0…	4530	0	0	0	0	0	0	no	GBM	NA
TCGA-06-5416-01A	chr6:592467-592468	EXOC2	TCGA-06-5416-01A	chr6	576882	592469	-	DA	chr6_576882_592469_DA_chr6:592467-592468	JUNC00074790	1	0	1	22	0.964444	0.0916378	1,1,1,1,1,1,1,1,1,1,1,1,1,1,1,1,1,1,1,1,1,1,1,1,1,1,1,1,1,1,1,1,1,1,1,1,1,1,1,1,1,1,1,1,1,1,1,1,1,1,1,1,1,1,1,1,1,1,1,1,1,1,1,0.992700729927007,0.991735537190083,0.991379310344828,0.990909090909091,0.989583333333333,0.989473684210526,0.989130434782609,0.988636363636364,0.988235294117647,0.987654320987654,0.987654320987654,0.987341772151899,0.986111111111111,0.985294117647059,0.985074626865672,0.9…	7554	0	0	0	0	0	0	no	GBM	NA
TCGA-06-5858-01A	chr6:8422622-8422623	SLC35B3	TCGA-06-5858-01A	chr6	8430157	8435228	-	DA	chr6_8430157_8435228_DA_chr6:8422622-8422623	JUNC00077679	0.0197889	0	0.0197889	15	0.00178305	0.00285452	0.0142857142857143,0.0129449838187702,0.0107719928186715,0.00980392156862745,0.00761421319796954,0.00695249130938586,0.00694444444444444,0.00683994528043776,0.00657894736842105,0.00635208711433757,0.00628930817610063,0.00608519269776876,0.00584795321637427,0.00574052812858783,0.0056980056980057,0.00567375886524823,0.00564971751412429,0.00559701492537313,0.00542005420054201,0.00530503978779841,0.0…	141	0	0	0	1	1	2	no	GBM	NA
TCGA-27-1830-01A	chr7:100029953-100029954	ZKSCAN1	TCGA-27-1830-01A	chr7	100029952	100030249	+	DA	chr7_100029952_100030249_DA_chr7:100029953-100029954	JUNC00079536	1	0	1	26	0.98385	0.119728	1,1,1,1,1,1,1,1,1,1,1,1,1,1,1,1,1,1,1,1,1,1,1,1,1,1,1,1,1,1,1,1,1,1,1,1,1,1,1,1,1,1,1,1,1,1,1,1,1,1,1,1,1,1,1,1,1,1,1,1,1,1,1,1,1,1,1,1,1,1,1,1,1,1,1,1,1,1,1,1,1,1,1,1,1,1,1,1,1,1,1,1,1,1,1,1,1,1,1,1,1,1,1,1,1,1,1,1,1,1,1,1,1,1,1,1,1,1,1,1,1,1,1,1,1,1,1,1,1,1,1,1,0.972222222222222,0.971428571428571,0.961538461538462,0.933333333333333,0.916666666666667,0,0	3062	0	0	0	0	0	0	no	GBM	NA
TCGA-06-5416-01A	chr7:100211877-100211878	STAG3	TCGA-06-5416-01A	chr7	100204122	100204627	+	DA	chr7_100204122_100204627_DA_chr7:100211877-100211878	JUNC00081859	0.0524109	0	0.0524109	25	0.0112021	0.0112779	0.0515151515151515,0.0464419475655431,0.0456475583864119,0.0434782608695652,0.0427170868347339,0.0425867507886435,0.0374449339207048,0.0350877192982456,0.0324324324324324,0.0314285714285714,0.03,0.029038112522686,0.0289855072463768,0.0289367429340511,0.0272108843537415,0.0267379679144385,0.0261780104712042,0.026,0.0258064516129032,0.0253671562082777,0.0231862378459237,0.0220588235294118,0.0217842…	1086	0	0	0	0	0	0	no	GBM	NA
TCGA-06-5416-01A	chr7:100612992-100612993	MOSPD3	TCGA-06-5416-01A	chr7	100612996	100613477	+	DA	chr7_100612996_100613477_DA_chr7:100612992-100612993	JUNC00081960	0.0269461	0	0.0269461	9	0.00481229	0.00385754	0.0199296600234467,0.0176908752327747,0.013986013986014,0.0138888888888889,0.0130718954248366,0.012962962962963,0.0126382306477093,0.0118483412322275,0.0110759493670886,0.0110344827586207,0.0108161258603736,0.0106100795755968,0.0104790419161677,0.0102857142857143,0.0102249488752556,0.0098159509202454,0.00934579439252336,0.00927643784786642,0.00918484500574053,0.00917431192660551,0.008695652173913…	565	0	0	0	1	1	1	no	GBM	NA
TCGA-06-5416-01A	chr7:155741817-155741818	RBM33	TCGA-06-5416-01A	chr7	155740026	155741819	+	DA	chr7_155740026_155741819_DA_chr7:155741817-155741818	JUNC00083671	1	0	1	9	0.982809	0.0941565	1,1,1,1,1,1,1,1,1,1,1,1,1,1,1,1,1,1,1,1,1,1,1,1,1,1,1,1,1,1,1,1,1,1,1,1,1,1,1,1,1,1,1,1,1,1,1,1,1,1,1,1,1,1,1,1,1,1,1,1,1,1,1,1,1,1,1,1,1,1,1,1,1,1,1,1,1,1,1,1,1,1,1,1,1,1,1,1,1,1,1,1,1,1,1,1,1,1,1,1,1,1,1,1,1,1,1,1,1,1,1,1,1,1,1,1,1,1,1,1,1,1,1,1,1,1,0.970588235294118,0.96551724137931,0.961538461538462,0.958333333333333,0.956521739130435,0.931034482758621,0.894736842105263,0.888888888888889,0.83…	2473	0	0	0	0	0	0	no	GBM	NA
TCGA-06-5416-01A	chr7:66991136-66991137	SBDS	TCGA-06-5416-01A	chr7	66991301	66993217	-	DA	chr7_66991301_66993217_DA_chr7:66991136-66991137	JUNC00080685	0.389894	0	0.389894	517	0.319746	0.0130918	0.355694227769111,0.35,0.348709500274574,0.345773874862788,0.345161290322581,0.342995169082126,0.342427958307787,0.341068301225919,0.340559440559441,0.338813151563753,0.338636363636364,0.337048294495103,0.336963921034718,0.336375078665828,0.33606204222318,0.33580830239622,0.335633316904879,0.335537190082645,0.334616255376953,0.334339167169584,0.333333333333333,0.332387706855792,0.332364597093791,…	126073	0	0	0	0	0	0	yes	GBM	NA
TCGA-06-5416-01A	chr7:92511047-92511048	PEX1	TCGA-06-5416-01A	chr7	92511047	92511580	-	DA	chr7_92511047_92511580_DA_chr7:92511047-92511048	JUNC00081343	1	0	1	12	0.981089	0.120963	1,1,1,1,1,1,1,1,1,1,1,1,1,1,1,1,1,1,1,1,1,1,1,1,1,1,1,1,1,1,1,1,1,1,1,1,1,1,1,1,1,1,1,1,1,1,1,1,1,1,1,1,1,1,1,1,1,1,1,1,1,1,1,1,1,1,1,1,1,1,1,1,1,1,1,1,1,1,1,1,1,1,1,1,1,1,1,1,1,1,1,1,1,1,1,1,1,1,1,1,1,1,1,1,1,1,1,1,1,1,1,1,1,1,1,1,1,1,1,1,1,1,1,1,1,1,1,1,1,0.971428571428571,0.964980544747082,0.952380952380952,0.951566951566952,0.95,0.888888888888889,0.85,0.842105263157895,0,0	2912	0	0	0	0	0	0	no	GBM	NA
TCGA-32-1970-01A	chr8:47953720-47953721	PRKDC	TCGA-32-1970-01A	chr8	47953719	47953807	-	DA	chr8_47953719_47953807_DA_chr8:47953720-47953721	JUNC00090409	1	0	1	9	0.87536	0.328548	1,1,1,1,1,1,1,1,1,1,1,1,1,1,1,1,1,1,1,1,1,1,1,1,1,1,1,1,1,1,1,1,1,1,1,1,1,1,1,1,1,1,1,1,1,1,1,1,1,1,1,1,1,1,1,1,1,1,1,1,1,1,1,1,1,1,1,1,1,1,1,1,1,1,1,1,1,1,1,1,1,1,1,1,1,1,1,1,1,1,1,1,1,1,1,1,1,1,1,1,1,1,1,1,1,1,1,1,1,1,1,1,1,1,1,1,1,1,1,1,0.875,0.8,0,0,0,0,0,0,0,0,0,0,0,0,0,0,0,0,0	1000	0	0	0	0	0	0	no	GBM	NA
TCGA-14-1034-01A	chr8:73810473-73810474	AC022826.2,UBE2W	TCGA-14-1034-01A	chr8	73830472	73878808	-	DA	chr8_73830472_73878808_DA_chr8:73810473-73810474	JUNC00069278	0.237624	0	0.237624	24	0.133997	0.0341019	0.220588235294118,0.212025316455696,0.203619909502262,0.2,0.2,0.182481751824818,0.181818181818182,0.175925925925926,0.175438596491228,0.175213675213675,0.174721189591078,0.174603174603175,0.173913043478261,0.173333333333333,0.172972972972973,0.172881355932203,0.172413793103448,0.169934640522876,0.169230769230769,0.168316831683168,0.168141592920354,0.167567567567568,0.166666666666667,0.16528925619…	4188	0	0	0	2	1	1	no,no	GBM	NA
TCGA-06-5416-01A	chr9:127774345-127774346	SH2D3C	TCGA-06-5416-01A	chr9	127747271	127749211	-	DA	chr9_127747271_127749211_DA_chr9:127774345-127774346	JUNC00089611	0.337209	0	0.337209	29	0.198597	0.0430636	0.296703296703297,0.295454545454545,0.295081967213115,0.289473684210526,0.281481481481481,0.273684210526316,0.268292682926829,0.261538461538462,0.259259259259259,0.257731958762887,0.257731958762887,0.257309941520468,0.256830601092896,0.25,0.244897959183673,0.244444444444444,0.242647058823529,0.241666666666667,0.24,0.238993710691824,0.238683127572016,0.238095238095238,0.235849056603774,0.234848484…	4114	0	0	0	0	0	0	no	GBM	NA
TCGA-19-2619-01A	chrX:118588135-118588136	DOCK11	TCGA-19-2619-01A	chrX	118585117	118588137	+	DA	chrX_118585117_118588137_DA_chrX:118588135-118588136	JUNC00098336	1	0	1	18	0.928058	0.259327	1,1,1,1,1,1,1,1,1,1,1,1,1,1,1,1,1,1,1,1,1,1,1,1,1,1,1,1,1,1,1,1,1,1,1,1,1,1,1,1,1,1,1,1,1,1,1,1,1,1,1,1,1,1,1,1,1,1,1,1,1,1,1,1,1,1,1,1,1,1,1,1,1,1,1,1,1,1,1,1,1,1,1,1,1,1,1,1,1,1,1,1,1,1,1,1,1,1,1,1,1,1,1,1,1,1,1,1,1,1,1,1,1,1,1,1,1,1,1,1,1,1,1,1,1,1,1,1,1,0,0,0,0,0,0,0,0,0,0	962	0	0	0	0	0	0	no	GBM	NA
TCGA-06-2561-01A	chrX:124064050-124064051	STAG2	TCGA-06-2561-01A	chrX	123961435	124021367	+	DA	chrX_123961435_124021367_DA_chrX:124064050-124064051	JUNC00089658	0.00194444	0	0.00194444	7	0.000172879	0.000278582	0.00141392718275009,0.00100791936645068,0.001,0.000895255147717099,0.000835421888053467,0.000812017864393017,0.000791139240506329,0.000789889415481833,0.000755667506297229,0.000652315720808871,0.000634383590611123,0.000617665225447807,0.000602863602110023,0.000590667454223272,0.000556018904642758,0.000537489922063961,0.000535714285714286,0.000513610683102209,0.000510725229826353,0.000504116955133…	93	0	0	0	3	3	4	yes	GBM	NA
TCGA-06-2561-01A	chrX:124064050-124064051	STAG2	TCGA-06-2561-01A	chrX	123961856	124021367	+	DA	chrX_123961856_124021367_DA_chrX:124064050-124064051	JUNC00089659	0.00166667	0	0.00166667	6	0.000344791	0.000398377	0.00142551674982181,0.00139082058414465,0.00137962750057484,0.00133511348464619,0.00127510360216768,0.00127105179536066,0.00121802679658952,0.00116550116550117,0.00113895216400911,0.00109661147055598,0.00105108261509355,0.000956022944550669,0.000910332271279017,0.000889001778003556,0.000852878464818763,0.000852333262305561,0.000848656294200849,0.000841042893187553,0.000826617069642488,0.000804764…	200	0	0	0	2	2	3	yes	GBM	NA
TCGA-06-2561-01A	chrX:124064050-124064051	STAG2	TCGA-06-2561-01A	chrX	124050309	124051121	+	DA	chrX_124050309_124051121_DA_chrX:124064050-124064051	JUNC00089674	0.0236111	0	0.0236111	85	0.0157182	0.00377566	0.0223035952063915,0.0221313447197498,0.021505376344086,0.021475985942991,0.0214504596527068,0.0209279688513952,0.0207119741100324,0.0206896551724138,0.0206733608978145,0.0206355757325629,0.0205911657256725,0.020501138952164,0.020253164556962,0.0201850294365013,0.0201646782053436,0.0199637023593466,0.0197112715158245,0.0196614805949735,0.019578313253012,0.0195424213536702,0.0193591455273698,0.019…	8060	0	0	0	0	0	0	yes	GBM	NA
TCGA-28-2509-01A	chrX:130067481-130067482	ELF4	TCGA-28-2509-01A	chrX	130067525	130069300	-	DA	chrX_130067525_130069300_DA_chrX:130067481-130067482	JUNC00096214	1	0	1	13	0.928338	0.198904	1,1,1,1,1,1,1,1,1,1,1,1,1,1,1,1,1,1,1,1,1,1,1,1,1,1,1,1,1,1,1,1,1,1,1,1,1,1,1,1,1,1,1,1,1,1,1,1,1,1,1,1,1,1,1,1,1,1,1,1,1,1,1,1,1,1,1,1,1,1,1,1,1,1,1,1,1,1,1,1,1,1,1,1,1,1,1,1,1,1,1,1,1,1,1,1,1,0.985294117647059,0.979166666666667,0.96969696969697,0.964285714285714,0.961538461538462,0.958333333333333,0.956521739130435,0.952380952380952,0.952380952380952,0.95,0.947368421052632,0.9375,0.933333333333…	1883	0	0	0	0	0	0	yes	GBM	NA
TCGA-27-1831-01A	chrX:154367639-154367640	FLNA	TCGA-27-1831-01A	chrX	154367544	154367641	-	DA	chrX_154367544_154367641_DA_chrX:154367639-154367640	JUNC00064924	1	0	1	10	0.981786	0.0270733	1,1,1,1,1,1,1,1,1,1,1,1,1,1,1,1,1,1,1,1,1,1,1,1,1,1,1,1,1,1,1,1,1,1,1,1,1,1,1,1,1,1,1,1,1,1,1,1,1,1,1,1,1,1,1,1,1,1,1,1,1,1,1,1,1,1,1,1,1,1,1,1,1,1,1,1,1,1,1,1,1,1,1,1,0.998858447488584,0.995614035087719,0.995515695067265,0.994791666666667,0.993975903614458,0.993579454253612,0.992700729927007,0.988603988603989,0.987341772151899,0.982142857142857,0.971428571428571,0.967637540453074,0.9670442842430…	36647	0	0	0	0	0	0	yes	GBM	NA
TCGA-AG-3885-01A	chr10:20279705-20279706	PLXDC2	TCGA-AG-3885-01A	chr10	20245505	20279703	+	DA	chr10_20245505_20279703_DA_chr10:20279705-20279706	JUNC00000626	1	0	1	8	0.940341	0.16551	1,1,1,1,1,1,1,1,1,1,1,1,1,1,1,1,1,1,1,1,1,1,1,1,1,1,1,1,1,1,1,1,1,1,1,1,1,1,1,1,1,1,1,1,1,1,1,1,1,1,1,1,1,1,1,1,1,1,1,1,1,1,1,1,1,1,1,1,1,1,1,1,1,1,1,1,1,1,1,1,1,1,1,1,1,0.991228070175439,0.988888888888889,0.979381443298969,0.979166666666667,0.976190476190476,0.975409836065574,0.974358974358974,0.974358974358974,0.969072164948454,0.96875,0.958333333333333,0.956521739130435,0.954545454545455,0.954…	3775	0	0	0	0	0	0	no	READ	NA
TCGA-AG-A002-01A	chr10:48424584-48424585	MAPK8	TCGA-AG-A002-01A	chr10	48420320	48424088	+	DA	chr10_48420320_48424088_DA_chr10:48424584-48424585	JUNC00000782	0.153846	0	0.153846	8	0.0171097	0.0192419	0.125,0.0833333333333333,0.0763888888888889,0.0612244897959184,0.0555555555555556,0.0526315789473684,0.0526315789473684,0.0521739130434783,0.0476190476190476,0.0465116279069767,0.0448717948717949,0.0444444444444444,0.0432098765432099,0.0425531914893617,0.0416666666666667,0.0410958904109589,0.0384615384615385,0.0367647058823529,0.0365296803652968,0.0363636363636364,0.0355329949238579,0.03496503496…	297	0	0	0	0	0	0	no	READ	NA
TCGA-AG-3726-01A	chr10:6223956-6223957	PFKFB3	TCGA-AG-3726-01A	chr10	6222984	6223958	+	DA	chr10_6222984_6223958_DA_chr10:6223956-6223957	JUNC00007844	1	0	1	107	0.833241	0.305468	1,1,1,1,1,1,1,1,1,1,1,1,1,1,1,1,1,1,1,1,1,1,1,1,1,1,1,1,1,1,1,1,1,1,1,1,1,1,1,1,1,1,1,1,1,1,1,1,1,1,1,1,1,1,1,1,1,1,1,1,1,1,1,1,1,1,1,1,1,1,1,1,1,1,1,1,1,1,1,1,1,1,1,1,1,1,1,1,1,1,1,1,1,1,1,1,1,1,1,1,1,1,1,1,1,1,1,1,1,1,0.989247311827957,0.986666666666667,0.977272727272727,0.876923076923077,0.371428571428571,0.357142857142857,0.352941176470588,0.342105263157895,0.338983050847458,0.329545454545455…	7890	0	0	0	0	0	0	no	READ	NA
TCGA-AG-A002-01A	chr10:69155884-69155885	VPS26A	TCGA-AG-A002-01A	chr10	69133047	69158047	+	DA	chr10_69133047_69158047_DA_chr10:69155884-69155885	JUNC00000839	0.042328	0	0.042328	8	0.000567296	0.00158546	0.00873362445414847,0.00761421319796954,0.0072992700729927,0.00646830530401035,0.00514579759862779,0.0050125313283208,0.00434782608695652,0.00408997955010225,0.00408163265306122,0.00393184796854522,0.00379746835443038,0.00314465408805031,0.00308641975308642,0.00272479564032698,0.0022075055187638,0.00219298245614035,0.00203252032520325,0.00197628458498024,0.00189753320683112,0.00152905198776758,0.…	44	0	0	0	2	2	2	no	READ	NA
TCGA-G5-6235-01A	chr10:87367332-87367333	NUTM2D	TCGA-G5-6235-01A	chr10	87365805	87366139	+	DA	chr10_87365805_87366139_DA_chr10:87367332-87367333	JUNC00013004	1	0	1	6	0.821755	0.344323	1,1,1,1,1,1,1,1,1,1,1,1,1,1,1,1,1,1,1,1,1,1,1,1,1,1,1,1,1,1,1,1,1,1,1,1,1,1,1,1,1,1,1,1,1,1,1,1,1,1,1,1,1,1,1,1,1,1,1,1,1,1,1,1,1,1,1,1,1,1,1,1,1,1,1,1,1,1,1,1,1,1,1,1,1,1,1,1,1,1,1,1,1,1,1,1,1,1,1,1,1,1,1,0.928571428571429,0.909090909090909,0.888888888888889,0.875,0.875,0.866666666666667,0.857142857142857,0.851851851851852,0.833333333333333,0.833333333333333,0.833333333333333,0.8125,0.7777777777…	809	0	0	0	0	0	0	yes	READ	NA
TCGA-AG-A002-01A	chr11:44079617-44079618	ACCS	TCGA-AG-A002-01A	chr11	44079620	44081020	+	DA	chr11_44079620_44081020_DA_chr11:44079617-44079618	JUNC00001110	0.5	0	0.5	7	0.255805	0.0842375	0.446808510638298,0.444444444444444,0.427745664739884,0.425,0.416666666666667,0.416666666666667,0.413793103448276,0.411764705882353,0.409090909090909,0.403508771929825,0.4,0.4,0.379310344827586,0.375,0.360655737704918,0.358974358974359,0.357142857142857,0.352941176470588,0.351851851851852,0.35,0.348837209302326,0.347826086956522,0.340909090909091,0.339622641509434,0.333333333333333,0.333333333333…	2166	0	0	0	0	0	0	no	READ	NA
TCGA-AG-A002-01A	chr11:59797281-59797282	STX3	TCGA-AG-A002-01A	chr11	59795482	59800855	+	DA	chr11_59795482_59800855_DA_chr11:59797281-59797282	JUNC00001148	0.140845	0	0.140845	20	0.00919432	0.0107576	0.0555555555555556,0.0512820512820513,0.0506329113924051,0.036036036036036,0.0357142857142857,0.031496062992126,0.0294117647058824,0.0284090909090909,0.0277777777777778,0.0245398773006135,0.0242718446601942,0.0237154150197628,0.023598820058997,0.0229885057471264,0.0222222222222222,0.020979020979021,0.0209698558322412,0.0207253886010363,0.0206896551724138,0.020253164556962,0.0199275362318841,0.019…	423	0	0	0	3	2	2	no	READ	NA
TCGA-AG-A02N-01A	chr11:59831797-59831798	GIF	TCGA-AG-A02N-01A	chr11	59831796	59835808	-	DA	chr11_59831796_59835808_DA_chr11:59831797-59831798	JUNC00015516	1	0	1	7	0.549512	0.468314	1,1,1,1,1,1,1,1,1,1,1,1,1,1,1,1,1,1,1,1,1,1,1,1,1,1,1,1,1,1,1,1,1,1,1,1,1,1,1,1,1,1,1,1,1,1,1,1,1,1,1,1,1,1,1,1,1,1,1,1,1,1,1,1,1,1,1,1,1,0.961538461538462,0.9,0.833333333333333,0.8,0.777777777777778,0.666666666666667,0.666666666666667,0.611111111111111,0.6,0.6,0.6,0.5,0.5,0.5,0.5,0.5,0.416666666666667,0.4,0.352941176470588,0.333333333333333,0.307692307692308,0,0,0,0,0,0,0,0,0,0,0,0,0,0,0,0,0,0,0…	635	0	0	0	0	0	1	no	READ	NA
TCGA-EI-6507-01A	chr11:96364979-96364980	CCDC82	TCGA-EI-6507-01A	chr11	96359178	96365127	-	DA	chr11_96359178_96365127_DA_chr11:96364979-96364980	JUNC00022904	0.134615	0	0.134615	14	0.00595733	0.012916	0.0769230769230769,0.06,0.05,0.0462962962962963,0.0454545454545455,0.0444444444444444,0.0344827586206897,0.0277777777777778,0.0267857142857143,0.0260869565217391,0.0252100840336134,0.025,0.024390243902439,0.0238095238095238,0.0236220472440945,0.0234375,0.0222222222222222,0.0217391304347826,0.0202020202020202,0.0192307692307692,0.019047619047619,0.0185185185185185,0.018018018018018,0.0149253731343…	69	0	0	0	1	0	3	no	READ	NA
TCGA-EI-7002-01A	chr12:128810054-128810055	SLC15A4	TCGA-EI-7002-01A	chr12	128810053	128814775	-	DA	chr12_128810053_128814775_DA_chr12:128810054-128810055	JUNC00032356	0.395918	0	0.395918	97	0.0292264	0.032233	0.176470588235294,0.125,0.0975609756097561,0.0909090909090909,0.0909090909090909,0.0884955752212389,0.0875,0.0864197530864197,0.0833333333333333,0.0823529411764706,0.0789473684210526,0.0740740740740741,0.0740740740740741,0.072463768115942,0.0704225352112676,0.0697674418604651,0.0689655172413793,0.0689655172413793,0.0666666666666667,0.0652173913043478,0.0636363636363636,0.0617283950617284,0.061224…	312	0	0	0	2	0	0	no	READ	NA
TCGA-AG-A002-01A	chr12:130872834-130872835	RAN	TCGA-AG-A002-01A	chr12	130873128	130874546	+	DA	chr12_130873128_130874546_DA_chr12:130872834-130872835	JUNC00001904	0.283889	0	0.283889	400	0.235876	0.0181818	0.273827188677092,0.270204168438962,0.270052083333333,0.269898697539797,0.269099201824401,0.268027470431133,0.266290663712358,0.266259032795998,0.264018691588785,0.263301967493584,0.26316119721403,0.261538461538462,0.261111111111111,0.260345389377647,0.258753815765847,0.257804956549726,0.257150088585168,0.25677955105748,0.256462864177267,0.256015037593985,0.255724396336386,0.25539160045403,0.2552…	207104	0	0	0	1	1	1	no	READ	NA
TCGA-EI-6917-01A	chr12:26602495-26602496	ITPR2	TCGA-EI-6917-01A	chr12	26602495	26602617	-	DA	chr12_26602495_26602617_DA_chr12:26602495-26602496	JUNC00026157	1	0	1	13	0.701894	0.425419	1,1,1,1,1,1,1,1,1,1,1,1,1,1,1,1,1,1,1,1,1,1,1,1,1,1,1,1,1,1,1,1,1,1,1,1,1,1,1,1,1,1,1,1,1,1,1,1,1,1,1,1,1,1,1,1,1,1,1,1,1,1,1,1,1,1,1,1,1,1,1,1,1,1,1,1,1,1,1,1,1,1,1,1,1,1,1,1,1,1,1,1,1,1,1,1,0.666666666666667,0.666666666666667,0.6,0.5,0.5,0.5,0.461538461538462,0.428571428571429,0.40625,0.4,0.375,0.342857142857143,0.333333333333333,0.333333333333333,0.25,0.25,0.25,0.227272727272727,0.222222222222…	1234	0	0	0	0	0	0	no	READ	NA
TCGA-AG-A002-01A	chr12:51049035-51049036	LETMD1	TCGA-AG-A002-01A	chr12	51052207	51053778	+	DA	chr12_51052207_51053778_DA_chr12:51049035-51049036	JUNC00001599	0.131868	0	0.131868	12	0.0614663	0.0189028	0.115384615384615,0.104683195592287,0.102108768035516,0.0938967136150235,0.0928381962864721,0.092,0.0914454277286136,0.0913770913770914,0.0910209102091021,0.0897226753670473,0.0887096774193548,0.0883720930232558,0.0860927152317881,0.0857142857142857,0.0856031128404669,0.0840787119856887,0.083969465648855,0.0839160839160839,0.0834512022630834,0.0830564784053156,0.0825921219822109,0.081081081081081…	4826	0	0	0	0	0	1	no	READ	NA
TCGA-AG-A002-01A	chr12:51049035-51049036	LETMD1	TCGA-AG-A002-01A	chr12	51053860	51055835	+	DA	chr12_51053860_51055835_DA_chr12:51049035-51049036	JUNC00001600	0.164835	0	0.164835	15	0.0789805	0.0217151	0.141924959216966,0.125,0.119601328903654,0.114537444933921,0.111627906976744,0.111613876319759,0.10958904109589,0.109195402298851,0.108910891089109,0.108768035516093,0.108407079646018,0.107438016528926,0.107438016528926,0.107355864811133,0.106529209621993,0.103756708407871,0.103321033210332,0.102941176470588,0.102040816326531,0.101167315175097,0.1003861003861,0.100381194409149,0.100358422939068,…	6279	0	0	0	0	0	0	no	READ	NA
TCGA-AF-6655-01A	chr12:56311391-56311392	AC073896.1,CS	TCGA-AF-6655-01A	chr12	56282991	56300160	-	DA	chr12_56282991_56300160_DA_chr12:56311391-56311392	JUNC00023619	0.00735294	0	0.00735294	11	0.000533769	0.00151102	0.00672645739910314,0.00658761528326746,0.00620712185560274,0.00586701434159061,0.00528364849833148,0.00501882057716437,0.00492880613362541,0.00469314079422383,0.00441338727473336,0.00431832202344232,0.00421545667447307,0.00408163265306122,0.00330988829127017,0.00328191663931736,0.0026748184944593,0.00263296471827278,0.00234466588511137,0.00121310149615851,0.00119904076738609,0,0,0,0,0,0,0,0,0,0,…	193	0	0	0	17	12	17	no,no	READ	NA
TCGA-EI-6507-01A	chr12:6334244-6334245	TNFRSF1A	TCGA-EI-6507-01A	chr12	6333865	6341776	-	DA	chr12_6333865_6341776_DA_chr12:6334244-6334245	JUNC00025006	0.213376	0	0.213376	67	0.0123962	0.0136136	0.0598290598290598,0.0571428571428571,0.0405405405405405,0.04,0.0393700787401575,0.0393258426966292,0.0383944153577661,0.0380434782608696,0.0371352785145889,0.0341880341880342,0.0324675324675325,0.0315789473684211,0.0305882352941176,0.0305755395683453,0.029535864978903,0.0284629981024668,0.0281329923273657,0.0277777777777778,0.0274914089347079,0.0273972602739726,0.027027027027027,0.02666666666666…	815	0	0	0	1	1	2	no	READ	NA
TCGA-AG-A002-01A	chr12:98531834-98531835	TMPO	TCGA-AG-A002-01A	chr12	98528012	98531680	+	DA	chr12_98528012_98531680_DA_chr12:98531834-98531835	JUNC00001707	0.366667	0	0.366667	22	0.243235	0.0375723	0.359550561797753,0.352331606217617,0.348314606741573,0.333333333333333,0.323843416370107,0.306878306878307,0.304347826086957,0.302325581395349,0.300884955752212,0.299242424242424,0.298969072164948,0.298342541436464,0.294871794871795,0.294797687861272,0.288461538461538,0.287259615384615,0.286764705882353,0.286219081272085,0.285024154589372,0.283333333333333,0.280130293159609,0.277456647398844,0.2…	15208	0	0	0	0	0	0	no	READ	NA
TCGA-AH-6897-01A	chr13:24911944-24911945	CENPJ	TCGA-AH-6897-01A	chr13	24910086	24911946	-	DA	chr13_24910086_24911946_DA_chr13:24911944-24911945	JUNC00024873	1	0	1	9	0.769981	0.375389	1,1,1,1,1,1,1,1,1,1,1,1,1,1,1,1,1,1,1,1,1,1,1,1,1,1,1,1,1,1,1,1,1,1,1,1,1,1,1,1,1,1,1,1,1,1,1,1,1,1,1,1,1,1,1,1,1,1,1,1,1,1,1,1,1,1,1,1,1,1,1,1,1,1,1,1,1,1,1,1,1,1,1,1,1,1,1,1,1,1,1,1,1,1,1,1,1,0.970588235294118,0.958333333333333,0.95,0.941176470588235,0.923076923076923,0.894736842105263,0.875,0.866666666666667,0.863636363636364,0.75,0.75,0.5,0.5,0.5,0.458333333333333,0.428571428571429,0.41176470…	1316	0	0	0	0	0	0	no	READ	NA
TCGA-CI-6621-01A	chr13:37579226-37579227	POSTN	TCGA-CI-6621-01A	chr13	37579121	37579229	-	DA	chr13_37579121_37579229_DA_chr13:37579226-37579227	JUNC00030923	1	0	1	240	0.821994	0.329293	1,1,1,1,1,1,1,1,1,1,1,1,1,1,1,1,1,1,1,1,1,1,1,1,1,1,1,1,1,1,1,1,1,1,1,1,1,1,1,1,1,1,1,1,1,1,1,1,1,1,1,1,1,1,1,1,1,1,1,1,1,1,1,1,1,1,1,1,1,1,1,1,1,1,1,1,1,1,1,1,1,1,1,1,1,1,1,1,1,1,1,1,1,1,1,1,1,1,1,1,1,1,1,1,1,1,1,0.99935107073329,0.998682476943347,0.997826086956522,0.996598639455782,0.994652406417112,0.992647058823529,0.988095238095238,0.411764705882353,0.368421052631579,0.327586206896552,0.32,0…	29500	0	0	0	0	0	0	no	READ	NA
TCGA-G5-6233-01A	chr13:42206037-42206038	DGKH	TCGA-G5-6233-01A	chr13	42199909	42206039	+	DA	chr13_42199909_42206039_DA_chr13:42206037-42206038	JUNC00030631	1	0	1	9	0.704867	0.425987	1,1,1,1,1,1,1,1,1,1,1,1,1,1,1,1,1,1,1,1,1,1,1,1,1,1,1,1,1,1,1,1,1,1,1,1,1,1,1,1,1,1,1,1,1,1,1,1,1,1,1,1,1,1,1,1,1,1,1,1,1,1,1,1,1,1,1,1,1,1,1,1,1,1,1,1,1,1,1,1,1,1,1,1,1,1,1,1,1,1,1,1,1,0.9,0.888888888888889,0.888888888888889,0.857142857142857,0.8,0.8,0.75,0.6,0.52,0.5,0.5,0.5,0.4,0.333333333333333,0.333333333333333,0.333333333333333,0.333333333333333,0.296296296296296,0.285714285714286,0.2,0.166…	460	0	0	0	0	0	0	no	READ	NA
TCGA-AG-A02N-01A	chr13:52415924-52415925	THSD1,VPS36	TCGA-AG-A02N-01A	chr13	52415923	52416017	-	DA	chr13_52415923_52416017_DA_chr13:52415924-52415925	JUNC00025904	1	0	1	22	0.872597	0.210058	1,1,1,1,1,1,1,1,1,1,1,1,1,1,1,1,1,1,1,1,1,1,1,1,1,1,1,1,1,1,1,1,1,1,1,1,1,1,1,1,1,1,1,1,1,1,1,1,1,0.995412844036697,0.993630573248408,0.993055555555556,0.992805755395683,0.991869918699187,0.990990990990991,0.990476190476191,0.98989898989899,0.989473684210526,0.98936170212766,0.98876404494382,0.988372093023256,0.987261146496815,0.986666666666667,0.986577181208054,0.986301369863014,0.98630136986301…	12401	0	0	0	0	0	0	no,no	READ	NA
TCGA-EI-6507-01A	chr13:75337041-75337042	TBC1D4	TCGA-EI-6507-01A	chr13	75337040	75341125	-	DA	chr13_75337040_75341125_DA_chr13:75337041-75337042	JUNC00034455	1	0	1	31	0.705063	0.308994	1,1,1,1,1,1,1,1,1,1,1,1,1,1,1,1,1,1,1,1,1,1,1,1,1,1,1,1,1,1,1,1,1,1,1,0.986301369863014,0.961538461538462,0.95,0.942857142857143,0.931034482758621,0.928571428571429,0.928571428571429,0.923076923076923,0.921875,0.92,0.918604651162791,0.916666666666667,0.904761904761905,0.902439024390244,0.897959183673469,0.888888888888889,0.888888888888889,0.888888888888889,0.888888888888889,0.885714285714286,0.87…	2769	0	0	0	0	0	0	no	READ	NA
TCGA-AG-A002-01A	chr13:97347003-97347004	MBNL2	TCGA-AG-A002-01A	chr13	97343216	97346804	+	DA	chr13_97343216_97346804_DA_chr13:97347003-97347004	JUNC00002058	0.666667	0	0.666667	12	0.108624	0.211797	0.649122807017544,0.647058823529412,0.625,0.6,0.590909090909091,0.582089552238806,0.578703703703704,0.574712643678161,0.571428571428571,0.571428571428571,0.563636363636364,0.5625,0.538461538461538,0.532786885245902,0.517241379310345,0.516666666666667,0.5,0.5,0.5,0.490196078431373,0.485714285714286,0.468085106382979,0.454545454545455,0.448275862068966,0.444444444444444,0.419354838709677,0.41025641…	1045	0	0	0	0	0	0	no	READ	NA
TCGA-F5-6814-01A	chr14:21211403-21211404	HNRNPC	TCGA-F5-6814-01A	chr14	21211306	21211810	-	DA	chr14_21211306_21211810_DA_chr14:21211403-21211404	JUNC00033654	0.107923	0	0.107923	583	0.0144618	0.0107533	0.0382338013872441,0.0377446411929171,0.0333121827411168,0.0324089542265286,0.0314435445450214,0.0299592786503781,0.0293333333333333,0.029049634474798,0.0289855072463768,0.0287721646035463,0.0286509040333797,0.0285714285714286,0.0278288264636387,0.0278019113814075,0.0276923076923077,0.0265282583621684,0.0264100268576544,0.026173285198556,0.0254306808859721,0.0252290133653702,0.0251391935211743,0.…	7731	0	0	0	2	2	4	no	READ	NA
TCGA-AG-A002-01A	chr14:23183036-23183037	SLC7A8	TCGA-AG-A002-01A	chr14	23166540	23182764	-	DA	chr14_23166540_23182764_DA_chr14:23183036-23183037	JUNC00002113	1	0	1	9	0.900768	0.176078	1,1,1,1,1,1,1,1,1,1,1,1,1,1,1,1,1,1,1,1,1,1,1,1,1,1,1,1,1,1,1,1,1,1,1,1,1,1,1,1,1,1,1,1,1,1,1,1,1,1,1,1,0.992700729927007,0.984126984126984,0.980392156862745,0.973684210526316,0.96969696969697,0.968253968253968,0.963636363636364,0.962962962962963,0.962962962962963,0.961538461538462,0.96078431372549,0.96,0.96,0.96,0.959183673469388,0.957746478873239,0.952380952380952,0.952380952380952,0.9523809523…	4741	0	0	0	0	0	0	no	READ	NA
TCGA-AG-A02N-01A	chr14:39386886-39386887	MIA2	TCGA-AG-A02N-01A	chr14	39348977	39350098	+	DA	chr14_39348977_39350098_DA_chr14:39386886-39386887	JUNC00027603	1	0	1	40	0.98735	0.0202363	1,1,1,1,1,1,1,1,1,1,1,1,1,1,1,1,1,1,1,1,1,1,1,1,1,1,1,1,1,1,1,1,1,1,1,1,1,1,1,1,1,1,1,1,1,1,1,1,1,1,1,1,1,1,1,1,1,1,1,1,1,1,1,1,1,0.996031746031746,0.995475113122172,0.995348837209302,0.995260663507109,0.994505494505495,0.994505494505495,0.994444444444444,0.994413407821229,0.993710691823899,0.993103448275862,0.992805755395683,0.992753623188406,0.992537313432836,0.992537313432836,0.992,0.991902834…	14123	0	0	0	0	0	0	no	READ	NA
TCGA-AG-A02N-01A	chr14:55377905-55377906	ATG14	TCGA-AG-A02N-01A	chr14	55377904	55377984	-	DA	chr14_55377904_55377984_DA_chr14:55377905-55377906	JUNC00027950	1	0	1	9	0.809434	0.337092	1,1,1,1,1,1,1,1,1,1,1,1,1,1,1,1,1,1,1,1,1,1,1,1,1,1,1,1,1,1,1,1,1,1,1,1,1,1,1,1,1,1,1,1,1,1,1,1,1,1,1,1,1,1,1,1,1,1,1,1,1,1,1,1,1,1,1,1,1,1,1,1,1,1,1,1,1,1,1,1,1,1,1,1,1,1,1,1,1,1,1,1,1,1,1,1,1,1,1,1,1,1,1,1,1,1,1,1,1,1,0.689655172413793,0.555555555555556,0.545454545454545,0.5,0.466666666666667,0.444444444444444,0.421052631578947,0.4,0.4,0.380952380952381,0.344262295081967,0.333333333333333,0.333…	1416	0	0	0	0	0	0	no	READ	NA
TCGA-AG-A002-01A	chr15:30836320-30836321	HERC2P10	TCGA-AG-A002-01A	chr15	30836319	30836755	+	DA	chr15_30836319_30836755_DA_chr15:30836320-30836321	JUNC00002406	1	0	1	8	0.943986	0.204217	1,1,1,1,1,1,1,1,1,1,1,1,1,1,1,1,1,1,1,1,1,1,1,1,1,1,1,1,1,1,1,1,1,1,1,1,1,1,1,1,1,1,1,1,1,1,1,1,1,1,1,1,1,1,1,1,1,1,1,1,1,1,1,1,1,1,1,1,1,1,1,1,1,1,1,1,1,1,1,1,1,1,1,1,1,1,1,1,1,1,1,1,1,1,1,1,1,1,1,1,1,1,1,1,1,1,1,1,1,1,1,1,1,1,1,1,1,1,1,1,1,1,1,1,1,1,1,1,1,1,0.947368421052632,0.941176470588235,0.923076923076923,0.916666666666667,0.9,0.833333333333333,0.8,0.75,0.75,0.702702702702703,0.63157894736…	1568	0	0	0	0	0	0	no	READ	NA
TCGA-AF-2693-01A	chr15:34235314-34235315	SLC12A6	TCGA-AF-2693-01A	chr15	34235314	34236015	-	DA	chr15_34235314_34236015_DA_chr15:34235314-34235315	JUNC00034745	1	0	1	18	0.828236	0.315831	1,1,1,1,1,1,1,1,1,1,1,1,1,1,1,1,1,1,1,1,1,1,1,1,1,1,1,1,1,1,1,1,1,1,1,1,1,1,1,1,1,1,1,1,1,1,1,1,1,1,1,1,1,1,1,1,1,1,1,1,1,1,1,1,1,1,1,1,1,1,1,1,1,1,1,1,1,1,1,1,1,1,1,1,1,1,1,1,1,1,1,1,1,1,1,1,1,1,1,1,1,1,1,1,1,1,1,1,1,1,1,0.96875,0.75,0.6,0.538461538461538,0.470588235294118,0.461538461538462,0.461538461538462,0.454545454545455,0.454545454545455,0.384615384615385,0.375,0.363636363636364,0.35294117…	1496	0	0	0	0	0	0	no	READ	NA
TCGA-EI-6917-01A	chr15:70671963-70671964	UACA	TCGA-EI-6917-01A	chr15	70671091	70671965	-	DA	chr15_70671091_70671965_DA_chr15:70671963-70671964	JUNC00042033	1	0	1	40	0.848935	0.283317	1,1,1,1,1,1,1,1,1,1,1,1,1,1,1,1,1,1,1,1,1,1,1,1,1,1,1,1,1,1,1,1,1,1,1,1,1,1,1,1,1,1,1,1,1,1,1,1,1,1,1,1,1,1,1,1,1,1,1,1,1,1,1,1,1,1,1,1,1,1,1,1,1,1,1,1,1,1,1,1,1,1,1,1,1,1,1,1,1,1,1,1,1,1,1,1,1,1,1,1,1,1,1,1,1,1,0.987341772151899,0.972222222222222,0.966666666666667,0.964285714285714,0.933333333333333,0.928571428571429,0.904761904761905,0.903225806451613,0.666666666666667,0.666666666666667,0.625,0…	2796	0	0	0	0	0	1	no	READ	NA
TCGA-AG-A002-01A	chr15:75367642-75367643	MAN2C1	TCGA-AG-A002-01A	chr15	75367634	75368073	-	DA	chr15_75367634_75368073_DA_chr15:75367642-75367643	JUNC00002607	0.681818	0	0.681818	15	0.214724	0.0980452	0.538461538461538,0.52,0.5,0.470588235294118,0.464285714285714,0.458333333333333,0.433333333333333,0.431372549019608,0.428571428571429,0.416666666666667,0.411764705882353,0.403508771929825,0.394736842105263,0.380952380952381,0.378723404255319,0.375,0.372093023255814,0.37037037037037,0.362068965517241,0.36,0.346153846153846,0.343434343434343,0.342857142857143,0.335051546391753,0.333333333333333,0.…	5087	0	0	0	3	0	0	no	READ	NA
TCGA-AG-A002-01A	chr15:76949071-76949072	RCN2	TCGA-AG-A002-01A	chr15	76948552	76949070	+	DA	chr15_76948552_76949070_DA_chr15:76949071-76949072	JUNC00002617	1	0	1	77	0.977086	0.0844194	1,1,1,1,1,1,1,1,1,1,1,1,1,1,1,1,1,1,1,1,1,1,1,1,1,1,1,1,1,1,1,1,1,1,1,1,1,1,1,1,1,1,1,1,1,1,1,1,1,1,1,1,1,1,1,1,1,1,1,1,1,1,1,1,1,1,1,1,1,1,1,1,1,1,1,1,1,0.997076023391813,0.996825396825397,0.996655518394649,0.996610169491525,0.99622641509434,0.995670995670996,0.995535714285714,0.994791666666667,0.994413407821229,0.994252873563218,0.994082840236686,0.993377483443709,0.993006993006993,0.9927007299…	23954	0	0	0	0	0	0	no	READ	NA
TCGA-F5-6814-01A	chr16:1760378-1760379	MAPK8IP3	TCGA-F5-6814-01A	chr16	1760015	1760293	+	DA	chr16_1760015_1760293_DA_chr16:1760378-1760379	JUNC00042478	0.461538	0	0.461538	18	0.00224166	0.0129234	0.142857142857143,0.04,0.0273972602739726,0.0232558139534884,0.0227272727272727,0.0227272727272727,0.0222222222222222,0.0158730158730159,0.0147058823529412,0,0,0,0,0,0,0,0,0,0,0,0,0,0,0,0,0,0,0,0,0,0,0,0,0,0,0,0,0,0,0,0,0,0,0,0,0,0,0,0,0,0,0,0,0,0,0,0,0,0,0,0,0,0,0,0,0,0,0,0,0,0,0,0,0,0,0,0,0,0,0,0,0,0,0,0,0,0,0,0,0,0,0,0,0,0,0,0,0,0,0,0,0,0,0,0,0,0,0,0,0,0,0,0,0,0,0,0,0,0,0,0,0,0,0,0,0,0,0,0,0,0…	12	0	0	0	0	0	0	no	READ	NA
TCGA-AG-3725-01A	chr16:55816962-55816963	CES1	TCGA-AG-3725-01A	chr16	55816962	55819535	-	DA	chr16_55816962_55819535_DA_chr16:55816962-55816963	JUNC00041036	1	0	1	6	0.778318	0.354584	1,1,1,1,1,1,1,1,1,1,1,1,1,1,1,1,1,1,1,1,1,1,1,1,1,1,1,1,1,1,1,1,1,1,1,1,1,1,1,1,1,1,1,1,1,1,1,1,1,1,1,1,1,1,1,1,1,1,1,1,1,1,1,1,1,1,1,1,1,1,1,1,1,1,1,1,1,1,1,1,1,1,1,1,1,1,1,1,1,0.99645390070922,0.995271867612293,0.994949494949495,0.994186046511628,0.988505747126437,0.983379501385042,0.977186311787072,0.975,0.96969696969697,0.961883408071749,0.96031746031746,0.948529411764706,0.944444444444444,0.…	11557	0	0	0	0	0	0	no	READ	NA
TCGA-EI-6917-01A	chr16:85801186-85801187	COX4I1	TCGA-EI-6917-01A	chr16	85804661	85804937	+	DA	chr16_85804661_85804937_DA_chr16:85801186-85801187	JUNC00048398	0.0209418	0	0.0209418	189	0.00899858	0.00679383	0.0205328770471767,0.0202910719283515,0.0190414716798451,0.019012410879324,0.0187463000723541,0.0187087015365019,0.0184962767235167,0.0181647353585969,0.0176728981509858,0.017318663406683,0.0173064122476148,0.0171300566609566,0.0171111111111111,0.016931671680275,0.0167658193618172,0.0166744950681071,0.0165752900675762,0.0165395894428153,0.0164609053497942,0.0164433617539586,0.0163365620933931,0.0…	10676	0	0	0	0	0	0	no	READ	NA
TCGA-EI-6881-01A	chr17:17869473-17869474	TOM1L2	TCGA-EI-6881-01A	chr17	17869473	17879627	-	DA	chr17_17869473_17879627_DA_chr17:17869473-17869474	JUNC00047323	1	0	1	26	0.803963	0.314303	1,1,1,1,1,1,1,1,1,1,1,1,1,1,1,1,1,1,1,1,1,1,1,1,1,1,1,1,1,1,1,1,1,1,1,1,1,1,1,1,1,1,1,1,1,1,1,1,1,1,1,1,1,1,1,1,1,1,1,1,1,1,1,1,1,1,1,1,1,1,1,1,1,1,1,1,1,1,1,1,1,1,1,1,0.981132075471698,0.978260869565217,0.973684210526316,0.952380952380952,0.952380952380952,0.947368421052632,0.944444444444444,0.941176470588235,0.941176470588235,0.9375,0.9375,0.933333333333333,0.933333333333333,0.925925925925926,0…	2348	0	0	0	3	0	1	no	READ	NA
TCGA-EI-6882-01A	chr17:44091493-44091494	HDAC5	TCGA-EI-6882-01A	chr17	44091492	44091700	-	DA	chr17_44091492_44091700_DA_chr17:44091493-44091494	JUNC00043025	1	0	1	24	0.830571	0.310201	1,1,1,1,1,1,1,1,1,1,1,1,1,1,1,1,1,1,1,1,1,1,1,1,1,1,1,1,1,1,1,1,1,1,1,1,1,1,1,1,1,1,1,1,1,1,1,1,1,1,1,1,1,1,1,1,1,1,1,1,1,1,1,1,1,1,1,1,1,1,1,1,1,1,1,1,1,1,1,1,1,1,1,1,1,1,1,1,1,1,1,1,1,1,1,1,1,1,1,1,1,1,1,1,0.989690721649485,0.989010989010989,0.987951807228916,0.987012987012987,0.986842105263158,0.981132075471698,0.978723404255319,0.962264150943396,0.941176470588235,0.9375,0.392857142857143,0.37…	6465	0	0	0	0	0	0	no	READ	NA
TCGA-AG-A02N-01A	chr17:59064406-59064407	TRIM37	TCGA-AG-A02N-01A	chr17	59064405	59070823	-	DA	chr17_59064405_59070823_DA_chr17:59064406-59064407	JUNC00041696	1	0	1	12	0.769361	0.281061	1,1,1,1,1,1,1,1,1,1,1,1,1,1,1,1,1,1,1,1,1,1,1,1,1,1,1,1,1,1,1,1,1,1,1,1,1,1,1,1,1,0.981818181818182,0.978260869565217,0.975609756097561,0.96875,0.967741935483871,0.964285714285714,0.962962962962963,0.961538461538462,0.956521739130435,0.956521739130435,0.951219512195122,0.941176470588235,0.936170212765957,0.933333333333333,0.933333333333333,0.925925925925926,0.925925925925926,0.925925925925926,0.9…	2766	0	0	0	0	0	0	no	READ	NA
TCGA-AG-3892-01A	chr17:64531916-64531917	CEP95	TCGA-AG-3892-01A	chr17	64532022	64532839	+	DA	chr17_64532022_64532839_DA_chr17:64531916-64531917	JUNC00003197	1	0	1	8	0.985717	0.115883	1,1,1,1,1,1,1,1,1,1,1,1,1,1,1,1,1,1,1,1,1,1,1,1,1,1,1,1,1,1,1,1,1,1,1,1,1,1,1,1,1,1,1,1,1,1,1,1,1,1,1,1,1,1,1,1,1,1,1,1,1,1,1,1,1,1,1,1,1,1,1,1,1,1,1,1,1,1,1,1,1,1,1,1,1,1,1,1,1,1,1,1,1,1,1,1,1,1,1,1,1,1,1,1,1,1,1,1,1,1,1,1,1,1,1,1,1,1,1,1,1,1,1,1,1,1,1,1,1,1,1,1,1,1,1,1,1,1,1,1,1,1,0.985915492957746,0.984375,0.969387755102041,0.946428571428571,0,0	4605	0	0	0	0	0	0	no	READ	NA
TCGA-DY-A1H8-01A	chr17:7010126-7010127	C17orf49,RNASEK-C17orf49	TCGA-DY-A1H8-01A	chr17	7016685	7016910	+	DA	chr17_7016685_7016910_DA_chr17:7010126-7010127	JUNC00031001	0.151819	0	0.151819	484	0.0655152	0.0392295	0.134201077199282,0.127427184466019,0.126323751891074,0.12565445026178,0.125463535228677,0.125268125268125,0.124465355004277,0.120448179271709,0.116131084950684,0.114853896103896,0.112524850894632,0.111271676300578,0.110580547876351,0.109528741584671,0.108571428571429,0.105984138428262,0.105067410506741,0.103030303030303,0.102848101265823,0.102345415778252,0.102047781569966,0.10200078462142,0.101…	22757	0	0	0	0	0	0	no,no	READ	NA
TCGA-AG-A02N-01A	chr17:7258923-7258924	AC003688.1,CLDN7	TCGA-AG-A02N-01A	chr17	7260536	7260821	-	DA	chr17_7260536_7260821_DA_chr17:7258923-7258924	JUNC00038592	0.0158621	0	0.0158621	23	0.000999954	0.00211233	0.0112859097127223,0.00907715582450832,0.00883782589482987,0.00793650793650794,0.00766411196267911,0.00632911392405063,0.00594353640416048,0.00559776089564174,0.00530738611233967,0.00522433927473878,0.00467492933246358,0.00425531914893617,0.00383036935704514,0.00382722799343904,0.00380420999239158,0.00353574173712529,0.00344444444444444,0.00343891402714932,0.0034136546184739,0.00331692702760539,0…	621	0	0	0	1	1	2	no,no	READ	NA
TCGA-AG-3885-01A	chr17:75239082-75239083	GGA3	TCGA-AG-3885-01A	chr17	75238762	75238914	-	DA	chr17_75238762_75238914_DA_chr17:75239082-75239083	JUNC00002987	0.642336	0	0.642336	88	0.399383	0.0831578	0.617283950617284,0.614814814814815,0.571428571428571,0.569444444444444,0.559006211180124,0.558620689655172,0.555555555555556,0.548387096774194,0.542857142857143,0.541176470588235,0.527272727272727,0.522727272727273,0.516393442622951,0.512820512820513,0.506849315068493,0.5,0.5,0.5,0.493150684931507,0.48780487804878,0.484536082474227,0.482758620689655,0.480769230769231,0.476923076923077,0.475,0.47…	6475	0	0	0	0	0	0	no	READ	NA
TCGA-AF-2693-01A,TCGA-AG-3731-01A,TCGA-DC-6157-01A	chr17:7676272-7676273	TP53	TCGA-AF-2693-01A,TCGA-AG-3731-01A,TCGA-DC-6157-01A	chr17	7675236	7676382	-	DA	chr17_7675236_7676382_DA_chr17:7676272-7676273	JUNC00044126,JUNC00049198,JUNC00040873	0.0440937	0.032435	0.072463768115942,0.0510835913312693,0.00873362445414847	80	0.00356989	0.00485127	0.0222222222222222,0.0213903743315508,0.0167224080267559,0.0163934426229508,0.0158982511923688,0.0142857142857143,0.0129659643435981,0.0121951219512195,0.011611030478955,0.0114942528735632,0.0112704918032787,0.0110192837465565,0.0109546165884194,0.0106609808102345,0.010507880910683,0.0102040816326531,0.00985221674876847,0.00963855421686747,0.00943396226415094,0.00910470409711684,0.008816120906801…	352	0	0.157534	0	4	3	3	yes	READ	READ:3:2.88,KICH:1:1.10,OV:2:0.77,GBM:1:0.59,UCEC:1:0.50,BRCA:5:0.42,SARC:1:0.38,LUSC:2:0.37,BLCA:1:0.24,LGG:1:0.19,PRAD:1:0.19,LUAD:1:0.18
TCGA-EI-6917-01A	chr18:2951192-2951193	LPIN2	TCGA-EI-6917-01A	chr18	2940712	2951055	-	DA	chr18_2940712_2951055_DA_chr18:2951192-2951193	JUNC00056041	1	0	1	49	0.820839	0.325287	1,1,1,1,1,1,1,1,1,1,1,1,1,1,1,1,1,1,1,1,1,1,1,1,1,1,1,1,1,1,1,1,1,1,1,1,1,1,1,1,1,1,1,1,1,1,1,1,1,1,1,1,1,1,1,1,1,1,1,1,1,1,1,1,1,1,1,1,1,1,1,1,1,1,1,1,1,1,1,1,1,1,1,1,1,1,1,1,1,1,1,1,1,1,1,1,1,1,1,1,1,1,1,1,1,1,1,1,1,1,0.96,0.6,0.555555555555556,0.529411764705882,0.5,0.5,0.5,0.454545454545455,0.444444444444444,0.428571428571429,0.388888888888889,0.388888888888889,0.3875,0.385714285714286,0.38461…	2632	0	0	0	0	0	0	no	READ	NA
TCGA-EI-6917-01A	chr18:58383316-58383317	NEDD4L	TCGA-EI-6917-01A	chr18	58165861	58245427	+	DA	chr18_58165861_58245427_DA_chr18:58383316-58383317	JUNC00057617	0.0233918	0	0.0233918	20	0.00675956	0.00565077	0.0205761316872428,0.0205761316872428,0.0197815784051102,0.0196078431372549,0.0178861788617886,0.0176767676767677,0.0172413793103448,0.0171875,0.0169184290030211,0.0166666666666667,0.0160608622147084,0.016,0.0150375939849624,0.0148075024679171,0.0146536412078153,0.0143415906127771,0.0142545698473923,0.0131904369332234,0.0131670131670132,0.0131332082551595,0.0129282482223659,0.0128996074032529,0.0…	1348	0	0	0	1	2	5	no	READ	NA
TCGA-EI-6917-01A	chr18:58383316-58383317	NEDD4L	TCGA-EI-6917-01A	chr18	58248937	58252001	+	DA	chr18_58248937_58252001_DA_chr18:58383316-58383317	JUNC00057622	0.0619883	0	0.0619883	53	0.0170827	0.0118898	0.0422535211267606,0.0387847446670976,0.0380664652567976,0.0358945597307908,0.0348742903487429,0.0337726523887974,0.0331491712707182,0.032967032967033,0.0329153605015674,0.0322234156820623,0.0319390067999176,0.0315284441398218,0.0315001290988898,0.03125,0.0308219178082192,0.0306569343065693,0.0304955527318933,0.0303030303030303,0.0302457466918715,0.03,0.0299003322259136,0.0297872340425532,0.02971…	3362	0	0	0	0	0	0	no	READ	NA
TCGA-EI-6511-01A	chr19:17520943-17520944	PGLS	TCGA-EI-6511-01A	chr19	17517389	17517710	+	DA	chr19_17517389_17517710_DA_chr19:17520943-17520944	JUNC00054221	0.628194	0	0.628194	713	0.476657	0.0595469	0.569767441860465,0.567685589519651,0.566071428571429,0.562835660580021,0.560260586319218,0.560044893378227,0.556586270871985,0.555555555555556,0.554993678887484,0.551984877126654,0.551068883610451,0.5504,0.548755186721992,0.548492791612058,0.545054945054945,0.544546211490425,0.542253521126761,0.541163556531284,0.539419087136929,0.539290240811153,0.538574577516532,0.538461538461538,0.538220551378…	60984	0	0	0	0	0	0	no	READ	NA
TCGA-AG-A02N-01A	chr19:38405420-38405421	FAM98C	TCGA-AG-A02N-01A	chr19	38405113	38405519	+	DA	chr19_38405113_38405519_DA_chr19:38405420-38405421	JUNC00047910	0.146067	0	0.146067	13	0.00887633	0.00967096	0.0476190476190476,0.037037037037037,0.0359116022099447,0.032520325203252,0.031390134529148,0.0306748466257669,0.027027027027027,0.027027027027027,0.0264900662251656,0.0255863539445629,0.0243362831858407,0.0241935483870968,0.0240549828178694,0.0234375,0.0233463035019455,0.0226337448559671,0.0218978102189781,0.021484375,0.0211267605633803,0.0202020202020202,0.0188679245283019,0.0182926829268293,0.…	388	0	0	0	1	1	1	no	READ	NA
TCGA-BM-6198-01A	chr19:40265220-40265221	AKT2	TCGA-BM-6198-01A	chr19	40257054	40285181	-	DA	chr19_40257054_40285181_DA_chr19:40265220-40265221	JUNC00052492	0.220183	0	0.220183	24	0.0517973	0.0250892	0.11731843575419,0.115987460815047,0.112244897959184,0.11038961038961,0.1,0.0949367088607595,0.0949152542372881,0.0928792569659443,0.0911764705882353,0.0892857142857143,0.0869565217391304,0.0860927152317881,0.0860215053763441,0.0853658536585366,0.0833333333333333,0.0810810810810811,0.0787037037037037,0.078125,0.0777777777777778,0.076555023923445,0.0761421319796954,0.0759493670886076,0.07480314960…	1279	0	0	0	24	7	18	yes	READ	NA
TCGA-AG-A002-01A	chr19:47493445-47493446	NAPA	TCGA-AG-A002-01A	chr19	47495596	47514843	-	DA	chr19_47495596_47514843_DA_chr19:47493445-47493446	JUNC00003753	0.0171731	0	0.0171731	13	0.00145702	0.00315167	0.0131771595900439,0.012751677852349,0.0118505013673655,0.0109051254089422,0.010840108401084,0.0107681263460158,0.00934579439252336,0.00863664404688464,0.00823045267489712,0.00796019900497512,0.00779220779220779,0.00776699029126214,0.00751252086811352,0.00742741390952059,0.00717948717948718,0.00657174151150055,0.00630630630630631,0.00618324901630129,0.00522778192681105,0.00519210799584631,0.00516…	293	0	0	0	10	5	9	no	READ	NA
TCGA-EI-6507-01A	chr19:51235823-51235824	CD33	TCGA-EI-6507-01A	chr19	51235676	51239518	+	DA	chr19_51235676_51239518_DA_chr19:51235823-51235824	JUNC00063811	1	0	1	12	0.741671	0.392757	1,1,1,1,1,1,1,1,1,1,1,1,1,1,1,1,1,1,1,1,1,1,1,1,1,1,1,1,1,1,1,1,1,1,1,1,1,1,1,1,1,1,1,1,1,1,1,1,1,1,1,1,1,1,1,1,1,1,1,1,1,1,1,1,1,1,1,1,1,1,1,1,1,1,1,1,1,1,1,1,1,1,1,0.979591836734694,0.96551724137931,0.941176470588235,0.9375,0.9375,0.909090909090909,0.909090909090909,0.909090909090909,0.9,0.888888888888889,0.882352941176471,0.857142857142857,0.857142857142857,0.833333333333333,0.833333333333333,…	655	0	0	0	1	0	1	no	READ	NA
TCGA-AG-A002-01A	chr19:7640805-7640806	AC008763.2,STXBP2	TCGA-AG-A002-01A	chr19	7639807	7640731	+	DA	chr19_7639807_7640731_DA_chr19:7640805-7640806	JUNC00003534	0.388571	0	0.388571	68	0.131036	0.0767665	0.334821428571429,0.321243523316062,0.315866084425036,0.311111111111111,0.306501547987616,0.306338028169014,0.302631578947368,0.298076923076923,0.294820717131474,0.294444444444444,0.291457286432161,0.291237113402062,0.288117770767613,0.283333333333333,0.283208020050125,0.283154121863799,0.280141843971631,0.27710843373494,0.275092936802974,0.269480519480519,0.266233766233766,0.263358778625954,0.25…	21025	0	0	0	6	4	5	no,no	READ	NA
TCGA-EI-6917-01A	chr1:109713711-109713712	EPS8L3	TCGA-EI-6917-01A	chr1	109759898	109761495	-	DA	chr1_109759898_109761495_DA_chr1:109713711-109713712	JUNC00006044	0.0164446	0	0.0164446	58	0.00481101	0.0042651	0.0148454611827695,0.0144675925925926,0.0133464456307952,0.0130465803689736,0.0130061678734245,0.0129424194400423,0.0120733179672923,0.0119199659429544,0.0117574257425743,0.0116819495038312,0.0115881249310231,0.0115858975956148,0.0115072202166065,0.0110935023771791,0.0106440416505978,0.0105866784296427,0.0102874432677761,0.0102776776054814,0.0100044796177393,0.0099403578528827,0.00974062747763054…	4751	0	0	0	0	0	1	no	READ	NA
TCGA-AG-A002-01A	chr1:114723880-114723881	CSDE1	TCGA-AG-A002-01A	chr1	114725333	114726211	-	DA	chr1_114725333_114726211_DA_chr1:114723880-114723881	JUNC00000367	0.315934	0	0.315934	230	0.0465574	0.0916287	0.268891069676153,0.25459825750242,0.252873563218391,0.251692307692308,0.24974924774323,0.248291571753986,0.247124075595727,0.246575342465753,0.242355605889015,0.241379310344828,0.240831295843521,0.240140227870289,0.235732009925558,0.235364396654719,0.230504587155963,0.2296918767507,0.226865671641791,0.226730809454089,0.222063037249284,0.219597550306212,0.21939365887526,0.219047619047619,0.218911…	9147	0	0	0	0	0	0	no	READ	NA
TCGA-DC-4745-01A	chr1:117622843-117622844	TENT5C	TCGA-DC-4745-01A	chr1	117606153	117622842	+	DA	chr1_117606153_117622842_DA_chr1:117622843-117622844	JUNC00005729	1	0	1	11	0.763866	0.39999	1,1,1,1,1,1,1,1,1,1,1,1,1,1,1,1,1,1,1,1,1,1,1,1,1,1,1,1,1,1,1,1,1,1,1,1,1,1,1,1,1,1,1,1,1,1,1,1,1,1,1,1,1,1,1,1,1,1,1,1,1,1,1,1,1,1,1,1,1,1,1,1,1,1,1,1,1,1,1,1,1,1,1,1,1,1,1,1,1,1,1,1,1,1,1,0.976744186046512,0.972972972972973,0.967741935483871,0.967741935483871,0.923076923076923,0.923076923076923,0.909090909090909,0.9,0.9,0.857142857142857,0.833333333333333,0.827586206896552,0.821428571428571,0.8…	946	0	0	0	0	0	0	yes	READ	NA
TCGA-EI-6917-01A	chr1:121568774-121568775	EMBP1	TCGA-EI-6917-01A	chr1	121568201	121568776	+	DA	chr1_121568201_121568776_DA_chr1:121568774-121568775	JUNC00006719	1	0	1	38	0.886984	0.303312	1,1,1,1,1,1,1,1,1,1,1,1,1,1,1,1,1,1,1,1,1,1,1,1,1,1,1,1,1,1,1,1,1,1,1,1,1,1,1,1,1,1,1,1,1,1,1,1,1,1,1,1,1,1,1,1,1,1,1,1,1,1,1,1,1,1,1,1,1,1,1,1,1,1,1,1,1,1,1,1,1,1,1,1,1,1,1,1,1,1,1,1,1,1,1,1,1,1,1,1,1,1,1,1,1,1,1,1,1,1,1,1,1,1,0.989583333333333,0.982758620689655,0.980582524271845,0.98,0.976744186046512,0.973684210526316,0.970588235294118,0.96875,0.967741935483871,0.966666666666667,0.958333333333…	3027	0	0	0	0	0	0	no	READ	NA
TCGA-F5-6814-01A	chr1:155045849-155045850	DCST1-AS1	TCGA-F5-6814-01A	chr1	155045853	155045960	-	DA	chr1_155045853_155045960_DA_chr1:155045849-155045850	JUNC00008008	1	0	1	6	0.646293	0.328364	1,1,1,1,1,1,1,1,1,1,1,1,1,1,1,1,1,1,1,1,1,1,1,1,1,1,1,1,1,1,1,1,1,1,1,1,1,1,1,1,1,1,0.909090909090909,0.909090909090909,0.888888888888889,0.888888888888889,0.875,0.875,0.875,0.857142857142857,0.85,0.833333333333333,0.833333333333333,0.833333333333333,0.823529411764706,0.8,0.8,0.8,0.75,0.75,0.75,0.75,0.75,0.75,0.736842105263158,0.727272727272727,0.714285714285714,0.714285714285714,0.7,0.7,0.677419…	659	0	0	0	0	0	0	no	READ	NA
TCGA-F5-6814-01A	chr1:203486704-203486705	PRELP	TCGA-F5-6814-01A	chr1	203484157	203486706	+	DA	chr1_203484157_203486706_DA_chr1:203486704-203486705	JUNC00010472	1	0	1	39	0.892775	0.303874	1,1,1,1,1,1,1,1,1,1,1,1,1,1,1,1,1,1,1,1,1,1,1,1,1,1,1,1,1,1,1,1,1,1,1,1,1,1,1,1,1,1,1,1,1,1,1,1,1,1,1,1,1,1,1,1,1,1,1,1,1,1,1,1,1,1,1,1,1,1,1,1,1,1,1,1,1,1,1,1,1,1,1,1,1,1,1,1,1,1,1,1,1,1,1,1,1,1,1,1,1,1,1,1,1,1,1,1,1,1,1,1,1,1,1,1,1,1,1,1,1,1,1,0.997442455242967,0.996732026143791,0.995260663507109,0.977777777777778,0.967213114754098,0.947368421052632,0.923076923076923,0.916666666666667,0.9090909…	5108	0	0	0	0	0	0	no	READ	NA
TCGA-AG-A026-01A	chr1:236045683-236045684	NID1	TCGA-AG-A026-01A	chr1	236045683	236048690	-	DA	chr1_236045683_236048690_DA_chr1:236045683-236045684	JUNC00009235	1	0	1	9	0.828426	0.310616	1,1,1,1,1,1,1,1,1,1,1,1,1,1,1,1,1,1,1,1,1,1,1,1,1,1,1,1,1,1,1,1,1,1,1,1,1,1,1,1,1,1,1,1,1,1,1,1,1,1,1,1,1,1,1,1,1,1,1,1,1,1,1,1,1,1,1,1,1,1,1,1,1,1,1,1,1,1,1,1,1,1,1,1,1,1,1,1,1,1,1,1,1,1,1,1,1,1,1,1,1,1,1,1,0.996153846153846,0.995049504950495,0.994535519125683,0.987012987012987,0.981481481481482,0.936507936507937,0.916666666666667,0.9,0.875,0.666666666666667,0.5,0.5,0.432432432432432,0.421348314…	6815	0	0	0	0	0	0	no	READ	NA
TCGA-AG-A02N-01A	chr1:25245302-25245303	RSRP1	TCGA-AG-A02N-01A	chr1	25245301	25246444	-	DA	chr1_25245301_25246444_DA_chr1:25245302-25245303	JUNC00001671	1	0	1	57	0.839982	0.300396	1,1,1,1,1,1,1,1,1,1,1,1,1,1,1,1,1,1,1,1,1,1,1,1,1,1,1,1,1,1,1,1,1,1,1,1,1,1,1,1,1,1,1,1,1,1,1,1,1,1,1,1,1,1,1,1,1,1,1,1,1,1,1,1,1,1,1,1,1,1,1,1,1,1,1,1,1,1,1,1,1,1,1,1,1,1,1,1,1,1,1,1,1,1,1,1,1,1,1,1,1,1,1,1,1,1,1,0.994974874371859,0.994949494949495,0.994475138121547,0.991803278688525,0.991666666666667,0.978260869565217,0.978260869565217,0.975609756097561,0.489795918367347,0.453125,0.44,0.3823529…	12655	0	0	0	1	0	1	no	READ	NA
TCGA-EI-6514-01A	chr1:3745607-3745608	TP73-AS1	TCGA-EI-6514-01A	chr1	3743190	3745607	-	DA	chr1_3743190_3745607_DA_chr1:3745607-3745608	JUNC00000352	1	0	1	6	0.700551	0.420493	1,1,1,1,1,1,1,1,1,1,1,1,1,1,1,1,1,1,1,1,1,1,1,1,1,1,1,1,1,1,1,1,1,1,1,1,1,1,1,1,1,1,1,1,1,1,1,1,1,1,1,1,1,1,1,1,1,1,1,1,1,1,1,1,1,1,1,1,1,1,1,1,1,1,1,1,1,1,1,1,0.9375,0.928571428571429,0.923076923076923,0.916666666666667,0.909090909090909,0.888888888888889,0.888888888888889,0.888888888888889,0.888888888888889,0.833333333333333,0.833333333333333,0.833333333333333,0.8,0.8,0.8,0.777777777777778,0.75…	488	0	0	0	3	1	3	no	READ	NA
TCGA-AG-A002-01A	chr1:64691325-64691326	CACHD1	TCGA-AG-A002-01A	chr1	64682106	64691323	+	DA	chr1_64682106_64691323_DA_chr1:64691325-64691326	JUNC00000239	1	0	1	7	0.844269	0.355668	1,1,1,1,1,1,1,1,1,1,1,1,1,1,1,1,1,1,1,1,1,1,1,1,1,1,1,1,1,1,1,1,1,1,1,1,1,1,1,1,1,1,1,1,1,1,1,1,1,1,1,1,1,1,1,1,1,1,1,1,1,1,1,1,1,1,1,1,1,1,1,1,1,1,1,1,1,1,1,1,1,1,1,1,1,1,1,1,1,1,1,1,1,1,1,1,1,1,1,1,1,1,1,1,1,1,1,1,1,1,1,1,1,1,1,1,0.964285714285714,0.956521739130435,0.947368421052632,0.944444444444444,0.944444444444444,0.928571428571429,0.909090909090909,0.857142857142857,0.833333333333333,0.666…	1136	0	0	0	0	0	0	no	READ	NA
TCGA-AG-A002-01A	chr1:74707205-74707206	CRYZ	TCGA-AG-A002-01A	chr1	74706994	74710098	-	DA	chr1_74706994_74710098_DA_chr1:74707205-74707206	JUNC00000261	0.164948	0	0.164948	16	0.0261349	0.0267232	0.134831460674157,0.111111111111111,0.100917431192661,0.100671140939597,0.0995024875621891,0.0947075208913649,0.0875576036866359,0.0842105263157895,0.08,0.075,0.0689655172413793,0.0649350649350649,0.0625,0.0592885375494071,0.0591715976331361,0.0576923076923077,0.0555555555555556,0.0555555555555556,0.0551181102362205,0.0545454545454545,0.0530035335689046,0.0524590163934426,0.05,0.0483870967741935,…	624	0	0	0	2	1	2	no	READ	NA
TCGA-DC-6683-01A	chr1:77970015-77970016	FUBP1	TCGA-DC-6683-01A	chr1	77970015	77978885	-	DA	chr1_77970015_77978885_DA_chr1:77970015-77970016	JUNC00003825	1	0	1	99	0.886026	0.215721	1,1,1,1,1,1,1,1,1,1,1,1,1,1,1,1,1,1,1,1,1,1,1,1,1,1,1,1,1,1,1,1,1,1,1,1,1,1,1,1,1,1,1,1,1,1,1,1,1,1,1,1,1,1,1,1,1,1,1,1,1,1,1,1,1,1,1,1,1,1,1,1,1,1,1,1,1,1,1,1,1,1,1,1,1,1,1,1,1,1,1,1,1,1,1,1,1,1,1,1,1,1,0.992424242424242,0.98936170212766,0.989247311827957,0.98876404494382,0.988505747126437,0.985714285714286,0.981818181818182,0.975,0.974842767295597,0.968253968253968,0.967741935483871,0.954545454…	13744	0	0	0	0	0	0	yes	READ	NA
TCGA-AG-A002-01A	chr1:90005001-90005002	ZNF326	TCGA-AG-A002-01A	chr1	90007750	90010088	+	DA	chr1_90007750_90010088_DA_chr1:90005001-90005002	JUNC00000306	0.421875	0	0.421875	27	0.0505329	0.101407	0.347826086956522,0.333333333333333,0.305084745762712,0.3,0.3,0.288888888888889,0.285714285714286,0.27906976744186,0.277777777777778,0.272727272727273,0.269230769230769,0.267857142857143,0.25,0.244897959183673,0.244897959183673,0.240740740740741,0.236503856041131,0.236363636363636,0.228070175438596,0.226415094339623,0.225225225225225,0.219424460431655,0.217391304347826,0.215644820295983,0.2068965…	647	0	0	0	0	0	0	no	READ	NA
TCGA-AG-A02N-01A	chr1:92702216-92702217	EVI5	TCGA-AG-A02N-01A	chr1	92702215	92703395	-	DA	chr1_92702215_92703395_DA_chr1:92702216-92702217	JUNC00004260	1	0	1	7	0.729533	0.403261	1,1,1,1,1,1,1,1,1,1,1,1,1,1,1,1,1,1,1,1,1,1,1,1,1,1,1,1,1,1,1,1,1,1,1,1,1,1,1,1,1,1,1,1,1,1,1,1,1,1,1,1,1,1,1,1,1,1,1,1,1,1,1,1,1,1,1,1,1,1,1,1,1,1,1,1,1,1,1,1,1,1,1,1,1,1,1,1,1,1,1,1,1,1,1,0.95,0.928571428571429,0.923076923076923,0.8,0.75,0.75,0.625,0.571428571428571,0.555555555555556,0.545454545454545,0.5,0.5,0.4,0.4,0.4,0.4,0.333333333333333,0.333333333333333,0.333333333333333,0.31578947368421…	797	0	0	0	0	0	0	no	READ	NA
TCGA-CI-6620-01A	chr20:1578337-1578338	AL049634.2,SIRPB1	TCGA-CI-6620-01A	chr20	1578694	1588560	-	DA	chr20_1578694_1588560_DA_chr20:1578337-1578338	JUNC00069682	0.179487	0	0.179487	7	0.00714468	0.0213203	0.142857142857143,0.111111111111111,0.0857142857142857,0.0823529411764706,0.0769230769230769,0.0714285714285714,0.0526315789473684,0.0487804878048781,0.0434782608695652,0.0381679389312977,0.037037037037037,0.0363636363636364,0.032258064516129,0.0289855072463768,0.0263157894736842,0.0238095238095238,0.0232558139534884,0.02,0.0180722891566265,0.0175438596491228,0.015625,0.0152671755725191,0.0094339…	45	0	0	0	0	0	0	no,no	READ	NA
TCGA-AG-A002-01A	chr20:22583154-22583155	AL121722.1,FOXA2,LINC00261	TCGA-AG-A002-01A	chr20	22567885	22584192	-	DA	chr20_22567885_22584192_DA_chr20:22583154-22583155	JUNC00004496	0.555556	0	0.555556	15	0.013631	0.0269285	0.147058823529412,0.125,0.125,0.116279069767442,0.0930232558139535,0.0833333333333333,0.0638297872340425,0.0638297872340425,0.0625,0.0576923076923077,0.0564516129032258,0.0555555555555556,0.0526315789473684,0.05,0.0428571428571429,0.0427350427350427,0.0416666666666667,0.0408163265306122,0.0392156862745098,0.0384615384615385,0.037037037037037,0.037037037037037,0.036144578313253,0.0333333333333333,…	137	0	0	0	1	0	2	no,no,no	READ	NA
TCGA-F5-6814-01A	chr20:32431554-32431555	ASXL1	TCGA-F5-6814-01A	chr20	32431484	32431583	+	DA	chr20_32431484_32431583_DA_chr20:32431554-32431555	JUNC00072350	1	0	1	24	0.973759	0.143964	1,1,1,1,1,1,1,1,1,1,1,1,1,1,1,1,1,1,1,1,1,1,1,1,1,1,1,1,1,1,1,1,1,1,1,1,1,1,1,1,1,1,1,1,1,1,1,1,1,1,1,1,1,1,1,1,1,1,1,1,1,1,1,1,1,1,1,1,1,1,1,1,1,1,1,1,1,1,1,1,1,1,1,1,1,1,1,1,1,1,1,1,1,1,1,1,1,1,1,1,1,1,1,1,1,1,1,1,1,1,1,1,1,1,1,1,1,1,1,1,1,1,1,1,1,1,1,1,1,1,1,1,1,0.9921875,0.979166666666667,0.978723404255319,0.974358974358974,0.96875,0.952380952380952,0.942857142857143,0.935483870967742,0.91666…	3402	0	0	0	1	0	0	yes	READ	NA
TCGA-DY-A1DG-01A	chr20:41348617-41348618	LPIN3	TCGA-DY-A1DG-01A	chr20	41347647	41348619	+	DA	chr20_41347647_41348619_DA_chr20:41348617-41348618	JUNC00059995	1	0	1	16	0.816338	0.298229	1,1,1,1,1,1,1,1,1,1,1,1,1,1,1,1,1,1,1,1,1,1,1,1,1,1,1,1,1,1,1,1,1,1,1,1,1,1,1,1,1,1,1,1,1,1,1,1,1,1,1,1,1,1,1,1,1,1,1,1,1,1,1,1,1,1,1,1,1,1,1,1,1,1,1,1,1,1,1,0.991228070175439,0.98876404494382,0.986486486486487,0.977272727272727,0.975,0.974358974358974,0.96875,0.961538461538462,0.958333333333333,0.956521739130435,0.954545454545455,0.954545454545455,0.954545454545455,0.947368421052632,0.9468085106…	3364	0	0	0	0	0	0	no	READ	NA
TCGA-F5-6814-01A	chr20:46013797-46013798	MMP9	TCGA-F5-6814-01A	chr20	46013796	46014124	+	DA	chr20_46013796_46014124_DA_chr20:46013797-46013798	JUNC00073352	1	0	1	96	0.815919	0.327914	1,1,1,1,1,1,1,1,1,1,1,1,1,1,1,1,1,1,1,1,1,1,1,1,1,1,1,1,1,1,1,1,1,1,1,1,1,1,1,1,1,1,1,1,1,1,1,1,1,1,1,1,1,1,1,1,1,1,1,1,1,1,1,1,1,1,1,1,1,1,1,1,1,1,1,1,1,1,1,1,1,1,1,1,1,1,1,1,1,1,1,1,1,1,1,1,1,1,1,1,1,1,1,1,1,1,1,0.976076555023923,0.972972972972973,0.963033779477374,0.957286432160804,0.954545454545455,0.470588235294118,0.416666666666667,0.395348837209302,0.392857142857143,0.390804597701149,0.330…	12208	0	0	0	0	0	0	no	READ	NA
TCGA-EI-6917-01A	chr20:46355240-46355241	SLC35C2	TCGA-EI-6917-01A	chr20	46355178	46355802	-	DA	chr20_46355178_46355802_DA_chr20:46355240-46355241	JUNC00075997	0.0478927	0	0.0478927	25	0.0172752	0.00828046	0.0415800415800416,0.0403800475059382,0.0398406374501992,0.0387323943661972,0.0379746835443038,0.0347593582887701,0.0345911949685535,0.0340314136125654,0.0331325301204819,0.032258064516129,0.0317460317460317,0.030690537084399,0.0303867403314917,0.0298210735586481,0.0290909090909091,0.0288184438040346,0.0280172413793103,0.0277777777777778,0.0257731958762887,0.0257234726688103,0.0256410256410256,0.…	1504	0	0	0	3	0	0	no	READ	NA
TCGA-F5-6571-01A	chr20:49987873-49987874	SNAI1	TCGA-F5-6571-01A	chr20	49984351	49987872	+	DA	chr20_49984351_49987872_DA_chr20:49987873-49987874	JUNC00075336	1	0	1	8	0.974719	0.122157	1,1,1,1,1,1,1,1,1,1,1,1,1,1,1,1,1,1,1,1,1,1,1,1,1,1,1,1,1,1,1,1,1,1,1,1,1,1,1,1,1,1,1,1,1,1,1,1,1,1,1,1,1,1,1,1,1,1,1,1,1,1,1,1,1,1,1,1,1,1,1,1,1,1,1,1,1,1,1,1,1,1,1,1,1,1,1,1,1,1,1,1,1,1,1,1,1,1,1,1,1,1,1,1,1,1,1,1,1,1,1,1,1,1,1,1,1,1,1,1,1,1,1,1,1,1,1,0.971428571428571,0.967741935483871,0.966666666666667,0.964285714285714,0.956521739130435,0.952380952380952,0.952380952380952,0.944444444444444,0…	2684	0	0	0	0	0	0	no	READ	NA
TCGA-AG-A002-01A	chr20:58440905-58440906	VAPB	TCGA-AG-A002-01A	chr20	58418363	58444077	+	DA	chr20_58418363_58444077_DA_chr20:58440905-58440906	JUNC00004606	0.0754717	0	0.0754717	8	0.013097	0.00988698	0.0506329113924051,0.0451612903225806,0.0446927374301676,0.0377358490566038,0.0359712230215827,0.0347826086956522,0.0330188679245283,0.0327102803738318,0.0304878048780488,0.0294117647058824,0.029126213592233,0.0282485875706215,0.028169014084507,0.0277777777777778,0.027681660899654,0.0263157894736842,0.0255474452554745,0.0252100840336134,0.025,0.0247747747747748,0.0240963855421687,0.02352941176470…	796	0	0	0	4	4	5	no	READ	NA
TCGA-EI-6917-01A	chr20:63960139-63960140	ZNF512B	TCGA-EI-6917-01A	chr20	63960139	63961309	-	DA	chr20_63960139_63961309_DA_chr20:63960139-63960140	JUNC00076680	1	0	1	7	0.584911	0.424893	1,1,1,1,1,1,1,1,1,1,1,1,1,1,1,1,1,1,1,1,1,1,1,1,1,1,1,1,1,1,1,1,1,1,1,1,1,1,1,1,1,1,1,1,1,1,1,1,1,1,1,1,1,1,1,1,1,1,1,1,0.941176470588235,0.923076923076923,0.9,0.9,0.9,0.894736842105263,0.846153846153846,0.833333333333333,0.833333333333333,0.833333333333333,0.833333333333333,0.818181818181818,0.789473684210526,0.75,0.666666666666667,0.666666666666667,0.666666666666667,0.666666666666667,0.64705882…	640	0	0	0	0	0	0	no	READ	NA
TCGA-EI-6512-01A	chr21:33819323-33819324	ITSN1	TCGA-EI-6512-01A	chr21	33766012	33767713	+	DA	chr21_33766012_33767713_DA_chr21:33819323-33819324	JUNC00071364	0.0117941	0	0.0117941	33	0.00296025	0.00266867	0.0102179836512262,0.00977917981072555,0.00925925925925926,0.00924214417744917,0.0089974293059126,0.00877478063048424,0.00794912559618442,0.00788595693054292,0.00783545543584721,0.00780234070221066,0.00747986191024166,0.0072234762979684,0.00719609354921614,0.00688073394495413,0.0068661108386464,0.00671462829736211,0.00670391061452514,0.00662251655629139,0.00662251655629139,0.00651890482398957,0.0…	1364	0	0	0	0	0	0	no	READ	NA
TCGA-AG-A002-01A	chr21:37121978-37121979	TTC3	TCGA-AG-A002-01A	chr21	37108446	37122983	+	DA	chr21_37108446_37122983_DA_chr21:37121978-37121979	JUNC00004730	0.122449	0	0.122449	6	0.0035854	0.0136161	0.115384615384615,0.08,0.0714285714285714,0.027027027027027,0.025,0.0220994475138122,0.0214424951267057,0.0186046511627907,0.0170940170940171,0.0166666666666667,0.0126582278481013,0.0121951219512195,0.0109289617486339,0.010752688172043,0.00970873786407767,0.00961538461538462,0.00921658986175115,0.00900900900900901,0.00813008130081301,0.00790513833992095,0.00763358778625954,0.00546448087431694,0.0…	67	0	0	0	2	2	2	no	READ	NA
TCGA-F5-6814-01A	chr21:38403503-38403504	ERG	TCGA-F5-6814-01A	chr21	38402637	38403506	-	DA	chr21_38402637_38403506_DA_chr21:38403503-38403504	JUNC00075399	1	0	1	9	0.69101	0.408289	1,1,1,1,1,1,1,1,1,1,1,1,1,1,1,1,1,1,1,1,1,1,1,1,1,1,1,1,1,1,1,1,1,1,1,1,1,1,1,1,1,1,1,1,1,1,1,1,1,1,1,1,1,1,1,1,1,1,1,1,1,1,1,1,1,1,1,1,1,1,1,1,1,0.966666666666667,0.966666666666667,0.955555555555556,0.952380952380952,0.95,0.9375,0.928571428571429,0.923076923076923,0.909090909090909,0.904761904761905,0.902439024390244,0.9,0.875,0.875,0.866666666666667,0.857142857142857,0.857142857142857,0.8461538…	1102	0	0	0	0	0	0	yes	READ	NA
TCGA-EI-6882-01A	chr21:46118611-46118612	COL6A2	TCGA-EI-6882-01A	chr21	46117936	46118614	+	DA	chr21_46117936_46118614_DA_chr21:46118611-46118612	JUNC00063330	1	0	1	161	0.83222	0.292617	1,1,1,1,1,1,1,1,1,1,1,1,1,1,1,1,1,1,1,1,1,1,1,1,1,1,1,1,1,1,1,1,1,1,1,1,1,1,1,1,1,1,1,1,1,1,1,1,1,1,1,1,1,1,1,1,1,1,1,1,1,1,1,1,1,1,1,1,1,1,1,1,1,1,1,1,1,0.99912510936133,0.999048525214082,0.998965517241379,0.998585572842999,0.998307952622673,0.998220640569395,0.997987927565392,0.9979035639413,0.997420464316423,0.997319034852547,0.997126436781609,0.997045790251108,0.997015816174276,0.996840442338…	46944	0	0	0	0	0	0	no	READ	NA
TCGA-DC-6157-01A	chr22:20859121-20859122	PI4KA	TCGA-DC-6157-01A	chr22	20838731	20858570	-	DA	chr22_20838731_20858570_DA_chr22:20859121-20859122	JUNC00065892	1	0	1	13	0.702148	0.396112	1,1,1,1,1,1,1,1,1,1,1,1,1,1,1,1,1,1,1,1,1,1,1,1,1,1,1,1,1,1,1,1,1,1,1,1,1,1,1,1,1,1,1,1,1,1,1,1,1,1,1,1,1,1,1,1,1,1,1,1,1,1,1,1,1,1,1,1,1,1,1,1,0.977777777777778,0.962962962962963,0.95,0.944444444444444,0.941176470588235,0.9375,0.9375,0.933333333333333,0.923076923076923,0.916666666666667,0.9,0.888888888888889,0.888888888888889,0.888888888888889,0.88,0.857142857142857,0.857142857142857,0.842105263…	1766	0	0	0	0	0	0	no	READ	NA
TCGA-EI-6514-01A	chr22:21696882-21696883	PPIL2	TCGA-EI-6514-01A	chr22	21695496	21696747	+	DA	chr22_21695496_21696747_DA_chr22:21696882-21696883	JUNC00067840	0.75	0	0.75	18	0.298973	0.155714	0.75,0.711538461538462,0.666666666666667,0.6,0.578947368421053,0.571428571428571,0.555555555555556,0.551020408163265,0.533333333333333,0.521739130434783,0.512820512820513,0.511111111111111,0.5,0.5,0.5,0.5,0.5,0.5,0.492063492063492,0.490909090909091,0.485714285714286,0.483516483516484,0.481481481481481,0.471698113207547,0.470588235294118,0.458333333333333,0.454545454545455,0.450704225352113,0.4375…	2116	0	0	0	1	0	0	no	READ	NA
TCGA-DT-5265-01A	chr22:31212424-31212425	LIMK2	TCGA-DT-5265-01A	chr22	31248769	31258291	+	DA	chr22_31248769_31258291_DA_chr22:31212424-31212425	JUNC00064417	0.375	0	0.375	9	0.0747908	0.0588273	0.3,0.266666666666667,0.25,0.236686390532544,0.220588235294118,0.212121212121212,0.207547169811321,0.18,0.172413793103448,0.170731707317073,0.162393162393162,0.155963302752294,0.153846153846154,0.151515151515152,0.142857142857143,0.142857142857143,0.13855421686747,0.137614678899083,0.136363636363636,0.134328358208955,0.131868131868132,0.130434782608696,0.125,0.125,0.122448979591837,0.12,0.12,0.11…	1134	0	0	0	0	0	0	no	READ	NA
TCGA-F5-6814-01A	chr2:106405227-106405228	RGPD3	TCGA-F5-6814-01A	chr2	106413285	106415850	-	DA	chr2_106413285_106415850_DA_chr2:106405227-106405228	JUNC00066312	1	0	1	21	0.829923	0.252006	1,1,1,1,1,1,1,1,1,1,1,1,1,1,1,1,1,1,1,1,1,1,1,1,1,1,1,1,1,1,1,1,1,1,1,1,1,1,1,1,1,1,1,1,1,1,1,1,1,1,1,1,1,0.984126984126984,0.967741935483871,0.966666666666667,0.96551724137931,0.958333333333333,0.958333333333333,0.956521739130435,0.954545454545455,0.952380952380952,0.952380952380952,0.952380952380952,0.951219512195122,0.95,0.948275862068966,0.947368421052632,0.944444444444444,0.944444444444444,0…	2282	0	0	0	0	0	0	yes	READ	NA
TCGA-AG-A002-01A	chr2:106433282-106433283	RGPD3	TCGA-AG-A002-01A	chr2	106433018	106433106	-	DA	chr2_106433018_106433106_DA_chr2:106433282-106433283	JUNC00004140	1	0	1	8	0.327191	0.311368	1,1,1,1,1,1,1,1,1,1,1,1,1,1,1,1,0.857142857142857,0.8,0.777777777777778,0.75,0.714285714285714,0.666666666666667,0.666666666666667,0.666666666666667,0.611111111111111,0.6,0.6,0.6,0.6,0.571428571428571,0.555555555555556,0.5,0.5,0.5,0.5,0.5,0.428571428571429,0.428571428571429,0.416666666666667,0.416666666666667,0.409090909090909,0.40625,0.4,0.4,0.4,0.4,0.4,0.388888888888889,0.384615384615385,0.375,…	450	0	0	0	0	0	0	yes	READ	NA
TCGA-AG-A002-01A	chr2:107862683-107862684	RGPD4	TCGA-AG-A002-01A	chr2	107862861	107862949	+	DA	chr2_107862861_107862949_DA_chr2:107862683-107862684	JUNC00004141	1	0	1	8	0.483382	0.350824	1,1,1,1,1,1,1,1,1,1,1,1,1,1,1,1,1,1,1,1,1,1,1,1,1,1,1,1,0.777777777777778,0.75,0.75,0.75,0.75,0.75,0.75,0.727272727272727,0.714285714285714,0.714285714285714,0.714285714285714,0.714285714285714,0.714285714285714,0.666666666666667,0.666666666666667,0.666666666666667,0.666666666666667,0.666666666666667,0.642857142857143,0.642857142857143,0.625,0.611111111111111,0.6,0.6,0.590909090909091,0.588235294…	426	0	0	0	0	0	0	no	READ	NA
TCGA-AG-A02N-01A	chr2:152663772-152663773	PRPF40A	TCGA-AG-A02N-01A	chr2	152663771	152663876	-	DA	chr2_152663771_152663876_DA_chr2:152663772-152663773	JUNC00054226	1	0	1	37	0.840334	0.294269	1,1,1,1,1,1,1,1,1,1,1,1,1,1,1,1,1,1,1,1,1,1,1,1,1,1,1,1,1,1,1,1,1,1,1,1,1,1,1,1,1,1,1,1,1,1,1,1,1,1,1,1,1,1,1,1,1,1,1,1,1,1,1,1,1,1,1,1,1,1,1,1,1,1,1,1,1,1,1,1,1,1,1,1,1,1,1,1,1,1,1,1,1,1,1,1,1,1,1,1,1,1,1,1,1,1,1,1,1,1,1,1,0.994845360824742,0.74384236453202,0.5,0.421686746987952,0.42,0.40625,0.4,0.4,0.391304347826087,0.388888888888889,0.378787878787879,0.367614879649891,0.36734693877551,0.363636…	14829	0	0	0	1	0	0	no	READ	NA
TCGA-AG-A02N-01A	chr2:179970564-179970565	CWC22	TCGA-AG-A02N-01A	chr2	179970563	179970650	-	DA	chr2_179970563_179970650_DA_chr2:179970564-179970565	JUNC00054985	1	0	1	12	0.860195	0.278761	1,1,1,1,1,1,1,1,1,1,1,1,1,1,1,1,1,1,1,1,1,1,1,1,1,1,1,1,1,1,1,1,1,1,1,1,1,1,1,1,1,1,1,1,1,1,1,1,1,1,1,1,1,1,1,1,1,1,1,1,1,1,1,1,1,1,1,1,1,1,1,1,1,1,1,1,1,1,1,1,1,1,1,1,1,1,1,1,1,1,1,1,1,1,1,1,1,1,1,1,1,1,1,1,1,1,1,1,1,1,1,1,1,1,1,1,1,0.625,0.6,0.555555555555556,0.470588235294118,0.45,0.406113537117904,0.4,0.391304347826087,0.388888888888889,0.380952380952381,0.375,0.375,0.36,0.35,0.34615384615384…	4192	0	0	0	0	0	0	no	READ	NA
TCGA-AG-A002-01A	chr2:219147659-219147660	AC068946.1,NHEJ1	TCGA-AG-A002-01A	chr2	219146738	219147657	-	DA	chr2_219146738_219147657_DA_chr2:219147659-219147660	JUNC00004368	0.636364	0	0.636364	14	0.340872	0.0830485	0.469879518072289,0.466666666666667,0.4625,0.457446808510638,0.455284552845528,0.449275362318841,0.447368421052632,0.447368421052632,0.446280991735537,0.441988950276243,0.440677966101695,0.436681222707424,0.436619718309859,0.430693069306931,0.429824561403509,0.426229508196721,0.425287356321839,0.424083769633508,0.420168067226891,0.418478260869565,0.418439716312057,0.417525773195876,0.416666666666…	6178	0	0	0	0	0	0	no,no	READ	NA
TCGA-EI-6882-01A	chr2:227352511-227352512	MFF	TCGA-EI-6882-01A	chr2	227347384	227355677	+	DA	chr2_227347384_227355677_DA_chr2:227352511-227352512	JUNC00059267	0.128028	0	0.128028	37	0.0345721	0.0140091	0.0743801652892562,0.0721153846153846,0.069672131147541,0.069364161849711,0.0681818181818182,0.0649350649350649,0.0635593220338983,0.0634920634920635,0.062015503875969,0.0596026490066225,0.057649667405765,0.0569105691056911,0.0529715762273902,0.0526315789473684,0.0516431924882629,0.0515463917525773,0.0509803921568627,0.0507462686567164,0.0491803278688525,0.0486358244365362,0.0484652665589661,0.04…	2186	0	0	0	1	1	1	no	READ	NA
TCGA-AG-A02N-01A,TCGA-EI-6882-01A	chr2:44323412-44323413	PREPL	TCGA-AG-A02N-01A,TCGA-EI-6882-01A	chr2	44323411	44326712	-	DA	chr2_44323411_44326712_DA_chr2:44323412-44323413	JUNC00051476,JUNC00053568	1	0	1,1	112	0.855763	0.270331	1,1,1,1,1,1,1,1,1,1,1,1,1,1,1,1,1,1,1,1,1,1,1,1,1,1,1,1,1,1,1,1,1,1,1,1,1,1,1,1,1,1,1,1,1,1,1,1,1,1,1,1,1,1,1,1,1,1,1,1,1,1,1,1,1,1,1,1,1,1,1,1,1,1,1,1,1,1,1,1,1,1,1,1,1,1,1,1,1,1,1,1,1,1,1,1,1,1,1,1,1,1,1,1,1,1,1,1,1,1,1,1,1,0.983050847457627,0.480769230769231,0.450980392156863,0.446808510638298,0.4375,0.4375,0.436363636363636,0.424242424242424,0.420289855072464,0.411764705882353,0.4054054054054…	7409	0	0	0	0	0	0	no	READ	NA
TCGA-AG-A002-01A	chr2:73766593-73766594	DUSP11	TCGA-AG-A002-01A	chr2	73762859	73766828	-	DA	chr2_73762859_73766828_DA_chr2:73766593-73766594	JUNC00004067	0.131313	0	0.131313	13	0.00409833	0.00650168	0.0276923076923077,0.0263157894736842,0.0258064516129032,0.0220994475138122,0.0208333333333333,0.02,0.0198019801980198,0.0190217391304348,0.01875,0.0185185185185185,0.0176678445229682,0.0157068062827225,0.0138121546961326,0.0134831460674157,0.0132013201320132,0.0125,0.0125,0.0120967741935484,0.0120192307692308,0.0115384615384615,0.0108695652173913,0.0105263157894737,0.0103092783505155,0.010169491…	147	0	0	0	1	1	1	no	READ	NA
TCGA-AG-A002-01A	chr3:129671261-129671262	TMCC1	TCGA-AG-A002-01A	chr3	129655103	129670330	-	DA	chr3_129655103_129670330_DA_chr3:129671261-129671262	JUNC00005179	0.666667	0	0.666667	10	0.336831	0.122248	0.615384615384615,0.571428571428571,0.571428571428571,0.548387096774194,0.545454545454545,0.539325842696629,0.538461538461538,0.529411764705882,0.528301886792453,0.506666666666667,0.5,0.5,0.492753623188406,0.483221476510067,0.48,0.457142857142857,0.456310679611651,0.455284552845528,0.45,0.448275862068966,0.445544554455446,0.444444444444444,0.443181818181818,0.4375,0.435483870967742,0.434782608695…	2806	0	0	0	1	0	1	no	READ	NA
TCGA-F5-6814-01A	chr3:131498180-131498181	MRPL3	TCGA-F5-6814-01A	chr3	131490080	131500430	-	DA	chr3_131490080_131500430_DA_chr3:131498180-131498181	JUNC00082908	0.0134707	0	0.0134707	17	0.00286312	0.00267191	0.0130718954248366,0.0118343195266272,0.0103092783505155,0.00892857142857143,0.00858369098712446,0.00824742268041237,0.00817438692098093,0.00804289544235925,0.00738007380073801,0.0073327222731439,0.00714924039320822,0.00714285714285714,0.00709219858156028,0.00694444444444444,0.00685602350636631,0.00681536555142503,0.00609756097560976,0.00595238095238095,0.00591016548463357,0.00571428571428571,0.0…	334	0	0	0	1	1	3	no	READ	NA
TCGA-EI-6507-01A	chr3:149055401-149055402	HLTF	TCGA-EI-6507-01A	chr3	149055400	149059718	-	DA	chr3_149055400_149059718_DA_chr3:149055401-149055402	JUNC00086545	1	0	1	47	0.814918	0.342829	1,1,1,1,1,1,1,1,1,1,1,1,1,1,1,1,1,1,1,1,1,1,1,1,1,1,1,1,1,1,1,1,1,1,1,1,1,1,1,1,1,1,1,1,1,1,1,1,1,1,1,1,1,1,1,1,1,1,1,1,1,1,1,1,1,1,1,1,1,1,1,1,1,1,1,1,1,1,1,1,1,1,1,1,1,1,1,1,1,1,1,1,1,1,1,1,1,1,1,1,1,1,1,1,1,1,0.981132075471698,0.979166666666667,0.952380952380952,0.833333333333333,0.833333333333333,0.777777777777778,0.7,0.666666666666667,0.666666666666667,0.666666666666667,0.571428571428571,0.5…	1796	0	0	0	0	0	0	no	READ	NA
TCGA-DC-6682-01A	chr3:197831035-197831036	LRCH3	TCGA-DC-6682-01A	chr3	197830863	197832197	+	DA	chr3_197830863_197832197_DA_chr3:197831035-197831036	JUNC00069722	1	0	1	25	0.834254	0.312934	1,1,1,1,1,1,1,1,1,1,1,1,1,1,1,1,1,1,1,1,1,1,1,1,1,1,1,1,1,1,1,1,1,1,1,1,1,1,1,1,1,1,1,1,1,1,1,1,1,1,1,1,1,1,1,1,1,1,1,1,1,1,1,1,1,1,1,1,1,1,1,1,1,1,1,1,1,1,1,1,1,1,1,1,1,1,1,1,1,1,1,1,1,1,1,1,1,1,1,1,1,1,1,1,1,1,1,0.942857142857143,0.9375,0.931034482758621,0.916666666666667,0.914285714285714,0.75,0.7,0.7,0.666666666666667,0.625,0.571428571428571,0.555555555555556,0.527272727272727,0.5208333333333…	1869	0	0	0	0	0	0	no	READ	NA
TCGA-EI-6507-01A	chr3:37523612-37523613	ITGA9	TCGA-EI-6507-01A	chr3	37523611	37526026	+	DA	chr3_37523611_37526026_DA_chr3:37523612-37523613	JUNC00082322	1	0	1	6	0.790288	0.352877	1,1,1,1,1,1,1,1,1,1,1,1,1,1,1,1,1,1,1,1,1,1,1,1,1,1,1,1,1,1,1,1,1,1,1,1,1,1,1,1,1,1,1,1,1,1,1,1,1,1,1,1,1,1,1,1,1,1,1,1,1,1,1,1,1,1,1,1,1,1,1,1,1,1,1,1,1,1,1,1,1,1,1,1,1,1,1,1,1,1,1,1,1,1,1,1,1,1,1,1,1,1,1,1,1,0.974025974025974,0.9375,0.6,0.5,0.5,0.474576271186441,0.464285714285714,0.448275862068966,0.444444444444444,0.434782608695652,0.416666666666667,0.411764705882353,0.4,0.378378378378378,0.36…	2107	0	0	0	0	0	0	no	READ	NA
TCGA-AF-6136-01A	chr3:47417207-47417208	SCAP	TCGA-AF-6136-01A	chr3	47417207	47417304	-	DA	chr3_47417207_47417304_DA_chr3:47417207-47417208	JUNC00057476	1	0	1	57	0.831372	0.263007	1,1,1,1,1,1,1,1,1,1,1,1,1,1,1,1,1,1,1,1,1,1,1,1,1,1,1,1,1,1,1,1,0.994186046511628,0.993788819875776,0.990566037735849,0.990291262135922,0.989847715736041,0.989583333333333,0.98943661971831,0.98828125,0.988235294117647,0.988235294117647,0.988023952095808,0.987068965517241,0.985074626865672,0.984848484848485,0.984732824427481,0.983333333333333,0.981481481481482,0.980952380952381,0.980392156862745,0…	19900	0	0	0	0	0	0	no	READ	NA
TCGA-F5-6810-01A	chr3:52840498-52840499	AC006254.1,MUSTN1,TMEM110-MUSTN1	TCGA-F5-6810-01A	chr3	52833749	52834940	-	DA	chr3_52833749_52834940_DA_chr3:52840498-52840499	JUNC00082916	1	0	1	9	0.571405	0.43009	1,1,1,1,1,1,1,1,1,1,1,1,1,1,1,1,1,1,1,1,1,1,1,1,1,1,1,1,1,1,1,1,1,1,1,1,1,1,1,1,1,1,1,1,1,1,1,1,1,1,1,1,1,0.985714285714286,0.9375,0.9375,0.9375,0.916666666666667,0.9,0.9,0.9,0.866666666666667,0.846153846153846,0.846153846153846,0.833333333333333,0.8,0.8,0.8,0.8,0.75,0.75,0.75,0.75,0.75,0.75,0.75,0.75,0.75,0.7,0.666666666666667,0.666666666666667,0.666666666666667,0.666666666666667,0.5714285714285…	684	0	0	0	1	0	1	no,no,no	READ	NA
TCGA-DY-A1DG-01A	chr3:62513636-62513637	CADPS	TCGA-DY-A1DG-01A	chr3	62499268	62516059	-	DA	chr3_62499268_62516059_DA_chr3:62513636-62513637	JUNC00066673	1	0	1	13	0.815583	0.315106	1,1,1,1,1,1,1,1,1,1,1,1,1,1,1,1,1,1,1,1,1,1,1,1,1,1,1,1,1,1,1,1,1,1,1,1,1,1,1,1,1,1,1,1,1,1,1,1,1,1,1,1,1,1,1,1,1,1,1,1,1,1,1,1,1,1,1,1,1,1,1,1,1,1,1,1,1,1,1,1,1,1,0.984848484848485,0.983606557377049,0.980769230769231,0.980582524271845,0.975609756097561,0.974358974358974,0.963414634146341,0.962962962962963,0.961538461538462,0.96,0.958333333333333,0.958333333333333,0.958333333333333,0.955882352941…	2528	0	0	0	3	2	2	no	READ	NA
TCGA-AG-A002-01A	chr4:106194716-106194717	TBCK	TCGA-AG-A002-01A	chr4	106212835	106230363	-	DA	chr4_106212835_106230363_DA_chr4:106194716-106194717	JUNC00005588	0.666667	0	0.666667	6	0.050325	0.111272	0.454545454545455,0.428571428571429,0.421052631578947,0.376068376068376,0.365853658536585,0.347826086956522,0.335164835164835,0.3125,0.308823529411765,0.307692307692308,0.269230769230769,0.263157894736842,0.259259259259259,0.25,0.25,0.241379310344828,0.230769230769231,0.227272727272727,0.222222222222222,0.217391304347826,0.214285714285714,0.2,0.2,0.2,0.2,0.111111111111111,0.1,0.0714285714285714,0…	292	0	0	0	3	0	3	no	READ	NA
TCGA-AG-3892-01A	chr4:128992169-128992170	SCLT1	TCGA-AG-3892-01A	chr4	128943188	128946007	-	DA	chr4_128943188_128946007_DA_chr4:128992169-128992170	JUNC00005570	0.166667	0	0.166667	8	0.0602887	0.0333809	0.157894736842105,0.141242937853107,0.13953488372093,0.122340425531915,0.115384615384615,0.111111111111111,0.108695652173913,0.106060606060606,0.106060606060606,0.101809954751131,0.101449275362319,0.101123595505618,0.101063829787234,0.1,0.0993377483443709,0.0989583333333333,0.0967741935483871,0.0961538461538462,0.0952380952380952,0.0952380952380952,0.0952380952380952,0.0929577464788732,0.09090909…	1508	0	0	0	0	0	0	no	READ	NA
TCGA-AG-A00C-01A	chr4:152328206-152328207	FBXW7	TCGA-AG-A00C-01A	chr4	152324394	152326006	-	DA	chr4_152324394_152326006_DA_chr4:152328206-152328207	JUNC00006179	0.5	0	0.5	8	0.0386201	0.0932044	0.5,0.434782608695652,0.35,0.333333333333333,0.318181818181818,0.277777777777778,0.259259259259259,0.258064516129032,0.25,0.24,0.230769230769231,0.2,0.2,0.193548387096774,0.19047619047619,0.173913043478261,0.157894736842105,0.15,0.133928571428571,0.128205128205128,0.125,0.111111111111111,0.105263157894737,0.0970149253731343,0.09375,0.0909090909090909,0.0869565217391304,0.0256410256410256,0,0,0,0,…	160	0	0	0	1	0	0	yes	READ	NA
TCGA-AG-A032-01A	chr4:73061811-73061812	COX18	TCGA-AG-A032-01A	chr4	73058287	73061813	-	DA	chr4_73058287_73061813_DA_chr4:73061811-73061812	JUNC00066121	1	0	1	6	0.81957	0.269112	1,1,1,1,1,1,1,1,1,1,1,1,1,1,1,1,1,1,1,1,1,1,1,1,1,1,1,1,1,1,1,1,1,1,1,1,1,1,1,1,1,1,1,1,1,1,1,1,1,1,1,1,1,1,1,1,1,1,1,0.979591836734694,0.974358974358974,0.972222222222222,0.972222222222222,0.971428571428571,0.96551724137931,0.96551724137931,0.96551724137931,0.9625,0.961538461538462,0.961538461538462,0.96,0.958333333333333,0.957446808510638,0.956521739130435,0.954954954954955,0.954545454545455,0.…	4463	0	0	0	0	0	0	no	READ	NA
TCGA-AG-A02N-01A	chr5:138161069-138161070	BRD8	TCGA-AG-A02N-01A	chr5	138161068	138161796	-	DA	chr5_138161068_138161796_DA_chr5:138161069-138161070	JUNC00077021	1	0	1	39	0.792288	0.31235	1,1,1,1,1,1,1,1,1,1,1,1,1,1,1,1,1,1,1,1,1,1,1,1,1,1,1,1,1,1,1,1,1,1,1,1,1,1,1,1,1,1,1,1,1,0.983050847457627,0.982758620689655,0.982456140350877,0.981651376146789,0.976190476190476,0.973684210526316,0.972727272727273,0.969230769230769,0.969230769230769,0.967032967032967,0.96551724137931,0.96551724137931,0.964912280701754,0.963855421686747,0.962962962962963,0.962616822429907,0.962264150943396,0.962…	6270	0	0	0	1	0	0	no	READ	NA
TCGA-EI-7002-01A	chr5:169882551-169882552	DOCK2	TCGA-EI-7002-01A	chr5	169840852	169983068	+	DA	chr5_169840852_169983068_DA_chr5:169882551-169882552	JUNC00099496	1	0	1	12	0.547839	0.44278	1,1,1,1,1,1,1,1,1,1,1,1,1,1,1,1,1,1,1,1,1,1,1,1,1,1,1,1,1,1,1,1,1,1,1,1,1,1,1,1,1,1,1,0.958333333333333,0.956521739130435,0.956521739130435,0.947368421052632,0.923076923076923,0.909090909090909,0.909090909090909,0.9,0.9,0.888888888888889,0.888888888888889,0.884615384615385,0.878787878787879,0.875,0.857142857142857,0.857142857142857,0.857142857142857,0.857142857142857,0.85,0.84,0.833333333333333,0…	708	0	0	0	3	0	0	no	READ	NA
TCGA-AG-A002-01A	chr5:177337465-177337466	LMAN2	TCGA-AG-A002-01A	chr5	177334336	177337706	-	DA	chr5_177334336_177337706_DA_chr5:177337465-177337466	JUNC00006117	0.0232558	0	0.0232558	10	0.00950275	0.00400912	0.0216383307573416,0.0194444444444444,0.0189125295508274,0.0187353629976581,0.0177993527508091,0.0177580466148724,0.0174927113702624,0.0173130193905817,0.0171990171990172,0.0171428571428571,0.0154440154440154,0.0153846153846154,0.0151975683890578,0.0149051490514905,0.0145762711864407,0.0144596651445967,0.014218009478673,0.0139751552795031,0.0139697322467986,0.0132743362831858,0.0132304299889746,0…	2284	0	0	0	4	2	5	no	READ	NA
TCGA-AG-A002-01A	chr5:69313983-69313984	CCDC125	TCGA-AG-A002-01A	chr5	69311204	69320237	-	DA	chr5_69311204_69320237_DA_chr5:69313983-69313984	JUNC00005821	0.571429	0	0.571429	8	0.0206581	0.0391217	0.285714285714286,0.2,0.166666666666667,0.125,0.103448275862069,0.0945945945945946,0.09375,0.0892857142857143,0.0882352941176471,0.0833333333333333,0.0819672131147541,0.0779220779220779,0.0714285714285714,0.0666666666666667,0.0610687022900763,0.0526315789473684,0.0476190476190476,0.0454545454545455,0.0451977401129944,0.0444444444444444,0.0434782608695652,0.0429447852760736,0.0427350427350427,0.04…	208	0	0	0	2	2	2	no	READ	NA
TCGA-AF-4110-01A	chr5:76570578-76570579	IQGAP2	TCGA-AF-4110-01A	chr5	76562552	76570580	+	DA	chr5_76562552_76570580_DA_chr5:76570578-76570579	JUNC00092564	1	0	1	10	0.720064	0.400527	1,1,1,1,1,1,1,1,1,1,1,1,1,1,1,1,1,1,1,1,1,1,1,1,1,1,1,1,1,1,1,1,1,1,1,1,1,1,1,1,1,1,1,1,1,1,1,1,1,1,1,1,1,1,1,1,1,1,1,1,1,1,1,1,1,1,1,1,1,1,1,1,1,1,1,1,1,1,1,1,1,1,1,1,1,1,1,1,1,1,1,1,0.96,0.931034482758621,0.90625,0.888888888888889,0.888888888888889,0.833333333333333,0.666666666666667,0.454545454545455,0.428571428571429,0.428571428571429,0.409090909090909,0.4,0.4,0.4,0.375,0.375,0.375,0.36956521…	1497	0	0	0	0	0	0	no	READ	NA
TCGA-G5-6233-01A	chr6:127331030-127331031	ECHDC1	TCGA-G5-6233-01A	chr6	127327144	127343336	-	DA	chr6_127327144_127343336_DA_chr6:127331030-127331031	JUNC00095095	0.522388	0	0.522388	70	0.0152968	0.0164714	0.09,0.0606060606060606,0.0561797752808989,0.0543478260869565,0.0508474576271186,0.0508474576271186,0.0483870967741935,0.0466101694915254,0.046195652173913,0.0458015267175573,0.0408163265306122,0.0408163265306122,0.037037037037037,0.0366666666666667,0.0365853658536585,0.0358306188925081,0.0344827586206897,0.0340909090909091,0.032258064516129,0.032258064516129,0.03125,0.0310077519379845,0.03098591…	487	0	0	0	8	4	6	no	READ	NA
TCGA-AG-A002-01A	chr6:149796498-149796499	AL355312.2,AL355312.4,AL355312.5,LRP11	TCGA-AG-A002-01A	chr6	149798161	149826264	-	DA	chr6_149798161_149826264_DA_chr6:149796498-149796499	JUNC00006439	0.0349345	0	0.0349345	8	0.00206007	0.00407035	0.0205479452054795,0.0172413793103448,0.0151362260343088,0.0149253731343284,0.0146579804560261,0.0121951219512195,0.0107108081791626,0.0105633802816901,0.0103626943005181,0.0101522842639594,0.00995475113122172,0.00892857142857143,0.0087719298245614,0.00812182741116751,0.00806451612903226,0.0073490813648294,0.00732600732600733,0.00730593607305936,0.00685602350636631,0.00683760683760684,0.006738544…	208	0	0	0	2	0	4	no,no,no,no	READ	NA
TCGA-DC-5337-01A	chr6:43038692-43038693	CUL7	TCGA-DC-5337-01A	chr6	43038692	43038842	-	DA	chr6_43038692_43038842_DA_chr6:43038692-43038693	JUNC00077100	1	0	1	18	0.828368	0.322435	1,1,1,1,1,1,1,1,1,1,1,1,1,1,1,1,1,1,1,1,1,1,1,1,1,1,1,1,1,1,1,1,1,1,1,1,1,1,1,1,1,1,1,1,1,1,1,1,1,1,1,1,1,1,1,1,1,1,1,1,1,1,1,1,1,1,1,1,1,1,1,1,1,1,1,1,1,1,1,1,1,1,1,1,1,1,1,1,1,1,1,1,1,1,1,1,1,1,1,1,1,1,1,1,1,1,1,1,1,1,1,1,1,0.971428571428571,0.964285714285714,0.423076923076923,0.377358490566038,0.329411764705882,0.310810810810811,0.310606060606061,0.310344827586207,0.301369863013699,0.283783783…	4937	0	0	0	0	0	0	no	READ	NA
TCGA-AG-3892-01A	chr6:85491032-85491033	NT5E	TCGA-AG-3892-01A	chr6	85490657	85491977	+	DA	chr6_85490657_85491977_DA_chr6:85491032-85491033	JUNC00006230	1	0	1	10	0.57825	0.228753	1,1,1,1,1,1,1,1,1,1,1,1,1,1,1,1,1,1,1,1,1,1,1,1,1,1,0.994565217391304,0.981481481481482,0.96875,0.923076923076923,0.916666666666667,0.833333333333333,0.6875,0.6,0.594202898550725,0.571428571428571,0.565853658536585,0.555555555555556,0.553191489361702,0.549019607843137,0.545454545454545,0.542857142857143,0.540540540540541,0.540084388185654,0.538461538461538,0.529411764705882,0.529411764705882,0.52…	9157	0	0	0	1	0	0	no	READ	NA
TCGA-F5-6814-01A	chr7:13906599-13906600	ETV1	TCGA-F5-6814-01A	chr7	13906599	13909632	-	DA	chr7_13906599_13909632_DA_chr7:13906599-13906600	JUNC00102847	1	0	1	8	0.733595	0.412897	1,1,1,1,1,1,1,1,1,1,1,1,1,1,1,1,1,1,1,1,1,1,1,1,1,1,1,1,1,1,1,1,1,1,1,1,1,1,1,1,1,1,1,1,1,1,1,1,1,1,1,1,1,1,1,1,1,1,1,1,1,1,1,1,1,1,1,1,1,1,1,1,1,1,1,1,1,1,1,1,1,1,1,1,1,1,1,1,1,1,1,1,1,1,1,1,1,1,1,1,0.833333333333333,0.666666666666667,0.666666666666667,0.666666666666667,0.6,0.539473684210526,0.538461538461538,0.5,0.5,0.5,0.5,0.478260869565217,0.4,0.333333333333333,0.285714285714286,0.28571428571…	869	0	0	0	1	1	1	yes	READ	NA
TCGA-EI-6882-01A	chr7:140801409-140801410	BRAF	TCGA-EI-6882-01A	chr7	140800481	140801412	-	DA	chr7_140800481_140801412_DA_chr7:140801409-140801410	JUNC00091280	1	0	1	10	0.795451	0.350215	1,1,1,1,1,1,1,1,1,1,1,1,1,1,1,1,1,1,1,1,1,1,1,1,1,1,1,1,1,1,1,1,1,1,1,1,1,1,1,1,1,1,1,1,1,1,1,1,1,1,1,1,1,1,1,1,1,1,1,1,1,1,1,1,1,1,1,1,1,1,1,1,1,1,1,1,1,1,1,1,1,1,1,1,1,1,1,1,1,1,1,1,1,1,1,1,1,1,1,1,1,1,0.956521739130435,0.944444444444444,0.928571428571429,0.875,0.857142857142857,0.833333333333333,0.833333333333333,0.777777777777778,0.75,0.75,0.714285714285714,0.444444444444444,0.4,0.38888888888…	1155	0	0	0	0	0	1	yes	READ	NA
TCGA-AG-A01W-01A	chr7:151064767-151064768	SLC4A2	TCGA-AG-A01W-01A	chr7	151064767	151064848	+	DA	chr7_151064767_151064848_DA_chr7:151064767-151064768	JUNC00094025	1	0	1	32	0.82839	0.28099	1,1,1,1,1,1,1,1,1,1,1,1,1,1,1,1,1,1,1,1,1,1,1,1,1,1,1,1,1,1,1,1,1,1,1,1,1,1,1,1,1,1,1,1,1,1,1,1,1,1,1,1,1,1,1,1,1,1,1,1,1,1,1,1,1,1,1,1,1,1,1,1,1,1,1,1,1,1,1,1,1,1,1,1,1,1,1,0.993630573248408,0.972972972972973,0.96551724137931,0.95959595959596,0.950980392156863,0.949640287769784,0.942148760330578,0.941747572815534,0.939393939393939,0.926267281105991,0.922651933701657,0.92156862745098,0.9177215189…	10410	0	0	0	0	0	0	no	READ	NA
TCGA-F5-6814-01A	chr7:17798756-17798757	SNX13	TCGA-F5-6814-01A	chr7	17796939	17798690	-	DA	chr7_17796939_17798690_DA_chr7:17798756-17798757	JUNC00102919	0.439024	0	0.439024	54	0.275479	0.0655873	0.375,0.37037037037037,0.363636363636364,0.361111111111111,0.36046511627907,0.357142857142857,0.352631578947368,0.352631578947368,0.350785340314136,0.346820809248555,0.345238095238095,0.343434343434343,0.342857142857143,0.342465753424658,0.342391304347826,0.342281879194631,0.340425531914894,0.337386018237082,0.335227272727273,0.335051546391753,0.334355828220859,0.333333333333333,0.330578512396694…	6143	0	0	0	0	0	0	no	READ	NA
TCGA-EI-6506-01A	chr7:76395252-76395253	ZP3	TCGA-EI-6506-01A	chr7	76397797	76425052	+	DA	chr7_76397797_76425052_DA_chr7:76395252-76395253	JUNC00110425	1	0	1	20	0.919974	0.113462	1,1,1,1,1,1,1,1,1,1,1,1,1,1,1,1,1,1,1,1,1,1,1,1,1,1,1,1,1,1,1,1,1,1,1,1,1,1,1,1,1,1,1,1,1,1,1,1,1,1,0.983870967741935,0.982456140350877,0.982456140350877,0.978260869565217,0.977777777777778,0.976190476190476,0.972222222222222,0.971428571428571,0.96875,0.96875,0.967741935483871,0.967741935483871,0.965034965034965,0.962962962962963,0.962962962962963,0.952380952380952,0.95,0.95,0.947368421052632,0.9…	4356	0	0	0	0	0	0	no	READ	NA
TCGA-AG-A002-01A	chr7:94527207-94527208	CASD1	TCGA-AG-A002-01A	chr7	94528250	94533205	+	DA	chr7_94528250_94533205_DA_chr7:94527207-94527208	JUNC00006649	0.538462	0	0.538462	7	0.0628328	0.0657652	0.357142857142857,0.333333333333333,0.307692307692308,0.3,0.266666666666667,0.25,0.204545454545455,0.2,0.192307692307692,0.181818181818182,0.180645161290323,0.173913043478261,0.173553719008264,0.16,0.16,0.15,0.142857142857143,0.130434782608696,0.125,0.117647058823529,0.114285714285714,0.114285714285714,0.105263157894737,0.0869565217391304,0.0836363636363636,0.0784313725490196,0.0771144278606965,0…	1723	0	0	0	0	0	0	no	READ	NA
TCGA-F5-6814-01A	chr7:99482160-99482161	ZNF789	TCGA-F5-6814-01A	chr7	99483853	99484030	+	DA	chr7_99483853_99484030_DA_chr7:99482160-99482161	JUNC00105701	0.0470588	0	0.0470588	8	0.00256956	0.00715913	0.0396039603960396,0.0327868852459016,0.0327868852459016,0.032258064516129,0.0246913580246914,0.0188679245283019,0.0181818181818182,0.018018018018018,0.0170454545454545,0.016260162601626,0.0160427807486631,0.015625,0.0152671755725191,0.0136986301369863,0.0136054421768707,0.0114285714285714,0.0101010101010101,0.00826446280991736,0.0072463768115942,0.00671140939597315,0.00662251655629139,0.00518134…	48	0	0	0	0	0	0	no	READ	ESCA:3:1.57,STAD:6:1.51,LAML:1:0.68,OV:1:0.38,LUAD:2:0.36,SKCM:1:0.21,LUSC:1:0.19
TCGA-AG-A002-01A	chr8:101200097-101200098	ZNF706	TCGA-AG-A002-01A	chr8	101199239	101201607	-	DA	chr8_101199239_101201607_DA_chr8:101200097-101200098	JUNC00007124	0.0304183	0	0.0304183	8	0.00207731	0.0042112	0.0201294033069734,0.0155510480054091,0.0130368098159509,0.0129057489245209,0.0128205128205128,0.0127090301003344,0.0122535961640916,0.0120336943441637,0.0110529377545084,0.0109356014580802,0.0108695652173913,0.0101522842639594,0.0101102941176471,0.0100586756077117,0.00966767371601208,0.00919842312746386,0.00909577314071696,0.00856697819314642,0.00824317362184441,0.00823045267489712,0.00810185185…	466	0	0	0	5	3	4	no	READ	NA
TCGA-AG-A02N-01A	chr8:119570842-119570843	ENPP2	TCGA-AG-A02N-01A	chr8	119570841	119580116	-	DA	chr8_119570841_119580116_DA_chr8:119570842-119570843	JUNC00090804	1	0	1	12	0.692271	0.261048	1,1,1,1,1,1,1,1,1,1,1,1,1,1,1,1,1,1,1,1,1,1,1,1,1,1,1,1,0.944444444444444,0.91304347826087,0.909090909090909,0.904761904761905,0.904109589041096,0.902527075812274,0.894736842105263,0.886363636363636,0.882352941176471,0.875,0.875,0.867469879518072,0.857142857142857,0.857142857142857,0.851063829787234,0.84375,0.843137254901961,0.842105263157895,0.829787234042553,0.825,0.821428571428571,0.8197674418…	3535	0	0	0	2	1	3	no	READ	NA
TCGA-EI-6507-01A	chr8:120432123-120432124	MRPL13	TCGA-EI-6507-01A	chr8	120425366	120443185	-	DA	chr8_120425366_120443185_DA_chr8:120432123-120432124	JUNC00114652	0.0696517	0	0.0696517	14	0.00271538	0.00306684	0.0152284263959391,0.0144508670520231,0.0129198966408269,0.0114613180515759,0.00970873786407767,0.00954198473282443,0.00842696629213483,0.0075187969924812,0.00746268656716418,0.00735294117647059,0.00721153846153846,0.00709219858156028,0.0069284064665127,0.0066006600660066,0.00657894736842105,0.00650406504065041,0.00642054574638844,0.00641025641025641,0.00614754098360656,0.00606060606060606,0.0060…	241	0	0	0	1	1	1	no	READ	NA
TCGA-AG-A02N-01A	chr8:29146541-29146542	KIF13B	TCGA-AG-A02N-01A	chr8	29146540	29147392	-	DA	chr8_29146540_29147392_DA_chr8:29146541-29146542	JUNC00088767	1	0	1	6	0.813	0.333432	1,1,1,1,1,1,1,1,1,1,1,1,1,1,1,1,1,1,1,1,1,1,1,1,1,1,1,1,1,1,1,1,1,1,1,1,1,1,1,1,1,1,1,1,1,1,1,1,1,1,1,1,1,1,1,1,1,1,1,1,1,1,1,1,1,1,1,1,1,1,1,1,1,1,1,1,1,1,1,1,1,1,1,1,1,1,1,1,1,1,1,1,1,1,1,1,1,1,1,1,1,1,1,1,1,1,1,1,1,1,0.8,0.6,0.578947368421053,0.5,0.5,0.5,0.411764705882353,0.4,0.394736842105263,0.377777777777778,0.352941176470588,0.333333333333333,0.333333333333333,0.315789473684211,0.3125,0.31…	3567	0	0	0	0	0	0	no	READ	NA
TCGA-F5-6814-01A	chr8:55740215-55740216	TMEM68	TCGA-F5-6814-01A	chr8	55743620	55750964	-	DA	chr8_55743620_55750964_DA_chr8:55740215-55740216	JUNC00109958	0.0685714	0	0.0685714	12	0.00852479	0.00875845	0.037037037037037,0.0347826086956522,0.0336538461538462,0.0297029702970297,0.0288065843621399,0.0285714285714286,0.0278884462151394,0.0251256281407035,0.0251256281407035,0.0238095238095238,0.0232558139534884,0.0224719101123595,0.0214285714285714,0.0204778156996587,0.0204081632653061,0.0202020202020202,0.019672131147541,0.0192307692307692,0.0185873605947955,0.0182926829268293,0.0176678445229682,0.…	303	0	0	0	4	2	5	no	READ	NA
TCGA-F5-6814-01A	chr8:69600601-69600602	SULF1	TCGA-F5-6814-01A	chr8	69589141	69600603	+	DA	chr8_69589141_69600603_DA_chr8:69600601-69600602	JUNC00110344	1	0	1	83	0.827508	0.313792	1,1,1,1,1,1,1,1,1,1,1,1,1,1,1,1,1,1,1,1,1,1,1,1,1,1,1,1,1,1,1,1,1,1,1,1,1,1,1,1,1,1,1,1,1,1,1,1,1,1,1,1,1,1,1,1,1,1,1,1,1,1,1,1,1,1,1,1,1,1,1,1,1,1,1,1,1,1,1,1,1,1,1,1,1,1,1,1,1,1,1,1,1,1,1,1,1,1,1,1,1,1,1,1,1,1,1,0.998281786941581,0.996587030716723,0.996341463414634,0.994047619047619,0.975,0.972972972972973,0.517241379310345,0.470588235294118,0.377358490566038,0.348993288590604,0.342105263157895…	13323	0	0	0	1	0	2	no	READ	NA
TCGA-AG-A002-01A	chr9:122892909-122892910	RC3H2	TCGA-AG-A002-01A	chr9	122883379	122890312	-	DA	chr9_122883379_122890312_DA_chr9:122892909-122892910	JUNC00007461	0.451613	0	0.451613	14	0.204891	0.103071	0.416666666666667,0.411764705882353,0.373493975903614,0.366197183098592,0.357142857142857,0.352112676056338,0.347826086956522,0.346666666666667,0.346153846153846,0.340425531914894,0.337209302325581,0.335664335664336,0.333333333333333,0.333333333333333,0.333333333333333,0.333333333333333,0.326086956521739,0.325581395348837,0.324675324675325,0.322033898305085,0.321428571428571,0.318965517241379,0.3…	1842	0	0	0	0	0	2	no	READ	NA
TCGA-AH-6897-01A	chr9:14672828-14672829	ZDHHC21	TCGA-AH-6897-01A	chr9	14662326	14672830	-	DA	chr9_14662326_14672830_DA_chr9:14672828-14672829	JUNC00090177	1	0	1	7	0.817065	0.305397	1,1,1,1,1,1,1,1,1,1,1,1,1,1,1,1,1,1,1,1,1,1,1,1,1,1,1,1,1,1,1,1,1,1,1,1,1,1,1,1,1,1,1,1,1,1,1,1,1,1,1,1,1,1,1,1,1,1,1,1,1,1,1,1,1,1,1,1,1,1,1,1,1,1,1,1,1,1,1,1,1,1,1,1,1,1,1,1,1,1,1,1,1,1,0.954545454545455,0.947368421052632,0.944444444444444,0.941176470588235,0.925925925925926,0.909090909090909,0.9,0.9,0.875,0.875,0.875,0.857142857142857,0.833333333333333,0.833333333333333,0.818181818181818,0.75,…	1583	0	0	0	0	0	0	no	READ	NA
TCGA-AG-A02N-01A	chr9:6254554-6254555	IL33	TCGA-AG-A02N-01A	chr9	6254553	6255968	+	DA	chr9_6254553_6255968_DA_chr9:6254554-6254555	JUNC00091989	1	0	1	10	0.863921	0.268392	1,1,1,1,1,1,1,1,1,1,1,1,1,1,1,1,1,1,1,1,1,1,1,1,1,1,1,1,1,1,1,1,1,1,1,1,1,1,1,1,1,1,1,1,1,1,1,1,1,1,1,1,1,1,1,1,1,1,1,1,1,1,1,1,1,1,1,1,1,1,1,1,1,1,1,1,1,1,1,1,1,1,1,1,1,1,1,1,1,1,1,1,1,1,1,1,1,1,1,1,0.997888810696692,0.992957746478873,0.992619926199262,0.991803278688525,0.990909090909091,0.985795454545455,0.984848484848485,0.984251968503937,0.983870967741935,0.980582524271845,0.966666666666667,0…	11412	0	0	0	0	0	0	no	READ	NA
TCGA-AG-A002-01A	chr9:63832158-63832159	FRG1JP	TCGA-AG-A002-01A	chr9	63833448	63834436	-	DA	chr9_63833448_63834436_DA_chr9:63832158-63832159	JUNC00007299	1	0	1	57	0.967125	0.145472	1,1,1,1,1,1,1,1,1,1,1,1,1,1,1,1,1,1,1,1,1,1,1,1,1,1,1,1,1,1,1,1,1,1,1,1,1,1,1,1,1,1,1,1,1,1,1,1,1,1,1,1,1,1,1,1,1,1,1,1,1,1,1,1,1,1,1,1,1,1,1,1,1,1,1,1,1,1,1,1,1,1,1,1,1,1,1,1,1,1,1,1,1,1,1,1,1,1,1,1,1,1,1,1,1,1,1,1,1,1,0.989247311827957,0.985507246376812,0.984848484848485,0.983870967741935,0.983870967741935,0.981818181818182,0.981481481481482,0.981132075471698,0.980769230769231,0.978723404255319…	6419	0	0	0	0	0	0	no	READ	NA
TCGA-F5-6810-01A	chr9:99069675-99069676	COL15A1	TCGA-F5-6810-01A	chr9	99068670	99069673	+	DA	chr9_99068670_99069673_DA_chr9:99069675-99069676	JUNC00119478	1	0	1	265	0.995031	0.0131243	1,1,1,1,1,1,1,1,1,1,1,1,1,1,1,1,1,1,1,1,1,1,1,1,1,1,1,1,1,1,1,1,1,1,1,1,1,1,1,1,1,1,1,1,1,1,1,1,1,1,1,1,1,1,1,1,1,1,1,1,1,1,1,1,1,1,1,1,1,1,1,1,1,1,1,1,1,1,1,1,1,1,1,1,1,1,1,1,1,1,1,1,1,1,1,1,1,1,1,1,1,1,1,1,1,1,1,1,1,1,1,1,1,1,1,1,1,1,1,1,1,0.998784933171324,0.997005988023952,0.995283018867924,0.994974874371859,0.993197278911565,0.989583333333333,0.985074626865672,0.983870967741935,0.98305084745…	14376	0	0	0	0	0	0	no	READ	NA
TCGA-AG-3892-01A	chrX:100664774-100664775	SRPX2	TCGA-AG-3892-01A	chrX	100664950	100665243	+	DA	chrX_100664950_100665243_DA_chrX:100664774-100664775	JUNC00007504	0.6	0	0.6	6	0.257864	0.0700708	0.545454545454545,0.5,0.5,0.466666666666667,0.4,0.380208333333333,0.374149659863946,0.37037037037037,0.351111111111111,0.343065693430657,0.340425531914894,0.334545454545455,0.333333333333333,0.333333333333333,0.328859060402685,0.32824427480916,0.327974276527331,0.322784810126582,0.317460317460317,0.317460317460317,0.315789473684211,0.314553990610329,0.311475409836066,0.307692307692308,0.307692307…	8320	0	0	0	0	0	0	no	READ	NA
TCGA-EI-6917-01A	chrX:119903391-119903392	AKAP14	TCGA-EI-6917-01A	chrX	119896267	119903214	+	DA	chrX_119896267_119903214_DA_chrX:119903391-119903392	JUNC00124049	1	0	1	6	0.105841	0.281347	1,1,1,1,1,1,1,1,1,1,1,0.75,0.666666666666667,0.5,0.5,0.5,0.375,0.333333333333333,0.333333333333333,0.289473684210526,0.25,0.166666666666667,0,0,0,0,0,0,0,0,0,0,0,0,0,0,0,0,0,0,0,0,0,0,0,0,0,0,0,0,0,0,0,0,0,0,0,0,0,0,0,0,0,0,0,0,0,0,0,0,0,0,0,0,0,0,0,0,0,0,0,0,0,0,0,0,0,0,0,0,0,0,0,0,0,0,0,0,0,0,0,0,0,0,0,0,0,0,0,0,0,0,0,0,0,0,0,0,0,0,0,0,0,0,0,0,0,0,0,0,0,0,0,0,0,0,0,0,0,0,0,0,0,0,0,0,0,0	54	0	0	0	0	0	0	no	READ	NA
TCGA-F5-6814-01A	chrX:120605555-120605556	MCTS1	TCGA-F5-6814-01A	chrX	120604247	120605407	+	DA	chrX_120604247_120605407_DA_chrX:120605555-120605556	JUNC00119512	0.423515	0	0.423515	335	0.275021	0.090161	0.420353982300885,0.420058139534884,0.419117647058824,0.414075286415712,0.396341463414634,0.395303326810176,0.393298059964727,0.385714285714286,0.383720930232558,0.381461675579323,0.377777777777778,0.37589928057554,0.375,0.374647887323944,0.371212121212121,0.369487485101311,0.368953068592058,0.366571699905033,0.366258741258741,0.366153846153846,0.36608442503639,0.365384615384615,0.365339578454333…	26498	0	0	0	0	0	1	no	READ	NA
TCGA-EI-6917-01A	chrX:13608322-13608323	EGFL6	TCGA-EI-6917-01A	chrX	13606513	13608324	+	DA	chrX_13606513_13608324_DA_chrX:13608322-13608323	JUNC00122091	1	0	1	6	0.565554	0.471729	1,1,1,1,1,1,1,1,1,1,1,1,1,1,1,1,1,1,1,1,1,1,1,1,1,1,1,1,1,1,1,1,1,1,1,1,1,1,1,1,1,1,1,1,1,1,1,1,1,1,1,1,1,1,1,1,1,1,1,1,1,1,1,1,1,1,1,1,1,1,1,1,1,1,1,1,0.833333333333333,0.75,0.75,0.625,0.555555555555556,0.5,0.5,0.5,0.428571428571429,0.4,0.352941176470588,0.333333333333333,0.222222222222222,0.21875,0.2,0.166666666666667,0.125,0.111111111111111,0.0769230769230769,0.0526315789473684,0,0,0,0,0,0,0,0…	432	0	0	0	0	0	0	no	READ	NA
TCGA-EI-6917-01A	chrX:16845936-16845937	RBBP7	TCGA-EI-6917-01A	chrX	16849301	16852046	-	DA	chrX_16849301_16852046_DA_chrX:16845936-16845937	JUNC00122209	0.544348	0	0.544348	626	0.398527	0.0829907	0.515711046323291,0.506193228736581,0.4975,0.492412746585736,0.492063492063492,0.491512915129151,0.489216799091941,0.489156626506024,0.488454706927176,0.487417218543046,0.486565705911089,0.484722222222222,0.484167049105094,0.482781026640676,0.481185860889396,0.480825958702065,0.480789754535752,0.480086893555395,0.479929161747344,0.479674796747967,0.478010093727469,0.477294685990338,0.476464612258…	70560	0	0	0	0	0	0	no	READ	NA
TCGA-F5-6814-01A	chrX:54455445-54455446	FGD1	TCGA-F5-6814-01A	chrX	54450301	54455448	-	DA	chrX_54450301_54455448_DA_chrX:54455445-54455446	JUNC00118347	1	0	1	11	0.79878	0.338871	1,1,1,1,1,1,1,1,1,1,1,1,1,1,1,1,1,1,1,1,1,1,1,1,1,1,1,1,1,1,1,1,1,1,1,1,1,1,1,1,1,1,1,1,1,1,1,1,1,1,1,1,1,1,1,1,1,1,1,1,1,1,1,1,1,1,1,1,1,1,1,1,1,1,1,1,1,1,1,1,1,1,1,1,1,1,1,1,1,1,1,1,1,1,1,1,1,1,1,1,1,1,0.971428571428571,0.933333333333333,0.857142857142857,0.833333333333333,0.75,0.75,0.75,0.666666666666667,0.6,0.6,0.56,0.545454545454545,0.5,0.486486486486487,0.451612903225806,0.428571428571429,0…	1868	0	0	0	0	0	0	no	READ	NA
TCGA-CI-6621-01A	chrX:54552291-54552292	GNL3L	TCGA-CI-6621-01A	chrX	54554692	54558436	+	DA	chrX_54554692_54558436_DA_chrX:54552291-54552292	JUNC00116309	0.444444	0	0.444444	44	0.327417	0.0541791	0.442857142857143,0.432692307692308,0.431578947368421,0.422907488986784,0.421052631578947,0.415584415584416,0.413793103448276,0.411764705882353,0.411764705882353,0.40625,0.404255319148936,0.404255319148936,0.4,0.4,0.398230088495575,0.393939393939394,0.393617021276596,0.393333333333333,0.389830508474576,0.38961038961039,0.389380530973451,0.388888888888889,0.3875,0.384615384615385,0.382488479262673…	4647	0	0	0	0	0	0	no	READ	NA
TCGA-F5-6814-01A	chr6:84748087-84748088	TBX18	TCGA-F5-6814-01A	chr6	84748087	84756698	-	DA	chr6_84748087_84756698_DA_chr6:84748087-84748088	JUNC00099806	1	0	1	7	0.436066	0.481492	1,1,1,1,1,1,1,1,1,1,1,1,1,1,1,1,1,1,1,1,1,1,1,1,1,1,1,1,1,1,1,1,1,1,1,1,1,1,1,1,1,1,1,1,1,1,1,1,1,1,1,1,1,1,1,1,1,1,1,0.982456140350877,0.714285714285714,0.538461538461538,0.526315789473684,0.5,0.5,0.452380952380952,0.4,0.4,0.357142857142857,0.166666666666667,0,0,0,0,0,0,0,0,0,0,0,0,0,0,0,0,0,0,0,0,0,0,0,0,0,0,0,0,0,0,0,0,0,0,0,0,0,0,0,0,0,0,0,0,0,0,0,0,0,0,0,0,0,0,0,0,0,0,0,0,0,0,0,0,0,0,0,0,0,0…	384	1.11022e-16	1.11022e-16	4.47388e-15	0	0	0	no	READ	NA
TCGA-W4-A7U3-01A	chr10:68941187-68941188	DDX50	TCGA-W4-A7U3-01A	chr10	68941194	68943213	+	DA	chr10_68941194_68943213_DA_chr10:68941187-68941188	JUNC00002614	1	0	1	140	0.997197	0.0153127	1,1,1,1,1,1,1,1,1,1,1,1,1,1,1,1,1,1,1,1,1,1,1,1,1,1,1,1,1,1,1,1,1,1,1,1,1,1,1,1,1,1,1,1,1,1,1,1,1,1,1,1,1,1,1,1,1,1,1,1,1,1,1,1,1,1,1,1,1,1,1,1,1,1,1,1,1,1,1,1,1,1,1,1,1,1,1,1,1,1,1,1,1,1,1,1,1,1,1,1,1,1,1,1,1,1,1,1,1,1,1,1,1,1,1,1,1,1,1,1,1,1,1,1,1,1,1,1,1,1,1,1,1,1,1,1,1,1,1,0.994708994708995,0.987730061349693,0.986928104575163,0.974025974025974,0.96875,0.966666666666667,0.951351351351351,0.885…	17696	0	0	0	1	0	0	no	TGCT	NA
TCGA-VF-A8AD-01A	chr14:106593079-106593080	IGHV3-53	TCGA-VF-A8AD-01A	chr14	106592979	106593081	-	DA	chr14_106592979_106593081_DA_chr14:106593079-106593080	JUNC00006726	1	0	1	132	0.45912	0.446405	1,1,1,1,1,1,1,1,1,1,1,1,1,1,1,1,1,1,1,1,1,1,1,1,1,1,1,1,1,1,1,1,1,1,1,1,1,1,0.997120921305182,0.996784565916399,0.982817869415808,0.980807412309729,0.976470588235294,0.971380471380471,0.966292134831461,0.957186544342508,0.942857142857143,0.931147540983607,0.9,0.893939393939394,0.892156862745098,0.851182197496523,0.833333333333333,0.823529411764706,0.8,0.8,0.796875,0.779034690799397,0.771428571428…	8614	0	0	0	0	0	0	no	TGCT	NA
TCGA-XE-AANI-01A	chr14:23405128-23405129	MYH6	TCGA-XE-AANI-01A	chr14	23405127	23405223	-	DA	chr14_23405127_23405223_DA_chr14:23405128-23405129	JUNC00006896	1	0	1	20	0.168919	0.375953	1,1,1,1,1,1,1,1,1,1,1,1,1,1,1,1,1,1,1,1,1,1,1,1,1,0,0,0,0,0,0,0,0,0,0,0,0,0,0,0,0,0,0,0,0,0,0,0,0,0,0,0,0,0,0,0,0,0,0,0,0,0,0,0,0,0,0,0,0,0,0,0,0,0,0,0,0,0,0,0,0,0,0,0,0,0,0,0,0,0,0,0,0,0,0,0,0,0,0,0,0,0,0,0,0,0,0,0,0,0,0,0,0,0,0,0,0,0,0,0,0,0,0,0,0,0,0,0,0,0,0,0,0,0,0,0,0,0,0,0,0,0,0,0,0,0,0,0	577	0	0	0	0	0	0	no	TGCT	NA
TCGA-YU-A94I-01A	chr16:22365011-22365012	CDR2	TCGA-YU-A94I-01A	chr16	22349849	22374231	-	DA	chr16_22349849_22374231_DA_chr16:22365011-22365012	JUNC00009060	0.0859375	0	0.0859375	11	0.018413	0.0170258	0.0808823529411765,0.0731707317073171,0.0645161290322581,0.0634920634920635,0.0581395348837209,0.0543478260869565,0.0540540540540541,0.0526315789473684,0.051948051948052,0.0512820512820513,0.0508474576271186,0.0449438202247191,0.0425531914893617,0.042483660130719,0.0408163265306122,0.0384615384615385,0.0372670807453416,0.037037037037037,0.0357142857142857,0.0352941176470588,0.0350877192982456,0.0…	359	0	0	0	1	1	2	no	TGCT	NA
TCGA-2G-AALR-01A	chr17:73391438-73391439	SDK2	TCGA-2G-AALR-01A	chr17	73390481	73391440	-	DA	chr17_73390481_73391440_DA_chr17:73391438-73391439	JUNC00011011	1	0	1	16	0.728988	0.439214	1,1,1,1,1,1,1,1,1,1,1,1,1,1,1,1,1,1,1,1,1,1,1,1,1,1,1,1,1,1,1,1,1,1,1,1,1,1,1,1,1,1,1,1,1,1,1,1,1,1,1,1,1,1,1,1,1,1,1,1,1,1,1,1,1,1,1,1,1,1,1,1,1,1,1,1,1,1,1,1,1,1,1,1,1,1,1,1,1,1,1,1,1,1,1,1,1,1,1,1,1,1,1,0.915254237288136,0.875,0.8,0.8,0.75,0.75,0,0,0,0,0,0,0,0,0,0,0,0,0,0,0,0,0,0,0,0,0,0,0,0,0,0,0,0,0,0,0,0,0,0,0,0,0,0,0	818	0	0	0	0	0	0	no	TGCT	NA
TCGA-W4-A7U2-01A	chr19:34684302-34684303	ZNF302	TCGA-W4-A7U2-01A	chr19	34683238	34684252	+	DA	chr19_34683238_34684252_DA_chr19:34684302-34684303	JUNC00014173	1	0	1	86	0.972784	0.141951	1,1,1,1,1,1,1,1,1,1,1,1,1,1,1,1,1,1,1,1,1,1,1,1,1,1,1,1,1,1,1,1,1,1,1,1,1,1,1,1,1,1,1,1,1,1,1,1,1,1,1,1,1,1,1,1,1,1,1,1,1,1,1,1,1,1,1,1,1,1,1,1,1,1,1,1,1,1,1,1,1,1,1,1,1,1,1,1,1,1,1,1,1,1,1,1,1,1,1,1,1,1,1,1,1,1,1,1,1,1,1,1,1,1,1,1,1,1,1,1,1,1,0.985915492957746,0.982456140350877,0.982142857142857,0.980769230769231,0.980392156862745,0.978260869565217,0.978260869565217,0.976190476190476,0.971428571…	4509	0	0	0	2	1	1	no	TGCT	NA
TCGA-XE-AAOL-01A	chr1:228147612-228147613	GUK1	TCGA-XE-AAOL-01A	chr1	228147544	228147621	+	DA	chr1_228147544_228147621_DA_chr1:228147612-228147613	JUNC00000983	0.141593	0	0.141593	16	0.0136982	0.00426256	0.0274636510500808,0.0268199233716475,0.0258620689655172,0.024,0.0224358974358974,0.0220030349013657,0.0216383307573416,0.0214938205265986,0.0213483146067416,0.0207774798927614,0.0205479452054795,0.0204918032786885,0.0199501246882793,0.01977587343441,0.0197144799456152,0.0192307692307692,0.0184254606365159,0.0181187355435621,0.0180436847103514,0.017825311942959,0.0176824680210685,0.01715511079342…	3033	0	0	0	1	0	0	no	TGCT	NA
TCGA-2G-AAFV-01A	chr2:229804227-229804228	TRIP12	TCGA-2G-AAFV-01A	chr2	229804227	229805730	-	DA	chr2_229804227_229805730_DA_chr2:229804227-229804228	JUNC00014096	1	0	1	35	0.965394	0.181226	1,1,1,1,1,1,1,1,1,1,1,1,1,1,1,1,1,1,1,1,1,1,1,1,1,1,1,1,1,1,1,1,1,1,1,1,1,1,1,1,1,1,1,1,1,1,1,1,1,1,1,1,1,1,1,1,1,1,1,1,1,1,1,1,1,1,1,1,1,1,1,1,1,1,1,1,1,1,1,1,1,1,1,1,1,1,1,1,1,1,1,1,1,1,1,1,1,1,1,1,1,1,1,1,1,1,1,1,1,1,1,1,1,1,1,1,1,1,1,1,1,1,1,1,1,1,1,1,1,1,1,1,1,1,1,1,1,1,1,0.987012987012987,0.979166666666667,0.974683544303797,0.9375,0,0,0,0,0	6101	0	0	0	0	0	0	no	TGCT	NA
TCGA-L5-A4OI-01A	chr10:49476311-49476312	ERCC6	TCGA-L5-A4OI-01A	chr10	49474242	49478354	-	DA	chr10_49474242_49478354_DA_chr10:49476311-49476312	JUNC00014622	0.210526	0	0.210526	8	0.00333499	0.0103067	0.05,0.0476190476190476,0.0454545454545455,0.0425531914893617,0.0392156862745098,0.0384615384615385,0.0377358490566038,0.036144578313253,0.0277777777777778,0.02,0.0196078431372549,0.0176991150442478,0.0175438596491228,0.0173913043478261,0.0154639175257732,0.0153846153846154,0.0121951219512195,0,0,0,0,0,0,0,0,0,0,0,0,0,0,0,0,0,0,0,0,0,0,0,0,0,0,0,0,0,0,0,0,0,0,0,0,0,0,0,0,0,0,0,0,0,0,0,0,0,0,0,0,0…	38	0	0	0	3	2	2	no	ESCA	NA
TCGA-L5-A4OX-01A	chr11:130910134-130910135	SNX19	TCGA-L5-A4OX-01A	chr11	130906721	130907953	-	DA	chr11_130906721_130907953_DA_chr11:130910134-130910135	JUNC00034699	0.329114	0	0.329114	26	0.225131	0.0272763	0.308571428571429,0.297297297297297,0.289405684754522,0.287769784172662,0.278145695364238,0.273885350318471,0.272058823529412,0.271570014144272,0.270777479892761,0.266871165644172,0.265666372462489,0.265232974910394,0.260869565217391,0.25972850678733,0.25968992248062,0.258766626360339,0.254847645429363,0.25462962962963,0.25434439178515,0.253571428571429,0.252873563218391,0.251457119067444,0.25,0.…	24231	0	0	0	0	0	0	no	ESCA	NA
TCGA-L5-A4OX-01A	chr11:130910134-130910135	SNX19	TCGA-L5-A4OX-01A	chr11	130910370	130911633	-	DA	chr11_130910370_130911633_DA_chr11:130910134-130910135	JUNC00034702	0.303797	0	0.303797	24	0.214795	0.0262343	0.282722513089005,0.274590163934426,0.272357723577236,0.266084193804607,0.265889830508475,0.265884652981427,0.264550264550265,0.260869565217391,0.259073842302879,0.255164034021871,0.254166666666667,0.253358925143954,0.253333333333333,0.252559726962457,0.25,0.25,0.246984126984127,0.245911568746214,0.244444444444444,0.244306418219462,0.242874845105328,0.241978609625668,0.241650294695481,0.240343347…	23314	0	0	0	1	0	1	no	ESCA	NA
TCGA-L5-A43J-01A	chr11:58610335-58610336	ZFP91,ZFP91-CNTF	TCGA-L5-A43J-01A	chr11	58610334	58610950	+	DA	chr11_58610334_58610950_DA_chr11:58610335-58610336	JUNC00021728	1	0	1	248	0.826499	0.10777	1,1,1,1,1,0.899280575539568,0.897142857142857,0.890625,0.890566037735849,0.885714285714286,0.883783783783784,0.883211678832117,0.882154882154882,0.881889763779528,0.879732739420935,0.878688524590164,0.877622377622378,0.877022653721683,0.875,0.874074074074074,0.873853211009174,0.87378640776699,0.873315363881402,0.871536523929471,0.871473354231975,0.871069182389937,0.869198312236287,0.8690476190476…	43964	0	0	0	0	0	0	no,no	ESCA	NA
TCGA-LN-A49O-01A	chr11:72755754-72755755	ARAP1,STARD10	TCGA-LN-A49O-01A	chr11	72755142	72757767	-	DA	chr11_72755142_72757767_DA_chr11:72755754-72755755	JUNC00026131	0.0740325	0	0.0740325	132	0.00854626	0.00262332	0.0160291438979964,0.0158244002041858,0.0149547422274695,0.0147545381382456,0.0139088729016787,0.0138386203959974,0.0136129506990434,0.013362381989833,0.0129809921186834,0.0129146275149538,0.0125588697017268,0.0123210513963858,0.0122897800776197,0.0122887864823349,0.0117171717171717,0.0117119362073262,0.0117093038055237,0.0115048320294524,0.0111738555809203,0.010989010989011,0.0109170305676856,0.…	7949	0	0	0	2	1	2	no,no	ESCA	NA
TCGA-LN-A49O-01A	chr11:72755754-72755755	ARAP1,STARD10	TCGA-LN-A49O-01A	chr11	72758633	72759234	-	DA	chr11_72758633_72759234_DA_chr11:72755754-72755755	JUNC00026140	0.24341	0	0.24341	434	0.197884	0.0131349	0.233624454148472,0.225693088637251,0.225087924970692,0.221739130434783,0.219006007646095,0.218721461187215,0.218346253229974,0.216699801192843,0.216423637759018,0.21608497723824,0.215894039735099,0.215610780539027,0.214454664914586,0.214258188824663,0.214198659354052,0.214141753443063,0.213729276250083,0.212926509186352,0.212723085780081,0.212131041193643,0.211637487126674,0.211274277593558,0.21…	180360	0	0	0	0	0	1	no,no	ESCA	NA
TCGA-LN-A49O-01A	chr11:72755754-72755755	ARAP1,STARD10	TCGA-LN-A49O-01A	chr11	72759381	72780975	-	DA	chr11_72759381_72780975_DA_chr11:72755754-72755755	JUNC00026143	0.204711	0	0.204711	365	0.146068	0.0165393	0.192790824685964,0.188648293963255,0.180266203703704,0.178805394990366,0.176143024618992,0.174499714122356,0.174378585086042,0.174192485168095,0.172626931567329,0.172234836198508,0.171472708547889,0.171271338724169,0.171193709792709,0.169206808321282,0.168261299901023,0.166723144696713,0.166108506363027,0.166062364031907,0.165867579908676,0.165289256198347,0.163985148514851,0.163232323232323,0.1…	133154	0	0	0	1	1	3	no,no	ESCA	NA
TCGA-LN-A49O-01A	chr11:72755754-72755755	ARAP1,STARD10	TCGA-LN-A49O-01A	chr11	72781294	72781664	-	DA	chr11_72781294_72781664_DA_chr11:72755754-72755755	JUNC00026150	0.0717891	0	0.0717891	128	0.0336727	0.00663755	0.0530554239696826,0.0513100436681223,0.0486039296794209,0.047713717693837,0.0473738414006179,0.047179148795777,0.0451732673267327,0.045045045045045,0.0447785585880046,0.0439770554493308,0.0433574207893274,0.0431222707423581,0.0428449014567266,0.0426465976795234,0.0424970691676436,0.0420279206465834,0.0420086914534042,0.0419215952866531,0.0416520826041302,0.0415197178582879,0.0410958904109589,0.0…	29007	0	0	0	0	0	0	no,no	ESCA	NA
TCGA-L5-A4OU-01A	chr12:133048750-133048751	ZNF84	TCGA-L5-A4OU-01A	chr12	133048081	133048753	+	DA	chr12_133048081_133048753_DA_chr12:133048750-133048751	JUNC00032533	1	0	1	14	0.995113	0.0201083	1,1,1,1,1,1,1,1,1,1,1,1,1,1,1,1,1,1,1,1,1,1,1,1,1,1,1,1,1,1,1,1,1,1,1,1,1,1,1,1,1,1,1,1,1,1,1,1,1,1,1,1,1,1,1,1,1,1,1,1,1,1,1,1,1,1,1,1,1,1,1,1,1,1,1,1,1,1,1,1,1,1,1,1,1,1,1,1,1,1,1,1,1,1,1,1,1,1,1,1,1,1,1,1,1,1,1,1,1,1,1,1,1,1,1,1,1,1,1,1,1,1,1,1,1,1,1,1,1,1,1,1,1,1,1,1,0.988636363636364,0.986301369863014,0.978260869565217,0.977777777777778,0.977272727272727,0.9765625,0.967213114754098,0.9545454…	6823	0	0	0	0	0	0	no	ESCA	NA
TCGA-IG-A8O2-01A	chr12:20621293-20621294	PDE3A	TCGA-IG-A8O2-01A	chr12	20616384	20621296	+	DA	chr12_20616384_20621296_DA_chr12:20621293-20621294	JUNC00031042	1	0	1	21	0.896566	0.273595	1,1,1,1,1,1,1,1,1,1,1,1,1,1,1,1,1,1,1,1,1,1,1,1,1,1,1,1,1,1,1,1,1,1,1,1,1,1,1,1,1,1,1,1,1,1,1,1,1,1,1,1,1,1,1,1,1,1,1,1,1,1,1,1,1,1,1,1,1,1,1,1,1,1,1,1,1,1,1,1,1,1,1,1,1,1,1,1,1,1,1,1,1,1,1,1,1,1,1,1,1,1,1,1,1,1,1,1,1,1,1,1,1,1,1,1,1,1,1,1,1,0.971428571428571,0.96551724137931,0.952380952380952,0.933333333333333,0.884615384615385,0.882352941176471,0.84,0.833333333333333,0.823529411764706,0.8181818…	3358	0	0	0	0	0	0	no	ESCA	NA
TCGA-LN-A7HZ-01A	chr12:49041916-49041917	KMT2D	TCGA-LN-A7HZ-01A	chr12	49042330	49042561	-	DA	chr12_49042330_49042561_DA_chr12:49041916-49041917	JUNC00026701	0.55814	0	0.55814	24	0.272321	0.0455917	0.423529411764706,0.403361344537815,0.391061452513966,0.379310344827586,0.376923076923077,0.367469879518072,0.356209150326797,0.355371900826446,0.337078651685393,0.335365853658537,0.335164835164835,0.334277620396601,0.326153846153846,0.325396825396825,0.325396825396825,0.32512315270936,0.323651452282158,0.32035175879397,0.319444444444444,0.318725099601594,0.318007662835249,0.314741035856574,0.313…	11309	0	0	0	0	0	0	yes	ESCA	NA
TCGA-2H-A9GI-01A	chr12:56163762-56163763	AC073896.4,SMARCC2	TCGA-2H-A9GI-01A	chr12	56185092	56186155	-	DA	chr12_56185092_56186155_DA_chr12:56163762-56163763	JUNC00027229	0.00131119	0	0.00131119	6	0.000175717	0.000283406	0.00126707025200619,0.00123634865031939,0.00122586576769844,0.000989119683481701,0.000894810101411811,0.000825423029302518,0.000809880542619964,0.000769763682549457,0.000647668393782383,0.000638026371756699,0.000619348445435402,0.000609702987544639,0.000601503759398496,0.00056290458767239,0.000560381059120202,0.000547645125958379,0.00054525627044711,0.000541223164351434,0.000532821824381927,0.000…	206	0	0	0	2	0	1	no,no	ESCA	NA
TCGA-LN-A4MQ-01A	chr12:56181099-56181100	AC073896.4,SMARCC2	TCGA-LN-A4MQ-01A	chr12	56178093	56178404	-	DA	chr12_56178093_56178404_DA_chr12:56181099-56181100	JUNC00035196	0.0457919	0	0.0457919	290	0.0361903	0.00350352	0.0435856457939852,0.0427715996578272,0.0425396825396825,0.0423011844331641,0.042299672326482,0.0418133183162044,0.0415449960180515,0.0415198792148968,0.0412442396313364,0.0411797440178075,0.0411418975650714,0.0406067458074242,0.0404480398257623,0.0403088803088803,0.0401407180227314,0.0399913996989895,0.0396953985742061,0.0394877267876201,0.0393084798145644,0.0392156862745098,0.0391412488545621,0…	41669	0	0	0	0	0	0	no,no	ESCA	NA
TCGA-IG-A97H-01A	chr12:57533950-57533951	DCTN2	TCGA-IG-A97H-01A	chr12	57533303	57534292	-	DA	chr12_57533303_57534292_DA_chr12:57533950-57533951	JUNC00032917	0.0232558	0	0.0232558	13	0.00402255	0.00215963	0.0113568439928273,0.00832177531206657,0.00830258302583026,0.00827912477823773,0.00823852491173009,0.00820152314001172,0.00807217473884141,0.00769971126082772,0.00763807285546416,0.00743955362678239,0.0074318744838976,0.00712489522212909,0.00703324808184143,0.00695594567737661,0.00682805710738672,0.00681375730045425,0.00656006560065601,0.00653950953678474,0.00641025641025641,0.0063875088715401,0.…	1462	0	0	0	2	1	2	no	ESCA	NA
TCGA-LN-A8I1-01A	chr13:36174568-36174569	CCDC169-SOHLH2,SOHLH2	TCGA-LN-A8I1-01A	chr13	36174567	36174722	-	DA	chr13_36174567_36174722_DA_chr13:36174568-36174569	JUNC00030866	1	0	1	76	0.42	0.495212	1,1,1,1,1,1,1,1,1,1,1,1,1,1,1,1,1,1,1,1,1,1,1,1,1,1,1,1,1,1,1,1,1,1,1,1,1,1,1,1,1,1,1,1,1,1,1,1,1,1,1,1,1,1,1,1,1,1,1,1,1,1,1,0,0,0,0,0,0,0,0,0,0,0,0,0,0,0,0,0,0,0,0,0,0,0,0,0,0,0,0,0,0,0,0,0,0,0,0,0,0,0,0,0,0,0,0,0,0,0,0,0,0,0,0,0,0,0,0,0,0,0,0,0,0,0,0,0,0,0,0,0,0,0,0,0,0,0,0,0,0,0,0,0,0,0,0,0,0,0	2110	0	0	0	0	0	0	no,no	ESCA	NA
TCGA-IC-A6RF-01A	chr14:104174983-104174984	KIF26A	TCGA-IC-A6RF-01A	chr14	104174310	104174982	+	DA	chr14_104174310_104174982_DA_chr14:104174983-104174984	JUNC00043009	0.846154	0	0.846154	11	0.43297	0.137393	0.8,0.772727272727273,0.736842105263158,0.705882352941177,0.666666666666667,0.652173913043478,0.642857142857143,0.638888888888889,0.636363636363636,0.62962962962963,0.619047619047619,0.6,0.6,0.6,0.589285714285714,0.588235294117647,0.585365853658537,0.581818181818182,0.578947368421053,0.571428571428571,0.566037735849057,0.5625,0.5625,0.560606060606061,0.557894736842105,0.555555555555556,0.55102040…	4018	0	0	0	0	0	0	no	ESCA	NA
TCGA-JY-A6FD-01A	chr14:22923052-22923053	PRMT5	TCGA-JY-A6FD-01A	chr14	22924183	22924306	-	DA	chr14_22924183_22924306_DA_chr14:22923052-22923053	JUNC00041949	0.00377216	0	0.00377216	10	0.000535704	0.000869915	0.00313602508820071,0.00288933834151979,0.00275292498279422,0.00257981296356014,0.00252016129032258,0.00243087207535703,0.00241675617615467,0.002356637863315,0.0023094688221709,0.00228384991843393,0.00227186671715259,0.00217932752179328,0.00217864923747277,0.00216216216216216,0.00211774671749259,0.00199335548172757,0.00198412698412698,0.0019782393669634,0.00193704600484262,0.00188906062167268,0.0…	226	0	0	0	0	0	1	no	ESCA	NA
TCGA-2H-A9GK-01A	chr14:36308190-36308191	MBIP	TCGA-2H-A9GK-01A	chr14	36300823	36311573	-	DA	chr14_36300823_36311573_DA_chr14:36308190-36308191	JUNC00037459	0.219355	0	0.219355	34	0.0482545	0.0262581	0.166666666666667,0.150214592274678,0.120689655172414,0.112359550561798,0.106508875739645,0.103092783505155,0.102127659574468,0.101648351648352,0.0932475884244373,0.0871080139372822,0.0837696335078534,0.0837004405286344,0.0833333333333333,0.0828729281767956,0.0816326530612245,0.0810810810810811,0.0789473684210526,0.0788863109048724,0.078125,0.0759493670886076,0.0745614035087719,0.0734463276836158…	2276	0	0	0	5	3	4	no	ESCA	NA
TCGA-LN-A49W-01A	chr14:39308448-39308449	MIA2	TCGA-LN-A49W-01A	chr14	39313441	39314739	+	DA	chr14_39313441_39314739_DA_chr14:39308448-39308449	JUNC00046756	0.454068	0	0.454068	173	0.348926	0.0276442	0.413725490196078,0.409090909090909,0.404371584699454,0.402860548271752,0.398523985239852,0.397003745318352,0.393341553637485,0.387628865979381,0.387587822014052,0.387459807073955,0.386075949367089,0.385288966725044,0.38479809976247,0.382045929018789,0.381861575178998,0.380782918149466,0.380655226209048,0.380073800738007,0.379446640316206,0.378676470588235,0.378661087866109,0.378378378378378,0.37…	36182	0	0	0	0	0	0	no	ESCA	NA
TCGA-2H-A9GK-01A	chr14:77442559-77442560	VIPAS39	TCGA-2H-A9GK-01A	chr14	77442662	77443119	-	DA	chr14_77442662_77443119_DA_chr14:77442559-77442560	JUNC00039277	0.408163	0	0.408163	40	0.34043	0.0270363	0.401253918495298,0.397590361445783,0.393258426966292,0.39,0.388278388278388,0.38135593220339,0.379661016949153,0.37962962962963,0.378854625550661,0.3775,0.376811594202899,0.376237623762376,0.375886524822695,0.375634517766497,0.375,0.373626373626374,0.372549019607843,0.372384937238494,0.372262773722628,0.371212121212121,0.370588235294118,0.369158878504673,0.368794326241135,0.367741935483871,0.367…	14381	0	0	0	0	0	0	no	ESCA	NA
TCGA-LN-A49P-01A	chr14:93209955-93209956	AL110118.2,UBR7	TCGA-LN-A49P-01A	chr14	93207441	93210648	+	DA	chr14_93207441_93210648_DA_chr14:93209955-93209956	JUNC00042036	0.0594203	0	0.0594203	41	0.00339574	0.003801	0.0251046025104603,0.0119176598049837,0.0117096018735363,0.0112359550561798,0.0109289617486339,0.0108695652173913,0.00977653631284916,0.0096,0.00920245398773006,0.00910470409711684,0.00910470409711684,0.00892857142857143,0.00841750841750842,0.00829187396351575,0.00825082508250825,0.00818330605564648,0.00788436268068331,0.00788177339901478,0.00772946859903382,0.00770416024653313,0.0076335877862595…	324	0	0	0	1	1	1	no,no	ESCA	NA
TCGA-LN-A8I1-01A	chr14:99502985-99502986	CCNK	TCGA-LN-A8I1-01A	chr14	99502984	99503611	+	DA	chr14_99502984_99503611_DA_chr14:99502985-99502986	JUNC00035352	1	0	1	142	0.987717	0.0161615	1,1,1,1,1,1,1,1,1,1,1,1,1,1,1,1,1,1,1,1,1,1,1,1,1,1,1,1,1,1,1,1,1,1,1,1,1,1,1,1,1,1,1,1,1,1,1,1,1,1,1,1,1,1,1,1,1,1,1,1,1,1,1,1,1,1,1,1,1,1,1,1,1,1,0.99889012208657,0.998724489795918,0.998595505617977,0.998505231689088,0.997347480106101,0.997275204359673,0.997101449275362,0.997084548104956,0.996415770609319,0.99581589958159,0.995717344753747,0.994350282485876,0.994029850746269,0.988188976377953,0…	67236	0	0	0	0	0	0	no	ESCA	NA
TCGA-V5-A7RE-01A	chr15:28808418-28808419	PDCD6IPP2	TCGA-V5-A7RE-01A	chr15	28808417	28815347	+	DA	chr15_28808417_28815347_DA_chr15:28808418-28808419	JUNC00039909	1	0	1	219	0.994226	0.0159801	1,1,1,1,1,1,1,1,1,1,1,1,1,1,1,1,1,1,1,1,1,1,1,1,1,1,1,1,1,1,1,1,1,1,1,1,1,1,1,1,1,1,1,1,1,1,1,1,1,1,1,1,1,1,1,1,1,1,1,1,1,1,1,1,1,1,1,1,1,1,1,1,1,1,1,1,1,1,1,1,1,1,1,1,1,1,1,1,1,1,1,1,1,1,1,1,1,1,1,1,1,1,1,1,1,1,1,1,1,1,1,1,1,1,1,1,0.998333333333333,0.998251748251748,0.998251748251748,0.998158379373849,0.997555012224939,0.996677740863787,0.996235884567127,0.99581589958159,0.994202898550725,0.9931…	47914	0	0	0	0	0	0	no	ESCA	NA
TCGA-L5-A4OI-01A	chr15:51568559-51568560	DMXL2	TCGA-L5-A4OI-01A	chr15	51568558	51576056	-	DA	chr15_51568558_51576056_DA_chr15:51568559-51568560	JUNC00044064	1	0	1	30	0.950491	0.167772	1,1,1,1,1,1,1,1,1,1,1,1,1,1,1,1,1,1,1,1,1,1,1,1,1,1,1,1,1,1,1,1,1,1,1,1,1,1,1,1,1,1,1,1,1,1,1,1,1,1,1,1,1,1,1,1,1,1,1,1,1,1,1,1,1,1,1,1,1,1,1,1,1,1,1,1,1,1,1,1,1,1,1,1,1,1,1,1,1,1,1,1,1,1,1,1,1,1,1,1,1,1,1,0.981481481481482,0.980769230769231,0.97979797979798,0.975,0.970588235294118,0.96969696969697,0.96875,0.96875,0.96875,0.966666666666667,0.96551724137931,0.962962962962963,0.96,0.96,0.96,0.95555…	3085	0	0	0	0	0	0	no	ESCA	NA
TCGA-L5-A43J-01A	chr15:90910291-90910292	MAN2A2	TCGA-L5-A43J-01A	chr15	90909504	90910501	+	DA	chr15_90909504_90910501_DA_chr15:90910291-90910292	JUNC00052090	0.242424	0	0.242424	16	0.0150323	0.0127622	0.08,0.0555555555555556,0.0537313432835821,0.0481049562682216,0.0454545454545455,0.0447058823529412,0.0397350993377483,0.03886925795053,0.0379965457685665,0.0348837209302326,0.0333333333333333,0.0330788804071247,0.0314465408805031,0.0305676855895196,0.0289330922242315,0.0283687943262411,0.0279823269513991,0.027027027027027,0.027027027027027,0.0261904761904762,0.0256410256410256,0.0255376344086022…	991	0	0	0	2	2	1	no	ESCA	NA
TCGA-L5-A4OI-01A	chr16:11779364-11779365	ZC3H7A	TCGA-L5-A4OI-01A	chr16	11779363	11781425	-	DA	chr16_11779363_11781425_DA_chr16:11779364-11779365	JUNC00048608	1	0	1	90	0.975082	0.0285438	1,1,1,1,1,1,1,1,1,1,1,1,1,1,1,1,1,1,1,1,1,1,1,1,1,1,1,1,1,1,1,1,1,1,1,1,1,1,1,1,1,1,1,1,1,1,1,1,1,1,1,1,1,1,1,1,1,1,1,1,0.993421052631579,0.991666666666667,0.990291262135922,0.98780487804878,0.987730061349693,0.987341772151899,0.987012987012987,0.986842105263158,0.984962406015038,0.981481481481482,0.980952380952381,0.980769230769231,0.980769230769231,0.980582524271845,0.980392156862745,0.97938144…	12472	0	0	0	0	0	0	no	ESCA	NA
TCGA-LN-A49Y-01A	chr16:29897851-29897852	SEZ6L2	TCGA-LN-A49Y-01A	chr16	29897121	29898941	-	DA	chr16_29897121_29898941_DA_chr16:29897851-29897852	JUNC00044734	0.159817	0	0.159817	35	0.00823339	0.00880094	0.0465116279069767,0.0392156862745098,0.0365296803652968,0.036144578313253,0.0353733857383492,0.025390625,0.0241935483870968,0.0222841225626741,0.0202020202020202,0.0200729927007299,0.02,0.0198019801980198,0.0185471406491499,0.0179856115107914,0.0179738562091503,0.0178571428571429,0.0178571428571429,0.0178571428571429,0.0165289256198347,0.0160965794768612,0.0160642570281124,0.0159857904085258,0.0…	727	0	0	0	2	1	1	no	ESCA	STAD:81:20.40,ESCA:38:19.90,OV:48:18.39,PCPG:5:2.70,UCS:1:1.82,SKCM:6:1.29,MESO:1:1.18,LUAD:5:0.89,HNSC:2:0.36,KIRC:2:0.33,KIRP:1:0.31,BRCA:3:0.25,LGG:1:0.19,LUSC:1:0.19
TCGA-LN-A9FO-01A	chr16:5075386-5075387	ALG1	TCGA-LN-A9FO-01A	chr16	5073256	5075398	+	DA	chr16_5073256_5075398_DA_chr16:5075386-5075387	JUNC00053142	0.243902	0	0.243902	10	0.0112316	0.0214993	0.1,0.0743801652892562,0.0688073394495413,0.064327485380117,0.062992125984252,0.0625,0.0610687022900763,0.0599250936329588,0.0588235294117647,0.0580645161290323,0.0546218487394958,0.053030303030303,0.0491803278688525,0.0486111111111111,0.0482758620689655,0.0480769230769231,0.0472103004291846,0.0454545454545455,0.0454545454545455,0.0448717948717949,0.0447154471544715,0.04375,0.04,0.038461538461538…	269	0	0	0	2	0	0	no	ESCA	NA
TCGA-LN-A49Y-01A	chr16:59826-59827	RHBDF1	TCGA-LN-A49Y-01A	chr16	60098	60216	-	DA	chr16_60098_60216_DA_chr16:59826-59827	JUNC00041186	0.35	0	0.35	14	0.0420465	0.0364361	0.189873417721519,0.188679245283019,0.161616161616162,0.134831460674157,0.130081300813008,0.116666666666667,0.111111111111111,0.108910891089109,0.10752688172043,0.104575163398693,0.0930232558139535,0.0897435897435897,0.0884353741496599,0.0875,0.0864197530864197,0.0845070422535211,0.0841584158415842,0.0829493087557604,0.0784313725490196,0.0778443113772455,0.0769230769230769,0.0763636363636364,0.07…	1027	0	0	0	1	0	0	no	ESCA	NA
TCGA-L5-A4OH-01A	chr17:44934831-44934832	KIF18B	TCGA-L5-A4OH-01A	chr17	44935416	44936032	-	DA	chr17_44935416_44936032_DA_chr17:44934831-44934832	JUNC00073375	0.422222	0	0.422222	152	0.293637	0.0440391	0.418181818181818,0.414634146341463,0.402061855670103,0.394422310756972,0.393939393939394,0.38135593220339,0.380952380952381,0.377622377622378,0.375796178343949,0.373015873015873,0.372881355932203,0.369318181818182,0.366533864541833,0.363309352517986,0.355889724310777,0.347517730496454,0.347417840375587,0.346534653465347,0.340153452685422,0.33974358974359,0.335120643431635,0.334608030592734,0.333…	13592	0	0	0	0	0	0	no	ESCA	NA
TCGA-Z6-A8JD-01A	chr17:45267093-45267094	MAP3K14-AS1	TCGA-Z6-A8JD-01A	chr17	45255218	45267113	+	DA	chr17_45255218_45267113_DA_chr17:45267093-45267094	JUNC00070942	0.0948905	0	0.0948905	26	0.0164777	0.0139995	0.0588235294117647,0.0576368876080692,0.0533333333333333,0.0524017467248908,0.0521978021978022,0.0503597122302158,0.050251256281407,0.0472222222222222,0.0454545454545455,0.0434782608695652,0.0425531914893617,0.042042042042042,0.0393258426966292,0.0392857142857143,0.0389016018306636,0.037037037037037,0.036231884057971,0.0352422907488987,0.0348837209302326,0.034375,0.033175355450237,0.0302013422818…	918	0	0	0	1	1	3	no	ESCA	NA
TCGA-L5-A8NM-01A	chr17:59586231-59586232	DHX40	TCGA-L5-A8NM-01A	chr17	59579879	59587896	+	DA	chr17_59579879_59587896_DA_chr17:59586231-59586232	JUNC00061870	0.160643	0	0.160643	80	0.014005	0.00868671	0.0575916230366492,0.048951048951049,0.0365853658536585,0.0305343511450382,0.0300429184549356,0.0288659793814433,0.0276243093922652,0.0273224043715847,0.0272277227722772,0.0253164556962025,0.0252707581227437,0.0251046025104603,0.0238095238095238,0.0237388724035608,0.0235294117647059,0.0233644859813084,0.0231958762886598,0.0230547550432277,0.0226843100189036,0.0218712029161604,0.0218408736349454,0…	1165	0	0	0	1	1	1	no	ESCA	NA
TCGA-L5-A43J-01A	chr17:75238385-75238386	GGA3	TCGA-L5-A43J-01A	chr17	75237777	75237982	-	DA	chr17_75237777_75237982_DA_chr17:75238385-75238386	JUNC00068049	0.0443548	0	0.0443548	11	0.00379104	0.00592706	0.032258064516129,0.0256410256410256,0.0222222222222222,0.0181159420289855,0.0179856115107914,0.0178571428571429,0.0176470588235294,0.0167224080267559,0.0151515151515152,0.0144404332129964,0.013986013986014,0.0136986301369863,0.0128205128205128,0.012448132780083,0.0122699386503067,0.0120481927710843,0.0114503816793893,0.0114503816793893,0.0113207547169811,0.010989010989011,0.0108254397834912,0.01…	171	0	0	0	0	0	0	no	ESCA	NA
TCGA-LN-A8HZ-01A	chr17:7670716-7670717	TP53	TCGA-LN-A8HZ-01A	chr17	7669690	7673535	-	DA	chr17_7669690_7673535_DA_chr17:7670716-7670717	JUNC00063105	0.0503145	0	0.0503145	24	0.00182957	0.00293343	0.0132827324478178,0.0119617224880383,0.0111779879621668,0.0108953102794884,0.0101626016260163,0.0086602139582272,0.00822437789962041,0.00797607178464606,0.00687285223367698,0.00667302192564347,0.006233303650935,0.00591327201051248,0.00586510263929619,0.00581689428426909,0.00565885206143896,0.00565770862800566,0.00556242274412855,0.00551589876703439,0.00531182372614598,0.00523731587561375,0.00512…	622	0	0	0	3	3	2	yes	ESCA	OV:14:5.36,DLBC:1:2.08,ESCA:1:0.52,LGG:2:0.38,SARC:1:0.38,COAD:1:0.33,STAD:1:0.25,LUSC:1:0.19,HNSC:1:0.18,BRCA:2:0.17
TCGA-LN-A4A4-01A	chr17:7674179-7674180	TP53	TCGA-LN-A4A4-01A	chr17	7669690	7670609	-	DA	chr17_7669690_7670609_DA_chr17:7674179-7674180	JUNC00068133	0.304913	0	0.304913	211	0.218634	0.0270669	0.304498269896194,0.293193717277487,0.270783847980998,0.267034990791897,0.264619883040936,0.2625,0.258645191852203,0.255555555555556,0.254125412541254,0.253339269813001,0.252293577981651,0.250128402670776,0.24912615189069,0.247926267281106,0.247691472026073,0.246644295302013,0.245569620253165,0.245179063360882,0.243389423076923,0.242404371584699,0.24235807860262,0.24124513618677,0.24045261669024,…	50666	0	0	0	0	0	0	yes	ESCA	NA
TCGA-VR-A8EW-01A	chr17:7675237-7675238	TP53	TCGA-VR-A8EW-01A	chr17	7675215	7675994	-	DA	chr17_7675215_7675994_DA_chr17:7675237-7675238	JUNC00056499	0.233285	0	0.233285	478	0.000196759	0.000721797	0.00482218203737191,0.0036563071297989,0.00325600325600326,0.00316598824061511,0.0027063599458728,0.00203045685279188,0.00189753320683112,0.00185835226099525,0.0017458777885548,0.00152983171851096,0.000908265213442325,0.000859634041508044,0.000815993472052224,0.000261096605744125,0,0,0,0,0,0,0,0,0,0,0,0,0,0,0,0,0,0,0,0,0,0,0,0,0,0,0,0,0,0,0,0,0,0,0,0,0,0,0,0,0,0,0,0,0,0,0,0,0,0,0,0,0,0,0,0,0,0,0,…	74	0	0	0	3	0	1	yes	ESCA	OV:7:2.68,READ:2:1.92,UCS:1:1.82,STAD:5:1.26,GBM:2:1.18,ESCA:2:1.05,LUAD:4:0.71,PRAD:3:0.58,LUSC:3:0.56,UCEC:1:0.50,LIHC:2:0.49,BRCA:5:0.42,SARC:1:0.38,SKCM:1:0.21,LGG:1:0.19,HNSC:1:0.18
TCGA-Z6-A8JD-01A	chr17:78973121-78973122	LGALS3BP	TCGA-Z6-A8JD-01A	chr17	78977214	78979824	-	DA	chr17_78977214_78979824_DA_chr17:78973121-78973122	JUNC00074738	0.139832	0	0.139832	3203	0.106587	0.0143999	0.137253755772491,0.136188349908667,0.135385829879613,0.135241230847157,0.134884583294707,0.133634029103839,0.132818218788125,0.128390536487837,0.127771208986107,0.127727514635444,0.127555691180958,0.127481750537786,0.126305929822033,0.125138594899708,0.125024399765762,0.1250149970006,0.124663896357859,0.124591947769314,0.124169466690246,0.123675525447282,0.123474865788189,0.122727554755848,0.122…	302782	0	0	0	4	2	3	no	ESCA	NA
TCGA-LN-A49Y-01A	chr17:79942204-79942205	TBC1D16	TCGA-LN-A49Y-01A	chr17	79944107	79944908	-	DA	chr17_79944107_79944908_DA_chr17:79942204-79942205	JUNC00055216	0.120301	0	0.120301	16	0.0119138	0.0129531	0.0847457627118644,0.0567375886524823,0.0547945205479452,0.0493827160493827,0.0448430493273543,0.0427350427350427,0.0395480225988701,0.0377358490566038,0.0352941176470588,0.0327868852459016,0.0284090909090909,0.0280373831775701,0.0277777777777778,0.0276243093922652,0.0269230769230769,0.0260869565217391,0.0256410256410256,0.0256410256410256,0.0256410256410256,0.0254777070063694,0.0253521126760563,…	439	0	0	0	0	0	0	no	ESCA	NA
TCGA-Z6-A9VB-01A	chr17:81855585-81855586	P4HB	TCGA-Z6-A9VB-01A	chr17	81855279	81859179	-	DA	chr17_81855279_81859179_DA_chr17:81855585-81855586	JUNC00069209	0.00291419	0	0.00291419	175	0.000158828	0.000121518	0.000698242755731409,0.000585568000960932,0.000550790778188685,0.000512151969457119,0.000450847388159108,0.00042475962466695,0.000424028268551237,0.000398903016704064,0.000393139712025161,0.000386398763523957,0.000383631713554987,0.000358719646799117,0.000334804443768072,0.000332211197732105,0.000313570360364706,0.000294408344373646,0.000288933834151979,0.000287047003946896,0.000281879485678354,0…	982	0	0	0	5	2	4	no	ESCA	NA
TCGA-L5-A4OI-01A	chr18:58979166-58979167	ZNF532	TCGA-L5-A4OI-01A	chr18	58981617	58983972	+	DA	chr18_58981617_58983972_DA_chr18:58979166-58979167	JUNC00064283	0.181818	0	0.181818	20	0.126378	0.0165834	0.175572519083969,0.174386920980926,0.163672654690619,0.160179640718563,0.154696132596685,0.153674832962138,0.152597402597403,0.152073732718894,0.151927437641723,0.151428571428571,0.150812064965197,0.150556030795552,0.150341685649203,0.15,0.149045521292217,0.149026248941575,0.148377125193199,0.14828431372549,0.147849462365591,0.147117296222664,0.146964856230032,0.146245059288538,0.146014206787687…	23167	0	0	0	0	0	0	no	ESCA	NA
TCGA-L5-A43C-01A	chr18:7043225-7043226	LAMA1	TCGA-L5-A43C-01A	chr18	7042250	7043227	-	DA	chr18_7042250_7043227_DA_chr18:7043225-7043226	JUNC00062677	1	0	1	6	0.521992	0.49212	1,1,1,1,1,1,1,1,1,1,1,1,1,1,1,1,1,1,1,1,1,1,1,1,1,1,1,1,1,1,1,1,1,1,1,1,1,1,1,1,1,1,1,1,1,1,1,1,1,1,1,1,1,1,1,1,1,1,1,1,1,1,1,1,1,0.990990990990991,0.981132075471698,0.976190476190476,0.966666666666667,0.962962962962963,0.960629921259842,0.95049504950495,0.9375,0.909090909090909,0.884615384615385,0.875,0.8,0.736842105263158,0.7,0.666666666666667,0,0,0,0,0,0,0,0,0,0,0,0,0,0,0,0,0,0,0,0,0,0,0,0,0,0…	1662	0	0	0	0	0	0	no	ESCA	NA
TCGA-L5-A8NL-01A	chr19:12930610-12930611	FARSA	TCGA-L5-A8NL-01A	chr19	12930341	12930429	-	DA	chr19_12930341_12930429_DA_chr19:12930610-12930611	JUNC00076053	0.447214	0	0.447214	305	0.352693	0.025187	0.435948361469712,0.405962059620596,0.399545970488082,0.397540983606557,0.397212543554007,0.396255850234009,0.395193591455274,0.394582723279649,0.393617021276596,0.393063583815029,0.392340425531915,0.391369047619048,0.391236306729264,0.38865096359743,0.387658227848101,0.387360594795539,0.386962552011096,0.386304909560723,0.384491114701131,0.384057971014493,0.383399209486166,0.381679389312977,0.38…	49379	0	0	0	0	0	0	no	ESCA	NA
TCGA-Z6-AAPN-01A	chr19:16659446-16659447	AC008764.4,SMIM7	TCGA-Z6-AAPN-01A	chr19	16654125	16659959	-	DA	chr19_16654125_16659959_DA_chr19:16659446-16659447	JUNC00073972	0.120249	0	0.120249	174	0.00283195	0.00248603	0.0125348189415042,0.010896898575021,0.0108695652173913,0.00953389830508475,0.00908402725208176,0.00871632329635499,0.007818052594172,0.00755786490316486,0.00683468603161042,0.00683005222981117,0.00681302043906132,0.00678221552373775,0.00674432863274065,0.00672529746508019,0.00668286755771567,0.00645624103299857,0.00644468313641246,0.0062667860340197,0.00558659217877095,0.00554287577437235,0.0053…	768	0	0	0	4	3	5	no,no	ESCA	NA
TCGA-L5-A891-01A	chr19:3653586-3653587	PIP5K1C	TCGA-L5-A891-01A	chr19	3656557	3660966	-	DA	chr19_3656557_3660966_DA_chr19:3653586-3653587	JUNC00060752	0.383053	0	0.383053	981	0.295636	0.0367929	0.380555555555556,0.378378378378378,0.371702637889688,0.367924528301887,0.362637362637363,0.358208955223881,0.355648535564854,0.353182751540041,0.353040540540541,0.34983498349835,0.347583643122677,0.346055979643766,0.341836734693878,0.341269841269841,0.340747330960854,0.338533541341654,0.336705202312139,0.335570469798658,0.334170854271357,0.331325301204819,0.330508474576271,0.33,0.329741379310345…	21233	0	0	0	0	0	0	no	ESCA	NA
TCGA-VR-A8EQ-01A	chr19:41436431-41436432	DMAC2	TCGA-VR-A8EQ-01A	chr19	41433673	41438218	-	DA	chr19_41433673_41438218_DA_chr19:41436431-41436432	JUNC00072469	0.18847	0	0.18847	85	0.0565216	0.0278377	0.152255639097744,0.150887573964497,0.140287769784173,0.129943502824859,0.128048780487805,0.120098039215686,0.119476268412439,0.112570356472795,0.106299212598425,0.101234567901235,0.100334448160535,0.0990712074303406,0.0978723404255319,0.0945273631840796,0.0914285714285714,0.0892857142857143,0.0885416666666667,0.0880989180834621,0.0850642927794263,0.0845771144278607,0.0829268292682927,0.082568807…	3614	0	0	0	2	2	2	no	ESCA	NA
TCGA-R6-A6KZ-01A	chr19:9338491-9338492	ZNF177,ZNF559-ZNF177	TCGA-R6-A6KZ-01A	chr19	9363084	9364862	+	DA	chr19_9363084_9364862_DA_chr19:9338491-9338492	JUNC00070888	0.0833333	0	0.0833333	7	0.0023053	0.00699495	0.04,0.036697247706422,0.0303030303030303,0.0285714285714286,0.027027027027027,0.0232558139534884,0.0217391304347826,0.0205479452054795,0.0145985401459854,0.0134228187919463,0.012987012987013,0.0119760479041916,0.0119047619047619,0.0112359550561798,0.00856531049250535,0.0078125,0.00625,0.00609756097560976,0.00492610837438424,0.00462962962962963,0.00324675324675325,0,0,0,0,0,0,0,0,0,0,0,0,0,0,0,0,…	34	0	0	0	0	0	1	no,no	ESCA	NA
TCGA-R6-A6KZ-01A	chr19:9338491-9338492	ZNF177,ZNF559-ZNF177	TCGA-R6-A6KZ-01A	chr19	9364948	9371610	+	DA	chr19_9364948_9371610_DA_chr19:9338491-9338492	JUNC00070889	0.119048	0	0.119048	10	0.0153299	0.0192118	0.0701754385964912,0.0697674418604651,0.0681818181818182,0.0666666666666667,0.0666666666666667,0.0662983425414365,0.0655737704918033,0.0588235294117647,0.0574257425742574,0.0540540540540541,0.0516431924882629,0.0492610837438424,0.048,0.0476190476190476,0.0473933649289099,0.0444444444444444,0.043956043956044,0.0432098765432099,0.04,0.0394736842105263,0.038961038961039,0.0364963503649635,0.03401360…	306	0	0	0	0	0	0	no,no	ESCA	NA
TCGA-JY-A938-01A	chr1:161052363-161052364	ARHGAP30	TCGA-JY-A938-01A	chr1	161052363	161052440	-	DA	chr1_161052363_161052440_DA_chr1:161052363-161052364	JUNC00010703	1	0	1	33	0.987771	0.0835401	1,1,1,1,1,1,1,1,1,1,1,1,1,1,1,1,1,1,1,1,1,1,1,1,1,1,1,1,1,1,1,1,1,1,1,1,1,1,1,1,1,1,1,1,1,1,1,1,1,1,1,1,1,1,1,1,1,1,1,1,1,1,1,1,1,1,1,1,1,1,1,1,1,1,1,1,1,1,1,1,1,1,1,1,1,1,1,1,1,1,1,1,1,1,1,1,1,1,1,1,1,1,1,1,1,1,1,1,1,1,1,1,1,1,1,1,1,1,1,1,1,1,1,1,1,1,1,1,1,1,1,1,1,1,1,0.984848484848485,0.982456140350877,0.968085106382979,0.96551724137931,0.957446808510638,0.953488372093023,0.942857142857143,0.93…	4194	0	0	0	0	0	0	no	ESCA	NA
TCGA-L5-A8NM-01A	chr1:16569072-16569073	NBPF1	TCGA-L5-A8NM-01A	chr1	16568030	16569073	-	DA	chr1_16568030_16569073_DA_chr1:16569072-16569073	JUNC00001599	0.279167	0	0.279167	67	0.149226	0.0472242	0.275092936802974,0.273789649415693,0.270642201834862,0.268085106382979,0.251908396946565,0.236902050113895,0.235732009925558,0.233618233618234,0.233595800524934,0.228658536585366,0.226666666666667,0.224199288256228,0.223946784922395,0.220720720720721,0.216326530612245,0.214285714285714,0.205298013245033,0.205128205128205,0.198863636363636,0.196261682242991,0.195979899497487,0.195488721804511,0.1…	6893	0	0	0	0	0	0	no	ESCA	NA
TCGA-L5-A43J-01A	chr1:183630633-183630634	ARPC5	TCGA-L5-A43J-01A	chr1	183623471	183630461	-	DA	chr1_183623471_183630461_DA_chr1:183630633-183630634	JUNC00011072	0.00762995	0	0.00762995	16	0.00129745	0.00163426	0.00606060606060606,0.00537634408602151,0.00528401585204756,0.00527306967984934,0.00519095291064145,0.00512400081984013,0.00508474576271186,0.00473372781065089,0.0043424317617866,0.0043261231281198,0.00428082191780822,0.00425531914893617,0.00424281984334204,0.0039814200398142,0.00377928949357521,0.00355239786856128,0.00347567030784508,0.00341296928327645,0.00330132052821128,0.00310903841883189,0.…	494	0	0	0	0	0	2	no	ESCA	NA
TCGA-L5-A4OI-01A	chr1:197122044-197122045	ASPM	TCGA-L5-A4OI-01A	chr1	197122043	197122159	-	DA	chr1_197122043_197122159_DA_chr1:197122044-197122045	JUNC00010831	1	0	1	40	0.986462	0.0839043	1,1,1,1,1,1,1,1,1,1,1,1,1,1,1,1,1,1,1,1,1,1,1,1,1,1,1,1,1,1,1,1,1,1,1,1,1,1,1,1,1,1,1,1,1,1,1,1,1,1,1,1,1,1,1,1,1,1,1,1,1,1,1,1,1,1,1,1,1,1,1,1,1,1,1,1,1,1,1,1,1,1,1,1,1,1,1,1,1,1,1,1,1,1,1,1,1,1,1,1,1,1,1,1,1,1,1,1,1,1,1,1,1,1,1,1,1,1,1,1,1,1,1,1,1,1,1,1,1,1,0.9875,0.983606557377049,0.981132075471698,0.977777777777778,0.975903614457831,0.972222222222222,0.966101694915254,0.959349593495935,0.9591…	7752	0	0	0	0	0	0	no	ESCA	NA
TCGA-JY-A6FA-01A	chr1:206586828-206586829	RASSF5	TCGA-JY-A6FA-01A	chr1	206583379	206584387	+	DA	chr1_206583379_206584387_DA_chr1:206586828-206586829	JUNC00014101	0.256185	0	0.256185	321	0.137091	0.0547232	0.248134328358209,0.245837414299706,0.231279970490594,0.223684210526316,0.221779548472776,0.216804979253112,0.216768916155419,0.216708023159636,0.21558872305141,0.209663503019845,0.207442596991291,0.20724907063197,0.20630081300813,0.204946996466431,0.20491029272899,0.20414201183432,0.203441295546559,0.201570680628272,0.20156862745098,0.201207243460765,0.200214132762313,0.2,0.199786324786325,0.199…	19137	0	0	0	0	0	0	no	ESCA	NA
TCGA-2H-A9GL-01A	chr1:247101790-247101791	ZNF669	TCGA-2H-A9GL-01A	chr1	247101319	247101987	-	DA	chr1_247101319_247101987_DA_chr1:247101790-247101791	JUNC00016333	0.204082	0	0.204082	30	0.0141852	0.0207399	0.0983606557377049,0.0967741935483871,0.0961538461538462,0.0729166666666667,0.0641025641025641,0.0615384615384615,0.0588235294117647,0.0568181818181818,0.0540540540540541,0.0508474576271186,0.0476190476190476,0.0476190476190476,0.0467289719626168,0.0461538461538462,0.0454545454545455,0.0444444444444444,0.0434782608695652,0.0420168067226891,0.04,0.0396039603960396,0.0390625,0.038961038961039,0.037…	229	0	0	0	1	1	1	no	ESCA	NA
TCGA-VR-AA4G-01A	chr1:43360097-43360098	CDC20	TCGA-VR-AA4G-01A	chr1	43360097	43360193	+	DA	chr1_43360097_43360193_DA_chr1:43360097-43360098	JUNC00004657	1	0	1	388	0.999797	0.00096358	1,1,1,1,1,1,1,1,1,1,1,1,1,1,1,1,1,1,1,1,1,1,1,1,1,1,1,1,1,1,1,1,1,1,1,1,1,1,1,1,1,1,1,1,1,1,1,1,1,1,1,1,1,1,1,1,1,1,1,1,1,1,1,1,1,1,1,1,1,1,1,1,1,1,1,1,1,1,1,1,1,1,1,1,1,1,1,1,1,1,1,1,1,1,1,1,1,1,1,1,1,1,1,1,1,1,1,1,1,1,1,1,1,1,1,1,1,1,1,1,1,1,1,1,1,1,1,1,1,1,1,1,1,1,1,1,1,1,1,1,1,0.998853211009174,0.998633879781421,0.998236331569665,0.998065764023211,0.997067448680352,0.996168582375479,0.9959514…	57544	0	0	0	0	0	0	no	ESCA	NA
TCGA-L5-A4OI-01A	chr1:46405621-46405622	FAAH	TCGA-L5-A4OI-01A	chr1	46405505	46405588	+	DA	chr1_46405505_46405588_DA_chr1:46405621-46405622	JUNC00004499	1	0	1	117	0.966371	0.040983	1,1,1,1,1,1,1,1,1,1,1,1,1,1,1,1,1,1,1,1,1,1,1,1,1,1,1,1,1,1,1,1,1,1,1,1,1,1,1,1,1,1,1,1,1,1,1,1,1,1,1,1,1,1,1,1,0.993197278911565,0.991735537190083,0.991735537190083,0.991304347826087,0.990566037735849,0.989247311827957,0.988439306358382,0.988304093567251,0.985074626865672,0.984375,0.984375,0.984126984126984,0.982758620689655,0.982658959537572,0.981132075471698,0.979591836734694,0.978723404255319…	10782	0	0	0	0	0	0	no	ESCA	NA
TCGA-L5-A8NM-01A	chr20:62336339-62336340	LAMA5	TCGA-L5-A8NM-01A	chr20	62336445	62336734	-	DA	chr20_62336445_62336734_DA_chr20:62336339-62336340	JUNC00091663	0.391521	0	0.391521	157	0.336577	0.0196711	0.382165605095541,0.380434782608696,0.380434782608696,0.37984496124031,0.375706214689266,0.375494071146245,0.373665480427046,0.372355430183357,0.369765791341377,0.36784140969163,0.367593712212817,0.367052023121387,0.365019011406844,0.363699582753825,0.363636363636364,0.359615384615385,0.359477124183007,0.359349593495935,0.359183673469388,0.357976653696498,0.356279069767442,0.356037151702786,0.355…	47635	0	0	0	0	0	0	no	ESCA	NA
TCGA-L5-A4OI-01A	chr21:31696222-31696223	SCAF4	TCGA-L5-A4OI-01A	chr21	31696221	31696569	-	DA	chr21_31696221_31696569_DA_chr21:31696222-31696223	JUNC00088539	1	0	1	146	0.998956	0.00486448	1,1,1,1,1,1,1,1,1,1,1,1,1,1,1,1,1,1,1,1,1,1,1,1,1,1,1,1,1,1,1,1,1,1,1,1,1,1,1,1,1,1,1,1,1,1,1,1,1,1,1,1,1,1,1,1,1,1,1,1,1,1,1,1,1,1,1,1,1,1,1,1,1,1,1,1,1,1,1,1,1,1,1,1,1,1,1,1,1,1,1,1,1,1,1,1,1,1,1,1,1,1,1,1,1,1,1,1,1,1,1,1,1,1,1,1,1,1,1,1,1,1,1,1,1,1,1,1,1,1,1,1,1,1,1,1,1,1,1,1,1,0.994186046511628,0.992805755395683,0.990825688073395,0.985507246376812,0.985294117647059,0.981132075471698,0.9803921…	19543	0	0	0	0	0	0	no	ESCA	NA
TCGA-L5-A8NQ-01A	chr21:46122158-46122159	COL6A2	TCGA-L5-A8NQ-01A	chr21	46122158	46122496	+	DA	chr21_46122158_46122496_DA_chr21:46122158-46122159	JUNC00058575	1	0	1	351	0.980336	0.0200028	1,1,1,1,1,1,1,1,1,1,1,1,1,1,1,1,1,1,1,1,1,1,1,1,1,1,1,1,1,1,1,1,1,1,1,1,1,1,1,1,1,1,1,1,1,1,1,1,1,0.999412800939518,0.999399038461538,0.999179655455291,0.999176615891313,0.998990918264379,0.998930481283422,0.998928762720943,0.998870056497175,0.998678996036988,0.998643147896879,0.998361193051459,0.998236331569665,0.997935712179298,0.997821350762527,0.997762863534676,0.997679814385151,0.99686520376…	280821	0	0	0	0	0	0	no	ESCA	NA
TCGA-L5-A43J-01A	chr22:20316119-20316120	DGCR6L	TCGA-L5-A43J-01A	chr22	20315476	20319639	-	DA	chr22_20315476_20319639_DA_chr22:20316119-20316120	JUNC00101887	0.102128	0	0.102128	72	0.0176712	0.010426	0.0694760820045558,0.0497925311203319,0.0459459459459459,0.0448717948717949,0.0437869822485207,0.0421052631578947,0.0395480225988701,0.0384160756501182,0.0383064516129032,0.0354166666666667,0.0323232323232323,0.031858407079646,0.030952380952381,0.0304407087687415,0.029940119760479,0.0299295774647887,0.0298313878080415,0.0289389067524116,0.0270104358502149,0.026835043409629,0.0266479663394109,0.02…	2216	0	0	0	1	1	1	no	ESCA	NA
TCGA-L5-A43J-01A	chr22:20992904-20992905	AC002470.2,LZTR1	TCGA-L5-A43J-01A	chr22	20992897	20993662	+	DA	chr22_20992897_20993662_DA_chr22:20992904-20992905	JUNC00102008	0.238806	0	0.238806	16	0.0159121	0.0260514	0.099009900990099,0.0892857142857143,0.087378640776699,0.0866666666666667,0.0845070422535211,0.0842105263157895,0.08,0.0729166666666667,0.0625,0.0617283950617284,0.0614035087719298,0.0610687022900763,0.0603448275862069,0.06,0.0592592592592593,0.058252427184466,0.0576923076923077,0.0549450549450549,0.0545454545454545,0.0518518518518519,0.0514705882352941,0.0495049504950495,0.0487804878048781,0.047…	331	0	0	0	0	0	2	no,yes	ESCA	NA
TCGA-LN-A9FO-01A	chr22:38742303-38742304	SUN2	TCGA-LN-A9FO-01A	chr22	38741571	38742301	-	DA	chr22_38741571_38742301_DA_chr22:38742303-38742304	JUNC00103176	0.155325	0	0.155325	105	0.121243	0.00816247	0.1425,0.141031708471368,0.138178555406012,0.138047138047138,0.137270942408377,0.135802469135802,0.135480288728484,0.135046310128473,0.13464927740571,0.134539732494099,0.13429888084266,0.134268537074148,0.131891137473831,0.131396957123098,0.130712979890311,0.130393551446183,0.130086313193588,0.130044843049327,0.129649309245484,0.1292984869326,0.129249410972736,0.129114570043378,0.129043418093755,…	63791	0	0	0	0	0	0	no	ESCA	NA
TCGA-Z6-A8JE-01A	chr2:108451112-108451113	GCC2	TCGA-Z6-A8JE-01A	chr2	108449689	108452399	+	DA	chr2_108449689_108452399_DA_chr2:108451112-108451113	JUNC00090991	0.294521	0	0.294521	43	0.022338	0.024517	0.131578947368421,0.121212121212121,0.117647058823529,0.0869565217391304,0.0857142857142857,0.0847457627118644,0.0833333333333333,0.0634920634920635,0.0592592592592593,0.0564971751412429,0.0563380281690141,0.0526315789473684,0.05078125,0.0467289719626168,0.0461538461538462,0.0454545454545455,0.0454545454545455,0.0447761194029851,0.0444444444444444,0.0427350427350427,0.0426356589147287,0.040404040…	541	0	0	0	1	1	2	no	ESCA	NA
TCGA-L5-A8NM-01A	chr2:111856680-111856681	ANAPC1	TCGA-L5-A8NM-01A	chr2	111856679	111856796	-	DA	chr2_111856679_111856796_DA_chr2:111856680-111856681	JUNC00083841	1	0	1	144	0.998746	0.0076376	1,1,1,1,1,1,1,1,1,1,1,1,1,1,1,1,1,1,1,1,1,1,1,1,1,1,1,1,1,1,1,1,1,1,1,1,1,1,1,1,1,1,1,1,1,1,1,1,1,1,1,1,1,1,1,1,1,1,1,1,1,1,1,1,1,1,1,1,1,1,1,1,1,1,1,1,1,1,1,1,1,1,1,1,1,1,1,1,1,1,1,1,1,1,1,1,1,1,1,1,1,1,1,1,1,1,1,1,1,1,1,1,1,1,1,1,1,1,1,1,1,1,1,1,1,1,1,1,1,1,1,1,1,1,1,1,1,1,1,1,1,0.997530864197531,0.993788819875776,0.993006993006993,0.992592592592593,0.98876404494382,0.988095238095238,0.98734177…	16538	0	0	0	0	0	0	no	ESCA	NA
TCGA-L5-A4OI-01A	chr2:152659190-152659191	PRPF40A	TCGA-L5-A4OI-01A	chr2	152659189	152659270	-	DA	chr2_152659189_152659270_DA_chr2:152659190-152659191	JUNC00080266	1	0	1	486	0.999457	0.00233595	1,1,1,1,1,1,1,1,1,1,1,1,1,1,1,1,1,1,1,1,1,1,1,1,1,1,1,1,1,1,1,1,1,1,1,1,1,1,1,1,1,1,1,1,1,1,1,1,1,1,1,1,1,1,1,1,1,1,1,1,1,1,1,1,1,1,1,1,1,1,1,1,1,1,1,1,1,1,1,1,1,1,1,1,1,1,1,1,1,1,1,1,1,1,1,1,1,1,1,1,1,1,1,1,1,1,1,1,1,1,1,1,1,1,1,1,1,1,1,1,1,1,1,1,1,1,1,1,1,1,1,1,1,1,1,1,1,1,1,1,0.99820788530466,0.997706422018349,0.994318181818182,0.993690851735016,0.993548387096774,0.990697674418605,0.9903225806…	86865	0	0	0	0	0	0	no	ESCA	NA
TCGA-L5-A43J-01A	chr2:179970564-179970565	CWC22	TCGA-L5-A43J-01A	chr2	179970563	179970650	-	DA	chr2_179970563_179970650_DA_chr2:179970564-179970565	JUNC00090030	1	0	1	129	0.998947	0.00496654	1,1,1,1,1,1,1,1,1,1,1,1,1,1,1,1,1,1,1,1,1,1,1,1,1,1,1,1,1,1,1,1,1,1,1,1,1,1,1,1,1,1,1,1,1,1,1,1,1,1,1,1,1,1,1,1,1,1,1,1,1,1,1,1,1,1,1,1,1,1,1,1,1,1,1,1,1,1,1,1,1,1,1,1,1,1,1,1,1,1,1,1,1,1,1,1,1,1,1,1,1,1,1,1,1,1,1,1,1,1,1,1,1,1,1,1,1,1,1,1,1,1,1,1,1,1,1,1,1,1,1,1,1,1,1,1,1,1,1,1,0.991666666666667,0.991666666666667,0.990825688073395,0.98936170212766,0.988636363636364,0.987951807228916,0.9861751152…	18563	0	0	0	0	0	0	no	ESCA	NA
TCGA-LN-A9FO-01A	chr2:219616041-219616042	STK11IP	TCGA-LN-A9FO-01A	chr2	219615341	219615707	+	DA	chr2_219615341_219615707_DA_chr2:219616041-219616042	JUNC00093140	0.518519	0	0.518519	14	0.0330406	0.0364328	0.135135135135135,0.128571428571429,0.125,0.122448979591837,0.111111111111111,0.108695652173913,0.108695652173913,0.103448275862069,0.0972222222222222,0.0921052631578947,0.0909090909090909,0.0909090909090909,0.0879120879120879,0.0879120879120879,0.0875,0.0862068965517241,0.0857142857142857,0.0833333333333333,0.0821917808219178,0.0808823529411765,0.0784313725490196,0.0775862068965517,0.07594936708…	401	0	0	0	0	0	0	no	ESCA	NA
TCGA-L5-A8NG-01A	chr2:232379198-232379199	ALPP	TCGA-L5-A8NG-01A	chr2	232379087	232379200	+	DA	chr2_232379087_232379200_DA_chr2:232379198-232379199	JUNC00097024	1	0	1	132	0.33836	0.472461	1,1,1,1,1,1,1,1,1,1,1,1,1,1,1,1,1,1,1,1,1,1,1,1,1,1,1,1,1,1,1,1,1,1,1,1,1,1,1,1,1,1,1,1,1,1,1,1,0.966666666666667,0.942857142857143,0.777777777777778,0.0666666666666667,0,0,0,0,0,0,0,0,0,0,0,0,0,0,0,0,0,0,0,0,0,0,0,0,0,0,0,0,0,0,0,0,0,0,0,0,0,0,0,0,0,0,0,0,0,0,0,0,0,0,0,0,0,0,0,0,0,0,0,0,0,0,0,0,0,0,0,0,0,0,0,0,0,0,0,0,0,0,0,0,0,0,0,0,0,0,0,0,0,0,0,0,0,0,0,0,0,0	1315	0	0	0	0	0	0	no	ESCA	NA
TCGA-LN-A49Y-01A	chr2:27376478-27376479	SNX17	TCGA-LN-A49Y-01A	chr2	27376520	27376606	+	DA	chr2_27376520_27376606_DA_chr2:27376478-27376479	JUNC00067104	0.551619	0	0.551619	545	0.513698	0.0138875	0.54305977710233,0.542207792207792,0.540880503144654,0.54066985645933,0.539339339339339,0.538819875776398,0.538156590683845,0.537803138373752,0.536683417085427,0.535714285714286,0.534954407294833,0.534081796311147,0.53363740022805,0.533011272141707,0.532944120100083,0.531531531531532,0.530973451327434,0.530697190426639,0.530049261083744,0.529616724738676,0.528846153846154,0.528486163863266,0.5283…	89660	0	0	0	0	0	0	no	ESCA	NA
TCGA-JY-A6FE-01A	chr2:33259585-33259586	LTBP1	TCGA-JY-A6FE-01A	chr2	33257511	33259588	+	DA	chr2_33257511_33259588_DA_chr2:33259585-33259586	JUNC00068744	1	0	1	297	0.995496	0.0138285	1,1,1,1,1,1,1,1,1,1,1,1,1,1,1,1,1,1,1,1,1,1,1,1,1,1,1,1,1,1,1,1,1,1,1,1,1,1,1,1,1,1,1,1,1,1,1,1,1,1,1,1,1,1,1,1,1,1,1,1,1,1,1,1,1,1,1,1,1,1,1,1,1,1,1,1,1,1,1,1,1,1,1,1,1,1,1,1,1,1,1,1,1,1,1,1,1,1,1,1,1,1,1,1,1,1,1,1,1,1,1,0.998106060606061,0.997844827586207,0.996655518394649,0.99645390070922,0.996108949416342,0.994764397905759,0.99438202247191,0.994219653179191,0.99390243902439,0.993893129770992,…	28509	0	0	0	0	0	0	no	ESCA	NA
TCGA-L5-A43J-01A,TCGA-L5-A4OI-01A	chr2:44323412-44323413	PREPL	TCGA-L5-A43J-01A,TCGA-L5-A4OI-01A	chr2	44323411	44326712	-	DA	chr2_44323411_44326712_DA_chr2:44323412-44323413	JUNC00084107,JUNC00076312	1	0	1,1	375	0.994729	0.0111551	1,1,1,1,1,1,1,1,1,1,1,1,1,1,1,1,1,1,1,1,1,1,1,1,1,1,1,1,1,1,1,1,1,1,1,1,1,1,1,1,1,1,1,1,1,1,1,1,1,1,1,1,1,1,1,1,1,1,1,1,1,1,1,1,1,1,1,1,1,1,1,1,1,1,1,1,1,1,1,1,1,1,1,1,1,1,1,1,1,1,1,1,1,1,1,1,1,1,1,1,1,1,1,1,1,1,1,1,0.996563573883162,0.995967741935484,0.995867768595041,0.995555555555556,0.995049504950495,0.994845360824742,0.994652406417112,0.994565217391304,0.99236641221374,0.992063492063492,0.99…	26931	0	0	0	0	0	0	no	ESCA	NA
TCGA-2H-A9GQ-01A	chr2:61283144-61283145	USP34	TCGA-2H-A9GQ-01A	chr2	61223296	61227067	-	DA	chr2_61223296_61227067_DA_chr2:61283144-61283145	JUNC00073381	0.0443415	0	0.0443415	335	0.0338318	0.00424442	0.044340723453909,0.0442338072669826,0.0436654366543665,0.0436187399030695,0.0430484693877551,0.042961789744605,0.04292343387471,0.0425806451612903,0.0415686274509804,0.0405534351145038,0.04052573932092,0.0401989225031082,0.0401209677419355,0.0398557258791704,0.0395846852693056,0.0392757660167131,0.0392029807225012,0.0386384544618215,0.0385674931129477,0.0383961943594971,0.0383880825057296,0.0383…	26341	0	0	0	1	0	1	no	ESCA	NA
TCGA-L5-A8NM-01A	chr2:61350390-61350391	USP34	TCGA-L5-A8NM-01A	chr2	61350389	61350568	-	DA	chr2_61350389_61350568_DA_chr2:61350390-61350391	JUNC00080862	1	0	1	73	0.996504	0.0109319	1,1,1,1,1,1,1,1,1,1,1,1,1,1,1,1,1,1,1,1,1,1,1,1,1,1,1,1,1,1,1,1,1,1,1,1,1,1,1,1,1,1,1,1,1,1,1,1,1,1,1,1,1,1,1,1,1,1,1,1,1,1,1,1,1,1,1,1,1,1,1,1,1,1,1,1,1,1,1,1,1,1,1,1,1,1,1,1,1,1,1,1,1,1,1,1,1,1,1,1,1,1,1,1,1,1,1,1,1,1,1,1,1,1,1,1,1,1,1,1,1,1,1,1,1,1,1,1,1,1,1,1,1,0.99,0.98989898989899,0.988304093567251,0.983240223463687,0.982142857142857,0.976470588235294,0.971014492753623,0.96969696969697,0.96…	12471	0	0	0	0	0	0	no	ESCA	NA
TCGA-LN-A9FQ-01A	chr2:71568338-71568339	DYSF	TCGA-LN-A9FQ-01A	chr2	71568338	71569820	+	DA	chr2_71568338_71569820_DA_chr2:71568338-71568339	JUNC00091193	1	0	1	13	0.988311	0.0830719	1,1,1,1,1,1,1,1,1,1,1,1,1,1,1,1,1,1,1,1,1,1,1,1,1,1,1,1,1,1,1,1,1,1,1,1,1,1,1,1,1,1,1,1,1,1,1,1,1,1,1,1,1,1,1,1,1,1,1,1,1,1,1,1,1,1,1,1,1,1,1,1,1,1,1,1,1,1,1,1,1,1,1,1,1,1,1,1,1,1,1,1,1,1,1,1,1,1,1,1,1,1,1,1,1,1,1,1,1,1,1,1,1,1,1,1,1,1,1,1,1,1,1,1,1,1,1,1,1,0.990825688073395,0.984615384615385,0.984496124031008,0.982456140350877,0.982142857142857,0.980769230769231,0.979166666666667,0.9791666666666…	5940	0	0	0	0	0	0	no	ESCA	NA
TCGA-RE-A7BO-01A	chr3:52510236-52510237	STAB1	TCGA-RE-A7BO-01A	chr3	52510235	52510349	+	DA	chr3_52510235_52510349_DA_chr3:52510236-52510237	JUNC00085044	1	0	1	28	0.999437	0.00425848	1,1,1,1,1,1,1,1,1,1,1,1,1,1,1,1,1,1,1,1,1,1,1,1,1,1,1,1,1,1,1,1,1,1,1,1,1,1,1,1,1,1,1,1,1,1,1,1,1,1,1,1,1,1,1,1,1,1,1,1,1,1,1,1,1,1,1,1,1,1,1,1,1,1,1,1,1,1,1,1,1,1,1,1,1,1,1,1,1,1,1,1,1,1,1,1,1,1,1,1,1,1,1,1,1,1,1,1,1,1,1,1,1,1,1,1,1,1,1,1,1,1,1,1,1,1,1,1,1,1,1,1,1,1,1,1,1,1,1,1,1,1,1,1,1,1,0.99009900990099,0.989690721649485,0.983333333333333,0.952380952380952	6185	0	0	0	0	0	0	no	ESCA	NA
TCGA-L5-A4OI-01A	chr3:52517548-52517549	STAB1	TCGA-L5-A4OI-01A	chr3	52517393	52517550	+	DA	chr3_52517393_52517550_DA_chr3:52517548-52517549	JUNC00094936	1	0	1	29	0.99269	0.0239501	1,1,1,1,1,1,1,1,1,1,1,1,1,1,1,1,1,1,1,1,1,1,1,1,1,1,1,1,1,1,1,1,1,1,1,1,1,1,1,1,1,1,1,1,1,1,1,1,1,1,1,1,1,1,1,1,1,1,1,1,1,1,1,1,1,1,1,1,1,1,1,1,1,1,1,1,1,1,1,1,1,1,1,1,1,1,1,1,1,1,1,1,1,1,1,1,1,1,1,1,1,1,1,1,1,1,1,1,1,1,1,1,1,1,1,1,1,1,1,1,1,1,1,1,1,1,1,1,1,0.994594594594595,0.993589743589744,0.991304347826087,0.987951807228916,0.987012987012987,0.984251968503937,0.97979797979798,0.96491228070175…	9644	0	0	0	0	0	0	no	ESCA	NA
TCGA-LN-A4A9-01A	chr3:75426619-75426620	FAM86DP	TCGA-LN-A4A9-01A	chr3	75426621	75430832	-	DA	chr3_75426621_75430832_DA_chr3:75426619-75426620	JUNC00107076	0.2	0	0.2	12	0.0262191	0.0225126	0.120300751879699,0.102040816326531,0.101449275362319,0.0816326530612245,0.0806451612903226,0.075,0.0679611650485437,0.0676691729323308,0.0675675675675676,0.0625,0.0593220338983051,0.0580645161290323,0.0560747663551402,0.0555555555555556,0.0537634408602151,0.0521739130434783,0.051948051948052,0.0518518518518519,0.0510204081632653,0.0506329113924051,0.0504451038575668,0.0491803278688525,0.04830917…	540	0	0	0	3	3	3	no	ESCA	NA
TCGA-JY-A93E-01A	chr4:168683103-168683104	PALLD	TCGA-JY-A93E-01A	chr4	168683103	168685485	+	DA	chr4_168683103_168685485_DA_chr4:168683103-168683104	JUNC00140526	1	0	1	38	0.991954	0.0817745	1,1,1,1,1,1,1,1,1,1,1,1,1,1,1,1,1,1,1,1,1,1,1,1,1,1,1,1,1,1,1,1,1,1,1,1,1,1,1,1,1,1,1,1,1,1,1,1,1,1,1,1,1,1,1,1,1,1,1,1,1,1,1,1,1,1,1,1,1,1,1,1,1,1,1,1,1,1,1,1,1,1,1,1,1,1,1,1,1,1,1,1,1,1,1,1,1,1,1,1,1,1,1,1,1,1,1,1,1,1,1,1,1,1,1,1,1,1,1,1,1,1,1,1,1,1,1,1,1,1,1,1,1,1,1,1,1,0.99830220713073,0.995073891625616,0.993710691823899,0.993630573248408,0.992424242424242,0.990909090909091,0.983333333333333,…	14869	0	0	0	0	0	0	no	ESCA	NA
TCGA-LN-A4A9-01A	chr4:39463604-39463605	LIAS	TCGA-LN-A4A9-01A	chr4	39470164	39471236	+	DA	chr4_39470164_39471236_DA_chr4:39463604-39463605	JUNC00114531	0.304762	0	0.304762	32	0.179099	0.0373557	0.272727272727273,0.265700483091787,0.258566978193146,0.252450980392157,0.248251748251748,0.246808510638298,0.244186046511628,0.239316239316239,0.237762237762238,0.237623762376238,0.235772357723577,0.23109243697479,0.228758169934641,0.225352112676056,0.224489795918367,0.223776223776224,0.222222222222222,0.222222222222222,0.221843003412969,0.221590909090909,0.220720720720721,0.220657276995305,0.21…	7866	0	0	0	0	0	1	no	ESCA	NA
TCGA-Z6-A8JE-01A	chr4:8225175-8225176	SH3TC1	TCGA-Z6-A8JE-01A	chr4	8225216	8226980	+	DA	chr4_8225216_8226980_DA_chr4:8225175-8225176	JUNC00120610	0.414966	0	0.414966	61	0.321142	0.0394182	0.406593406593407,0.4,0.4,0.397590361445783,0.384615384615385,0.383458646616541,0.383116883116883,0.381481481481481,0.377777777777778,0.373134328358209,0.370535714285714,0.366666666666667,0.36551724137931,0.36322869955157,0.363207547169811,0.361764705882353,0.359872611464968,0.359683794466403,0.359375,0.359281437125749,0.358925143953935,0.357142857142857,0.356746765249538,0.354166666666667,0.3538…	13139	0	0	0	1	0	0	no	ESCA	NA
TCGA-V5-A7RB-01A	chr5:169996165-169996166	DOCK2	TCGA-V5-A7RB-01A	chr5	169996164	170008497	+	DA	chr5_169996164_170008497_DA_chr5:169996165-169996166	JUNC00134403	1	0	1	14	0.916315	0.252596	1,1,1,1,1,1,1,1,1,1,1,1,1,1,1,1,1,1,1,1,1,1,1,1,1,1,1,1,1,1,1,1,1,1,1,1,1,1,1,1,1,1,1,1,1,1,1,1,1,1,1,1,1,1,1,1,1,1,1,1,1,1,1,1,1,1,1,1,1,1,1,1,1,1,1,1,1,1,1,1,1,1,1,1,1,1,1,1,1,1,1,1,1,1,1,1,1,1,1,1,1,1,1,1,1,1,1,1,1,1,1,1,1,0.991452991452991,0.990566037735849,0.982456140350877,0.981132075471698,0.98,0.978723404255319,0.975,0.973684210526316,0.972222222222222,0.96875,0.964285714285714,0.96202531…	3480	0	0	0	2	1	1	no	ESCA	NA
TCGA-Z6-AAPN-01A	chr5:179620893-179620894	HNRNPH1	TCGA-Z6-AAPN-01A	chr5	179619407	179621242	-	DA	chr5_179619407_179621242_DA_chr5:179620893-179620894	JUNC00122939	0.00999049	0	0.00999049	21	0.00288531	0.00287421	0.00952871491115117,0.00849013308857274,0.00814597588791137,0.00804924242424242,0.00803759961855459,0.00797150610583446,0.00794135613927917,0.00751089079164789,0.00745606248890467,0.00744076757391815,0.00729120636323464,0.00725244072524407,0.00705001101564221,0.00690369347600967,0.00689655172413793,0.00688637481554353,0.00678969359331476,0.00669291338582677,0.00666154240327953,0.0065093572009764,…	2046	0	0	0	4	1	9	no	ESCA	NA
TCGA-VR-A8EY-01A	chr5:33561025-33561026	ADAMTS12	TCGA-VR-A8EY-01A	chr5	33549383	33561027	-	DA	chr5_33549383_33561027_DA_chr5:33561025-33561026	JUNC00108812	1	0	1	13	0.893172	0.250917	1,1,1,1,1,1,1,1,1,1,1,1,1,1,1,1,1,1,1,1,1,1,1,1,1,1,1,1,1,1,1,1,1,1,1,1,1,1,1,1,1,1,1,1,1,1,1,1,1,1,1,1,1,1,1,1,1,1,1,1,1,1,1,1,1,1,1,1,1,1,1,1,1,1,1,1,1,1,1,1,1,1,1,1,1,1,1,0.985915492957746,0.985507246376812,0.982142857142857,0.978723404255319,0.978260869565217,0.976377952755906,0.972972972972973,0.959183673469388,0.952380952380952,0.952380952380952,0.951219512195122,0.948979591836735,0.9473684…	4668	0	0	0	0	0	0	no	ESCA	NA
TCGA-L5-A4OI-01A	chr5:39119037-39119038	FYB1	TCGA-L5-A4OI-01A	chr5	39119036	39119535	-	DA	chr5_39119036_39119535_DA_chr5:39119037-39119038	JUNC00110953	1	0	1	8	0.993224	0.0816474	1,1,1,1,1,1,1,1,1,1,1,1,1,1,1,1,1,1,1,1,1,1,1,1,1,1,1,1,1,1,1,1,1,1,1,1,1,1,1,1,1,1,1,1,1,1,1,1,1,1,1,1,1,1,1,1,1,1,1,1,1,1,1,1,1,1,1,1,1,1,1,1,1,1,1,1,1,1,1,1,1,1,1,1,1,1,1,1,1,1,1,1,1,1,1,1,1,1,1,1,1,1,1,1,1,1,1,1,1,1,1,1,1,1,1,1,1,1,1,1,1,1,1,1,1,1,1,1,1,1,1,1,1,1,1,1,1,1,1,1,1,1,1,1,1,1,1,0.995771670190275,0.98780487804878,0	9679	0	0	0	0	0	0	no	ESCA	NA
TCGA-LN-A4A8-01A	chr6:138917555-138917556	REPS1	TCGA-LN-A4A8-01A	chr6	138914761	138920215	-	DA	chr6_138914761_138920215_DA_chr6:138917555-138917556	JUNC00149966	0.0310026	0	0.0310026	47	0.00643623	0.00521132	0.0292825768667643,0.0201005025125628,0.0200873362445415,0.018957345971564,0.0163934426229508,0.0157232704402516,0.0153172866520788,0.0149942329873126,0.0149875104079933,0.0148883374689826,0.0148619957537155,0.0147329650092081,0.0138686131386861,0.0134874759152216,0.0131687242798354,0.0131675201170446,0.0126811594202899,0.0125260960334029,0.0125,0.0124378109452736,0.0123574144486692,0.01202843083…	1040	0	0	0	7	4	2	no	ESCA	NA
TCGA-L5-A43J-01A,TCGA-L5-A4OI-01A	chr6:152231568-152231569	SYNE1	TCGA-L5-A43J-01A,TCGA-L5-A4OI-01A	chr6	152231567	152232116	-	DA	chr6_152231567_152232116_DA_chr6:152231568-152231569	JUNC00130425,JUNC00120172	1	0	1,1	18	0.939597	0.239035	1,1,1,1,1,1,1,1,1,1,1,1,1,1,1,1,1,1,1,1,1,1,1,1,1,1,1,1,1,1,1,1,1,1,1,1,1,1,1,1,1,1,1,1,1,1,1,1,1,1,1,1,1,1,1,1,1,1,1,1,1,1,1,1,1,1,1,1,1,1,1,1,1,1,1,1,1,1,1,1,1,1,1,1,1,1,1,1,1,1,1,1,1,1,1,1,1,1,1,1,1,1,1,1,1,1,1,1,1,1,1,1,1,1,1,1,1,1,1,1,1,1,1,1,1,1,1,1,1,1,1,1,1,1,1,1,1,1,1,1,0,0,0,0,0,0,0,0,0	2554	0	0	0	0	0	0	no	ESCA	NA
TCGA-IG-A3YC-01A	chr6:28907237-28907238	TRIM27	TCGA-IG-A3YC-01A	chr6	28907563	28908808	-	DA	chr6_28907563_28908808_DA_chr6:28907237-28907238	JUNC00125515	0.0294785	0	0.0294785	13	0.00460017	0.00555857	0.0202020202020202,0.0184331797235023,0.0168674698795181,0.0166520595968449,0.0165692007797271,0.0160513643659711,0.0150684931506849,0.0148285449490269,0.0147710487444609,0.0131195335276968,0.0131061598951507,0.0131004366812227,0.0130260521042084,0.0129390018484288,0.0128354725787631,0.0128205128205128,0.0127462340672074,0.0126227208976157,0.0124858115777526,0.0123691722169363,0.0120481927710843,…	616	0	0	0	1	0	0	yes	ESCA	NA
TCGA-L5-A8NS-01A	chr6:80011549-80011550	TTK	TCGA-L5-A8NS-01A	chr6	80011548	80011729	+	DA	chr6_80011548_80011729_DA_chr6:80011549-80011550	JUNC00117442	1	0	1	28	0.993749	0.035366	1,1,1,1,1,1,1,1,1,1,1,1,1,1,1,1,1,1,1,1,1,1,1,1,1,1,1,1,1,1,1,1,1,1,1,1,1,1,1,1,1,1,1,1,1,1,1,1,1,1,1,1,1,1,1,1,1,1,1,1,1,1,1,1,1,1,1,1,1,1,1,1,1,1,1,1,1,1,1,1,1,1,1,1,1,1,1,1,1,1,1,1,1,1,1,1,1,1,1,1,1,1,1,1,1,1,1,1,1,1,1,1,1,1,1,1,1,1,1,1,1,1,1,1,1,1,1,1,1,1,0.98989898989899,0.989690721649485,0.988636363636364,0.9875,0.987179487179487,0.984375,0.984375,0.982658959537572,0.981220657276995,0.98113…	13945	0	0	0	0	0	0	no	ESCA	NA
TCGA-V5-AASV-01A	chr6:80171280-80171281	BCKDHB	TCGA-V5-AASV-01A	chr6	80169030	80171282	+	DA	chr6_80169030_80171282_DA_chr6:80171280-80171281	JUNC00127653	1	0	1	22	0.978381	0.0320696	1,1,1,1,1,1,1,1,1,1,1,1,1,1,1,1,1,1,1,1,1,1,1,1,1,1,1,1,1,1,1,1,1,1,1,1,1,1,1,1,1,1,1,1,1,1,1,1,1,1,1,1,1,1,1,1,1,1,1,1,1,1,1,1,1,1,1,1,1,1,1,1,1,0.994505494505495,0.993506493506494,0.993464052287582,0.991304347826087,0.989949748743719,0.988372093023256,0.98780487804878,0.987654320987654,0.987341772151899,0.986666666666667,0.986486486486487,0.986486486486487,0.985074626865672,0.984848484848485,0.…	10916	0	0	0	1	0	0	no	ESCA	NA
TCGA-L5-A8NM-01A	chr7:77404616-77404617	GSAP	TCGA-L5-A8NM-01A	chr7	77404615	77406029	-	DA	chr7_77404615_77406029_DA_chr7:77404616-77404617	JUNC00134048	1	0	1	26	0.984929	0.0334602	1,1,1,1,1,1,1,1,1,1,1,1,1,1,1,1,1,1,1,1,1,1,1,1,1,1,1,1,1,1,1,1,1,1,1,1,1,1,1,1,1,1,1,1,1,1,1,1,1,1,1,1,1,1,1,1,1,1,1,1,1,1,1,1,1,1,1,1,1,1,1,1,1,1,1,1,1,1,1,1,1,1,1,1,1,1,1,1,1,1,1,1,1,1,1,1,1,1,1,1,1,1,1,1,1,1,1,1,1,1,1,1,1,1,0.98780487804878,0.983606557377049,0.979020979020979,0.978260869565217,0.977272727272727,0.973684210526316,0.971428571428571,0.970588235294118,0.96969696969697,0.964705882…	5826	0	0	0	0	0	0	no	ESCA	NA
TCGA-L5-A4OI-01A	chr8:124585086-124585087	NDUFB9	TCGA-L5-A4OI-01A	chr8	124568914	124579578	+	DA	chr8_124568914_124579578_DA_chr8:124585086-124585087	JUNC00131273	0.434783	0	0.434783	10	0.021762	0.0469111	0.394736842105263,0.181818181818182,0.163461538461538,0.153846153846154,0.152777777777778,0.135135135135135,0.128205128205128,0.125,0.114285714285714,0.0923076923076923,0.0921052631578947,0.0723684210526316,0.07,0.0666666666666667,0.0658682634730539,0.0655737704918033,0.0569948186528497,0.0535714285714286,0.0495049504950495,0.0484848484848485,0.0460526315789474,0.0434782608695652,0.04210526315789…	608	0	0	0	0	0	0	no	ESCA	NA
TCGA-L5-A4OI-01A	chr8:16155144-16155145	MSR1	TCGA-L5-A4OI-01A	chr8	16155144	16164065	-	DA	chr8_16155144_16164065_DA_chr8:16155144-16155145	JUNC00128208	1	0	1	8	0.984376	0.085925	1,1,1,1,1,1,1,1,1,1,1,1,1,1,1,1,1,1,1,1,1,1,1,1,1,1,1,1,1,1,1,1,1,1,1,1,1,1,1,1,1,1,1,1,1,1,1,1,1,1,1,1,1,1,1,1,1,1,1,1,1,1,1,1,1,1,1,1,1,1,1,1,1,1,1,1,1,1,1,1,1,1,1,1,1,1,1,1,1,1,1,1,1,1,1,1,1,1,1,1,1,1,1,1,1,1,1,1,1,1,1,1,1,1,1,1,1,1,1,1,1,1,1,1,0.991735537190083,0.98989898989899,0.987654320987654,0.984126984126984,0.983870967741935,0.982456140350877,0.98,0.978835978835979,0.978260869565217,0.9…	6657	0	0	0	0	0	0	no	ESCA	NA
TCGA-JY-A6FG-01A	chr8:74259383-74259384	JPH1	TCGA-JY-A6FG-01A	chr8	74245175	74259385	-	DA	chr8_74245175_74259385_DA_chr8:74259383-74259384	JUNC00107203	1	0	1	9	0.92719	0.177277	1,1,1,1,1,1,1,1,1,1,1,1,1,1,1,1,1,1,1,1,1,1,1,1,1,1,1,1,1,1,1,1,1,1,1,1,1,1,1,1,1,1,1,1,1,1,1,1,1,1,1,1,1,1,1,1,1,1,1,1,1,1,1,1,1,1,1,1,1,1,1,1,0.993288590604027,0.991596638655462,0.989795918367347,0.989473684210526,0.98936170212766,0.988095238095238,0.988095238095238,0.985074626865672,0.981818181818182,0.981707317073171,0.981132075471698,0.97841726618705,0.977272727272727,0.976923076923077,0.975…	9474	0	0	0	0	0	0	no	ESCA	NA
TCGA-2H-A9GO-01A	chr9:128268160-128268161	GOLGA2	TCGA-2H-A9GO-01A	chr9	128261757	128262563	-	DA	chr9_128261757_128262563_DA_chr9:128268160-128268161	JUNC00138060	0.0698554	0	0.0698554	314	0.0573074	0.00459609	0.0688786224275515,0.0668928744546776,0.0663152525080769,0.0661538461538462,0.0658767772511848,0.0647957078002476,0.0647948164146868,0.0647571606475716,0.0634513112048414,0.0633723123349679,0.063305978898007,0.0632047477744807,0.0628887353144437,0.0626412657410397,0.0625914009944428,0.0625901875901876,0.0625620655412115,0.0624404194470925,0.0623124855758135,0.0620572400113347,0.0619843026765949,0…	37964	0	0	0	1	0	0	no	ESCA	NA
TCGA-KH-A6WC-01A	chr9:136503179-136503180	NOTCH1	TCGA-KH-A6WC-01A	chr9	136502488	136503182	-	DA	chr9_136502488_136503182_DA_chr9:136503179-136503180	JUNC00130842	1	0	1	172	0.995614	0.0108324	1,1,1,1,1,1,1,1,1,1,1,1,1,1,1,1,1,1,1,1,1,1,1,1,1,1,1,1,1,1,1,1,1,1,1,1,1,1,1,1,1,1,1,1,1,1,1,1,1,1,1,1,1,1,1,1,1,1,1,1,1,1,1,1,1,1,1,1,1,1,1,1,1,1,1,1,1,1,1,1,1,1,1,1,1,1,1,1,1,1,1,1,1,1,1,1,1,1,1,1,1,1,1,1,1,1,1,0.997912317327766,0.99740932642487,0.997371879106439,0.996904024767802,0.996732026143791,0.996551724137931,0.996350364963504,0.995689655172414,0.995475113122172,0.995337995337995,0.9947…	31198	0	0	0	0	0	0	yes	ESCA	NA
TCGA-L5-A8NG-01A	chr9:21970901-21970902	CDKN2A	TCGA-L5-A8NG-01A	chr9	21968242	21970976	-	DA	chr9_21968242_21970976_DA_chr9:21970901-21970902	JUNC00156505	0.245321	0	0.245321	367	0.00292334	0.0242115	0.238392857142857,0.178056717805672,0.00586264656616415,0.00455580865603645,0.00357440724413201,0.00302395906024657,0.00272975432211101,0.00230503265462927,0,0,0,0,0,0,0,0,0,0,0,0,0,0,0,0,0,0,0,0,0,0,0,0,0,0,0,0,0,0,0,0,0,0,0,0,0,0,0,0,0,0,0,0,0,0,0,0,0,0,0,0,0,0,0,0,0,0,0,0,0,0,0,0,0,0,0,0,0,0,0,0,0,0,0,0,0,0,0,0,0,0,0,0,0,0,0,0,0,0,0,0,0,0,0,0,0,0,0,0,0,0,0,0,0,0,0,0,0,0,0,0,0,0,0,0,0,0,0,0,0,0…	723	0	0	0	2	1	7	yes	ESCA	ESCA:3:1.57,HNSC:4:0.71,LUSC:3:0.56,SKCM:1:0.21,KIRC:1:0.17
TCGA-L5-A8NK-01A	chr9:35094022-35094023	PIGO	TCGA-L5-A8NK-01A	chr9	35090672	35091240	-	DA	chr9_35090672_35091240_DA_chr9:35094022-35094023	JUNC00140478	0.16185	0	0.16185	140	0.114126	0.0151011	0.154838709677419,0.151356993736952,0.149021352313167,0.144308943089431,0.144,0.143600416233091,0.143090760425184,0.140845070422535,0.140417457305503,0.140243902439024,0.13974358974359,0.139427516158818,0.137697516930023,0.134203168685927,0.133333333333333,0.132897603485839,0.132714363735664,0.132075471698113,0.131322505800464,0.131086142322097,0.130884041331803,0.130763416477702,0.13030432918988…	25592	0	0	0	0	0	0	no	ESCA	NA
TCGA-2H-A9GO-01A	chr9:70348037-70348038	SMC5	TCGA-2H-A9GO-01A	chr9	70350293	70350376	+	DA	chr9_70350293_70350376_DA_chr9:70348037-70348038	JUNC00136262	0.540146	0	0.540146	148	0.383772	0.0414211	0.531531531531532,0.50462962962963,0.474820143884892,0.472602739726027,0.470588235294118,0.462282398452611,0.460043196544276,0.458781362007168,0.454022988505747,0.449197860962567,0.448036951501155,0.445238095238095,0.444444444444444,0.444444444444444,0.436293436293436,0.436152570480929,0.435135135135135,0.4337899543379,0.433333333333333,0.432234432234432,0.429530201342282,0.42822966507177,0.42778…	20656	0	0	0	0	0	0	no	ESCA	NA
TCGA-L5-A8NM-01A	chr9:91722526-91722527	ROR2	TCGA-L5-A8NM-01A	chr9	91725107	91726541	-	DA	chr9_91725107_91726541_DA_chr9:91722526-91722527	JUNC00144738	1	0	1	6	0.901621	0.22295	1,1,1,1,1,1,1,1,1,1,1,1,1,1,1,1,1,1,1,1,1,1,1,1,1,1,1,1,1,1,1,1,1,1,1,1,1,1,1,1,1,1,1,1,1,1,1,1,1,1,0.994535519125683,0.987012987012987,0.985611510791367,0.985507246376812,0.984848484848485,0.982758620689655,0.981818181818182,0.979591836734694,0.978494623655914,0.978021978021978,0.976744186046512,0.976190476190476,0.974358974358974,0.972972972972973,0.971631205673759,0.971428571428571,0.970588235…	7416	0	0	0	0	0	0	no	ESCA	NA
TCGA-VR-A8EW-01A	chr9:95477703-95477704	PTCH1	TCGA-VR-A8EW-01A	chr9	95476857	95478055	-	DA	chr9_95476857_95478055_DA_chr9:95477703-95477704	JUNC00135591	0.944444	0	0.944444	51	0.109797	0.0934874	0.454545454545455,0.4,0.384615384615385,0.363636363636364,0.363636363636364,0.362745098039216,0.314814814814815,0.302222222222222,0.283464566929134,0.267857142857143,0.266666666666667,0.259259259259259,0.25,0.25,0.227848101265823,0.222222222222222,0.22,0.216216216216216,0.208333333333333,0.2,0.2,0.195945945945946,0.192307692307692,0.185483870967742,0.181818181818182,0.181818181818182,0.1786743515…	1215	0	0	0	1	1	1	yes	ESCA	NA
TCGA-2H-A9GQ-01A	chrX:23704693-23704694	ACOT9	TCGA-2H-A9GQ-01A	chrX	23704844	23704993	-	DA	chrX_23704844_23704993_DA_chrX:23704693-23704694	JUNC00133442	0.394366	0	0.394366	140	0.303608	0.0235189	0.36741214057508,0.353348729792148,0.352253756260434,0.35047619047619,0.34971098265896,0.348056537102473,0.343076923076923,0.340961098398169,0.339705882352941,0.338509316770186,0.337662337662338,0.336206896551724,0.335227272727273,0.334834834834835,0.334261838440111,0.333865814696486,0.332746478873239,0.330926594464501,0.330218068535826,0.329875518672199,0.32972972972973,0.329479768786127,0.32899…	29979	0	0	0	0	0	0	no	ESCA	NA
TCGA-IG-A51D-01A	chrX:45090864-45090865	KDM6A	TCGA-IG-A51D-01A	chrX	45078505	45079146	+	DA	chrX_45078505_45079146_DA_chrX:45090864-45090865	JUNC00150301	0.167364	0	0.167364	40	0.101933	0.0201052	0.150110375275938,0.147505422993492,0.146443514644351,0.13953488372093,0.135593220338983,0.134587554269175,0.133074935400517,0.13,0.12853470437018,0.12807881773399,0.12678936605317,0.126760563380282,0.126736111111111,0.125,0.124352331606218,0.123287671232877,0.122112211221122,0.121555915721232,0.121365360303413,0.120383036935705,0.119946091644205,0.119760479041916,0.119333950046253,0.119065010956…	10110	0	0	0	0	0	0	yes	ESCA	NA
TCGA-IG-A51D-01A	chrX:45090864-45090865	KDM6A	TCGA-IG-A51D-01A	chrX	45090832	45107410	+	DA	chrX_45090832_45107410_DA_chrX:45090864-45090865	JUNC00150310	0.0543933	0	0.0543933	13	0.000849468	0.00233275	0.0155440414507772,0.0136286201022147,0.0102459016393443,0.00684931506849315,0.00577200577200577,0.00555041628122109,0.00552995391705069,0.00521512385919166,0.005,0.00495049504950495,0.00460829493087558,0.00448095593726662,0.00398406374501992,0.00365230094959825,0.00357653791130186,0.00345423143350604,0.00344234079173838,0.0033003300330033,0.00316455696202532,0.00293599530240752,0.002886836027713…	99	0	0	0	1	1	2	yes	ESCA	NA
TCGA-L5-A4OI-01A	chrX:77589941-77589942	ATRX	TCGA-L5-A4OI-01A	chrX	77589940	77593696	-	DA	chrX_77589940_77593696_DA_chrX:77589941-77589942	JUNC00138572	1	0	1	114	0.99577	0.00857537	1,1,1,1,1,1,1,1,1,1,1,1,1,1,1,1,1,1,1,1,1,1,1,1,1,1,1,1,1,1,1,1,1,1,1,1,1,1,1,1,1,1,1,1,1,1,1,1,1,1,1,1,1,1,1,1,1,1,1,1,1,1,1,1,1,1,1,1,1,1,1,1,1,1,1,1,1,1,1,1,1,1,1,1,1,1,1,1,1,1,1,1,1,1,1,1,1,1,1,1,1,0.997014925373134,0.996742671009772,0.996402877697842,0.99601593625498,0.995475113122172,0.995238095238095,0.995121951219512,0.994949494949495,0.994949494949495,0.994565217391304,0.994444444444444,…	24747	0	0	0	0	0	0	yes	ESCA	NA
TCGA-LB-A7SX-01A	chr10:114571294-114571295	ABLIM1	TCGA-LB-A7SX-01A	chr10	114547776	114571297	-	DA	chr10_114547776_114571297_DA_chr10:114571294-114571295	JUNC00009291	1	0	1	10	0.961433	0.183049	1,1,1,1,1,1,1,1,1,1,1,1,1,1,1,1,1,1,1,1,1,1,1,1,1,1,1,1,1,1,1,1,1,1,1,1,1,1,1,1,1,1,1,1,1,1,1,1,1,1,1,1,1,1,1,1,1,1,1,1,1,1,1,1,1,1,1,1,1,1,1,1,1,1,1,1,1,1,1,1,1,1,1,1,1,1,1,1,1,1,1,1,1,1,1,1,1,1,1,1,1,1,1,1,1,1,1,1,1,1,1,1,1,1,1,1,1,1,1,1,1,1,1,1,1,1,1,1,1,1,1,1,1,1,1,1,1,1,1,1,1,1,1,1,1,1,1,1,1,1,1,1,1,0.991071428571429,0.985294117647059,0.982758620689655,0.982300884955752,0.98,0.97435897435897…	5100	0	0	0	0	0	0	no	PAAD	NA
TCGA-IB-7651-01A	chr10:116698739-116698740	HSPA12A	TCGA-IB-7651-01A	chr10	116698739	116700943	-	DA	chr10_116698739_116700943_DA_chr10:116698739-116698740	JUNC00010419	1	0	1	10	0.821771	0.379866	1,1,1,1,1,1,1,1,1,1,1,1,1,1,1,1,1,1,1,1,1,1,1,1,1,1,1,1,1,1,1,1,1,1,1,1,1,1,1,1,1,1,1,1,1,1,1,1,1,1,1,1,1,1,1,1,1,1,1,1,1,1,1,1,1,1,1,1,1,1,1,1,1,1,1,1,1,1,1,1,1,1,1,1,1,1,1,1,1,1,1,1,1,1,1,1,1,1,1,1,1,1,1,1,1,1,1,1,1,1,1,1,1,1,1,1,1,1,1,1,1,1,1,1,1,1,1,1,1,1,1,1,1,1,1,1,1,1,1,1,0.933333333333333,0.9,0.821428571428571,0.333333333333333,0,0,0,0,0,0,0,0,0,0,0,0,0,0,0,0,0,0,0,0,0,0,0,0,0,0,0,0,0,0	883	0	0	0	0	0	0	no	PAAD	NA
TCGA-IB-7651-01A	chr10:17898032-17898033	MRC1	TCGA-IB-7651-01A	chr10	17894312	17898034	+	DA	chr10_17894312_17898034_DA_chr10:17898032-17898033	JUNC00008169	1	0	1	142	0.988126	0.106902	1,1,1,1,1,1,1,1,1,1,1,1,1,1,1,1,1,1,1,1,1,1,1,1,1,1,1,1,1,1,1,1,1,1,1,1,1,1,1,1,1,1,1,1,1,1,1,1,1,1,1,1,1,1,1,1,1,1,1,1,1,1,1,1,1,1,1,1,1,1,1,1,1,1,1,1,1,1,1,1,1,1,1,1,1,1,1,1,1,1,1,1,1,1,1,1,1,1,1,1,1,1,1,1,1,1,1,1,1,1,1,1,1,1,1,1,1,1,1,1,1,1,1,1,1,1,1,1,1,1,1,1,1,1,1,1,1,1,1,1,1,1,1,1,1,1,1,1,1,1,1,1,1,1,1,1,1,1,1,1,1,1,1,1,1,1,1,0.9971870604782,0.995305164319249,0.989247311827957,0.98789346246…	15197	0	0	0	0	0	0	no	PAAD	NA
TCGA-IB-7651-01A	chr10:26154747-26154748	MYO3A	TCGA-IB-7651-01A	chr10	26153929	26154746	+	DA	chr10_26153929_26154746_DA_chr10:26154747-26154748	JUNC00008302	0.352941	0	0.352941	6	0.0462308	0.0601048	0.3,0.25,0.25,0.25,0.25,0.227272727272727,0.166666666666667,0.166666666666667,0.166666666666667,0.153846153846154,0.142857142857143,0.142857142857143,0.142857142857143,0.136363636363636,0.133333333333333,0.133333333333333,0.125,0.122448979591837,0.117647058823529,0.111111111111111,0.111111111111111,0.111111111111111,0.111111111111111,0.111111111111111,0.106796116504854,0.103448275862069,0.0977011…	402	0	0	0	0	0	0	no	PAAD	NA
TCGA-3A-A9IN-01A	chr10:86890060-86890061	BMPR1A	TCGA-3A-A9IN-01A	chr10	86876085	86890062	+	DA	chr10_86876085_86890062_DA_chr10:86890060-86890061	JUNC00006905	1	0	1	7	0.96754	0.115847	1,1,1,1,1,1,1,1,1,1,1,1,1,1,1,1,1,1,1,1,1,1,1,1,1,1,1,1,1,1,1,1,1,1,1,1,1,1,1,1,1,1,1,1,1,1,1,1,1,1,1,1,1,1,1,1,1,1,1,1,1,1,1,1,1,1,1,1,1,1,1,1,1,1,1,1,1,1,1,1,1,1,1,1,1,1,1,1,1,1,1,1,1,1,1,1,1,1,1,1,1,1,1,1,1,1,1,1,1,1,1,1,1,1,1,1,1,1,1,1,1,1,1,1,1,1,1,1,1,1,0.987179487179487,0.984375,0.983050847457627,0.981818181818182,0.98,0.976744186046512,0.972972972972973,0.972972972972973,0.970588235294118…	4255	0	0	0	0	0	0	yes	PAAD	NA
TCGA-IB-7651-01A	chr10:96207870-96207871	BLNK	TCGA-IB-7651-01A	chr10	96207053	96207872	-	DA	chr10_96207053_96207872_DA_chr10:96207870-96207871	JUNC00009774	1	0	1	32	0.993881	0.0758633	1,1,1,1,1,1,1,1,1,1,1,1,1,1,1,1,1,1,1,1,1,1,1,1,1,1,1,1,1,1,1,1,1,1,1,1,1,1,1,1,1,1,1,1,1,1,1,1,1,1,1,1,1,1,1,1,1,1,1,1,1,1,1,1,1,1,1,1,1,1,1,1,1,1,1,1,1,1,1,1,1,1,1,1,1,1,1,1,1,1,1,1,1,1,1,1,1,1,1,1,1,1,1,1,1,1,1,1,1,1,1,1,1,1,1,1,1,1,1,1,1,1,1,1,1,1,1,1,1,1,1,1,1,1,1,1,1,1,1,1,1,1,1,1,1,1,1,1,1,1,1,1,1,1,1,1,1,1,1,1,1,1,1,1,1,1,1,1,1,1,1,0.973684210526316,0.961538461538462,0	8350	0	0	0	0	0	0	no	PAAD	NA
TCGA-IB-7651-01A	chr10:98262213-98262214	LOXL4	TCGA-IB-7651-01A	chr10	98262213	98262743	-	DA	chr10_98262213_98262743_DA_chr10:98262213-98262214	JUNC00009883	1	0	1	19	0.910345	0.280784	1,1,1,1,1,1,1,1,1,1,1,1,1,1,1,1,1,1,1,1,1,1,1,1,1,1,1,1,1,1,1,1,1,1,1,1,1,1,1,1,1,1,1,1,1,1,1,1,1,1,1,1,1,1,1,1,1,1,1,1,1,1,1,1,1,1,1,1,1,1,1,1,1,1,1,1,1,1,1,1,1,1,1,1,1,1,1,1,1,1,1,1,1,1,1,1,1,1,1,1,1,1,1,1,1,1,1,1,1,1,1,1,1,1,1,1,1,1,1,1,1,1,1,1,1,1,1,1,1,1,1,1,1,1,1,1,1,1,1,1,1,1,1,1,1,1,1,1,0.982758620689655,0.972972972972973,0.972727272727273,0.951219512195122,0.947368421052632,0.94444444444…	3393	0	0	0	0	0	0	no	PAAD	NA
TCGA-IB-7651-01A	chr11:106058863-106058864	KBTBD3	TCGA-IB-7651-01A	chr11	106054455	106076507	-	DA	chr11_106054455_106076507_DA_chr11:106058863-106058864	JUNC00015640	0.0841121	0	0.0841121	9	0.00594054	0.0131753	0.0833333333333333,0.0625,0.0563380281690141,0.0526315789473684,0.0410958904109589,0.04,0.0344827586206897,0.0344827586206897,0.0338983050847458,0.0306122448979592,0.0303030303030303,0.0285714285714286,0.028169014084507,0.0277777777777778,0.025974025974026,0.025974025974026,0.0256410256410256,0.0238095238095238,0.0234375,0.0229885057471264,0.0217391304347826,0.0208333333333333,0.0192307692307692,…	65	0	0	0	2	1	4	no	PAAD	NA
TCGA-IB-7651-01A	chr11:118198091-118198092	JAML	TCGA-IB-7651-01A	chr11	118198091	118200474	-	DA	chr11_118198091_118200474_DA_chr11:118198091-118198092	JUNC00016093	1	0	1	83	0.985235	0.0823918	1,1,1,1,1,1,1,1,1,1,1,1,1,1,1,1,1,1,1,1,1,1,1,1,1,1,1,1,1,1,1,1,1,1,1,1,1,1,1,1,1,1,1,1,1,1,1,1,1,1,1,1,1,1,1,1,1,1,1,1,1,1,1,1,1,1,1,1,1,1,1,1,1,1,1,1,1,1,1,1,1,1,1,1,1,1,1,1,1,1,1,1,1,1,1,1,1,1,1,1,1,1,1,1,1,1,1,1,1,1,1,1,1,1,1,1,1,1,1,1,1,1,1,1,1,1,1,1,1,1,1,1,1,1,1,1,1,1,1,1,1,1,1,1,1,1,1,1,0.994871794871795,0.990990990990991,0.985915492957746,0.985294117647059,0.984615384615385,0.98333333333…	9277	0	0	0	0	0	0	no	PAAD	NA
TCGA-IB-7651-01A	chr11:120477527-120477528	ARHGEF12	TCGA-IB-7651-01A	chr11	120477526	120478156	+	DA	chr11_120477526_120478156_DA_chr11:120477527-120477528	JUNC00016325	1	0	1	185	0.954553	0.0962094	1,1,1,1,1,1,1,1,1,1,1,1,1,1,1,1,1,1,1,1,1,1,1,1,1,1,1,1,1,1,1,1,1,1,1,1,1,1,1,1,1,1,1,1,1,1,1,1,1,1,1,1,1,1,1,1,1,1,1,1,1,1,1,1,1,1,1,1,1,1,1,1,1,1,1,1,1,1,1,1,1,1,1,1,1,1,1,1,1,1,1,1,1,0.991666666666667,0.989473684210526,0.988636363636364,0.986301369863014,0.986111111111111,0.983050847457627,0.979591836734694,0.977777777777778,0.976608187134503,0.971751412429379,0.970414201183432,0.9696969696969…	14184	0	0	0	0	0	0	yes	PAAD	NA
TCGA-2J-AABH-01A	chr11:62766496-62766497	POLR2G	TCGA-2J-AABH-01A	chr11	62766276	62766494	+	DA	chr11_62766276_62766494_DA_chr11:62766496-62766497	JUNC00011476	1	0	1	313	0.999547	0.00161111	1,1,1,1,1,1,1,1,1,1,1,1,1,1,1,1,1,1,1,1,1,1,1,1,1,1,1,1,1,1,1,1,1,1,1,1,1,1,1,1,1,1,1,1,1,1,1,1,1,1,1,1,1,1,1,1,1,1,1,1,1,1,1,1,1,1,1,1,1,1,1,1,1,1,1,1,1,1,1,1,1,1,1,1,1,1,1,1,1,1,1,1,1,1,1,1,1,1,1,1,1,1,1,1,1,1,1,1,1,1,1,1,1,1,1,1,1,1,1,1,1,1,1,1,1,1,1,1,1,1,1,1,1,1,1,1,1,1,1,1,1,1,1,1,1,1,1,1,1,1,1,1,1,0.998633879781421,0.998616874135546,0.998214285714286,0.99812382739212,0.997979797979798,0.99…	62383	0	0	0	0	0	0	no	PAAD	NA
TCGA-FB-AAPZ-01A	chr11:70132079-70132080	ANO1	TCGA-FB-AAPZ-01A	chr11	70132079	70149710	+	DA	chr11_70132079_70149710_DA_chr11:70132079-70132080	JUNC00009491	0.770833	0	0.770833	74	0.552476	0.088714	0.7,0.684210526315789,0.666666666666667,0.661538461538462,0.660606060606061,0.652439024390244,0.651162790697674,0.645161290322581,0.642857142857143,0.63953488372093,0.636363636363636,0.634285714285714,0.622302158273381,0.621392190152801,0.621103117505995,0.619047619047619,0.618556701030928,0.617886178861789,0.616161616161616,0.615168539325843,0.614718614718615,0.613333333333333,0.612676056338028,…	25113	0	0	0	1	0	1	no	PAAD	NA
TCGA-IB-7651-01A	chr11:74338601-74338602	PGM2L1	TCGA-IB-7651-01A	chr11	74338601	74342461	-	DA	chr11_74338601_74342461_DA_chr11:74338601-74338602	JUNC00014784	1	0	1	45	0.908885	0.280973	1,1,1,1,1,1,1,1,1,1,1,1,1,1,1,1,1,1,1,1,1,1,1,1,1,1,1,1,1,1,1,1,1,1,1,1,1,1,1,1,1,1,1,1,1,1,1,1,1,1,1,1,1,1,1,1,1,1,1,1,1,1,1,1,1,1,1,1,1,1,1,1,1,1,1,1,1,1,1,1,1,1,1,1,1,1,1,1,1,1,1,1,1,1,1,1,1,1,1,1,1,1,1,1,1,1,1,1,1,1,1,1,1,1,1,1,1,1,1,1,1,1,1,1,1,1,1,1,1,1,1,1,1,1,1,1,1,1,1,1,1,1,1,1,1,1,1,0.98,0.96969696969697,0.96551724137931,0.958333333333333,0.956521739130435,0.95,0.944444444444444,0.93333…	3189	0	0	0	0	0	0	no	PAAD	NA
TCGA-IB-7651-01A	chr12:121899842-121899843	AC069503.2,PSMD9	TCGA-IB-7651-01A	chr12	121899889	121903006	+	DA	chr12_121899889_121903006_DA_chr12:121899842-121899843	JUNC00021169	0.0657673	0	0.0657673	78	0.0126972	0.0104398	0.0606060606060606,0.0363128491620112,0.0358890701468189,0.0358490566037736,0.0344086021505376,0.032967032967033,0.0328947368421053,0.0316027088036117,0.0305010893246187,0.0294840294840295,0.0283975659229209,0.0281954887218045,0.0271493212669683,0.0267857142857143,0.0266272189349112,0.026284348864994,0.0253025302530253,0.0240295748613678,0.0239234449760766,0.0234042553191489,0.0233918128654971,0.…	1508	0	0	0	0	0	0	no,no	PAAD	NA
TCGA-IB-7651-01A	chr12:49801846-49801847	NCKAP5L	TCGA-IB-7651-01A	chr12	49798463	49801848	-	DA	chr12_49798463_49801848_DA_chr12:49801846-49801847	JUNC00018394	1	0	1	53	0.975474	0.132625	1,1,1,1,1,1,1,1,1,1,1,1,1,1,1,1,1,1,1,1,1,1,1,1,1,1,1,1,1,1,1,1,1,1,1,1,1,1,1,1,1,1,1,1,1,1,1,1,1,1,1,1,1,1,1,1,1,1,1,1,1,1,1,1,1,1,1,1,1,1,1,1,1,1,1,1,1,1,1,1,1,1,1,1,1,1,1,1,1,1,1,1,1,1,1,1,1,1,1,1,1,1,1,1,1,1,1,1,1,1,1,1,1,1,1,1,1,1,1,1,1,1,1,1,1,1,1,1,1,1,1,1,1,1,1,1,1,1,1,1,1,1,1,1,1,1,1,1,1,1,1,1,1,1,0.967741935483871,0.964285714285714,0.96,0.958333333333333,0.952380952380952,0.952380952380…	3644	0	0	0	0	0	0	no	PAAD	NA
TCGA-IB-7651-01A	chr12:57232574-57232575	SHMT2	TCGA-IB-7651-01A	chr12	57232292	57232704	+	DA	chr12_57232292_57232704_DA_chr12:57232574-57232575	JUNC00019347	0.0324619	0	0.0324619	113	0	0	0,0,0,0,0,0,0,0,0,0,0,0,0,0,0,0,0,0,0,0,0,0,0,0,0,0,0,0,0,0,0,0,0,0,0,0,0,0,0,0,0,0,0,0,0,0,0,0,0,0,0,0,0,0,0,0,0,0,0,0,0,0,0,0,0,0,0,0,0,0,0,0,0,0,0,0,0,0,0,0,0,0,0,0,0,0,0,0,0,0,0,0,0,0,0,0,0,0,0,0,0,0,0,0,0,0,0,0,0,0,0,0,0,0,0,0,0,0,0,0,0,0,0,0,0,0,0,0,0,0,0,0,0,0,0,0,0,0,0,0,0,0,0,0,0,0,0,0,0,0,0,0,0,0,0,0,0,0,0,0,0,0,0,0,0,0,0,0,0,0,0,0,0,0	0	0	0	0	3	3	1	no	PAAD	NA
TCGA-IB-7651-01A	chr12:9312695-9312696	AC009533.1	TCGA-IB-7651-01A	chr12	9312695	9312875	+	DA	chr12_9312695_9312875_DA_chr12:9312695-9312696	JUNC00017360	1	0	1	22	0.959551	0.0983314	1,1,1,1,1,1,1,1,1,1,1,1,1,1,1,1,1,1,1,1,1,1,1,1,1,1,1,1,1,1,1,1,1,1,1,1,1,1,1,1,1,1,1,1,1,1,1,1,1,1,1,1,1,1,1,1,1,1,1,1,1,1,1,1,1,1,1,1,1,1,1,1,1,1,1,1,1,1,1,1,1,1,1,1,1,1,1,1,1,1,1,1,1,1,1,1,1,1,1,1,1,1,1,1,1,1,1,1,1,1,1,1,1,1,1,1,1,0.983606557377049,0.974358974358974,0.972222222222222,0.972222222222222,0.970588235294118,0.96969696969697,0.961538461538462,0.961538461538462,0.958333333333333,0.95…	4126	0	0	0	0	0	0	no	PAAD	NA
TCGA-IB-7651-01A	chr14:52881469-52881470	FERMT2	TCGA-IB-7651-01A	chr14	52881469	52893293	-	DA	chr14_52881469_52893293_DA_chr14:52881469-52881470	JUNC00023758	0.0957746	0	0.0957746	170	0.0584497	0.0169956	0.0927092709270927,0.0925925925925926,0.0912951167728238,0.0895265423242468,0.0890451083772701,0.0846975088967972,0.0844079718640094,0.0828924162257496,0.0827664399092971,0.0827586206896552,0.0823937554206418,0.0818553888130969,0.0818091120718324,0.0817972350230415,0.0817253121452894,0.0809248554913295,0.0803043110735418,0.080188679245283,0.08,0.0782455366982588,0.0777227722772277,0.0771663504111…	9968	0	0	0	1	1	2	no	PAAD	NA
TCGA-HZ-7289-01A	chr14:73958276-73958277	COQ6	TCGA-HZ-7289-01A	chr14	73958277	73958971	+	DA	chr14_73958277_73958971_DA_chr14:73958276-73958277	JUNC00017510	0.111111	0	0.111111	17	0.0637497	0.0173273	0.107822410147992,0.107655502392345,0.105485232067511,0.104477611940299,0.103825136612022,0.0972644376899696,0.0955414012738854,0.0948366701791359,0.0933734939759036,0.0923913043478261,0.0918114143920596,0.0901639344262295,0.0889679715302491,0.0876712328767123,0.0866666666666667,0.0864864864864865,0.0864197530864197,0.0860655737704918,0.0851735015772871,0.0851063829787234,0.084958217270195,0.0844…	4994	0	0	0	0	0	0	no	PAAD	NA
TCGA-IB-7651-01A	chr14:74508952-74508953	LTBP2	TCGA-IB-7651-01A	chr14	74508952	74509238	-	DA	chr14_74508952_74509238_DA_chr14:74508952-74508953	JUNC00024630	1	0	1	404	0.980171	0.131251	1,1,1,1,1,1,1,1,1,1,1,1,1,1,1,1,1,1,1,1,1,1,1,1,1,1,1,1,1,1,1,1,1,1,1,1,1,1,1,1,1,1,1,1,1,1,1,1,1,1,1,1,1,1,1,1,1,1,1,1,1,1,1,1,1,1,1,1,1,1,1,1,1,1,1,1,1,1,1,1,1,1,1,1,1,1,1,1,1,1,1,1,1,1,1,1,1,1,1,1,1,1,1,1,1,1,1,1,1,1,1,1,1,1,1,1,1,1,1,1,1,1,1,1,1,1,1,1,1,1,1,1,1,1,1,1,1,1,1,1,1,1,1,1,1,1,1,1,1,1,1,1,1,1,1,1,1,1,1,1,1,1,1,0.997014925373134,0.995689655172414,0.992481203007519,0.963730569948187,0…	18115	0	0	0	0	0	0	no	PAAD	NA
TCGA-IB-7651-01A	chr14:96322735-96322736	ATG2B	TCGA-IB-7651-01A	chr14	96322735	96323896	-	DA	chr14_96322735_96323896_DA_chr14:96322735-96322736	JUNC00025186	1	0	1	30	0.908046	0.289795	1,1,1,1,1,1,1,1,1,1,1,1,1,1,1,1,1,1,1,1,1,1,1,1,1,1,1,1,1,1,1,1,1,1,1,1,1,1,1,1,1,1,1,1,1,1,1,1,1,1,1,1,1,1,1,1,1,1,1,1,1,1,1,1,1,1,1,1,1,1,1,1,1,1,1,1,1,1,1,1,1,1,1,1,1,1,1,1,1,1,1,1,1,1,1,1,1,1,1,1,1,1,1,1,1,1,1,1,1,1,1,1,1,1,1,1,1,1,1,1,1,1,1,1,1,1,1,1,1,1,1,1,1,1,1,1,1,1,1,1,1,1,1,1,1,1,1,1,1,1,1,1,1,1,1,1,1,1,0,0,0,0,0,0,0,0,0,0,0,0,0,0,0,0	1922	0	0	0	0	0	0	no	PAAD	NA
[truncated: 4,228 more rows]
