# Supplementary material for: Integrated analysis of genomic and transcriptomic data for the discovery of splice-associated variants in cancer
Source: Nat Commun. 2023 Mar 22;14:1589. doi: 10.1038/s41467-023-37266-6 (PMC10033906; doi:10.1038/s41467-023-37266-6)
Supplement: Supplementary file 7 — Supplementary Data File 5 [file 41467_2023_37266_MOESM7_ESM.xlsx]

## Sheet: supplemental_file_5
Gene	Sample	b37 position	Reference	Mutation	Coding change	AA change	transcript	b38 position	validated by RegTools?
ARID2	TCGA-FS-A1Z3	12:46243434	T	A	c.1787T>A	p.Val596Glu	ENST00000334344	chr12:45849651-45849651	validated in followup analysis
TSC2	TCGA-EE-A17Y	16:2098705	C	A	c.89C>A	p.Ser30Tyr	ENST00000219476	chr16:2048704-2048704	validated in followup analysis
CDH1	TCGA-GC-A3I6	16:68863653	C	G	c.2392C>G	p.Leu798Val	ENST00000219476	chr16:68829750-68829750	validated in followup analysis
TP53	TCGA-FG-A60J	17:7577157	T	G	c.783-2A>C	p.X261_splice	ENST00000269305	chr17:7673839-7673839	validated in followup analysis
RAD51C	TCGA-32-1982	17:56772380	A	G	c.234A>G	p.Thr78Thr	ENST00000337432	chr17:58695019-58695019	validated in TCGA analysis
BCOR	TCGA-DM-A1HA	X:39922049	A	G	c.4123C>T	p.Arg1375Trp	ENST00000378444.4	chrX:40062796-40062796	validated in TCGA analysis
BAP1	TCGA-B0-5107 and TCGA-CJ-4637	3:52442512	T	C	c.233A>G	p.Asn78Ser	ENST00000460680	chr3:52408496-52408496	validated in TCGA analysis
PARP1	TCGA-66-2791	1:226550831	G	A	c.2817C>T	p.Ser939Ser	ENST00000366794	chr1:226363130-226363130	validated in TCGA analysis
BRCA1	TCGA-D6-6823	17:41256883	A	C	c.301+2T>G	p.X101_splice	ENST00000471181	chr17:43104866-43104866	validated in followup analysis
PTEN	TCGA-06-2559	10:89692993	G	T	c.477G>T	p.Arg159Ser	ENST00000371953	chr10:87933236-87933236	validated in TCGA analysis
KMT2A	TCGA-55-7994	11:118366474	G	T	c.5423G>T	p.Trp1808Leu	ENST00000534358	chr11:118495759-118495759	validated in TCGA analysis
