# Supplementary material for: Integrated analysis of genomic and transcriptomic data for the discovery of splice-associated variants in cancer
Source: Nat Commun. 2023 Mar 22;14:1589. doi: 10.1038/s41467-023-37266-6 (PMC10033906; doi:10.1038/s41467-023-37266-6)
Supplement: Supplementary file 8 — Supplementary Data File 6 [file 41467_2023_37266_MOESM8_ESM.xlsx]

## Sheet: supplemental_file_6
Gene Symbol	Entrez Gene ID	Mutation	Allele registry ID	Splicing effect	Sample	Sample link	Genome version	Source	Source link	Locus	Validated by RegTools
ACTB	60	NM_001101.5:c.803-2A>T	CA366700889	Intron inclusion between exons 4 & 5	TCGA-97-A4M0-01A	https://portal.gdc.cancer.gov/cases/dd63d0fd-e24b-40a5-88c5-7d3d4106631e	hg38	GDC/TCGA	https://portal.gdc.cancer.gov/files/1d89c499-2317-4c8b-b9ac-1d239f3c53a3	chr7:5528087-5528287	yes
APC	324	NM_001127511.2:c.250+2T>C	CA360617468	Intron inclusion between exons 2 & 3	SNU-1040	https://depmap.org/portal/cell_line/ACH-000999	hg19	GDC/CCLE	https://portal.gdc.cancer.gov/legacy-archive	chr5:112102009-112102209	yes
ARID1A	8289	NM_006015.4:c.4101+1G>T	CA339172557	Intron inclusion between exons 17 & 18	MHH-NB-11	https://depmap.org/portal/cell_line/ACH-000078	hg19	GDC/CCLE	https://portal.gdc.cancer.gov/legacy-archive	chr1:27100290-27100490	yes
ARID1A	8289	NM_006015.6:c.4101+1G>A	CA339172553	Intron inclusion between exons 17 & 18	TCGA-2F-A9KP-01A	https://portal.gdc.cancer.gov/cases/65d1eaec-28db-4a41-a4db-1a710fcb24ad	hg38	GDC/TCGA	https://portal.gdc.cancer.gov/files/a7f3a2d9-6825-4d9d-b8ee-4be7d14ef3b9	chr1:26773799-26773999	yes
ARID1A	8289	NM_006015.6:c.4101+1G>C	CA339172554	Intron inclusion between exons 17 & 18	TCGA-D7-A4YU-01A	https://portal.gdc.cancer.gov/cases/32b44138-64e2-4bbf-aa2f-93a3b07ec670	hg38	GDC/TCGA	https://portal.gdc.cancer.gov/files/a6050a60-101c-4c85-9e7b-7c1be3280a5e	chr1:26773799-26773999	yes
ARID1A	8289	NM_006015.6:c.1803+1G>C	CA339268869	Intron inclusion between exons 3 & 4	TCGA-51-6867-01A	https://portal.gdc.cancer.gov/cases/3b195845-0050-49cb-b639-1fe85a131ebe	hg38	GDC/TCGA	https://portal.gdc.cancer.gov/files/d89dd4a8-3573-434a-aa2e-000b662b2d77	chr1:26731505-26731705	yes
ARID1A	8289	NM_006015.6:c.4994-2A>T	CA339181382	Intron inclusion between exons 18 & 19	TCGA-LG-A6GG-01A	https://portal.gdc.cancer.gov/cases/c618da6d-3c66-4a6a-8832-3526a3b75410	hg38	GDC/TCGA	https://portal.gdc.cancer.gov/files/e648eddf-2236-4cdf-8308-a4d1d34d7e55	chr1:26775475-26775675	yes
ARID1A	8289	NM_006015.6:c.3539+1G>A	CA339166598	Intron inclusion between exons 13 & 14	TCGA-FP-8099-01A	https://portal.gdc.cancer.gov/cases/5956529e-f359-47c9-8222-0bd7f68c1e65	hg38	GDC/TCGA	https://portal.gdc.cancer.gov/files/c3c1a094-727a-4d60-bbda-74718773fde9	chr1:26772533-26772733	yes
ARID1B	57492	NM_020732.3:c.3025G>T	CA366389648	Intron inclusion between exons 10 & 11, or exon 10 skipping	NCI-H322	https://depmap.org/portal/cell_line/ACH-000837	hg19	GDC/CCLE	https://portal.gdc.cancer.gov/legacy-archive	chr6:157488219-157488419	yes
ARID2	196528	NM_152641.4:c.5364-1G>C	CA384452312	Intron inclusion between exons 20 & 21	TCGA-BR-7704-01A	https://portal.gdc.cancer.gov/cases/9ef7582b-d4c1-4036-a1ed-ef65aa46fc60	hg38	GDC/TCGA	https://portal.gdc.cancer.gov/files/496042ac-006e-4f3f-a639-a35fc86d70dd	chr12:45904833-45905033	yes
ASXL1	171023	NM_015338.6:c.1720-1G>T	CA408557737	Intron inclusion between exons 12 & 13	TCGA-AB-2927-03A	https://portal.gdc.cancer.gov/cases/f3a80377-1d76-4754-8018-45cf49937cb8	hg38	GDC/TCGA	https://portal.gdc.cancer.gov/files/a0a9cabb-3031-42fa-833c-5ae05b65364c	chr20:32434331-32434531	yes
ATM	472	NM_000051.3:c.2922-2A>T	CA382547055	Intron inclusion between exons 19 & 20	GRANTA-519	https://depmap.org/portal/cell_line/ACH-000073	hg19	GDC/CCLE	https://portal.gdc.cancer.gov/legacy-archive	chr11:108141876-108142076	yes
ATRX	546	NM_000489.6:c.4557+2T>G	CA413707632	Intron inclusion between exons 15 & 16	TCGA-D7-A6EX-01A	https://portal.gdc.cancer.gov/cases/1b391187-1d9a-4428-ba9a-ef1800f17d3e	hg38	GDC/TCGA	https://portal.gdc.cancer.gov/files/86c3406e-2b91-4f91-893f-94217be96a5e	chrX:77652012-77652212	yes
ATRX	546	NM_000489.6:c.4809+2T>G	CA413704915	Intron inclusion between exons 17 & 18	TCGA-HT-7610-01A	https://portal.gdc.cancer.gov/cases/4839a058-fbca-44c7-bd61-81943b4d45d5	hg38	GDC/TCGA	https://portal.gdc.cancer.gov/files/af2a1e2c-1c18-473d-883e-97c2b5807933	chrX:77634492-77634692	yes
ATRX	546	NM_000489.6:c.663-2A>G	CA413720961	Intron inclusion between exons 8 & 9	TCGA-DU-8166-01A	https://portal.gdc.cancer.gov/cases/e488f613-f155-4e11-87d4-8c789ea81691	hg38	GDC/TCGA	https://portal.gdc.cancer.gov/files/ce159c7e-5124-4a33-a842-7edd6acf8b46	chrX:77684495-77684695	yes
ATRX	546	NM_000489.6:c.4317+1G>A	CA413709172	Intron inclusion between exons 14 & 15	TCGA-DX-A8BT-01A	https://portal.gdc.cancer.gov/cases/eea7d707-aeb9-4d00-ab5e-c1ea608517e9	hg38	GDC/TCGA	https://portal.gdc.cancer.gov/files/1d94c5b6-736e-46f9-bb60-6446cb4023fc	chrX:77653997-77654197	yes
BAP1	8314	NM_004656.4:c.1251-1G>C	CA353102566	Intron inclusion between exons 12 & 13	TCGA-4Z-AA89-01A	https://portal.gdc.cancer.gov/cases/604c0d60-6ba9-4d2f-98db-e310c58bc8ca	hg38	GDC/TCGA	https://portal.gdc.cancer.gov/files/071981d2-d6ef-4bb7-b512-b1f1616e3706	chr3:52403795-52403995	yes
BAP1	8314	NM_004656.4:c.660-2A>G	CA353107671	Intron inclusion between exons 8 & 9	TCGA-UD-AAC4-01A	https://portal.gdc.cancer.gov/cases/2b740646-7cd4-4c7f-890a-7b3db6ebc1b8	hg38	GDC/TCGA	https://portal.gdc.cancer.gov/files/2fb88586-8428-484d-a5c1-c1242ea49257	chr3:52406278-52406478	yes
BCOR	54880	NM_001123385.2:c.4173+2T>C	CA412736320	Intron inclusion between exons 9 & 10	TCGA-HU-8608-01A	https://portal.gdc.cancer.gov/cases/c6316fb5-99a7-4adf-832f-dce44ddcd3aa	hg38	GDC/TCGA	https://portal.gdc.cancer.gov/files/e1aeadc6-c20c-4235-ae31-d0a2908078da	chrX:40062644-40062844	yes
BRCA1	672	NM_007297.3:c.5266-2A>G	CA003572	Intron inclusion between exons 20 & 21	Ishikawa (Heraklio) 02 ER-	https://depmap.org/portal/cell_line/ACH-000961	hg19	GDC/CCLE	https://portal.gdc.cancer.gov/legacy-archive	chr17:41199622-41199822	yes
BRCA1	672	NM_007297.3:c.5136+1G>A	CA003419	Intron inclusion between exons 18 & 19	MDA-MB-436	https://depmap.org/portal/cell_line/ACH-000573	hg19	GDC/CCLE	https://portal.gdc.cancer.gov/legacy-archive	chr17:41208968-41209168	yes
BRCA1	672	NM_007294.4:c.5073A>C	CA500146299	Intron inclusion between exons 16 & 17	TCGA-CD-A4MG-01A	https://portal.gdc.cancer.gov/cases/028632ed-d75a-49bb-b579-41962ba502fe	hg38	GDC/TCGA	https://portal.gdc.cancer.gov/files/cf4474c7-39c0-40e4-9ff2-61e0ea4f6f1b	chr17:43067509-43067709	yes
CBL	867	NM_005188.4:c.1096-1G>C	CA135696	Intron inclusion between exons 7 & 8	TCGA-AB-2914-03A	https://portal.gdc.cancer.gov/cases/81769d23-74f4-4ca1-8fcf-3e03aa1bf3c9	hg38	GDC/TCGA	https://portal.gdc.cancer.gov/files/e5812929-d699-49e1-9dda-8622282fa01b	chr11:119278065-119278265	yes
CDC73	79577	NM_024529.5:c.1316+1G>A	CA344078079	Intron inclusion between exons 14 & 15	TCGA-T9-A92H-01A	https://portal.gdc.cancer.gov/cases/81a7184e-f9f5-4e3f-9603-5f5642386c1e	hg38	GDC/TCGA	https://portal.gdc.cancer.gov/files/ab2b39dc-ae9d-4ce0-a25d-f3be0dea1251	chr1:193233055-193233255	yes
CDH1	999	NM_004360.5:c.1565+1G>A	CA288040	Intron inclusion between exons 10 & 11	TCGA-EW-A1IZ-01A	https://portal.gdc.cancer.gov/cases/c0f88fc5-56b0-4255-bbd1-9a21ced8b37b	hg38	GDC/TCGA	https://portal.gdc.cancer.gov/files/6d42d886-f67c-44d0-9f81-fd3c7f3af6d1	chr16:68815660-68815860	yes
CDH1	999	NM_004360.5:c.1936+1G>T	CA396467291	Intron inclusion between exons 12 & 13	TCGA-D8-A1Y1-01A	https://portal.gdc.cancer.gov/cases/38a631a1-6875-4216-a335-ee93c90a86d6	hg38	GDC/TCGA	https://portal.gdc.cancer.gov/files/8c274eaf-bee8-4956-9db4-53187393ea73	chr16:68822126-68822326	yes
CDH1	999	NM_004360.5:c.1936+1G>A	CA396467289	Intron inclusion between exons 12 & 13	TCGA-CC-5260-01A	https://portal.gdc.cancer.gov/cases/ca8afb2c-be3d-41e8-8dbc-19fe7ab6154b	hg38	GDC/TCGA	https://portal.gdc.cancer.gov/files/4b344ead-258a-45d2-904c-d74691f1b92c	chr16:68822126-68822326	yes
CDH1	999	NM_004360.5:c.687+1G>T	CA396458161	Intron inclusion between exons 5 & 6	TCGA-3M-AB47-01A	https://portal.gdc.cancer.gov/cases/85c11b74-9e50-4da1-8c0b-d5677cc801b1	hg38	GDC/TCGA	https://portal.gdc.cancer.gov/files/b2656d47-eb6d-4b28-b10f-041c58d575f2	chr16:68808749-68808949	yes
CDKN1A	1026	NM_000389.4:c.446-3C>G	CA913203373	Intron inclusion between exons 2 & 3	TCGA-FD-A5C0-01A	https://portal.gdc.cancer.gov/cases/0628e443-3d7f-4a38-9d2a-ebc7f4f7e11d	hg38	GDC/TCGA	https://portal.gdc.cancer.gov/files/d62cc243-00a1-4430-95aa-85bcb8ceeb27	chr6:36685648-36685848	yes
CDKN1B	1027	NM_004064.4:c.475+1G>A	CA383971039	Intron inclusion between exons 1 & 2	TCCSUP	https://depmap.org/portal/cell_line/ACH-000720	hg19	GDC/CCLE	https://portal.gdc.cancer.gov/legacy-archive	chr12:12871149-12871349	yes
CDKN1B	1027	NM_004064.5:c.476-1G>C	CA383972469	Intron inclusion between exons 1 & 2	TCGA-D8-A73U-01A	https://portal.gdc.cancer.gov/cases/96f02be7-f2df-483c-8968-a5bd2d887206	hg38	GDC/TCGA	https://portal.gdc.cancer.gov/files/fa4152e4-49e1-495a-8e94-12f91c07895d	chr12:12718724-12718924	yes
CDKN2A	1029	NM_000077.4:c.457+2T>C	CA373085801	Intron inclusion between exons 2 & 3, or skipping end of exon 2	Hs 766T	https://depmap.org/portal/cell_line/ACH-000178	hg19	GDC/CCLE	https://portal.gdc.cancer.gov/legacy-archive	chr9:21970799-21970999	yes
CDKN2A	1029	NM_000077.4:c.457+2T>C	CA373085801	Intron inclusion between exons 2 & 3, or skipping end of exon 2	HSC-2	https://depmap.org/portal/cell_line/ACH-000472	hg19	GDC/CCLE	https://portal.gdc.cancer.gov/legacy-archive	chr9:21970799-21970999	yes
CDKN2A	1029	NM_000077.4:c.457+1G>T	CA373085804	Intron inclusion between exons 2 & 3, or skipping end of exon 2	NCI-H661	https://depmap.org/portal/cell_line/ACH-000853	hg19	GDC/CCLE	https://portal.gdc.cancer.gov/legacy-archive	chr9:21970800-21971000	yes
CDKN2A	1029	NM_000077.4:c.457+1G>A	CA373085806	Intron inclusion between exons 2 & 3, or skipping end of exon 2	KNS-62	https://depmap.org/portal/cell_line/ACH-000858	hg19	GDC/CCLE	https://portal.gdc.cancer.gov/legacy-archive	chr9:21970800-21971000	yes
CDKN2A	1029	NM_000077.4:c.151-1G>T	CA16618833	Intron inclusion between exons 1 & 2	FaDu	https://depmap.org/portal/cell_line/ACH-000846	hg19	GDC/CCLE	https://portal.gdc.cancer.gov/legacy-archive	chr9:21971108-21971308	yes
CDKN2A	1029	NM_000077.4:c.151-1G>A	CA373086462	Intron inclusion between exons 1 & 2	MHH-ES-1	https://depmap.org/portal/cell_line/ACH-000391	hg19	GDC/CCLE	https://portal.gdc.cancer.gov/legacy-archive	chr9:21971108-21971308	yes
CDKN2A	1029	NM_000077.4:c.151-2A>C	CA373086465	Intron inclusion between exons 1 & 2	SW 1353	https://depmap.org/portal/cell_line/ACH-000418	hg19	GDC/CCLE	https://portal.gdc.cancer.gov/legacy-archive	chr9:21971109-21971309	yes
CDKN2A	1029	NM_000077.4:c.458-1G>A	CA373085086	Intron inclusion between exons 2 & 3	TCGA-C5-A8YQ-01A	https://portal.gdc.cancer.gov/cases/de3cfb81-25c3-4137-8f24-ad8aa607c158	hg38	GDC/TCGA	https://portal.gdc.cancer.gov/files/5fe24ec4-6809-43f0-80f9-1a341cf45ccf	chr9:21968143-21968343	yes
CDKN2A	1029	NM_000077.5:c.150+1G>T	CA373086473	Intron inclusion between exons 1 & 2	TCGA-L7-A6VZ-01A	https://portal.gdc.cancer.gov/cases/dc4062d7-1c81-4b19-aabd-8307a0df5029	hg38	GDC/TCGA	https://portal.gdc.cancer.gov/files/f697813e-9898-44e9-bba4-7da44a176bcc	chr9:21974577-21974777	yes
CDKN2A	1029	NM_000077.5:c.151-2A>T	CA373086463	Intron inclusion between exons 1 & 2	TCGA-IG-A3I8-01A	https://portal.gdc.cancer.gov/cases/7bf3f18b-a013-48d2-a743-26a57fdbe4c4	hg38	GDC/TCGA	https://portal.gdc.cancer.gov/files/f839dc1e-5a33-42c3-ae1c-120aed9e9d87	chr9:21971110-21971310	yes
CDKN2A	1029	NM_000077.5:c.151-2A>G	CA373086464	Intron inclusion between exons 1 & 2	TCGA-33-A5GW-01A	https://portal.gdc.cancer.gov/cases/8d32bea5-51ef-4ab0-83ae-1de31e7d4b43	hg38	GDC/TCGA	https://portal.gdc.cancer.gov/files/f1453ad3-7941-4b4c-a8ab-10d52d7e347a	chr9:21971110-21971310	yes
CDKN2C	1031	NM_001262.2:c.129+1G>T	CA340560868	Intron inclusion between exons 2 & 3	SNU-201	https://depmap.org/portal/cell_line/ACH-000623	hg19	GDC/CCLE	https://portal.gdc.cancer.gov/legacy-archive	chr1:51436070-51436270	yes
CTCF	10664	NM_006565.4:c.1999+1G>T	CA396324431	Intron inclusion between exons 11 & 12	TCGA-ZB-A96E-01A	https://portal.gdc.cancer.gov/cases/628ecfe9-9e29-4b51-a11e-96d4e9181d86	hg38	GDC/TCGA	https://portal.gdc.cancer.gov/files/21a2c434-a0dc-47c5-a1a1-55ec3d675073	chr16:67636752-67636952	yes
CTCF	10664	NM_006565.4:c.781+2T>G	CA396308597	Intron inclusion between exons 3 & 4	TCGA-B6-A0RI-01A	https://portal.gdc.cancer.gov/cases/bfd55808-dddd-44c3-97d7-41600497b992	hg38	GDC/TCGA	https://portal.gdc.cancer.gov/files/37cf32de-2212-47df-9c8d-a2d3be519bd6	chr16:67611515-67611715	yes
CYLD	1540	NM_015247.3:c.2686+1G>A	CA395882698	Intron inclusion between exons 19 & 20	TCGA-VQ-A8P2-01A	https://portal.gdc.cancer.gov/cases/a0d35a25-3500-46f3-874f-1a0820200473	hg38	GDC/TCGA	https://portal.gdc.cancer.gov/files/2c756e0e-cf0a-45c7-9742-3b33d10a6a1b	chr16:50794329-50794529	yes
DDB2	1643	NM_000107.3:c.1235-1G>A	CA380298564	Intron inclusion between exons 9 & 10	TCGA-D3-A8GQ-06A	https://portal.gdc.cancer.gov/cases/320a2dca-ee07-4d14-a7b8-178636636880	hg38	GDC/TCGA	https://portal.gdc.cancer.gov/files/ee30a196-911b-47e6-aac0-2c998017741a	chr11:47238699-47238899	yes
DNMT3A	1788	NM_022552.5:c.1668-1G>A	CA346072048	Intron inclusion between exons 14 & 15	TCGA-AB-2822-03A	https://portal.gdc.cancer.gov/cases/15b2be7d-bd75-4236-b896-2ef25edd14b8	hg38	GDC/TCGA	https://portal.gdc.cancer.gov/files/feb1991f-56a0-4b93-8bfc-dfe1b3070501	chr2:25244239-25244439	yes
EP300	2033	NM_001429.4:c.4453-2A>G	CA411702416	Intron inclusion between exons 27 & 28	TCGA-SW-A7EA-01A	https://portal.gdc.cancer.gov/cases/76c666e8-75c0-4e82-978c-1e346435b0fa	hg38	GDC/TCGA	https://portal.gdc.cancer.gov/files/c9557298-a783-4302-ad41-837427b8e597	chr22:41172397-41172597	yes
FANCA	2175	NM_000135.2:c.709+2T>C	CA397477632	Intron inclusion between exons 7 & 8	CML-T1	https://depmap.org/portal/cell_line/ACH-000920	hg19	GDC/CCLE	https://portal.gdc.cancer.gov/legacy-archive	chr16:89871586-89871786	yes
KDM6A	7403	NM_001291415.2:c.4332+1G>A	CA412777763	Intron inclusion between exons 29 & 30	TCGA-EJ-7331-01A	https://portal.gdc.cancer.gov/cases/b424b73a-2dfa-473f-ab56-ab382cd1cdef	hg38	GDC/TCGA	https://portal.gdc.cancer.gov/files/0af86aba-8244-4a90-ba34-33e2331d0ab2	chrX:45110150-45110350	yes
KEAP1	9817	NM_203500.2:c.1708+1G>T	CA403983764	Intron inclusion between exons 5 & 6	TCGA-55-A4DF-01A	https://portal.gdc.cancer.gov/cases/362000e4-cf7c-48fc-93cc-8f5994b442ea	hg38	GDC/TCGA	https://portal.gdc.cancer.gov/files/228ce0b3-3fc1-4f21-9457-d544e7ab099f	chr19:10489091-10489291	yes
KEAP1	9817	NM_203500.2:c.1709-1G>T	CA403982510	Intron inclusion between exons 5 & 6	TCGA-44-7667-01A	https://portal.gdc.cancer.gov/cases/7f6455e8-fa3d-4452-acb2-8c9995073072	hg38	GDC/TCGA	https://portal.gdc.cancer.gov/files/40c99a38-98f6-4a4c-b7dc-9b9fc848fa76	chr19:10486719-10486919	yes
KEAP1	9817	NM_203500.2:c.1709-2A>C	CA403982536	Intron inclusion between exons 5 & 6	TCGA-EO-A22U-01A	https://portal.gdc.cancer.gov/cases/30bc72d5-07b5-48d2-b025-bba9bcf2f09f	hg38	GDC/TCGA	https://portal.gdc.cancer.gov/files/3c6dc2f5-8da9-459f-b03f-79200820cabe	chr19:10486720-10486920	yes
KEAP1	9817	NM_203500.2:c.1708+2T>A	CA403983744	Intron inclusion between exons 5 & 6	TCGA-55-6972-01A	https://portal.gdc.cancer.gov/cases/c4d1e105-28b7-48df-abef-fbe09782fdb2	hg38	GDC/TCGA	https://portal.gdc.cancer.gov/files/836c31f8-dc81-45ff-9686-ad17875718fe	chr19:10489090-10489290	yes
KLF6	1316	NM_001300.6:c.677-2A>G	CA375872940	Intron inclusion between exons 2 & 3	TCGA-D3-A8GP-06A	https://portal.gdc.cancer.gov/cases/95f469b1-e109-4d0e-b9aa-2060207f8a03	hg38	GDC/TCGA	https://portal.gdc.cancer.gov/files/18f2aef1-0b9c-443f-8a4c-45df6e5a7a6e	chr10:3780131-3780331	yes
KMT2C	58508	NM_170606.3:c.9750+1G>A	CA370106459	Intron inclusion between exons 42 & 43	TCGA-G2-A2ES-01A	https://portal.gdc.cancer.gov/cases/72d8eae8-9efb-45b2-acbd-82c6b5732e38	hg38	GDC/TCGA	https://portal.gdc.cancer.gov/files/0dd5fa83-3ef3-4d22-9907-24463755c3c4	chr7:152167045-152167245	yes
KMT2D	8085	NM_003482.4:c.16521+1G>T	CA384675602	Intron inclusion between exons 53 & 54	TCGA-63-7021-01A	https://portal.gdc.cancer.gov/cases/08ce6fee-2e8b-4398-8c99-aa426d03f523	hg38	GDC/TCGA	https://portal.gdc.cancer.gov/files/901b389d-869e-4e98-8093-08582f5afc27	chr12:49021942-49022142	yes
KMT2D	8085	NM_003482.4:c.14644-1G>A	CA384693632	Intron inclusion between exons 47 & 48	TCGA-85-7843-01A	https://portal.gdc.cancer.gov/cases/01417822-b608-4934-8fe0-594315212be5	hg38	GDC/TCGA	https://portal.gdc.cancer.gov/files/02b1cdfe-7435-41a2-942d-f29e97d2bc7f	chr12:49027223-49027423	yes
KMT2D	8085	NM_003482.4:c.5645-1G>A	CA384629466	Intron inclusion between exons 25 & 26	TCGA-4Z-AA80-01A	https://portal.gdc.cancer.gov/cases/5df620fa-44d9-4361-91d0-f242e3e5e595	hg38	GDC/TCGA	https://portal.gdc.cancer.gov/files/7a82ba66-f286-4cc4-ba19-728547725bbc	chr12:49042779-49042979	yes
MAP2K4	6416	NM_003010.4:c.1087-1G>C	CA398242403	Intron inclusion between exons 10 & 11	TCGA-BH-A1EY-01A	https://portal.gdc.cancer.gov/cases/0741b5db-4405-42ba-b63a-c6ee4f341480	hg38	GDC/TCGA	https://portal.gdc.cancer.gov/files/a3b3cf77-5f44-4612-b6a4-43a95c49055f	chr17:12141046-12141246	yes
MET	4233	NM_000245.2:c.3028+1G>T	CA358887	Exon 14 skipping	TCGA-49-6745-01A-11R	https://portal.gdc.cancer.gov/cases/9c7875ad-ab71-4d48-b2e3-e4c7a46393e9	hg38	GDC/TCGA	https://portal.gdc.cancer.gov/files/654c93db-8b88-4619-ae04-e4c561133bc3	chr7:116771890-116772090	yes
MET	4233	NM_000245.2:c.3028+1G>T	CA358887	Exon 14 skipping	NCI-H596	https://depmap.org/portal/cell_line/ACH-000628	hg19	GDC/CCLE	https://portal.gdc.cancer.gov/legacy-archive	chr7:116411944-116412144	yes
MET	4233	NM_000245.2:c.3028+2T>C	CA368987540	Exon 14 skipping	TCGA-75-5122-01	https://portal.gdc.cancer.gov/cases/78ae716b-0ca5-4c01-a053-d41288385fcd	hg38	GDC/TCGA	https://portal.gdc.cancer.gov/files/342324fd-b71c-469d-98e7-04639e899dbc	chr7:116771890-116772090	yes
MET	4233	NM_000245.2:c.3028+1G>A	CA368987532	Exon 14 skipping	TCGA-93-7348-01	https://portal.gdc.cancer.gov/cases/e739b4f7-ae46-45c6-9013-9571cbadaf99	hg38	GDC/TCGA	https://portal.gdc.cancer.gov/files/8cac0361-6973-4ae6-a34a-58f355085ec0	chr7:116771890-116772090	yes
MET	4233	NM_000245.2:c.3028+2T>G	CA368987541	Exon 14 skipping	TCGA-44-A47G-01	https://portal.gdc.cancer.gov/cases/da345947-498b-4272-a231-a987ed4fe151	hg38	GDC/TCGA	https://portal.gdc.cancer.gov/files/be2ba5b6-5652-4daa-a29f-e4db98262008	chr7:116771890-116772090	yes
MET	4233	NM_000245.2:c.3028+1G>C	CA368987534	Exon 14 skipping	TCGA-55-6978-01	https://portal.gdc.cancer.gov/cases/5134c56f-8286-4ec8-8348-237cee7dad5e	hg38	GDC/TCGA	https://portal.gdc.cancer.gov/files/010a6f81-5601-4fd6-ad42-4d5670d48ff1	chr7:116771890-116772090	yes
MSH2	4436	NM_000251.2:c.1276+1G>A	CA017744	Intron inclusion between exons 7 & 8	EFO-27	https://depmap.org/portal/cell_line/ACH-000936	hg19	GDC/CCLE	https://portal.gdc.cancer.gov/legacy-archive	chr2:47656981-47657181	yes
MSH2	4436	NM_000251.2:c.2211-1G>A	CA346729646	Intron inclusion between exons 13 & 14	JHUEM-1	https://depmap.org/portal/cell_line/ACH-000928	hg19	GDC/CCLE	https://portal.gdc.cancer.gov/legacy-archive	chr2:47705310-47705510	yes
MSH2	4436	NM_000251.3:c.1276+2T>C	CA027509	Intron inclusion between exons 7 & 8	TCGA-EO-A3AZ-01A	https://portal.gdc.cancer.gov/cases/38bf8476-fde7-423b-bbaa-15483207de39	hg38	GDC/TCGA	https://portal.gdc.cancer.gov/files/707cd6a3-b7de-47af-a317-5dca82014b1a	chr2:47429843-47430043	yes
NBN	4683	NM_002485.5:c.1845+1G>A	CA371654960	Intron inclusion between exons 11 & 12	TCGA-UZ-A9PK-01A	https://portal.gdc.cancer.gov/cases/92dec9c3-27c1-48c4-8184-5d8d12678992	hg38	GDC/TCGA	https://portal.gdc.cancer.gov/files/2ef64448-b414-4e30-ae6c-95ee9a146ae3	chr8:89953143-89953343	yes
NF1	4763	NM_000267.3:c.1641+1G>A	CA399002191	Intron inclusion between exons 14 & 15	MKN74	https://depmap.org/portal/cell_line/ACH-000758	hg19	GDC/CCLE	https://portal.gdc.cancer.gov/legacy-archive	chr17:29546037-29546237	yes
NF1	4763	NM_000267.3:c.4269+2T>C	CA334574	Intron inclusion between exons 31 & 32	EN	https://depmap.org/portal/cell_line/ACH-000978	hg19	GDC/CCLE	https://portal.gdc.cancer.gov/legacy-archive	chr17:29585422-29585622	yes
NF1	4763	NM_001042492.3:c.1392+1G>T	CA398999963	Intron inclusion between exons 12 & 13	TCGA-34-8455-01A	https://portal.gdc.cancer.gov/cases/02ba8600-9d3d-489d-9f0b-f1c59085ecd6	hg38	GDC/TCGA	https://portal.gdc.cancer.gov/files/660e5c47-9b26-457a-8015-252c324f1e71	chr17:31206272-31206472	yes
NF1	4763	NM_001042492.3:c.7615+1G>A	CA399017902	Intron inclusion between exons 51 & 52	TCGA-G4-6628-01A	https://portal.gdc.cancer.gov/cases/2c0a725a-e829-4d84-89d9-d0d47f6cfa37	hg38	GDC/TCGA	https://portal.gdc.cancer.gov/files/2bf39125-80ee-4c34-be99-92e0bda2ac38	chr17:31352315-31352515	yes
NF1	4763	NM_001042492.3:c.7063-1G>A	CA399015496	Intron inclusion between exons 47 & 48	TCGA-W3-AA1V-06B	https://portal.gdc.cancer.gov/cases/9817ec15-605a-40db-b848-2199e5ccbb7b	hg38	GDC/TCGA	https://portal.gdc.cancer.gov/files/9cab0d8d-ee2d-4708-ba94-3cc0332a4e0d	chr17:31342908-31343108	yes
NF2	4771	NM_000268.3:c.363+1G>A	CA411153403	Intron inclusion between exons 3 & 4	NCI-H2286	https://depmap.org/portal/cell_line/ACH-000912	hg19	GDC/CCLE	https://portal.gdc.cancer.gov/legacy-archive	chr22:30035102-30035302	yes
NF2	4771	NM_000268.4:c.1575-1G>A	CA411149982	Intron inclusion between exons 14 & 15	TCGA-QK-A6II-01A	https://portal.gdc.cancer.gov/cases/3aea4cf5-ade6-4747-b1d1-c431564f5fa6	hg38	GDC/TCGA	https://portal.gdc.cancer.gov/files/22fa5426-d1b1-4eed-aae5-7f9e977c3d06	chr22:29681338-29681538	yes
PALB2	79728	NM_024675.3:c.2514+2T>C	CA395123908	Intron inclusion between exons 5 & 6	Reh	https://depmap.org/portal/cell_line/ACH-000960	hg19	GDC/CCLE	https://portal.gdc.cancer.gov/legacy-archive	chr16:23640859-23641059	yes
PIK3R1	5295	NM_181523.3:c.1300-2A>G	CA359880031	Intron inclusion between exons 10 & 11	TCGA-98-A53B-01A	https://portal.gdc.cancer.gov/cases/e88eb552-addc-4030-9c54-4bf7d381a703	hg38	GDC/TCGA	https://portal.gdc.cancer.gov/files/ce4afab3-4f6e-4b88-ad56-5557df5e2139	chr5:68293607-68293807	yes
PIK3R1	5295	NM_181523.3:c.1746-1G>C	CA359883176	Intron inclusion between exons 13 & 14	TCGA-E1-A7YE-01A	https://portal.gdc.cancer.gov/cases/f842f756-ce78-4c99-bcf8-3bce18a4d9ef	hg38	GDC/TCGA	https://portal.gdc.cancer.gov/files/bc3375cf-683f-4c38-8de1-3c985fbe2f61	chr5:68295319-68295519	yes
PIK3R1	5295	NM_181523.3:c.1299+2T>C	CA359880010	Intron inclusion between exons 10 & 11	TCGA-DF-A2L0-01A	https://portal.gdc.cancer.gov/cases/7adaf608-19a5-4184-8b79-bbc6f9cf24ae	hg38	GDC/TCGA	https://portal.gdc.cancer.gov/files/351f9c86-a7af-496e-8944-a76672b49b3f	chr5:68293385-68293585	yes
PMS2	5395	NM_000535.5:c.2174+1G>A	CA010965	Intron inclusion between exons 12 & 13	MOLT-3	https://depmap.org/portal/cell_line/ACH-000964	hg19	GDC/CCLE	https://portal.gdc.cancer.gov/legacy-archive	chr7:6022354-6022554	yes
POLD1	5424	NM_002691.3:c.2389-2A>T	CA406984490	Intron inclusion between exons 19 & 20	SK-OV-3	https://depmap.org/portal/cell_line/ACH-000811	hg19	GDC/CCLE	https://portal.gdc.cancer.gov/legacy-archive	chr19:50917970-50918170	yes
POLD1	5424	NM_002691.4:c.2251-1G>T	CA406983918	Intron inclusion between exons 18 & 19	TCGA-HJ-7597-01A	https://portal.gdc.cancer.gov/cases/83d681f4-6c0e-45cc-a31d-0b1b31c8e073	hg38	GDC/TCGA	https://portal.gdc.cancer.gov/files/6dcc0ea1-9957-4480-a266-6c749dacfd9a	chr19:50413641-50413841	yes
POLE	5426	NM_006231.4:c.331-2A>G	CA387368436	Intron inclusion between exons 4 & 5	TCGA-CG-5721-01A	https://portal.gdc.cancer.gov/cases/588abaea-ab16-42f4-9457-5901ee791b5f	hg38	GDC/TCGA	https://portal.gdc.cancer.gov/files/6d8941d3-58fc-4877-b3f9-f09e0ccb416f	chr12:132679948-132680148	yes
POLE	5426	NM_006231.4:c.3379-1G>T	CA387389561	Intron inclusion between exons 27 & 28	TCGA-55-8302-01A	https://portal.gdc.cancer.gov/cases/807cc7d2-6e3b-4f2d-9531-0da994eeeada	hg38	GDC/TCGA	https://portal.gdc.cancer.gov/files/0b76194a-a6da-4e23-b8e6-b7394d2155c8	chr12:132657330-132657530	yes
PPP2R1A	5518	NM_014225.6:c.78+2T>C	CA407178686	Intron inclusion between exons 1 & 2	TCGA-FI-A3PX-01A	https://portal.gdc.cancer.gov/cases/3e8e34c8-766a-4514-97f4-8000b5350ab9	hg38	GDC/TCGA	https://portal.gdc.cancer.gov/files/43b9ad37-1a93-4737-9cf1-5103dcc70c37	chr19:52190076-52190276	yes
PTCH1	5727	NM_000264.3:c.2561-1G>A	CA374113600	Intron inclusion between exons 15 & 16	NCI-H2029	https://depmap.org/portal/cell_line/ACH-000298	hg19	GDC/CCLE	https://portal.gdc.cancer.gov/legacy-archive	chr9:98224181-98224381	yes
PTEN	5728	NM_000314.6:c.635-2A>C	CA377484744	Intron inclusion between exons 6 & 7	JHUEM-2	https://depmap.org/portal/cell_line/ACH-000909	hg19	GDC/CCLE	https://portal.gdc.cancer.gov/legacy-archive	chr10:89717508-89717708	yes
PTEN	5728	NM_000314.6:c.1026+1G>T	CA377486187	Intron inclusion between exons 8 & 9, and loss of exon 9 expression	U-118 MG	https://depmap.org/portal/cell_line/ACH-000040	hg19	GDC/CCLE	https://portal.gdc.cancer.gov/legacy-archive	chr10:89720776-89720976	yes
PTEN	5728	NM_000314.6:c.1027-2A>T	CA377487089	Intron inclusion between exons 8 & 9	HSC-4	https://depmap.org/portal/cell_line/ACH-000546	hg19	GDC/CCLE	https://portal.gdc.cancer.gov/legacy-archive	chr10:89724942-89725142	yes
PTEN	5728	NM_000314.5:c.635-3C>G	CA645294060	Intron inclusion between exons 6 & 7	TCGA-ER-A19M-06A	https://portal.gdc.cancer.gov/cases/7a918706-c697-4cef-9661-346c5a612ff8	hg38	GDC/TCGA	https://portal.gdc.cancer.gov/files/e076445b-5788-4ef3-a06a-53452d8e0aff	chr10:87957750-87957950	yes
PTEN	5728	NM_000314.5:c.635-3C>A	CA913203442	Intron inclusion between exons 6 & 7	TCGA-28-2509-01A	https://portal.gdc.cancer.gov/cases/aa7ad106-eadc-489e-83b2-5698652434ea	hg38	GDC/TCGA	https://portal.gdc.cancer.gov/files/4d32f2c5-4b17-48ec-8a58-a3c582fbd790	chr10:87957750-87957950	yes
PTEN	5728	NM_000314.7:c.1026+1G>A	CA000103	Intron inclusion between exons 8 & 9, and loss of exon 9 expression	TCGA-BG-A0MK-01A	https://portal.gdc.cancer.gov/cases/1f9b1b71-8753-4cd5-a585-708bea8ff1fa	hg38	GDC/TCGA	https://portal.gdc.cancer.gov/files/d0980c9d-966d-45a7-8866-c27ec61348e4	chr10:87961019-87961219	yes
PTEN	5728	NM_000314.7:c.1026+2T>G	CA377486192	Intron inclusion between exons 8 & 9, and loss of exon 9 expression	TCGA-N5-A4RF-01A	https://portal.gdc.cancer.gov/cases/ee6083aa-9453-44ff-8cc5-79b71fea289d	hg38	GDC/TCGA	https://portal.gdc.cancer.gov/files/160c0c4c-cf94-434c-b7bc-50d16279bd0e	chr10:87961020-87961220	yes
PTEN	5728	NM_000314.8:c.210-2A>G	CA377481223	Intron inclusion between exons 3 & 4	TCGA-EB-A44P-01A	https://portal.gdc.cancer.gov/cases/6b02def4-04ca-4ba0-bc48-262c4d8a294c	hg38	GDC/TCGA	https://portal.gdc.cancer.gov/files/3dc1110b-d5c5-42ab-8f20-ee1525eca965	chr10:87930944-87931144	yes
PTEN	5728	NM_000314.8:c.801+1G>T	CA377485117	Intron inclusion between exons 7 & 8	TCGA-85-A50Z-01A	https://portal.gdc.cancer.gov/cases/8a0f8d00-86a0-4c63-a8d5-43bd2e13bd96	hg38	GDC/TCGA	https://portal.gdc.cancer.gov/files/e7864225-1473-4f68-af8c-c5e53552fc3f	chr10:87957920-87958120	yes
PTEN	5728	NM_000314.6:c.1026+1G>C	CA000253	Intron inclusion between exons 8 & 9, and loss of exon 9 expression	TCGA-EE-A2GU-06A	https://portal.gdc.cancer.gov/cases/24faa36a-268d-4a13-b3ae-eacd431a2bcc	hg38	GDC/TCGA	https://portal.gdc.cancer.gov/files/347345b8-cac8-4609-8649-c8dfd9a48a4a	chr10:87961019-87961219	yes
PTEN	5728	NM_000314.8:c.635-1G>C	CA10577419	Intron inclusion between exons 6 & 7	TCGA-77-8136-01A	https://portal.gdc.cancer.gov/cases/c4ca7861-2fcc-4ed7-a240-bea9c43d5fb1	hg38	GDC/TCGA	https://portal.gdc.cancer.gov/files/539adbf4-2711-413c-9570-f04b23f9ee9e	chr10:87957752-87957952	yes
PTEN	5728	NM_000314.8:c.492+1G>A	CA377482838	Intron inclusion between exons 5 & 6	TCGA-SJ-A6ZJ-01A	https://portal.gdc.cancer.gov/cases/fbfed398-2a44-44a9-83cf-657c29cb7d28	hg38	GDC/TCGA	https://portal.gdc.cancer.gov/files/aa05b1c0-f687-4d43-af42-0f897eefade8	chr10:87933152-87933352	yes
PTEN	5728	NM_000314.8:c.493-2A>G	CA000478	Intron inclusion between exons 5 & 6	TCGA-63-A5MG-01A	https://portal.gdc.cancer.gov/cases/05d4d9c7-fb6f-439a-bb97-f0e2737a7773	hg38	GDC/TCGA	https://portal.gdc.cancer.gov/files/4167ff75-124e-4029-9563-0351ed75d511	chr10:87952016-87952216	yes
RB1	5925	NM_000321.2:c.2211+5G>T	CA658760346	Exon 21 skipping	NCI-H1436	https://depmap.org/portal/cell_line/ACH-000830	hg19	GDC/CCLE	https://portal.gdc.cancer.gov/legacy-archive	chr13:49037876-49038076	yes
RB1	5925	NM_000321.2:c.1389+5G>C	CA658655602	Exon 14 skipping	COR-L24	https://depmap.org/portal/cell_line/ACH-000382	hg19	GDC/CCLE	https://portal.gdc.cancer.gov/legacy-archive	chr13:48953691-48953891	yes
RB1	5925	NM_000321.3:c.2325+1G>A	CA388167737	Intron inclusion between exons 22 & 23	TCGA-ZF-AA5H-01A	https://portal.gdc.cancer.gov/cases/04477379-6c51-45d9-b9b9-d05d53b53945	hg38	GDC/TCGA	https://portal.gdc.cancer.gov/files/2bde946e-9525-49af-8e89-abb39d0d0be4	chr13:48465012-48465212	yes
RB1	5925	NM_000321.3:c.2489+1G>C	CA10605763	Intron inclusion between exons 23 & 24	TCGA-O2-A5IB-01A	https://portal.gdc.cancer.gov/cases/8be10ce9-220d-4816-a575-8e8e7f041114	hg38	GDC/TCGA	https://portal.gdc.cancer.gov/files/e2ed27b4-779a-4a19-af3e-b30024506d56	chr13:48465269-48465469	yes
RB1	5925	NM_000321.3:c.1814+2T>A	CA388165677	Intron inclusion between exons 18 & 19	TCGA-44-7660-01A	https://portal.gdc.cancer.gov/cases/a534b96b-1665-444a-9308-e610f2f0e510	hg38	GDC/TCGA	https://portal.gdc.cancer.gov/files/ae555985-33b8-46e4-a2ba-5f6e05add87e	chr13:48453013-48453213	yes
RB1	5925	NM_000321.3:c.1215+1G>T	CA388161720	Intron inclusion between exons 12 & 13	TCGA-44-7669-01A	https://portal.gdc.cancer.gov/cases/4b22ad71-c585-4077-ad3c-c6e026d0c7fa	hg38	GDC/TCGA	https://portal.gdc.cancer.gov/files/973cc64f-2a44-44de-aae9-0ce396e8c163	chr13:48373393-48373593	yes
RECQL4	9401	NM_004260.4:c.2201-2A>T	CA372679488	Intron inclusion between exons 13 & 14	TCGA-B5-A1MW-01A	https://portal.gdc.cancer.gov/cases/e2b48d0d-57ca-400b-8598-55ef132e350e	hg38	GDC/TCGA	https://portal.gdc.cancer.gov/files/ef6c8635-ab47-4c76-8cd9-84bfa348ee57	chr8:144513382-144513582	yes
RUNX1	861	NM_001754.5:c.508+1G>C	CA410202462	Intron inclusion between exons 5 & 6	TCGA-D8-A141-01A	https://portal.gdc.cancer.gov/cases/42f6f503-4cf6-4a8e-b5fe-b44bccf6b38b	hg38	GDC/TCGA	https://portal.gdc.cancer.gov/files/39e99f21-b041-49d7-bd19-7ac266bafba4	chr21:34880456-34880656	yes
SETD2	29072	NM_014159.7:c.4715+1G>C	CA352515763	Intron inclusion between exons 5 & 6	TCGA-IC-A6RF-01A	https://portal.gdc.cancer.gov/cases/9dfddc49-1e66-4e26-9d71-40d748cca0a6	hg38	GDC/TCGA	https://portal.gdc.cancer.gov/files/5d9c2f25-eb30-4a42-adb8-cd118739b3f3	chr3:47113775-47113975	yes
SETD2	29072	NM_014159.7:c.4715+1G>A	CA352515764	Intron inclusion between exons 5 & 6	TCGA-DD-AADK-01A	https://portal.gdc.cancer.gov/cases/40f30ffb-51de-4786-a88f-16c170aac207	hg38	GDC/TCGA	https://portal.gdc.cancer.gov/files/191a62c5-9117-48c6-9bdd-3319ce1dab2f	chr3:47113775-47113975	yes
SMARCA4	6597	NM_001128844.1:c.2617-1G>A	CA404055473	Intron inclusion between exons 19 & 20	NCI-H838	https://depmap.org/portal/cell_line/ACH-000416	hg19	GDC/CCLE	https://portal.gdc.cancer.gov/legacy-archive	chr19:11132300-11132500	yes
SMARCA4	6597	NM_001128844.1:c.3952-1G>C	CA404067977	Intron inclusion between exons 29 & 30	COV434	https://depmap.org/portal/cell_line/ACH-000123	hg19	GDC/CCLE	https://portal.gdc.cancer.gov/legacy-archive	chr19:11145489-11145689	yes
SMARCA4	6597	NM_003072.5:c.2438+1G>T	CA404053370	Intron inclusion between exons 16 & 17	TCGA-78-8640-01A	https://portal.gdc.cancer.gov/cases/18478121-f1d1-4bdd-9511-8ab22f4a0660	hg38	GDC/TCGA	https://portal.gdc.cancer.gov/files/bd2eac4a-2325-4792-b172-7d96625a1800	chr19:11013013-11013213	yes
SMARCA4	6597	NM_003072.5:c.4171-2A>G	CA404072660	Intron inclusion between exons 29 & 30	TCGA-QK-AA3J-01A	https://portal.gdc.cancer.gov/cases/677c9d22-e518-43ab-9668-a606c35a6eeb	hg38	GDC/TCGA	https://portal.gdc.cancer.gov/files/3917ce23-ef42-4abd-9ca2-475cb3954e32	chr19:11041205-11041405	yes
SMARCA4	6597	NM_003072.5:c.3547-2A>G	CA404065045	Intron inclusion between exons 25 & 26	TCGA-B0-5098-01A	https://portal.gdc.cancer.gov/cases/3be0bc1d-d81f-4769-b650-8cc8858e45db	hg38	GDC/TCGA	https://portal.gdc.cancer.gov/files/24593492-6977-4f89-8d54-ee12f57bd342	chr19:11033188-11033388	yes
SMARCB1	6598	NM_003073.3:c.362+1G>C	CA410934142	Intron inclusion between exons 3 & 4	SW 1573	https://depmap.org/portal/cell_line/ACH-000677	hg19	GDC/CCLE	https://portal.gdc.cancer.gov/legacy-archive	chr22:24135776-24135976	yes
SMARCB1	6598	NM_003073.3:c.500+1G>A	CA410934606	Intron inclusion between exons 4 & 5	253J	https://depmap.org/portal/cell_line/ACH-000011	hg19	GDC/CCLE	https://portal.gdc.cancer.gov/legacy-archive	chr22:24143169-24143369	yes
SMARCC1	6599	NM_003074.3:c.2376+2T>C	CA352574504	Intron inclusion between exons 22 & 23	KYSE-410	https://depmap.org/portal/cell_line/ACH-000809	hg19	GDC/CCLE	https://portal.gdc.cancer.gov/legacy-archive	chr3:47680113-47680313	yes
SMARCE1	6605	NM_003079.5:c.715-1G>A	CA399364518	Intron inclusion between exons 8 & 9	TCGA-D3-A2JN-06A	https://portal.gdc.cancer.gov/cases/20ae4c90-ea2e-42e8-bc0e-f0e6be0dadeb	hg38	GDC/TCGA	https://portal.gdc.cancer.gov/files/66ee80a9-c7f3-4e5b-8e01-7bab7572a9ed	chr17:40631594-40631794	yes
SPOP	8405	NM_001007228.2:c.79-1G>T	CA400157459	Intron inclusion between exons 2 & 3	TCGA-GV-A3JX-01A	https://portal.gdc.cancer.gov/cases/d9dcbb57-f6c2-4465-8a60-afe876e113ca	hg38	GDC/TCGA	https://portal.gdc.cancer.gov/files/bd760014-4f4f-412c-8f82-5a30fac48368	chr17:49621968-49622168	yes
SPOP	8405	NM_001007228.2:c.79-1G>C	CA400157460	Intron inclusion between exons 2 & 3	TCGA-CR-7388-01A	https://portal.gdc.cancer.gov/cases/511b1de1-b855-47bb-a2f8-58dc5792be47	hg38	GDC/TCGA	https://portal.gdc.cancer.gov/files/b13cb48d-7ba6-4f55-83a8-b6a52bb89f46	chr17:49621968-49622168	yes
STK11	6794	NM_000455.5:c.291-1G>T	CA402947616	Intron inclusion between exons 1 & 2	TCGA-50-5072-01A	https://portal.gdc.cancer.gov/cases/1575148b-0f63-44ee-86fd-93ae1a02be0b	hg38	GDC/TCGA	https://portal.gdc.cancer.gov/files/c274db16-0203-4b1b-b3e5-2fa96a613257	chr19:1218316-1218516	yes
STK11	6794	NM_000455.5:c.735-1G>T	CA402950309	Intron inclusion between exons 5 & 6	TCGA-78-7535-01A	https://portal.gdc.cancer.gov/cases/46592b7b-6968-42a6-83af-0917c9f4a9a5	hg38	GDC/TCGA	https://portal.gdc.cancer.gov/files/c18f5c1b-4597-4e56-ad21-bafd975fd94e	chr19:1221112-1221312	yes
STK11	6794	NM_000455.5:c.863-2A>T	CA402951137	Intron inclusion between exons 6 & 7	TCGA-91-6849-01A	https://portal.gdc.cancer.gov/cases/953a908d-0993-42f6-853b-512611d19a2c	hg38	GDC/TCGA	https://portal.gdc.cancer.gov/files/4e6da8a5-59a3-48e2-ad56-232e4c8e0f32	chr19:1221847-1222047	yes
TGFBR2	7048	NM_003242.6:c.1254+2T>G	CA351808864	Intron inclusion between exons 4 & 5	TCGA-CD-8531-01A	https://portal.gdc.cancer.gov/cases/efe8b105-b170-4679-8b97-c1142fefe069	hg38	GDC/TCGA	https://portal.gdc.cancer.gov/files/f0c26d26-8483-4e2c-b498-3b39935c5d28	chr3:30672339-30672539	yes
TGFBR2	7048	NM_003242.6:c.1396+1G>A	CA046428	Intron inclusion between exons 5 & 6	TCGA-VS-A9UR-01A	https://portal.gdc.cancer.gov/cases/adc60720-ac20-4e73-9c37-3ad3119c07d6	hg38	GDC/TCGA	https://portal.gdc.cancer.gov/files/0000d025-679a-4306-b348-553b767d1356	chr3:30674147-30674347	yes
TP53	7157	NM_000546.5:c.375+5G>A	CA645589233	Intron inclusion between exons 4 & 5	PK-45H	https://depmap.org/portal/cell_line/ACH-000468	hg19	GDC/CCLE	https://portal.gdc.cancer.gov/legacy-archive	chr17:7579207-7579407	yes
TP53	7157	NM_000546.5:c.1101-2A>C	CA397830927	Intron inclusion between exons 10 & 11	HCT-15	https://depmap.org/portal/cell_line/ACH-000997	hg19	GDC/CCLE	https://portal.gdc.cancer.gov/legacy-archive	chr17:7572910-7573110	yes
TP53	7157	NM_000546.5:c.994-1G>A	CA000528	Intron inclusion between exons 9 & 10	SU-DHL-10	https://depmap.org/portal/cell_line/ACH-000271	hg19	GDC/CCLE	https://portal.gdc.cancer.gov/legacy-archive	chr17:7573934-7574134	yes
TP53	7157	NM_000546.5:c.994-1G>C	CA10580906	Intron inclusion between exons 9 & 10	SNU-489	https://depmap.org/portal/cell_line/ACH-000543	hg19	GDC/CCLE	https://portal.gdc.cancer.gov/legacy-archive	chr17:7573934-7574134	yes
TP53	7157	NM_000546.5:c.994-2A>G	CA287485766	Intron inclusion between exons 9 & 10	VMRC-RCW	https://depmap.org/portal/cell_line/ACH-000484	hg19	GDC/CCLE	https://portal.gdc.cancer.gov/legacy-archive	chr17:7573935-7574135	yes
TP53	7157	NM_000546.5:c.993+2T>G	CA397835626	Intron inclusion between exons 9 & 10	AML-193	https://depmap.org/portal/cell_line/ACH-000557	hg19	GDC/CCLE	https://portal.gdc.cancer.gov/legacy-archive	chr17:7576751-7576951	yes
TP53	7157	NM_000546.5:c.993+1G>T	CA287486498	Intron inclusion between exons 9 & 10	NCI-H1693	https://depmap.org/portal/cell_line/ACH-000021	hg19	GDC/CCLE	https://portal.gdc.cancer.gov/legacy-archive	chr17:7576752-7576952	yes
TP53	7157	NM_000546.5:c.993+1G>A	CA397835645	Intron inclusion between exons 9 & 10	TCC-PAN2	https://depmap.org/portal/cell_line/ACH-000502	hg19	GDC/CCLE	https://portal.gdc.cancer.gov/legacy-archive	chr17:7576752-7576952	yes
TP53	7157	NM_000546.5:c.920-1G>A	CA000499	Intron inclusion between exons 8 & 9	COR-L311	https://depmap.org/portal/cell_line/ACH-000187	hg19	GDC/CCLE	https://portal.gdc.cancer.gov/legacy-archive	chr17:7576827-7577027	yes
TP53	7157	NM_000546.5:c.919+1G>T	CA397836242	Intron inclusion between exons 8 & 9	SNU-685	https://depmap.org/portal/cell_line/ACH-000407	hg19	GDC/CCLE	https://portal.gdc.cancer.gov/legacy-archive	chr17:7576918-7577118	yes
TP53	7157	NM_000546.5:c.919+1G>C	CA397836244	Intron inclusion between exons 8 & 9	MFE-280	https://depmap.org/portal/cell_line/ACH-000192	hg19	GDC/CCLE	https://portal.gdc.cancer.gov/legacy-archive	chr17:7576918-7577118	yes
TP53	7157	NM_000546.5:c.783-1G>T	CA397837291	Intron inclusion between exons 7 & 8	NCI-H1694	https://depmap.org/portal/cell_line/ACH-000431	hg19	GDC/CCLE	https://portal.gdc.cancer.gov/legacy-archive	chr17:7577056-7577256	yes
TP53	7157	NM_000546.5:c.783-2A>T	CA397837307	Intron inclusion between exons 7 & 8	KMS-27	https://depmap.org/portal/cell_line/ACH-000576	hg19	GDC/CCLE	https://portal.gdc.cancer.gov/legacy-archive	chr17:7577057-7577257	yes
TP53	7157	NM_000546.5:c.783-2A>C	CA397837324	Intron inclusion between exons 7 & 8	NCI-H2227	https://depmap.org/portal/cell_line/ACH-000610	hg19	GDC/CCLE	https://portal.gdc.cancer.gov/legacy-archive	chr17:7577057-7577257	yes
TP53	7157	NM_000546.5:c.782+1G>T	CA397837531	Intron inclusion between exons 7 & 8	NCI-H647	https://depmap.org/portal/cell_line/ACH-000378	hg19	GDC/CCLE	https://portal.gdc.cancer.gov/legacy-archive	chr17:7577398-7577598	yes
TP53	7157	NM_000546.5:c.782G>C	CA000415	Intron inclusion between exons 7 & 8	L-363	https://depmap.org/portal/cell_line/ACH-000183	hg19	GDC/CCLE	https://portal.gdc.cancer.gov/legacy-archive	chr17:7577399-7577599	yes
TP53	7157	NM_000546.5:c.673-1G>A	CA16607882	Intron inclusion between exons 6 & 7	FaDu	https://depmap.org/portal/cell_line/ACH-000846	hg19	GDC/CCLE	https://portal.gdc.cancer.gov/legacy-archive	chr17:7577509-7577709	yes
TP53	7157	NM_000546.5:c.673-2A>G	CA397839547	Intron inclusion between exons 6 & 7	KYSE-30	https://depmap.org/portal/cell_line/ACH-000777	hg19	GDC/CCLE	https://portal.gdc.cancer.gov/legacy-archive	chr17:7577510-7577710	yes
TP53	7157	NM_000546.5:c.673-2A>C	CA397839549	Intron inclusion between exons 6 & 7	OCI-M1	https://depmap.org/portal/cell_line/ACH-000751	hg19	GDC/CCLE	https://portal.gdc.cancer.gov/legacy-archive	chr17:7577510-7577710	yes
TP53	7157	NM_000546.5:c.673-2A>T	CA397839553	Intron inclusion between exons 6 & 7	NCI-H209	https://depmap.org/portal/cell_line/ACH-000290	hg19	GDC/CCLE	https://portal.gdc.cancer.gov/legacy-archive	chr17:7577510-7577710	yes
TP53	7157	NM_000546.5:c.672+2T>G	CA397839766	Intron inclusion between exons 6 & 7	CAL-120	https://depmap.org/portal/cell_line/ACH-000212	hg19	GDC/CCLE	https://portal.gdc.cancer.gov/legacy-archive	chr17:7578075-7578275	yes
TP53	7157	NM_000546.5:c.672+1G>A	CA339249	Intron inclusion between exons 6 & 7	SCC-15	https://depmap.org/portal/cell_line/ACH-000254	hg19	GDC/CCLE	https://portal.gdc.cancer.gov/legacy-archive	chr17:7578076-7578276	yes
TP53	7157	NM_000546.5:c.672+1G>T	CA397839769	Intron inclusion between exons 6 & 7	KMRC-20	https://depmap.org/portal/cell_line/ACH-000250	hg19	GDC/CCLE	https://portal.gdc.cancer.gov/legacy-archive	chr17:7578076-7578276	yes
TP53	7157	NM_000546.5:c.672G>A	CA000328	Intron inclusion between exons 6 & 7	SNU-398	https://depmap.org/portal/cell_line/ACH-000221	hg19	GDC/CCLE	https://portal.gdc.cancer.gov/legacy-archive	chr17:7578077-7578277	yes
TP53	7157	NM_000546.5:c.672G>T	CA397839776	Intron inclusion between exons 6 & 7	RERF-LC-KJ	https://depmap.org/portal/cell_line/ACH-000482	hg19	GDC/CCLE	https://portal.gdc.cancer.gov/legacy-archive	chr17:7578077-7578277	yes
TP53	7157	NM_000546.5:c.560-1G>A	CA397840949	Intron inclusion between exons 5 & 6	NCI-H3255	https://depmap.org/portal/cell_line/ACH-000109	hg19	GDC/CCLE	https://portal.gdc.cancer.gov/legacy-archive	chr17:7578190-7578390	yes
TP53	7157	NM_000546.5:c.559+2T>A	CA397841056	Intron inclusion between exons 5 & 6	Set-2	https://depmap.org/portal/cell_line/ACH-000195	hg19	GDC/CCLE	https://portal.gdc.cancer.gov/legacy-archive	chr17:7578269-7578469	yes
TP53	7157	NM_000546.5:c.559+1G>A	CA397841068	Intron inclusion between exons 5 & 6, or skipping end of exon 5	U-937	https://depmap.org/portal/cell_line/ACH-000406	hg19	GDC/CCLE	https://portal.gdc.cancer.gov/legacy-archive	chr17:7578270-7578470	yes
TP53	7157	NM_000546.5:c.559G>C	CA397841073	Intron inclusion between exons 5 & 6, or skipping end of exon 5	HPAC	https://depmap.org/portal/cell_line/ACH-000270	hg19	GDC/CCLE	https://portal.gdc.cancer.gov/legacy-archive	chr17:7578271-7578471	yes
TP53	7157	NM_000546.5:c.376-1G>A	CA287488727	Intron inclusion between exons 4 & 5, or skipping beginning of exon 5	F-36P	https://depmap.org/portal/cell_line/ACH-000487	hg19	GDC/CCLE	https://portal.gdc.cancer.gov/legacy-archive	chr17:7578455-7578655	yes
TP53	7157	NM_000546.5:c.376-2A>G	CA000146	Intron inclusion between exons 4 & 5, or skipping beginning of exon 5	SNU-423	https://depmap.org/portal/cell_line/ACH-000493	hg19	GDC/CCLE	https://portal.gdc.cancer.gov/legacy-archive	chr17:7578456-7578656	yes
TP53	7157	NM_000546.5:c.375+2T>G	CA397844129	Intron inclusion between exons 4 & 5	JHH-2	https://depmap.org/portal/cell_line/ACH-000577	hg19	GDC/CCLE	https://portal.gdc.cancer.gov/legacy-archive	chr17:7579210-7579410	yes
TP53	7157	NM_000546.5:c.375+2T>C	CA397844132	Intron inclusion between exons 4 & 5	Sq-1	https://depmap.org/portal/cell_line/ACH-000553	hg19	GDC/CCLE	https://portal.gdc.cancer.gov/legacy-archive	chr17:7579210-7579410	yes
TP53	7157	NM_000546.5:c.376-2A>T	CA397843977	Intron inclusion between exons 4 & 5, or skipping beginning of exon 5	KYSE-520	https://depmap.org/portal/cell_line/ACH-000637	hg19	GDC/CCLE	https://portal.gdc.cancer.gov/legacy-archive	chr17:7578456-7578656	yes
TP53	7157	NM_000546.5:c.375+1G>A	CA397844139	Intron inclusion between exons 4 & 5	BICR 18	https://depmap.org/portal/cell_line/ACH-000992	hg19	GDC/CCLE	https://portal.gdc.cancer.gov/legacy-archive	chr17:7579211-7579411	yes
TP53	7157	NM_000546.5:c.375+1G>T	CA397844143	Intron inclusion between exons 4 & 5	KMS-27	https://depmap.org/portal/cell_line/ACH-000576	hg19	GDC/CCLE	https://portal.gdc.cancer.gov/legacy-archive	chr17:7579211-7579411	yes
TP53	7157	NM_000546.5:c.375G>A	CA000144	Intron inclusion between exons 4 & 5	NCI-H2347	https://depmap.org/portal/cell_line/ACH-000875	hg19	GDC/CCLE	https://portal.gdc.cancer.gov/legacy-archive	chr17:7579212-7579412	yes
TP53	7157	NM_000546.5:c.375G>T	CA10575452	Intron inclusion between exons 4 & 5	NCI-H82	https://depmap.org/portal/cell_line/ACH-000355	hg19	GDC/CCLE	https://portal.gdc.cancer.gov/legacy-archive	chr17:7579212-7579412	yes
TP53	7157	NM_000546.5:c.374C>T	CA000140	Does not affect splicing	SNU-626	https://depmap.org/portal/cell_line/ACH-000370	hg19	GDC/CCLE	https://portal.gdc.cancer.gov/legacy-archive	chr17:7579213-7579413	yes
TP53	7157	NM_000546.5:c.374C>T	CA000140	Does not affect splicing	TCGA-CV-A6JD-01A	https://portal.gdc.cancer.gov/cases/432fbb6c-331f-4d2d-834d-f6378d88107a	hg38	GDC/TCGA	https://portal.gdc.cancer.gov/files/9e331542-23df-4f29-87bc-de8787921397	chr17:7675895-7676095	yes
TP53	7157	NM_000546.5:c.374C>T	CA000140	Does not affect splicing	TCGA-AG-A02N-01A	https://portal.gdc.cancer.gov/cases/8ad1c98b-5395-477e-87a8-19dff3a59c26	hg38	GDC/TCGA	https://portal.gdc.cancer.gov/files/f78c59f3-c908-4da1-af7f-31c3c74b9478	chr17:7675895-7676095	yes
TP53	7157	NM_000546.5:c.782+2T>G	CA10580920	Intron inclusion between exons 7 & 8	TCGA-F1-6875-01A	https://portal.gdc.cancer.gov/cases/283776cd-32e8-4a79-bed1-1411c9d3a9e0	hg38	GDC/TCGA	https://portal.gdc.cancer.gov/files/aa144beb-4d69-4386-8b71-ebb18a4ea4f5	chr17:7674079-7674279	yes
TP53	7157	NM_000546.6:c.994-2A>C	CA397832988	Intron inclusion between exons 9 & 10	TCGA-LN-A8HZ-01A	https://portal.gdc.cancer.gov/cases/b782c157-6b33-4247-83df-a82dc5e5d432	hg38	GDC/TCGA	https://portal.gdc.cancer.gov/files/62819470-6f87-4071-b5f2-753df35b1d31	chr17:7670617-7670817	yes
TP53	7157	NM_000546.6:c.993+1G>C	CA16607519	Intron inclusion between exons 9 & 10	TCGA-22-5483-01A	https://portal.gdc.cancer.gov/cases/b162b3bf-8097-4466-b08f-6434f541038f	hg38	GDC/TCGA	https://portal.gdc.cancer.gov/files/7003b664-2b95-47f8-b0db-d7c8cdd3c85c	chr17:7673434-7673634	yes
TP53	7157	NM_000546.6:c.782+1G>A	CA10575449	Intron inclusion between exons 7 & 8	TCGA-N8-A4PI-01A	https://portal.gdc.cancer.gov/cases/8c8d4495-1a1d-4942-b0f0-1445fd05dfce	hg38	GDC/TCGA	https://portal.gdc.cancer.gov/files/4ab4edd5-fba8-4af7-945b-118e77b14021	chr17:7674080-7674280	yes
TP53	7157	NM_000546.6:c.783-1G>A	CA397837303	Intron inclusion between exons 7 & 8	TCGA-BR-7723-01A	https://portal.gdc.cancer.gov/cases/bb3729fe-2fa2-47fc-afde-c14036cb84f5	hg38	GDC/TCGA	https://portal.gdc.cancer.gov/files/a8eb0bb6-c5a3-43b0-9959-26f572cd6d20	chr17:7673738-7673938	yes
TP53	7157	NM_000546.6:c.782+1G>A	CA10575449	Intron inclusion between exons 7 & 8	TCGA-3B-A9HU-01A	https://portal.gdc.cancer.gov/cases/9ef5cdda-8aba-4027-8cf0-e53b2f54704a	hg38	GDC/TCGA	https://portal.gdc.cancer.gov/files/45a3881a-7580-4383-9821-ddc061995af9	chr17:7674080-7674280	yes
TP53	7157	NM_000546.6:c.919+2T>G	CA397836235	Intron inclusion between exons 8 & 9	TCGA-DM-A1D0-01A	https://portal.gdc.cancer.gov/cases/1b0b0533-7c4f-4edd-a75e-8b56f49d54ab	hg38	GDC/TCGA	https://portal.gdc.cancer.gov/files/488b0103-138b-4004-8b3e-0b225c6949e7	chr17:7673599-7673799	yes
TP53	7157	NM_000546.6:c.1101-2A>G	CA000038	Intron inclusion between exons 10 & 11	TCGA-G2-A2EL-01A	https://portal.gdc.cancer.gov/cases/30c7445e-d0c4-4a0f-96a4-27e4259ee10b	hg38	GDC/TCGA	https://portal.gdc.cancer.gov/files/f5ee6755-96d6-4e37-9bc7-771214de87be	chr17:7669592-7669792	yes
TP53	7157	NM_000546.6:c.75-2A>G	CA397848502	Intron inclusion between exons 2 & 3	TCGA-ZQ-A9CR-01A	https://portal.gdc.cancer.gov/cases/f76122f7-343a-4345-9fb6-e46ad0b75cb0	hg38	GDC/TCGA	https://portal.gdc.cancer.gov/files/78327be7-44ca-4dd0-922c-c57ffd396210	chr17:7676305-7676505	yes
TP53	7157	NM_000546.6:c.75-1G>T	CA397848485	Intron inclusion between exons 2 & 3	TCGA-OR-A5JA-01A	https://portal.gdc.cancer.gov/cases/48402d61-3a6b-4603-bfa0-b1a38a47d34d	hg38	GDC/TCGA	https://portal.gdc.cancer.gov/files/fab484b9-2ceb-42f8-a8d4-4308c674966e	chr17:7676304-7676504	yes
TP53	7157	NM_000546.6:c.920-2A>G	CA000500	Intron inclusion between exons 8 & 9	TCGA-44-3918-01A	https://portal.gdc.cancer.gov/cases/6e3b6b72-142d-4b8d-a462-28a205796e41	hg38	GDC/TCGA	https://portal.gdc.cancer.gov/files/0d674012-2baa-4b6e-afe5-735f19990a52	chr17:7673510-7673710	yes
TP53	7157	NM_000546.6:c.993+2T>C	CA397835629	Intron inclusion between exons 9 & 10	TCGA-VQ-A94R-01A	https://portal.gdc.cancer.gov/cases/95edfabe-0b35-4cdd-aed4-e2234d806f35	hg38	GDC/TCGA	https://portal.gdc.cancer.gov/files/e52a18c7-19ec-40a5-85ce-c5d35a52f828	chr17:7673433-7673633	yes
TP53	7157	NM_000546.6:c.560-2A>C	CA397840962	Intron inclusion between exons 5 & 6	TCGA-N5-A4R8-01A	https://portal.gdc.cancer.gov/cases/8c113bc1-101b-405f-9eb1-8c9e8ebbe185	hg38	GDC/TCGA	https://portal.gdc.cancer.gov/files/b92a4117-4263-4403-aba1-465141cffb0a	chr17:7674873-7675073	yes
TP53	7157	NM_000546.6:c.672+2T>C	CA397839763	Intron inclusion between exons 6 & 7	TCGA-FR-A729-06A	https://portal.gdc.cancer.gov/cases/f55914f3-f19a-4d93-b368-554ec1a9cf40	hg38	GDC/TCGA	https://portal.gdc.cancer.gov/files/07246598-3826-4795-a262-27bc8dad8336	chr17:7674757-7674957	yes
TP53	7157	NM_000546.6:c.919+1G>A	CA397836247	Intron inclusion between exons 8 & 9	TCGA-V5-A7RC-01B	https://portal.gdc.cancer.gov/cases/aac385c1-42f9-4d9e-b9bf-94ca13ebc5ae	hg38	GDC/TCGA	https://portal.gdc.cancer.gov/files/5f52b3a8-b613-4bc2-88a3-92faa0bbf401	chr17:7673600-7673800	yes
TP53	7157	NM_000546.6:c.376-1G>T	CA397843969	Intron inclusion between exons 4 & 5, or skipping beginning of exon 5	TCGA-55-A4DF-01A	https://portal.gdc.cancer.gov/cases/362000e4-cf7c-48fc-93cc-8f5994b442ea	hg38	GDC/TCGA	https://portal.gdc.cancer.gov/files/228ce0b3-3fc1-4f21-9457-d544e7ab099f	chr17:7675137-7675337	yes
TP53	7157	NM_000546.6:c.559+1G>T	CA397841061	Intron inclusion between exons 5 & 6, or skipping end of exon 5	TCGA-13-1492-01A	https://portal.gdc.cancer.gov/cases/63c6a89b-b28c-434a-a632-5de6545db731	hg38	GDC/TCGA	https://portal.gdc.cancer.gov/files/0eac9f53-8c42-4c52-aa2d-9d6d0b54698c	chr17:7674952-7675152	yes
TP53	7157	NM_000546.6:c.994-2A>T	CA397832984	Intron inclusion between exons 9 & 10	TCGA-85-A53L-01A	https://portal.gdc.cancer.gov/cases/8a933b93-87b3-4f1f-8ef1-1d095cea032e	hg38	GDC/TCGA	https://portal.gdc.cancer.gov/files/44252d9d-d560-46f2-bae7-d7d113970d19	chr17:7670617-7670817	yes
TP53	7157	NM_000546.6:c.672+2T>A	CA397839761	Intron inclusion between exons 6 & 7	TCGA-A8-A09Q-01A	https://portal.gdc.cancer.gov/cases/09c2bc35-c21f-4aa4-ac30-0d8db02ad811	hg38	GDC/TCGA	https://portal.gdc.cancer.gov/files/495cb90f-61eb-43a4-bd40-2284d960cdff	chr17:7674757-7674957	yes
TP53	7157	NM_000546.6:c.673-1G>C	CA397839543	Intron inclusion between exons 6 & 7	TCGA-UF-A718-01A	https://portal.gdc.cancer.gov/cases/2135b007-b714-495b-9b30-92010179ec33	hg38	GDC/TCGA	https://portal.gdc.cancer.gov/files/7fa00ff2-0c39-48c2-9795-0fd07e62e67a	chr17:7674191-7674391	yes
TP53	7157	NM_000546.6:c.673-1G>T	CA10583677	Intron inclusion between exons 6 & 7	TCGA-56-A4BW-01A	https://portal.gdc.cancer.gov/cases/b838706d-01e9-45aa-869d-a94168773bcd	hg38	GDC/TCGA	https://portal.gdc.cancer.gov/files/11457286-f93b-45be-a8d9-44a5c340876c	chr17:7674191-7674391	yes
TP53	7157	NM_000546.6:c.994-1G>T	CA397832981	Intron inclusion between exons 9 & 10	TCGA-44-6145-01A	https://portal.gdc.cancer.gov/cases/6144d666-8f77-4efe-95f1-f9e5c4e5e056	hg38	GDC/TCGA	https://portal.gdc.cancer.gov/files/65aac402-459b-407d-867c-d8876c6df495	chr17:7670616-7670816	yes
TP53	7157	NM_000546.6:c.1101-2A>T	CA397830922	Intron inclusion between exons 10 & 11	TCGA-IQ-A61E-01A	https://portal.gdc.cancer.gov/cases/d3f786a6-5d72-4d6e-85fd-0c6ade9f6e95	hg38	GDC/TCGA	https://portal.gdc.cancer.gov/files/3e38a1d4-644a-4ed7-94f3-9e614ef0acb1	chr17:7669592-7669792	yes
TP53	7157	NM_000546.6:c.96+1G>A	CA397848261	Intron inclusion between exons 3 & 4	TCGA-43-A56V-01A	https://portal.gdc.cancer.gov/cases/bb2a7057-6df5-4eb9-ad0f-9ac47314889e	hg38	GDC/TCGA	https://portal.gdc.cancer.gov/files/2051974d-de9a-43a0-8851-23081e9060aa	chr17:7676281-7676481	yes
TP53	7157	NM_000546.6:c.920-1G>T	CA397836174	Intron inclusion between exons 8 & 9	TCGA-KK-A7AU-01A	https://portal.gdc.cancer.gov/cases/39303e7c-5baf-479d-a112-d8f03a18c621	hg38	GDC/TCGA	https://portal.gdc.cancer.gov/files/c31df1a8-6a00-4721-9d89-018a0da55e80	chr17:7673609-7673609	yes
TP53	7157	NM_000546.6:c.376-2A>C	CA397843982	Intron inclusion between exons 4 & 5, or skipping beginning of exon 5	TCGA-E2-A1II-01A	https://portal.gdc.cancer.gov/cases/0fe1419e-a005-407c-8ae7-15c4c1579539	hg38	GDC/TCGA	https://portal.gdc.cancer.gov/files/fd0e12e0-abdb-49de-bffd-2c4d5a825408	chr17:7675138-7675338	yes
TP53	7157	NM_000546.6:c.97-1G>A	CA397848094	Intron inclusion between exons 3 & 4, or skipping beginning of exon 4	TCGA-NK-A7XE-01A	https://portal.gdc.cancer.gov/cases/0366c911-3267-41a0-af4b-5e74577ae16a	hg38	GDC/TCGA	https://portal.gdc.cancer.gov/files/6b96f8cd-caad-4a5d-86e4-ebb865648558	chr17:7676173-7676373	yes
TP53BP1	7158	NM_001141980.3:c.4100+1G>A	CA392158868	Intron inclusion between exons 19 & 20	TCGA-NH-A50T-01A	https://portal.gdc.cancer.gov/cases/490eabca-4575-4bd6-9604-6b6e23d069ce	hg38	GDC/TCGA	https://portal.gdc.cancer.gov/files/97701a47-a36c-4208-bb0f-d3ce03b3e4ca	chr15:43421754-43421954	yes
TSC1	7248	NM_000368.4:c.508+1G>T	CA375373089	Intron inclusion between exons 6 & 7	NCI-H1793	https://depmap.org/portal/cell_line/ACH-000888	hg19	GDC/CCLE	https://portal.gdc.cancer.gov/legacy-archive	chr9:135798634-135798834	yes
TSC1	7248	NM_000368.4:c.1263+4C>T	CA658657921	Intron inclusion between exons 12 & 13	TCGA-BR-4256-01A	https://portal.gdc.cancer.gov/cases/7b0d69ca-13a6-46e0-839c-e433bbede3ad	hg38	GDC/TCGA	https://portal.gdc.cancer.gov/files/dfd5a315-b50c-4d94-a048-41a9f03d55a4	chr9:132910467-132910667	yes
TSC1	7248	NM_000368.4:c.1264-1G>A	CA375366235	Intron inclusion between exons 12 & 13	TCGA-FD-A6TI-01A	https://portal.gdc.cancer.gov/cases/0f956645-35aa-4a68-98d3-ea589459be00	hg38	GDC/TCGA	https://portal.gdc.cancer.gov/files/5a69bfff-3aca-4ed3-ab8a-acc041072d41	chr9:132907271-132907471	yes
TSC2	7249	NM_000548.3:c.3285-3C>G	CA913203375	Intron inclusion between exons 28 & 29	TCGA-PN-A8MA-01A	https://portal.gdc.cancer.gov/cases/55add854-e63f-4335-bea9-23c3eb1e766a	hg38	GDC/TCGA	https://portal.gdc.cancer.gov/files/e50e5938-9d10-4764-a0d6-05b63a40b5a1	chr16:2079454-2079654	yes
TSC2	7249	NM_000548.5:c.3132-1G>C	CA018622	Intron inclusion between exons 27 & 28	TCGA-99-8033-01A	https://portal.gdc.cancer.gov/cases/9582b436-145b-4f84-8f7f-8b39b8254cc1	hg38	GDC/TCGA	https://portal.gdc.cancer.gov/files/da524c6d-086a-49f9-8d5d-22fc690c0ede	chr16:2079175-2079375	yes
TSC2	7249	NM_000548.5:c.3610+1G>C	CA394289761	Intron inclusion between exons 30 & 31	TCGA-T7-A92I-01A	https://portal.gdc.cancer.gov/cases/df1e2e79-0126-4f3a-85e3-36f59be04622	hg38	GDC/TCGA	https://portal.gdc.cancer.gov/files/7d1550a4-2a0b-4c16-906e-69085090316e	chr16:2080278-2080478	yes
TSC2	7249	NM_000548.5:c.1716+1G>T	CA394270767	Intron inclusion between exons 16 & 17	TCGA-55-7907-01A	https://portal.gdc.cancer.gov/cases/bf755bc2-b7aa-4c3c-8b3c-58b089b5cab6	hg38	GDC/TCGA	https://portal.gdc.cancer.gov/files/f2a2733c-25a1-4e2c-b297-d25f3c02e9ee	chr16:2065536-2065736	yes
TSC2	7249	NM_000548.5:c.1119+2T>C	CA394318502	Intron inclusion between exons 11 & 12	TCGA-XK-AAIW	https://portal.gdc.cancer.gov/cases/2270d09e-a8be-4b7d-9520-a4bb1cd053c0	hg38	GDC/TCGA	https://portal.gdc.cancer.gov/files/f88fcf42-cadb-4be3-a09d-ba20c2247823	chr16:2060715-2060915	yes
TSC2	7249	NM_000548.5:c.1946+2T>C	CA016272	Intron inclusion between exons 18 & 19	TCGA-DI-A1BU-01A	https://portal.gdc.cancer.gov/cases/53245616-e095-4616-89bb-6062669122da	hg38	GDC/TCGA	https://portal.gdc.cancer.gov/files/e9f0f8a8-37c3-4592-bd88-f1830d55916f	chr16:2071518-2071718	yes
VHL	7428	NM_000551.3:c.340+2T>C	CA351751382	Intron inclusion between exons 1 & 2	KMRC-3	https://depmap.org/portal/cell_line/ACH-000313	hg19	GDC/CCLE	https://portal.gdc.cancer.gov/legacy-archive	chr3:10183773-10183973	yes
VHL	7428	NM_000551.3:c.463+2T>C	CA16621936	Intron inclusion between exons 2 & 3	VMRC-RCZ	https://depmap.org/portal/cell_line/ACH-000171	hg19	GDC/CCLE	https://portal.gdc.cancer.gov/legacy-archive	chr3:10188222-10188422	yes
VHL	7428	NM_000551.4:c.464-2A>G	CA357046	Intron inclusion between exons 2 & 3	TCGA-XK-AAIW-01A	https://portal.gdc.cancer.gov/cases/2270d09e-a8be-4b7d-9520-a4bb1cd053c0	hg38	GDC/TCGA	https://portal.gdc.cancer.gov/files/f88fcf42-cadb-4be3-a09d-ba20c2247823	chr3:10149685-10149885	yes
VHL	7428	NM_000551.4:c.464-1G>C	CA357081	Intron inclusion between exons 2 & 3	TCGA-B0-5095-01A	https://portal.gdc.cancer.gov/cases/616bc43c-34b9-48e8-8219-4ef4d052f91b	hg38	GDC/TCGA	https://portal.gdc.cancer.gov/files/10c8040d-b314-455a-a59a-8a2c9f148416	chr3:10149686-10149886	yes
XPC	7508	NM_004628.5:c.1872+2T>C	CA351538844	Intron inclusion between exons 9 & 10	TCGA-BF-AAP4-01A	https://portal.gdc.cancer.gov/cases/727a7579-bd82-4141-973f-794424f4d111	hg38	GDC/TCGA	https://portal.gdc.cancer.gov/files/4d6f1996-5e86-4118-9b15-be129b5e7a2c	chr3:14157909-14158109	yes
