# Supplementary material for: Integrated analysis of genomic and transcriptomic data for the discovery of splice-associated variants in cancer
Source: Nat Commun. 2023 Mar 22;14:1589. doi: 10.1038/s41467-023-37266-6 (PMC10033906; doi:10.1038/s41467-023-37266-6)
Supplement: Supplementary file 10 — Supplementary Data File 8 [file 41467_2023_37266_MOESM10_ESM.xlsx]

## Sheet: supplemental_file_8
sample	treatment_status	location	overall_mutations	shared_mutations
SCLC1	TN	lymph node	29	11
SCLC1	R	lymph node	31	11
SCLC10	TN	lung	5	0
SCLC10	R	lymph node	1	0
SCLC11	R	brain-4	10	7
SCLC11	R	brain-3	7	7
SCLC8	TN	lung	45	32
SCLC8	R	lung	44	32
SCLC18	R	adrenal gland-1	31	23
SCLC18	R	adrenal gland-2	27	24
SCLC18	R	adrenal gland-3	27	24
SCLC18	R	adrenal gland-4	28	24
