# Supplementary material for: Integrated analysis of genomic and transcriptomic data for the discovery of splice-associated variants in cancer
Source: Nat Commun. 2023 Mar 22;14:1589. doi: 10.1038/s41467-023-37266-6 (PMC10033906; doi:10.1038/s41467-023-37266-6)
Supplement: Supplementary file 11 — Supplementary Data File 9 [file 41467_2023_37266_MOESM11_ESM.xlsx]

## Sheet: supplemental_file_9
chrom	start	end	name	score	strand	splice_site	acceptors_skipped	exons_skipped	donors_skipped	anchor	known_donor	known_acceptor	known_junction	gene_names	gene_ids	transcripts	variant_info	confirmed_by_ONT
chr1	41003176	41003981	JUNC00000001	8	+	GT-AG	0	0	0	DA	1	1	1	CTPS1	ENSG00000171793	ENST00000372616,ENST00000372621,ENST00000463285,ENST00000463423,ENST00000464283,ENST00000480420,ENST00000486889,ENST00000498694,ENST00000648020,ENST00000648801,ENST00000648914,ENST00000649124,ENST00000649215,ENST00000649864,ENST00000650070,ENST00000650634	chr1:41006090-41006091	not confirmed by ONT data
chr1	41003176	41006051	JUNC00000002	1878	+	GT-AG	1	0	0	DA	1	1	1	CTPS1	ENSG00000171793	ENST00000372616,ENST00000372621,ENST00000463285,ENST00000463423,ENST00000464283,ENST00000480420,ENST00000486889,ENST00000498694,ENST00000648020,ENST00000648801,ENST00000648914,ENST00000649124,ENST00000649215,ENST00000649864,ENST00000650070,ENST00000650634	chr1:41006090-41006091	confirmed by ONT data
chr1	41006094	41007449	JUNC00000003	1632	+	GT-AG	0	0	0	DA	1	1	1	CTPS1	ENSG00000171793	ENST00000372616,ENST00000372621,ENST00000463423,ENST00000464283,ENST00000480420,ENST00000486889,ENST00000498694,ENST00000648020,ENST00000648801,ENST00000648914,ENST00000649124,ENST00000649215,ENST00000649864,ENST00000650070,ENST00000650634	chr1:41006090-41006091	confirmed by ONT data
chr1	41006094	41008659	JUNC00000004	121	+	GT-AG	1	1	1	DA	1	1	1	CTPS1	ENSG00000171793	ENST00000372616,ENST00000372621,ENST00000463423,ENST00000464283,ENST00000480420,ENST00000486889,ENST00000498694,ENST00000648020,ENST00000648801,ENST00000648914,ENST00000649124,ENST00000649215,ENST00000649864,ENST00000650070,ENST00000650634	chr1:41006090-41006091	confirmed by ONT data
chr1	41007545	41008659	JUNC00000005	1609	+	GT-AG	0	0	0	DA	1	1	1	CTPS1	ENSG00000171793	ENST00000372616,ENST00000372621,ENST00000463423,ENST00000464283,ENST00000480420,ENST00000486889,ENST00000498694,ENST00000648020,ENST00000648801,ENST00000648914,ENST00000649124,ENST00000649215,ENST00000649864,ENST00000650070,ENST00000650634	chr1:41006090-41006091	confirmed by ONT data
chr1	41008714	41008794	JUNC00000006	1507	+	GT-AG	0	0	0	DA	1	1	1	CTPS1	ENSG00000171793	ENST00000372616,ENST00000372621,ENST00000463423,ENST00000464283,ENST00000480420,ENST00000486889,ENST00000498694,ENST00000648020,ENST00000648801,ENST00000648914,ENST00000649124,ENST00000649215,ENST00000649864,ENST00000650070,ENST00000650634	chr1:41006090-41006091	confirmed by ONT data
chr1	41008890	41009445	JUNC00000007	1674	+	GT-AG	0	0	0	DA	1	1	1	CTPS1	ENSG00000171793	ENST00000372616,ENST00000372621,ENST00000463423,ENST00000464283,ENST00000480420,ENST00000486889,ENST00000498694,ENST00000648020,ENST00000648801,ENST00000648914,ENST00000649124,ENST00000649215,ENST00000649864,ENST00000650070,ENST00000650634	chr1:41006090-41006091	confirmed by ONT data
chr1	93221463	93225652	JUNC00000008	2	-	GT-AG	0	0	0	N	0	0	0	NA	NA	NA	chr1:93226448-93226449	not confirmed by ONT data
chr1	93221662	93221880	JUNC00000009	13	+	AT-TG	1	0	1	N	0	0	0	NA	NA	NA	chr1:93226448-93226449	not confirmed by ONT data
chr1	93221743	93221991	JUNC00000010	10	+	GT-AG	1	1	1	D	1	0	0	CCDC18	ENSG00000122483	ENST00000343253,ENST00000370276,ENST00000401026,ENST00000421014,ENST00000455267	chr1:93226448-93226449	not confirmed by ONT data
chr1	93221936	93222015	JUNC00000011	47	+	GC-AG	0	0	0	D	1	0	0	CCDC18	ENSG00000122483	ENST00000343253,ENST00000370276,ENST00000401026,ENST00000421014,ENST00000455267	chr1:93226448-93226449	not confirmed by ONT data
chr1	93221936	93226333	JUNC00000012	3	?	GC-AG	0	0	0	N	0	0	0	NA	NA	NA	chr1:93226448-93226449	not confirmed by ONT data
chr1	93221936	93232426	JUNC00000013	238	+	GC-AG	1	1	1	NDA	1	1	0	CCDC18	ENSG00000122483	ENST00000343253,ENST00000370276,ENST00000401026,ENST00000421014,ENST00000455267	chr1:93226448-93226449	not confirmed by ONT data
chr1	93221936	93236248	JUNC00000014	7	+	GC-AG	2	2	2	NDA	1	1	0	CCDC18	ENSG00000122483	ENST00000343253,ENST00000370276,ENST00000401026,ENST00000421014,ENST00000455267	chr1:93226448-93226449	not confirmed by ONT data
chr1	93221940	93232426	JUNC00000015	16	+	GT-AG	1	1	1	A	0	1	0	CCDC18	ENSG00000122483	ENST00000343253,ENST00000370276,ENST00000401026,ENST00000421014,ENST00000455267	chr1:93226448-93226449	not confirmed by ONT data
chr1	93221940	93246142	JUNC00000016	6	+	GT-AG	6	5	5	N	0	0	0	NA	NA	NA	chr1:93226448-93226449	not confirmed by ONT data
chr1	93226449	93232426	JUNC00000017	31	+	GT-AG	0	0	0	DA	1	1	1	CCDC18	ENSG00000122483	ENST00000343253,ENST00000370276,ENST00000401026,ENST00000421014,ENST00000455267	chr1:93226448-93226449	confirmed by ONT data
chr1	93226449	93232441	JUNC00000018	14	+	GT-AG	1	0	0	D	1	0	0	CCDC18	ENSG00000122483	ENST00000343253,ENST00000370276,ENST00000401026,ENST00000421014,ENST00000455267	chr1:93226448-93226449	not confirmed by ONT data
chr1	93226811	93303481	JUNC00000019	6	-	CT-AC	3	2	14	N	0	0	0	NA	NA	NA	chr1:93226448-93226449	not confirmed by ONT data
chr1	93230908	93232426	JUNC00000020	56	+	GT-AG	0	0	0	A	0	1	0	CCDC18	ENSG00000122483	ENST00000343253,ENST00000370276,ENST00000401026,ENST00000421014,ENST00000455267	chr1:93226448-93226449	not confirmed by ONT data
chr1	93232592	93234807	JUNC00000021	3	?	GG-CC	0	0	0	N	0	0	0	NA	NA	NA	chr1:93226448-93226449	not confirmed by ONT data
chr1	93232593	93236248	JUNC00000022	552	+	GT-AG	0	0	0	DA	1	1	1	CCDC18	ENSG00000122483	ENST00000343253,ENST00000370276,ENST00000401026,ENST00000421014,ENST00000455267	chr1:93226448-93226449	confirmed by ONT data
chr1	154498331	154596476	JUNC00000023	8	-	CT-AC	34	27	50	N	0	0	0	NA	NA	NA	chr1:154590262-154590263	not confirmed by ONT data
chr1	154529780	154596476	JUNC00000024	10	-	CT-AC	32	26	48	N	0	0	0	NA	NA	NA	chr1:154590262-154590263	not confirmed by ONT data
chr1	154530250	154596476	JUNC00000025	8	-	CT-AC	32	26	48	N	0	0	0	NA	NA	NA	chr1:154590262-154590263	not confirmed by ONT data
chr1	154589805	154596969	JUNC00000026	12	-	GA-TT	3	4	5	N	0	0	0	NA	NA	NA	chr1:154590262-154590263	not confirmed by ONT data
chr1	154589928	154590183	JUNC00000027	13	-	TT-AG	0	0	0	A	0	1	0	ADAR	ENSG00000160710	ENST00000368471,ENST00000368474,ENST00000529168,ENST00000647597,ENST00000647682,ENST00000648231,ENST00000648311,ENST00000648714,ENST00000649021,ENST00000649022,ENST00000649042,ENST00000649593,ENST00000649724,ENST00000649749	chr1:154590262-154590263	not confirmed by ONT data
chr1	154589928	154590184	JUNC00000028	6306	-	GT-AG	0	0	0	DA	1	1	1	ADAR	ENSG00000160710	ENST00000368471,ENST00000368474,ENST00000529168,ENST00000647597,ENST00000647682,ENST00000648231,ENST00000648311,ENST00000648714,ENST00000649021,ENST00000649022,ENST00000649042,ENST00000649593,ENST00000649724,ENST00000649749	chr1:154590262-154590263	confirmed by ONT data
chr1	154589928	154590262	JUNC00000029	508	-	GT-AG	0	0	1	DA	1	1	1	ADAR	ENSG00000160710	ENST00000368471,ENST00000368474,ENST00000529168,ENST00000647597,ENST00000647682,ENST00000648231,ENST00000648311,ENST00000648714,ENST00000649021,ENST00000649022,ENST00000649042,ENST00000649593,ENST00000649724,ENST00000649749	chr1:154590262-154590263	confirmed by ONT data
chr1	154590409	154596805	JUNC00000030	5849	-	GT-AG	0	0	0	DA	1	1	1	ADAR	ENSG00000160710	ENST00000368471,ENST00000368474,ENST00000529168,ENST00000647597,ENST00000647682,ENST00000648231,ENST00000648311,ENST00000648714,ENST00000649021,ENST00000649022,ENST00000649042,ENST00000649593,ENST00000649724,ENST00000649749	chr1:154590262-154590263	confirmed by ONT data
chr1	154594792	154594835	JUNC00000031	2	-	TT-AC	0	0	0	N	0	0	0	NA	NA	NA	chr1:154590262-154590263	not confirmed by ONT data
chr1	154596938	154597123	JUNC00000032	3	?	CT-AC	0	0	0	N	0	0	0	NA	NA	NA	chr1:154590262-154590263	not confirmed by ONT data
chr1	154596995	154597123	JUNC00000033	5030	-	GT-AG	0	0	0	DA	1	1	1	ADAR	ENSG00000160710	ENST00000368471,ENST00000368474,ENST00000529168,ENST00000647597,ENST00000647682,ENST00000648231,ENST00000648311,ENST00000648714,ENST00000649021,ENST00000649022,ENST00000649042,ENST00000649593,ENST00000649724,ENST00000649749	chr1:154590262-154590263	confirmed by ONT data
chr1	156414753	156421555	JUNC00000034	6	-	GT-AG	8	2	4	DA	1	1	1	C1orf61	ENSG00000125462	ENST00000310027,ENST00000357975,ENST00000368242,ENST00000368243,ENST00000400991,ENST00000462458,ENST00000463309,ENST00000464203,ENST00000465270,ENST00000471156,ENST00000476966,ENST00000482932,ENST00000484428,ENST00000486517,ENST00000489877,ENST00000489918,ENST00000492750,ENST00000497822,ENST00000497824,ENST00000608007,ENST00000615748	chr1:156414753-156414754	not confirmed by ONT data
chr1	156426872	156429376	JUNC00000035	21	-	GT-AG	0	0	0	DA	1	1	1	C1orf61	ENSG00000125462	ENST00000310027,ENST00000357975,ENST00000368243,ENST00000400991,ENST00000469813,ENST00000471156,ENST00000476966,ENST00000484428,ENST00000489877,ENST00000495000,ENST00000497824	chr1:156414753-156414754	not confirmed by ONT data
chr1	168132237	168182599	JUNC00000036	10	+	CT-AC	0	0	1	N	0	0	0	NA	NA	NA	chr1:168179177-168179178	not confirmed by ONT data
chr1	168142793	168182599	JUNC00000037	4	+	CT-AC	0	0	1	N	0	0	0	NA	NA	NA	chr1:168179177-168179178	not confirmed by ONT data
chr1	168148021	168182599	JUNC00000038	4	+	CT-AC	0	0	1	N	0	0	0	NA	NA	NA	chr1:168179177-168179178	not confirmed by ONT data
chr1	168179181	168179561	JUNC00000039	14	+	GT-AG	0	0	0	D	1	0	0	TIPRL	ENSG00000143155	ENST00000367830,ENST00000367833	chr1:168179177-168179178	confirmed by ONT data
chr1	168179181	168183411	JUNC00000040	14	+	GT-AG	0	0	0	D	1	0	0	TIPRL	ENSG00000143155	ENST00000367830,ENST00000367833	chr1:168179177-168179178	not confirmed by ONT data
chr1	168179181	168183902	JUNC00000041	3713	+	GT-AG	0	0	0	DA	1	1	1	TIPRL	ENSG00000143155	ENST00000367830,ENST00000367833	chr1:168179177-168179178	confirmed by ONT data
chr1	168179181	168183907	JUNC00000042	12	+	GT-AG	1	0	0	D	1	0	0	TIPRL	ENSG00000143155	ENST00000367830,ENST00000367833	chr1:168179177-168179178	confirmed by ONT data
chr1	168179181	168183952	JUNC00000043	17	+	GT-AG	1	0	0	D	1	0	0	TIPRL	ENSG00000143155	ENST00000367830,ENST00000367833	chr1:168179177-168179178	not confirmed by ONT data
chr1	168179181	168191369	JUNC00000044	11	+	GT-AG	2	2	2	NDA	1	1	0	TIPRL	ENSG00000143155	ENST00000367830,ENST00000367833	chr1:168179177-168179178	not confirmed by ONT data
chr1	168179695	168183902	JUNC00000045	37	+	GT-AG	0	0	0	A	0	1	0	TIPRL	ENSG00000143155	ENST00000367830,ENST00000367833	chr1:168179177-168179178	not confirmed by ONT data
chr1	168182629	168192885	JUNC00000046	19	+	AA-TC	4	3	3	N	0	0	0	NA	NA	NA	chr1:168179177-168179178	not confirmed by ONT data
chr1	168183483	168183902	JUNC00000047	34	+	GT-AG	0	0	0	A	0	1	0	TIPRL	ENSG00000143155	ENST00000367830,ENST00000367833	chr1:168179177-168179178	confirmed by ONT data
chr1	168184081	168184726	JUNC00000048	26	+	GT-AG	0	0	0	D	1	0	0	TIPRL	ENSG00000143155	ENST00000367830,ENST00000367833	chr1:168179177-168179178	not confirmed by ONT data
chr1	168184081	168184779	JUNC00000049	4638	+	GT-AG	0	0	0	DA	1	1	1	TIPRL	ENSG00000143155	ENST00000367830,ENST00000367833	chr1:168179177-168179178	confirmed by ONT data
chr1	235759599	235762760	JUNC00000050	14	-	GT-AG	0	0	1	A	0	1	0	LYST	ENSG00000143669	ENST00000389793,ENST00000389794,ENST00000489585	chr1:235766273-235766274	not confirmed by ONT data
chr1	235762851	235766079	JUNC00000051	160	-	GT-AG	0	0	0	DA	1	1	1	LYST	ENSG00000143669	ENST00000389793,ENST00000389794,ENST00000489585	chr1:235766273-235766274	confirmed by ONT data
chr1	235762851	235770160	JUNC00000052	5	?	CT-AC	0	0	0	N	0	0	0	NA	NA	NA	chr1:235766273-235766274	not confirmed by ONT data
chr1	235762851	235773842	JUNC00000053	3	?	CT-GC	0	0	0	N	0	0	0	NA	NA	NA	chr1:235766273-235766274	not confirmed by ONT data
chr1	235766144	235766239	JUNC00000054	30	-	GT-AG	0	0	0	D	1	0	0	LYST	ENSG00000143669	ENST00000489585	chr1:235766273-235766274	not confirmed by ONT data
chr1	235766277	235770160	JUNC00000055	140	-	GT-AG	0	0	0	DA	1	1	1	LYST	ENSG00000143669	ENST00000389793,ENST00000389794,ENST00000489585	chr1:235766273-235766274	not confirmed by ONT data
chr1	235770297	235773842	JUNC00000056	106	-	GC-AG	0	0	0	DA	1	1	1	LYST	ENSG00000143669	ENST00000389793,ENST00000389794,ENST00000489585	chr1:235766273-235766274	not confirmed by ONT data
chr12	21644077	21646937	JUNC00000057	1	?	AC-AG	0	0	0	N	0	0	0	NA	NA	NA	chr12:21654541-21654542	not confirmed by ONT data
chr12	21644097	21646908	JUNC00000058	2	?	CA-TG	0	0	0	N	0	0	0	NA	NA	NA	chr12:21654541-21654542	not confirmed by ONT data
chr12	21644109	21646901	JUNC00000059	1	?	TT-CT	0	0	0	N	0	0	0	NA	NA	NA	chr12:21654541-21654542	not confirmed by ONT data
chr12	21647016	21650562	JUNC00000060	5	?	CT-GC	0	0	0	N	0	0	0	NA	NA	NA	chr12:21654541-21654542	not confirmed by ONT data
chr12	21647016	21654114	JUNC00000061	98	-	GT-AG	0	0	0	A	0	1	0	AC010197.2,LDHB	ENSG00000285854,ENSG00000111716	ENST00000350669,ENST00000396075,ENST00000396076,ENST00000450584,ENST00000470280,ENST00000539782,ENST00000647960	chr12:21654541-21654542	not confirmed by ONT data
chr12	21647016	21654543	JUNC00000062	6225	-	GT-AG	0	0	1	DA	1	1	1	AC010197.2,LDHB	ENSG00000285854,ENSG00000111716	ENST00000350669,ENST00000396075,ENST00000396076,ENST00000450584,ENST00000470280,ENST00000539782,ENST00000544151,ENST00000647960	chr12:21654541-21654542	confirmed by ONT data
chr12	21647016	21654548	JUNC00000063	16	-	GA-AG	0	0	2	A	0	1	0	AC010197.2,LDHB	ENSG00000285854,ENSG00000111716	ENST00000350669,ENST00000396075,ENST00000396076,ENST00000450584,ENST00000470280,ENST00000539782,ENST00000544151,ENST00000647960	chr12:21654541-21654542	not confirmed by ONT data
chr12	21647016	21654575	JUNC00000064	1	+	CT-AC	0	0	0	N	0	0	0	NA	NA	NA	chr12:21654541-21654542	confirmed by ONT data
chr12	21647016	21654579	JUNC00000065	512	-	GT-AG	1	0	2	A	0	1	0	AC010197.2,LDHB	ENSG00000285854,ENSG00000111716	ENST00000350669,ENST00000396075,ENST00000396076,ENST00000450584,ENST00000470280,ENST00000539782,ENST00000544151,ENST00000647960	chr12:21654541-21654542	confirmed by ONT data
chr12	21647016	21654594	JUNC00000066	299	-	GT-AG	1	0	2	A	0	1	0	AC010197.2,LDHB	ENSG00000285854,ENSG00000111716	ENST00000350669,ENST00000396075,ENST00000396076,ENST00000450584,ENST00000470280,ENST00000539782,ENST00000544151,ENST00000647960	chr12:21654541-21654542	confirmed by ONT data
chr12	21647016	21654624	JUNC00000067	22	-	GC-AG	1	0	2	A	0	1	0	AC010197.2,LDHB	ENSG00000285854,ENSG00000111716	ENST00000350669,ENST00000396075,ENST00000396076,ENST00000450584,ENST00000470280,ENST00000539782,ENST00000544151,ENST00000647960	chr12:21654541-21654542	not confirmed by ONT data
chr12	21647016	21657751	JUNC00000068	175	-	GT-AG	4	2	6	NDA	1	1	0	AC010197.2,LDHB	ENSG00000285854,ENSG00000111716	ENST00000350669,ENST00000396075,ENST00000396076,ENST00000450584,ENST00000470280,ENST00000535112,ENST00000539782,ENST00000544151,ENST00000647960	chr12:21654541-21654542	confirmed by ONT data
chr12	21650638	21654575	JUNC00000069	20	-	GT-AG	1	0	2	N	0	0	0	NA	NA	NA	chr12:21654541-21654542	not confirmed by ONT data
chr12	21650668	21654575	JUNC00000070	44	-	GT-AG	1	0	2	N	0	0	0	NA	NA	NA	chr12:21654541-21654542	not confirmed by ONT data
chr12	21653996	21654114	JUNC00000071	8	-	GT-AG	0	0	0	N	0	0	0	NA	NA	NA	chr12:21654541-21654542	confirmed by ONT data
chr12	21653996	21654543	JUNC00000072	117	-	GT-AG	0	0	1	D	1	0	0	AC010197.2,LDHB	ENSG00000285854,ENSG00000111716	ENST00000350669,ENST00000396075,ENST00000396076,ENST00000450584,ENST00000470280,ENST00000539782,ENST00000544151,ENST00000647960	chr12:21654541-21654542	confirmed by ONT data
chr12	21653996	21654575	JUNC00000073	926	-	GT-AG	1	0	2	N	0	0	0	NA	NA	NA	chr12:21654541-21654542	confirmed by ONT data
chr12	21653996	21654579	JUNC00000074	17	-	GT-AG	1	0	2	N	0	0	0	NA	NA	NA	chr12:21654541-21654542	confirmed by ONT data
chr12	21653996	21654594	JUNC00000075	7	-	GT-AG	1	0	2	N	0	0	0	NA	NA	NA	chr12:21654541-21654542	confirmed by ONT data
chr12	21654174	21654575	JUNC00000076	7	-	GT-AG	1	0	2	N	0	0	0	NA	NA	NA	chr12:21654541-21654542	confirmed by ONT data
chr12	21654602	21657775	JUNC00000077	75	-	GT-AG	3	1	5	N	0	0	0	NA	NA	NA	chr12:21654541-21654542	not confirmed by ONT data
chr12	21654677	21657713	JUNC00000078	38	-	GC-AG	2	1	3	A	0	1	0	AC010197.2,LDHB	ENSG00000285854,ENSG00000111716	ENST00000350669,ENST00000396075,ENST00000396076,ENST00000450584,ENST00000535112,ENST00000539782,ENST00000544151,ENST00000647960	chr12:21654541-21654542	not confirmed by ONT data
chr12	21654677	21657751	JUNC00000079	6764	-	GT-AG	2	1	3	DA	1	1	1	AC010197.2,LDHB	ENSG00000285854,ENSG00000111716	ENST00000350669,ENST00000396075,ENST00000396076,ENST00000450584,ENST00000535112,ENST00000539782,ENST00000544151,ENST00000647960	chr12:21654541-21654542	confirmed by ONT data
chr12	21656775	21657468	JUNC00000080	10	-	GT-AG	2	1	2	D	1	0	0	AC010197.2,LDHB	ENSG00000285854,ENSG00000111716	ENST00000396076,ENST00000535112,ENST00000539782,ENST00000647960	chr12:21654541-21654542	not confirmed by ONT data
chr12	21656775	21657751	JUNC00000081	54	-	GT-AG	2	1	3	D	1	0	0	AC010197.2,LDHB	ENSG00000285854,ENSG00000111716	ENST00000350669,ENST00000396075,ENST00000396076,ENST00000450584,ENST00000535112,ENST00000539782,ENST00000544151,ENST00000647960	chr12:21654541-21654542	confirmed by ONT data
chr12	21704410	21724345	JUNC00000082	1	?	CT-AC	0	0	0	N	0	0	0	NA	NA	NA	chr12:21654541-21654542	not confirmed by ONT data
chr12	88142487	88148419	JUNC00000083	26	+	GT-AG	1	0	0	D	1	0	0	TMTC3	ENSG00000139324	ENST00000266712,ENST00000547034,ENST00000549011,ENST00000551088	chr12:88153290-88153291	not confirmed by ONT data
chr12	88142487	88154288	JUNC00000084	16	+	GT-AG	2	2	2	NDA	1	1	0	TMTC3	ENSG00000139324	ENST00000266712,ENST00000547034,ENST00000549011,ENST00000551088	chr12:88153290-88153291	not confirmed by ONT data
chr12	88148504	88154288	JUNC00000085	507	+	GT-AG	1	1	1	DA	1	1	1	TMTC3	ENSG00000139324	ENST00000266712,ENST00000547034,ENST00000549011,ENST00000551088	chr12:88153290-88153291	confirmed by ONT data
chr12	88148504	88160114	JUNC00000086	7	+	GT-AG	2	2	2	NDA	1	1	0	TMTC3	ENSG00000139324	ENST00000266712,ENST00000547034,ENST00000549011,ENST00000551088	chr12:88153290-88153291	not confirmed by ONT data
chr12	88153509	88154288	JUNC00000087	1	+	GT-AG	0	0	0	DA	1	1	1	TMTC3	ENSG00000139324	ENST00000266712,ENST00000547034,ENST00000549011,ENST00000551088	chr12:88153290-88153291	not confirmed by ONT data
chr12	88154387	88160114	JUNC00000088	428	+	GT-AG	0	0	0	DA	1	1	1	TMTC3	ENSG00000139324	ENST00000266712,ENST00000547034,ENST00000551088	chr12:88153290-88153291	confirmed by ONT data
chr12	107721198	107749397	JUNC00000089	6	-	GC-AA	8	7	10	N	0	0	0	NA	NA	NA	chr12:107746273-107746274	not confirmed by ONT data
chr12	107721199	107749397	JUNC00000090	6	-	GC-AA	8	7	10	N	0	0	0	NA	NA	NA	chr12:107746273-107746274	not confirmed by ONT data
chr12	107721200	107749397	JUNC00000091	6	-	GC-AA	8	7	10	N	0	0	0	NA	NA	NA	chr12:107746273-107746274	not confirmed by ONT data
chr12	107721201	107749397	JUNC00000092	6	-	GC-CA	8	7	10	N	0	0	0	NA	NA	NA	chr12:107746273-107746274	not confirmed by ONT data
chr12	107721202	107749397	JUNC00000093	6	-	GC-CC	8	7	10	N	0	0	0	NA	NA	NA	chr12:107746273-107746274	not confirmed by ONT data
chr12	107744653	107751415	JUNC00000094	6	-	GT-GG	3	1	1	D	1	0	0	PRDM4	ENSG00000110851	ENST00000228437,ENST00000550376,ENST00000550659	chr12:107746273-107746274	not confirmed by ONT data
chr12	107744661	107746258	JUNC00000095	27	-	GT-AG	1	0	0	A	0	1	0	PRDM4	ENSG00000110851	ENST00000228437,ENST00000550376	chr12:107746273-107746274	not confirmed by ONT data
chr12	107744661	107746302	JUNC00000096	8	-	GT-AG	1	0	1	A	0	1	0	PRDM4	ENSG00000110851	ENST00000228437,ENST00000550376	chr12:107746273-107746274	not confirmed by ONT data
chr12	107744661	107751415	JUNC00000097	278	-	GT-AG	2	1	1	NDA	1	1	0	PRDM4	ENSG00000110851	ENST00000228437,ENST00000550376,ENST00000550659	chr12:107746273-107746274	confirmed by ONT data
chr12	107744667	107746260	JUNC00000098	1	?	GT-AG	0	0	0	N	0	0	0	NA	NA	NA	chr12:107746273-107746274	not confirmed by ONT data
chr12	107744682	107746258	JUNC00000099	5	-	GT-AG	0	0	0	A	0	1	0	PRDM4	ENSG00000110851	ENST00000228437,ENST00000550376,ENST00000550659	chr12:107746273-107746274	not confirmed by ONT data
chr12	107746424	107751415	JUNC00000100	190	-	GT-AG	0	0	0	DA	1	1	1	PRDM4	ENSG00000110851	ENST00000228437,ENST00000550376,ENST00000550659	chr12:107746273-107746274	confirmed by ONT data
chr12	107752209	107753924	JUNC00000101	7	?	CT-AC	0	0	0	N	0	0	0	NA	NA	NA	chr12:107746273-107746274	confirmed by ONT data
chr13	98424650	98431043	JUNC00000102	468	+	GT-AG	1	0	0	DA	1	1	1	FARP1	ENSG00000152767	ENST00000319562,ENST00000423063,ENST00000457029,ENST00000595437,ENST00000627049	chr13:98431277-98431278	confirmed by ONT data
chr13	98424650	98438804	JUNC00000103	3	+	GT-AG	4	3	3	NDA	1	1	0	FARP1	ENSG00000152767	ENST00000319562,ENST00000423063,ENST00000457029,ENST00000595437,ENST00000596256,ENST00000627049	chr13:98431277-98431278	confirmed by ONT data
chr13	98431280	98435576	JUNC00000104	596	+	GT-AG	0	0	0	DA	1	1	1	FARP1	ENSG00000152767	ENST00000319562,ENST00000423063,ENST00000595437,ENST00000596256,ENST00000627049	chr13:98431277-98431278	confirmed by ONT data
chr13	98435706	98438804	JUNC00000105	942	+	GT-AG	1	1	1	DA	1	1	1	FARP1	ENSG00000152767	ENST00000319562,ENST00000423063,ENST00000595437,ENST00000596256,ENST00000627049	chr13:98431277-98431278	confirmed by ONT data
chr14	32599506	32600626	JUNC00000106	2	+	GT-AG	0	0	0	D	1	0	0	AKAP6	ENSG00000151320	ENST00000280979,ENST00000557272,ENST00000557354	chr14:32600790-32600791	not confirmed by ONT data
chr14	32599506	32600629	JUNC00000107	48	+	GT-AG	0	0	0	DA	1	1	1	AKAP6	ENSG00000151320	ENST00000280979,ENST00000557272,ENST00000557354	chr14:32600790-32600791	confirmed by ONT data
chr14	32600792	32678311	JUNC00000108	33	+	GT-AG	1	1	2	DA	1	1	1	AKAP6	ENSG00000151320	ENST00000280979,ENST00000555207,ENST00000555950,ENST00000557272,ENST00000557354	chr14:32600790-32600791	confirmed by ONT data
chr14	32678459	32695990	JUNC00000109	49	+	GT-AG	1	1	2	DA	1	1	1	AKAP6	ENSG00000151320	ENST00000280979,ENST00000555207,ENST00000555950,ENST00000557272,ENST00000557354,ENST00000557396,ENST00000557708	chr14:32600790-32600791	not confirmed by ONT data
chr15	100896046	100898083	JUNC00000110	626	+	GT-AG	0	0	0	DA	1	1	1	ALDH1A3	ENSG00000184254	ENST00000329841,ENST00000346623	chr15:100900576-100900577	confirmed by ONT data
chr15	100898185	100899112	JUNC00000111	7	+	GT-AG	0	0	0	D	1	0	0	ALDH1A3	ENSG00000184254	ENST00000329841,ENST00000346623,ENST00000558869	chr15:100900576-100900577	not confirmed by ONT data
chr15	100898185	100900575	JUNC00000112	534	+	GT-AG	0	0	0	DA	1	1	1	ALDH1A3	ENSG00000184254	ENST00000329841,ENST00000346623,ENST00000558869	chr15:100900576-100900577	confirmed by ONT data
chr15	100899210	100900575	JUNC00000113	5	+	GT-AG	0	0	0	A	0	1	0	ALDH1A3	ENSG00000184254	ENST00000329841,ENST00000346623,ENST00000558869	chr15:100900576-100900577	not confirmed by ONT data
chr15	100900759	100905523	JUNC00000114	767	+	GT-AG	0	0	0	DA	1	1	1	ALDH1A3	ENSG00000184254	ENST00000329841,ENST00000346623,ENST00000558869	chr15:100900576-100900577	confirmed by ONT data
chr15	100905687	100907121	JUNC00000115	1132	+	GT-AG	0	0	0	DA	1	1	1	ALDH1A3	ENSG00000184254	ENST00000329841,ENST00000346623,ENST00000558869	chr15:100900576-100900577	confirmed by ONT data
chr16	1309773	1320174	JUNC00000116	50	+	GT-AG	6	8	10	NDA	1	1	0	UBE2I	ENSG00000103275	ENST00000325437,ENST00000355803,ENST00000397514,ENST00000397515,ENST00000402301,ENST00000403747,ENST00000406620,ENST00000473256,ENST00000562470,ENST00000562482,ENST00000564143,ENST00000566587,ENST00000566775,ENST00000567074,ENST00000567383,ENST00000568209,ENST00000568288,ENST00000568989	chr16:1320436-1320437	not confirmed by ONT data
chr16	1315726	1320174	JUNC00000117	5993	+	GT-AG	2	1	2	DA	1	1	1	UBE2I	ENSG00000103275	ENST00000325437,ENST00000355803,ENST00000397514,ENST00000397515,ENST00000402301,ENST00000403747,ENST00000406620,ENST00000473256,ENST00000564143,ENST00000566587,ENST00000566775,ENST00000567074,ENST00000568209,ENST00000568288,ENST00000568989	chr16:1320436-1320437	confirmed by ONT data
chr16	1315728	1320177	JUNC00000118	23	+	AA-TA	3	1	2	N	0	0	0	NA	NA	NA	chr16:1320436-1320437	not confirmed by ONT data
chr16	1320262	1320452	JUNC00000119	2	?	CC-AT	0	0	0	N	0	0	0	NA	NA	NA	chr16:1320436-1320437	not confirmed by ONT data
chr16	1320283	1320438	JUNC00000120	2436	+	GT-AG	0	0	0	DA	1	1	1	UBE2I	ENSG00000103275	ENST00000325437,ENST00000355803,ENST00000397514,ENST00000397515,ENST00000402301,ENST00000403747,ENST00000406620,ENST00000566587,ENST00000567074,ENST00000568288,ENST00000568989	chr16:1320436-1320437	confirmed by ONT data
chr16	1320283	1320448	JUNC00000121	156	+	GT-AG	1	0	0	D	1	0	0	UBE2I	ENSG00000103275	ENST00000325437,ENST00000355803,ENST00000397514,ENST00000397515,ENST00000402301,ENST00000403747,ENST00000406620,ENST00000566587,ENST00000567074,ENST00000568288,ENST00000568989	chr16:1320436-1320437	confirmed by ONT data
chr16	1320283	1320456	JUNC00000122	109	+	GT-AG	1	0	0	D	1	0	0	UBE2I	ENSG00000103275	ENST00000325437,ENST00000355803,ENST00000397514,ENST00000397515,ENST00000402301,ENST00000403747,ENST00000406620,ENST00000566587,ENST00000567074,ENST00000568288,ENST00000568989	chr16:1320436-1320437	confirmed by ONT data
chr16	1320283	1324730	JUNC00000123	24	?	GT-AG	0	0	0	N	0	0	0	NA	NA	NA	chr16:1320436-1320437	confirmed by ONT data
chr16	1320517	1324730	JUNC00000124	2071	+	GT-AG	0	0	0	DA	1	1	1	UBE2I	ENSG00000103275	ENST00000325437,ENST00000355803,ENST00000397514,ENST00000397515,ENST00000403747,ENST00000406620,ENST00000566587,ENST00000567074,ENST00000568288,ENST00000568989	chr16:1320436-1320437	confirmed by ONT data
chr16	1324794	1325139	JUNC00000125	8	+	CA-TT	0	0	0	N	0	0	0	NA	NA	NA	chr16:1320436-1320437	not confirmed by ONT data
chr16	89486778	89546451	JUNC00000126	1	+	GT-AG	27	39	34	N	0	0	0	NA	NA	NA	chr16:89541270-89541271	not confirmed by ONT data
chr16	89506630	89543036	JUNC00000127	10	+	CT-AC	21	30	24	N	0	0	0	NA	NA	NA	chr16:89541270-89541271	not confirmed by ONT data
chr16	89513037	89544648	JUNC00000128	11	+	GT-AG	19	28	19	DA	1	1	1	SPG7	ENSG00000197912	ENST00000268704,ENST00000341316,ENST00000561945,ENST00000562775,ENST00000564047,ENST00000564409,ENST00000566371,ENST00000566682,ENST00000567138,ENST00000568151,ENST00000569363,ENST00000569820,ENST00000642226,ENST00000642263,ENST00000642334,ENST00000642371,ENST00000642427,ENST00000642436,ENST00000642814,ENST00000642984,ENST00000643105,ENST00000643178,ENST00000643307,ENST00000643345,ENST00000643350…	chr16:89541270-89541271	confirmed by ONT data
chr16	89532636	89544648	JUNC00000129	2108	+	GT-AG	5	11	9	DA	1	1	1	SPG7	ENSG00000197912	ENST00000268704,ENST00000341316,ENST00000561945,ENST00000566682,ENST00000569820,ENST00000642226,ENST00000642263,ENST00000642334,ENST00000642427,ENST00000642436,ENST00000642814,ENST00000642984,ENST00000643105,ENST00000643307,ENST00000643345,ENST00000643350,ENST00000643370,ENST00000643409,ENST00000643496,ENST00000643649,ENST00000643668,ENST00000643724,ENST00000643734,ENST00000643954,ENST00000644044…	chr16:89541270-89541271	confirmed by ONT data
chr16	89540977	89541055	JUNC00000130	2	+	GT-AG	0	0	1	D	1	0	0	SPG7	ENSG00000197912	ENST00000642436,ENST00000643105,ENST00000643345,ENST00000643649,ENST00000643668,ENST00000643724,ENST00000643954,ENST00000644210,ENST00000644225,ENST00000644498,ENST00000644671,ENST00000644781,ENST00000644901,ENST00000645042,ENST00000645063,ENST00000645354,ENST00000645818,ENST00000645897,ENST00000645977,ENST00000646263,ENST00000646303,ENST00000646399,ENST00000646445,ENST00000646531,ENST00000646589…	chr16:89541270-89541271	not confirmed by ONT data
chr16	89540977	89541104	JUNC00000131	4	+	GT-AG	0	0	1	D	1	0	0	SPG7	ENSG00000197912	ENST00000642436,ENST00000643105,ENST00000643345,ENST00000643649,ENST00000643668,ENST00000643724,ENST00000643954,ENST00000644210,ENST00000644225,ENST00000644498,ENST00000644671,ENST00000644781,ENST00000644901,ENST00000645042,ENST00000645063,ENST00000645354,ENST00000645818,ENST00000645897,ENST00000645977,ENST00000646263,ENST00000646303,ENST00000646399,ENST00000646445,ENST00000646531,ENST00000646589…	chr16:89541270-89541271	not confirmed by ONT data
chr16	89540977	89541153	JUNC00000132	4	+	GT-AG	0	0	1	DA	1	1	1	SPG7	ENSG00000197912	ENST00000268704,ENST00000642334,ENST00000642436,ENST00000643105,ENST00000643345,ENST00000643649,ENST00000643668,ENST00000643724,ENST00000643954,ENST00000644044,ENST00000644171,ENST00000644210,ENST00000644225,ENST00000644498,ENST00000644556,ENST00000644671,ENST00000644748,ENST00000644751,ENST00000644781,ENST00000644901,ENST00000645042,ENST00000645063,ENST00000645258,ENST00000645354,ENST00000645818…	chr16:89541270-89541271	not confirmed by ONT data
chr16	89541346	89544648	JUNC00000133	43	+	GT-AG	0	0	3	DA	1	1	1	SPG7	ENSG00000197912	ENST00000268704,ENST00000561945,ENST00000566682,ENST00000569820,ENST00000642226,ENST00000642263,ENST00000642334,ENST00000642427,ENST00000642814,ENST00000642984,ENST00000643105,ENST00000643345,ENST00000643350,ENST00000643370,ENST00000643409,ENST00000643496,ENST00000643649,ENST00000643668,ENST00000643724,ENST00000643734,ENST00000643954,ENST00000644044,ENST00000644061,ENST00000644171,ENST00000644210…	chr16:89541270-89541271	not confirmed by ONT data
chr16	89541370	89544648	JUNC00000134	19	+	GT-AG	0	0	2	DA	1	1	1	SPG7	ENSG00000197912	ENST00000268704,ENST00000561945,ENST00000566682,ENST00000569820,ENST00000642226,ENST00000642263,ENST00000642334,ENST00000642427,ENST00000642814,ENST00000642984,ENST00000643105,ENST00000643345,ENST00000643350,ENST00000643370,ENST00000643409,ENST00000643496,ENST00000643649,ENST00000643668,ENST00000643724,ENST00000643734,ENST00000643954,ENST00000644044,ENST00000644061,ENST00000644171,ENST00000644210…	chr16:89541270-89541271	not confirmed by ONT data
chr16	89541384	89544648	JUNC00000135	80	+	GT-AG	0	0	1	DA	1	1	1	SPG7	ENSG00000197912	ENST00000268704,ENST00000561945,ENST00000566682,ENST00000569820,ENST00000642226,ENST00000642263,ENST00000642334,ENST00000642427,ENST00000642814,ENST00000642984,ENST00000643105,ENST00000643345,ENST00000643350,ENST00000643370,ENST00000643409,ENST00000643496,ENST00000643649,ENST00000643668,ENST00000643724,ENST00000643734,ENST00000643954,ENST00000644044,ENST00000644061,ENST00000644171,ENST00000644210…	chr16:89541270-89541271	not confirmed by ONT data
chr16	89541986	89542036	JUNC00000136	1	+	AT-AC	0	0	0	N	0	0	0	NA	NA	NA	chr16:89541270-89541271	not confirmed by ONT data
chr16	89541998	89542046	JUNC00000137	3	+	GG-GT	0	0	0	N	0	0	0	NA	NA	NA	chr16:89541270-89541271	not confirmed by ONT data
chr16	89544772	89545872	JUNC00000138	30	+	GT-AG	0	0	0	DA	1	1	1	SPG7	ENSG00000197912	ENST00000268704,ENST00000561945,ENST00000566221,ENST00000566682,ENST00000569820,ENST00000642226,ENST00000642263,ENST00000642334,ENST00000642427,ENST00000642814,ENST00000642984,ENST00000643105,ENST00000643345,ENST00000643350,ENST00000643370,ENST00000643409,ENST00000643496,ENST00000643649,ENST00000643668,ENST00000643724,ENST00000643734,ENST00000643954,ENST00000644061,ENST00000644171,ENST00000644210…	chr16:89541270-89541271	not confirmed by ONT data
chr16	89544772	89546658	JUNC00000139	2884	+	GT-AG	2	6	5	DA	1	1	1	SPG7	ENSG00000197912	ENST00000268704,ENST00000561945,ENST00000566221,ENST00000566682,ENST00000569820,ENST00000642226,ENST00000642263,ENST00000642334,ENST00000642427,ENST00000642814,ENST00000642984,ENST00000643105,ENST00000643345,ENST00000643350,ENST00000643370,ENST00000643409,ENST00000643496,ENST00000643649,ENST00000643668,ENST00000643724,ENST00000643734,ENST00000643954,ENST00000644061,ENST00000644171,ENST00000644210…	chr16:89541270-89541271	confirmed by ONT data
chr16	89546181	89546658	JUNC00000140	58	+	GT-AG	0	0	1	DA	1	1	1	SPG7	ENSG00000197912	ENST00000268704,ENST00000561945,ENST00000566221,ENST00000566682,ENST00000569820,ENST00000642226,ENST00000642263,ENST00000642334,ENST00000642427,ENST00000642814,ENST00000642984,ENST00000643105,ENST00000643350,ENST00000643370,ENST00000643409,ENST00000643496,ENST00000643649,ENST00000643668,ENST00000643724,ENST00000643734,ENST00000643954,ENST00000644061,ENST00000644171,ENST00000644210,ENST00000644225…	chr16:89541270-89541271	not confirmed by ONT data
chr16	89546760	89548003	JUNC00000141	1949	+	GT-AG	0	0	0	DA	1	1	1	SPG7	ENSG00000197912	ENST00000268704,ENST00000561911,ENST00000563218,ENST00000566221,ENST00000566682,ENST00000569820,ENST00000642226,ENST00000642263,ENST00000642334,ENST00000642427,ENST00000642814,ENST00000642984,ENST00000643105,ENST00000643350,ENST00000643370,ENST00000643409,ENST00000643496,ENST00000643649,ENST00000643668,ENST00000643724,ENST00000643734,ENST00000643954,ENST00000644061,ENST00000644171,ENST00000644210…	chr16:89541270-89541271	confirmed by ONT data
chr16	89548113	89548427	JUNC00000142	8	+	GT-AG	1	0	0	DA	1	1	1	SPG7	ENSG00000197912	ENST00000268704,ENST00000561702,ENST00000561911,ENST00000566221,ENST00000566682,ENST00000569820,ENST00000642226,ENST00000642334,ENST00000642427,ENST00000642814,ENST00000642984,ENST00000643105,ENST00000643350,ENST00000643409,ENST00000643496,ENST00000643649,ENST00000643668,ENST00000643724,ENST00000643734,ENST00000643954,ENST00000644171,ENST00000644210,ENST00000644225,ENST00000644464,ENST00000644498…	chr16:89541270-89541271	not confirmed by ONT data
chr16	89548113	89550494	JUNC00000143	6	?	GT-AG	0	0	0	N	0	0	0	NA	NA	NA	chr16:89541270-89541271	confirmed by ONT data
chr16	89548113	89552979	JUNC00000144	1	+	GT-AG	8	5	3	NDA	1	1	0	SPG7	ENSG00000197912	ENST00000268704,ENST00000561702,ENST00000561911,ENST00000565370,ENST00000566221,ENST00000566682,ENST00000568205,ENST00000569720,ENST00000569820,ENST00000642226,ENST00000642334,ENST00000642427,ENST00000642814,ENST00000642984,ENST00000643105,ENST00000643350,ENST00000643409,ENST00000643496,ENST00000643649,ENST00000643668,ENST00000643724,ENST00000643734,ENST00000643954,ENST00000644171,ENST00000644210…	chr16:89541270-89541271	not confirmed by ONT data
chr17	40396369	40398569	JUNC00000145	10	-	AA-TG	1	0	2	N	0	0	0	NA	NA	NA	chr17:40398933-40398934	not confirmed by ONT data
chr17	40398641	40398773	JUNC00000146	7747	-	GT-AG	0	0	0	DA	1	1	1	TOP2A	ENSG00000131747	ENST00000423485,ENST00000577706	chr17:40398933-40398934	confirmed by ONT data
chr17	40398641	40398774	JUNC00000147	6	?	CT-CT	0	0	0	N	0	0	0	NA	NA	NA	chr17:40398933-40398934	not confirmed by ONT data
chr17	40398933	40399037	JUNC00000148	16	-	AT-TC	1	0	0	N	0	0	0	NA	NA	NA	chr17:40398933-40398934	not confirmed by ONT data
chr17	40398936	40400026	JUNC00000149	12	-	GT-GG	3	1	2	N	0	0	0	NA	NA	NA	chr17:40398933-40398934	not confirmed by ONT data
chr17	40398937	40399040	JUNC00000150	5207	-	GT-AG	0	0	0	DA	1	1	1	TOP2A	ENSG00000131747	ENST00000423485,ENST00000577706	chr17:40398933-40398934	confirmed by ONT data
chr17	40399131	40399872	JUNC00000151	4403	-	GT-AG	1	0	0	DA	1	1	1	TOP2A	ENSG00000131747	ENST00000423485	chr17:40398933-40398934	confirmed by ONT data
chr19	16355851	16361779	JUNC00000152	168	-	GT-AG	0	0	3	DA	1	1	1	EPS15L1	ENSG00000127527	ENST00000248070,ENST00000455140,ENST00000535753,ENST00000592031,ENST00000594851,ENST00000602022	chr19:16361781-16361782	confirmed by ONT data
chr19	16355851	16361886	JUNC00000153	38	-	GT-AG	0	0	4	DA	1	1	1	EPS15L1	ENSG00000127527	ENST00000248070,ENST00000455140,ENST00000535753,ENST00000592031,ENST00000594851,ENST00000602022	chr19:16361781-16361782	confirmed by ONT data
chr19	16355851	16377122	JUNC00000154	20	-	GT-AG	2	1	6	NDA	1	1	0	EPS15L1	ENSG00000127527	ENST00000248070,ENST00000455140,ENST00000535753,ENST00000592031,ENST00000594851,ENST00000594975,ENST00000602022	chr19:16361781-16361782	not confirmed by ONT data
chr19	16355851	16385129	JUNC00000155	142	-	GT-AG	3	2	8	NDA	1	1	0	EPS15L1	ENSG00000127527	ENST00000248070,ENST00000455140,ENST00000535753,ENST00000592031,ENST00000594851,ENST00000594975,ENST00000599790,ENST00000602022	chr19:16361781-16361782	confirmed by ONT data
chr19	16355851	16392304	JUNC00000156	4	-	GT-AG	5	4	10	NDA	1	1	0	EPS15L1	ENSG00000127527	ENST00000248070,ENST00000455140,ENST00000535753,ENST00000592031,ENST00000594851,ENST00000594975,ENST00000599790,ENST00000602022	chr19:16361781-16361782	not confirmed by ONT data
chr19	16361984	16377122	JUNC00000157	306	-	GT-AG	0	0	0	DA	1	1	1	EPS15L1	ENSG00000127527	ENST00000248070,ENST00000455140,ENST00000535753,ENST00000592031,ENST00000594975,ENST00000602022	chr19:16361781-16361782	confirmed by ONT data
chr19	16361984	16385129	JUNC00000158	106	-	GT-AG	1	1	2	DA	1	1	1	EPS15L1	ENSG00000127527	ENST00000248070,ENST00000455140,ENST00000535753,ENST00000592031,ENST00000594975,ENST00000599790,ENST00000602022	chr19:16361781-16361782	confirmed by ONT data
chr19	16361984	16386171	JUNC00000159	1	-	GT-AG	2	2	3	NDA	1	1	0	EPS15L1	ENSG00000127527	ENST00000248070,ENST00000455140,ENST00000535753,ENST00000592031,ENST00000594975,ENST00000599790,ENST00000602022	chr19:16361781-16361782	not confirmed by ONT data
chr19	16377254	16385129	JUNC00000160	473	-	GT-AG	0	0	1	DA	1	1	1	EPS15L1	ENSG00000127527	ENST00000248070,ENST00000455140,ENST00000535753,ENST00000592031,ENST00000594975,ENST00000599790,ENST00000602022	chr19:16361781-16361782	confirmed by ONT data
chr19	16377254	16392304	JUNC00000161	2	?	CT-AC	0	0	0	N	0	0	0	NA	NA	NA	chr19:16361781-16361782	confirmed by ONT data
chr19	16379801	16379911	JUNC00000162	1	?	CT-AC	0	0	0	N	0	0	0	NA	NA	NA	chr19:16361781-16361782	not confirmed by ONT data
chr19	16384275	16385129	JUNC00000163	8	-	GT-AG	0	0	0	DA	1	1	1	EPS15L1	ENSG00000127527	ENST00000248070,ENST00000455140,ENST00000535753,ENST00000592031,ENST00000594975,ENST00000599790,ENST00000602022	chr19:16361781-16361782	not confirmed by ONT data
chr19	16385211	16386171	JUNC00000164	562	-	GT-AG	0	0	0	DA	1	1	1	EPS15L1	ENSG00000127527	ENST00000248070,ENST00000455140,ENST00000535753,ENST00000592031,ENST00000594975,ENST00000599790,ENST00000602022	chr19:16361781-16361782	confirmed by ONT data
chr19	21057711	21536857	JUNC00000165	7	+	GT-AG	56	40	49	N	0	0	0	NA	NA	NA	chr19:21536793-21536794	not confirmed by ONT data
chr19	21530684	21536280	JUNC00000166	460	+	GT-AG	0	0	0	DA	1	1	1	ZNF429	ENSG00000197013	ENST00000358491,ENST00000594022,ENST00000597078,ENST00000618549	chr19:21536793-21536794	confirmed by ONT data
chr19	21530684	21554910	JUNC00000167	11	+	GT-AG	10	9	9	NDA	1	1	0	ZNF429	ENSG00000197013	ENST00000358491,ENST00000594022,ENST00000594385,ENST00000597078,ENST00000618549	chr19:21536793-21536794	not confirmed by ONT data
chr19	21531127	21538110	JUNC00000168	1	+	AA-AC	6	6	6	N	0	0	0	NA	NA	NA	chr19:21536793-21536794	not confirmed by ONT data
chr19	21531128	21538110	JUNC00000169	1	+	AC-AC	6	6	6	N	0	0	0	NA	NA	NA	chr19:21536793-21536794	not confirmed by ONT data
chr19	21531129	21538110	JUNC00000170	1	+	CC-AC	6	6	6	N	0	0	0	NA	NA	NA	chr19:21536793-21536794	not confirmed by ONT data
chr2	169479612	169482251	JUNC00000171	202	+	GT-AG	0	0	0	DA	1	1	1	AC093899.2,BBS5	ENSG00000251569,ENSG00000163093	ENST00000295240,ENST00000392663,ENST00000443151,ENST00000469980,ENST00000513963	chr2:169479612-169479613	confirmed by ONT data
chr2	169479717	169482251	JUNC00000172	6	+	GT-AG	0	0	0	A	0	1	0	AC093899.2,BBS5	ENSG00000251569,ENSG00000163093	ENST00000295240,ENST00000392663,ENST00000443151,ENST00000469980,ENST00000513963	chr2:169479612-169479613	not confirmed by ONT data
chr2	169482333	169487069	JUNC00000173	1	?	GT-AG	0	0	0	N	0	0	0	NA	NA	NA	chr2:169479612-169479613	confirmed by ONT data
chr2	169482333	169487987	JUNC00000174	4	+	GT-AG	2	2	2	DA	1	1	1	AC093899.2,BBS5	ENSG00000251569,ENSG00000163093	ENST00000295240,ENST00000392663,ENST00000443151,ENST00000475571,ENST00000513963	chr2:169479612-169479613	not confirmed by ONT data
chr20	17524908	17530953	JUNC00000175	3	-	GT-AG	0	0	0	DA	1	1	1	BFSP1	ENSG00000125864	ENST00000377868,ENST00000377873,ENST00000473415,ENST00000536626	chr20:17541200-17541201	not confirmed by ONT data
chr20	17524908	17539801	JUNC00000176	61	-	GT-AG	1	0	1	A	0	1	0	BFSP1	ENSG00000125864	ENST00000377868,ENST00000377873,ENST00000473415,ENST00000536626	chr20:17541200-17541201	not confirmed by ONT data
chr20	17524908	17541065	JUNC00000177	15	-	GT-AG	1	0	1	DA	1	1	1	BFSP1	ENSG00000125864	ENST00000377868,ENST00000377873,ENST00000473415,ENST00000536626	chr20:17541200-17541201	not confirmed by ONT data
chr20	17524908	17558688	JUNC00000178	547	-	GT-AG	2	1	2	DA	1	1	1	BFSP1	ENSG00000125864	ENST00000377868,ENST00000377873,ENST00000473415,ENST00000536626	chr20:17541200-17541201	confirmed by ONT data
chr20	17524908	17558692	JUNC00000179	141	-	GT-AG	2	1	3	A	0	1	0	BFSP1	ENSG00000125864	ENST00000377868,ENST00000377873,ENST00000473415,ENST00000536626	chr20:17541200-17541201	not confirmed by ONT data
chr20	17524908	17560357	JUNC00000180	3	-	GT-AG	4	1	3	DA	1	1	1	BFSP1	ENSG00000125864	ENST00000377868,ENST00000377873,ENST00000473415,ENST00000536626	chr20:17541200-17541201	confirmed by ONT data
chr20	17536524	17537344	JUNC00000181	58	-	GT-AG	0	0	0	N	0	0	0	NA	NA	NA	chr20:17541200-17541201	confirmed by ONT data
chr20	17537474	17539801	JUNC00000182	28	-	GT-AG	0	0	0	N	0	0	0	NA	NA	NA	chr20:17541200-17541201	not confirmed by ONT data
chr20	17539921	17541065	JUNC00000183	20	-	GT-AG	0	0	0	D	1	0	0	BFSP1	ENSG00000125864	ENST00000473415,ENST00000536626	chr20:17541200-17541201	not confirmed by ONT data
chr20	17541199	17541349	JUNC00000184	4	?	CT-AC	0	0	0	N	0	0	0	NA	NA	NA	chr20:17541200-17541201	not confirmed by ONT data
chr20	17541199	17558688	JUNC00000185	10	-	GT-AG	0	0	0	DA	1	1	1	BFSP1	ENSG00000125864	ENST00000377868,ENST00000473415,ENST00000536626	chr20:17541200-17541201	not confirmed by ONT data
chr20	17541199	17558692	JUNC00000186	1	?	CT-AC	0	0	0	N	0	0	0	NA	NA	NA	chr20:17541200-17541201	not confirmed by ONT data
chr20	17545437	17546013	JUNC00000187	8	-	GT-AG	0	0	0	N	0	0	0	NA	NA	NA	chr20:17541200-17541201	not confirmed by ONT data
chr20	17558824	17560357	JUNC00000188	1	?	CT-AC	0	0	0	N	0	0	0	NA	NA	NA	chr20:17541200-17541201	not confirmed by ONT data
chr20	35314707	35381984	JUNC00000189	4	-	GT-AG	8	4	12	DA	1	1	1	UQCC1	ENSG00000101019	ENST00000453855,ENST00000457259,ENST00000491040,ENST00000491125,ENST00000495752	chr20:35384131-35384132	not confirmed by ONT data
chr20	35337331	35382250	JUNC00000190	2	-	CT-AC	7	7	12	N	0	0	0	NA	NA	NA	chr20:35384131-35384132	not confirmed by ONT data
chr20	35366614	35394092	JUNC00000191	42	-	GT-AG	6	8	8	DA	1	1	1	UQCC1	ENSG00000101019	ENST00000349714,ENST00000359226,ENST00000374380,ENST00000374384,ENST00000374385,ENST00000374394,ENST00000397553,ENST00000397554,ENST00000397556,ENST00000424405,ENST00000438533,ENST00000443429,ENST00000453855,ENST00000457259,ENST00000491040,ENST00000491125,ENST00000495752	chr20:35384131-35384132	confirmed by ONT data
chr20	35374256	35381984	JUNC00000192	30	-	GT-AG	0	0	2	NDA	1	1	0	UQCC1	ENSG00000101019	ENST00000374380,ENST00000374384,ENST00000374385,ENST00000374394,ENST00000397553,ENST00000397554,ENST00000397556,ENST00000424405,ENST00000438533,ENST00000443429,ENST00000453855,ENST00000457259,ENST00000491040,ENST00000491125,ENST00000495752	chr20:35384131-35384132	confirmed by ONT data
chr20	35374256	35394092	JUNC00000193	39	-	GT-AG	5	7	7	DA	1	1	1	UQCC1	ENSG00000101019	ENST00000349714,ENST00000359226,ENST00000374380,ENST00000374384,ENST00000374385,ENST00000374394,ENST00000397553,ENST00000397554,ENST00000397556,ENST00000424405,ENST00000438533,ENST00000443429,ENST00000453855,ENST00000457259,ENST00000491040,ENST00000491125,ENST00000495752	chr20:35384131-35384132	not confirmed by ONT data
chr20	35382025	35384038	JUNC00000194	2569	-	GT-AG	0	0	0	DA	1	1	1	UQCC1	ENSG00000101019	ENST00000349714,ENST00000359226,ENST00000374380,ENST00000374384,ENST00000374385,ENST00000374394,ENST00000397553,ENST00000397554,ENST00000397556,ENST00000424405,ENST00000438533,ENST00000443429,ENST00000453855,ENST00000457259,ENST00000491040,ENST00000491125,ENST00000495752	chr20:35384131-35384132	confirmed by ONT data
chr20	35382025	35394092	JUNC00000195	3	?	CT-AC	0	0	0	N	0	0	0	NA	NA	NA	chr20:35384131-35384132	not confirmed by ONT data
chr20	35384133	35392236	JUNC00000196	90	-	GT-AG	2	2	2	DA	1	1	1	UQCC1	ENSG00000101019	ENST00000349714,ENST00000359226,ENST00000374380,ENST00000374384,ENST00000374385,ENST00000374394,ENST00000397553,ENST00000397554,ENST00000397556,ENST00000424405,ENST00000438533,ENST00000443429,ENST00000453855,ENST00000457259,ENST00000491040,ENST00000491125,ENST00000495752	chr20:35384131-35384132	confirmed by ONT data
chr20	35384133	35394092	JUNC00000197	2	+	CT-AC	0	0	0	N	0	0	0	NA	NA	NA	chr20:35384131-35384132	confirmed by ONT data
chr20	35392277	35394092	JUNC00000198	35	-	GT-AG	0	0	0	DA	1	1	1	UQCC1	ENSG00000101019	ENST00000349714,ENST00000359226,ENST00000374380,ENST00000374384,ENST00000374385,ENST00000374394,ENST00000397553,ENST00000397554,ENST00000397556,ENST00000424405,ENST00000438533,ENST00000443429,ENST00000453855,ENST00000457259,ENST00000491040,ENST00000491125,ENST00000495752	chr20:35384131-35384132	not confirmed by ONT data
chr20	35394196	35396508	JUNC00000199	1	-	GT-AG	1	0	0	A	0	1	0	UQCC1	ENSG00000101019	ENST00000349714,ENST00000359226,ENST00000374380,ENST00000374384,ENST00000374385,ENST00000374394,ENST00000397553,ENST00000397554,ENST00000397556,ENST00000424405,ENST00000438533,ENST00000443429,ENST00000453855,ENST00000457259,ENST00000491040,ENST00000491125,ENST00000495752	chr20:35384131-35384132	not confirmed by ONT data
chr20	35394196	35410055	JUNC00000200	4	-	GT-AG	2	1	1	DA	1	1	1	UQCC1	ENSG00000101019	ENST00000349714,ENST00000359226,ENST00000374380,ENST00000374384,ENST00000374385,ENST00000374394,ENST00000397553,ENST00000397554,ENST00000397556,ENST00000424405,ENST00000438533,ENST00000443429,ENST00000453855,ENST00000457259,ENST00000491040,ENST00000491125,ENST00000495752	chr20:35384131-35384132	not confirmed by ONT data
chr20	35394196	35411915	JUNC00000201	1	?	CT-AC	0	0	0	N	0	0	0	NA	NA	NA	chr20:35384131-35384132	not confirmed by ONT data
chr20	35394196	35411940	JUNC00000202	6	?	CT-AC	0	0	0	N	0	0	0	NA	NA	NA	chr20:35384131-35384132	confirmed by ONT data
chr3	142165770	142170325	JUNC00000203	605	-	GT-AG	0	0	1	DA	1	1	1	GK5	ENSG00000175066	ENST00000392993,ENST00000460515,ENST00000463349,ENST00000480757,ENST00000486459,ENST00000492097	chr3:142171419-142171420	confirmed by ONT data
chr3	142169323	142170325	JUNC00000204	9	-	GT-AG	0	0	1	D	1	0	0	GK5	ENSG00000175066	ENST00000392993,ENST00000460515,ENST00000463349,ENST00000480757,ENST00000486459,ENST00000492097	chr3:142171419-142171420	not confirmed by ONT data
chr3	142170458	142171419	JUNC00000205	521	-	GT-AG	0	0	0	DA	1	1	1	GK5	ENSG00000175066	ENST00000392993,ENST00000460515,ENST00000463349,ENST00000480757,ENST00000486459,ENST00000492097	chr3:142171419-142171420	confirmed by ONT data
chr3	142171478	142172353	JUNC00000206	520	-	GT-AG	0	0	0	DA	1	1	1	GK5	ENSG00000175066	ENST00000392993,ENST00000460515,ENST00000463349,ENST00000480757,ENST00000486459,ENST00000492097	chr3:142171419-142171420	confirmed by ONT data
chr3	142172140	142172353	JUNC00000207	8	-	GT-AG	0	0	0	D	1	0	0	GK5	ENSG00000175066	ENST00000392993,ENST00000460515,ENST00000463349,ENST00000480757,ENST00000486459,ENST00000492097	chr3:142171419-142171420	not confirmed by ONT data
chr3	142172456	142173076	JUNC00000208	11	-	GT-AG	0	0	0	DA	1	1	1	GK5	ENSG00000175066	ENST00000392993,ENST00000460515,ENST00000463349,ENST00000480757,ENST00000486459,ENST00000492097	chr3:142171419-142171420	not confirmed by ONT data
chr3	142172456	142177482	JUNC00000209	4	?	CT-AC	0	0	0	N	0	0	0	NA	NA	NA	chr3:142171419-142171420	confirmed by ONT data
chr4	118738379	118740941	JUNC00000210	11	-	GT-AG	3	2	2	NDA	1	1	0	SEC24D	ENSG00000150961	ENST00000280551,ENST00000419654,ENST00000502526,ENST00000505134,ENST00000511481,ENST00000514561	chr4:118740662-118740663	not confirmed by ONT data
chr4	118739287	118740422	JUNC00000211	33	-	GT-AG	0	0	0	A	0	1	0	SEC24D	ENSG00000150961	ENST00000280551,ENST00000419654,ENST00000505134,ENST00000511481,ENST00000514561	chr4:118740662-118740663	not confirmed by ONT data
chr4	118739287	118740651	JUNC00000212	57	-	GT-AG	0	0	0	A	0	1	0	SEC24D	ENSG00000150961	ENST00000280551,ENST00000419654,ENST00000505134,ENST00000511481,ENST00000514561	chr4:118740662-118740663	confirmed by ONT data
chr4	118739287	118740663	JUNC00000213	2420	-	GT-AG	0	0	0	DA	1	1	1	SEC24D	ENSG00000150961	ENST00000280551,ENST00000419654,ENST00000505134,ENST00000511481,ENST00000514561	chr4:118740662-118740663	confirmed by ONT data
chr4	118740808	118740941	JUNC00000214	41	?	CT-AC	0	0	0	N	0	0	0	NA	NA	NA	chr4:118740662-118740663	confirmed by ONT data
chr4	118741037	118743988	JUNC00000215	2507	-	GT-AG	0	0	0	DA	1	1	1	SEC24D	ENSG00000150961	ENST00000280551,ENST00000419654,ENST00000505134,ENST00000511481,ENST00000514561	chr4:118740662-118740663	confirmed by ONT data
chr4	118741037	118751996	JUNC00000216	21	-	GT-AG	2	2	3	NDA	1	1	0	SEC24D	ENSG00000150961	ENST00000280551,ENST00000419654,ENST00000505134,ENST00000511033,ENST00000511481,ENST00000514561	chr4:118740662-118740663	not confirmed by ONT data
chr5	428006	430187	JUNC00000217	4	+	GT-AG	0	0	0	D	1	0	0	AHRR	ENSG00000063438	ENST00000316418,ENST00000505113,ENST00000506456,ENST00000511487,ENST00000512529	chr5:432461-432462	not confirmed by ONT data
chr5	428006	430207	JUNC00000218	10	+	GT-AG	0	0	0	D	1	0	0	AHRR	ENSG00000063438	ENST00000316418,ENST00000505113,ENST00000506456,ENST00000511487,ENST00000512529	chr5:432461-432462	not confirmed by ONT data
chr5	428006	432353	JUNC00000219	30	+	GT-AG	0	0	0	D	1	0	0	AHRR	ENSG00000063438	ENST00000316418,ENST00000505113,ENST00000506456,ENST00000511487,ENST00000512529	chr5:432461-432462	not confirmed by ONT data
chr5	428006	432463	JUNC00000220	39	+	GT-AG	0	0	0	DA	1	1	1	AHRR	ENSG00000063438	ENST00000316418,ENST00000505113,ENST00000506456,ENST00000511487,ENST00000512529	chr5:432461-432462	not confirmed by ONT data
chr5	428006	433853	JUNC00000221	17	+	GT-AG	2	2	2	DA	1	1	1	AHRR	ENSG00000063438	ENST00000316418,ENST00000505113,ENST00000506456,ENST00000507048,ENST00000511487,ENST00000512529	chr5:432461-432462	not confirmed by ONT data
chr5	428006	446150	JUNC00000222	8	+	GT-AG	4	3	4	NDA	1	1	0	AHRR,EXOC3	ENSG00000063438,ENSG00000180104	ENST00000315013,ENST00000316418,ENST00000505113,ENST00000506456,ENST00000508022,ENST00000510441,ENST00000511487,ENST00000512529,ENST00000512944,ENST00000515601	chr5:432461-432462	not confirmed by ONT data
chr5	432524	432806	JUNC00000223	42	+	GT-AG	0	0	0	DA	1	1	1	AHRR	ENSG00000063438	ENST00000316418,ENST00000505113,ENST00000506456,ENST00000512529	chr5:432461-432462	not confirmed by ONT data
chr5	432524	433853	JUNC00000224	8	+	GT-AG	1	1	1	NDA	1	1	0	AHRR	ENSG00000063438	ENST00000316418,ENST00000505113,ENST00000506456,ENST00000507048,ENST00000511487,ENST00000512529	chr5:432461-432462	not confirmed by ONT data
chr5	432947	433853	JUNC00000225	85	+	GT-AG	0	0	0	DA	1	1	1	AHRR	ENSG00000063438	ENST00000316418,ENST00000505113,ENST00000506456,ENST00000507048,ENST00000511487,ENST00000512529	chr5:432461-432462	not confirmed by ONT data
chr5	177458708	177459100	JUNC00000226	15	-	AG-CA	0	0	1	N	0	0	0	NA	NA	NA	chr5:177460554-177460555,chr5:177460555-177460556	not confirmed by ONT data
chr5	177459268	177459603	JUNC00000227	89	-	GT-AG	0	0	0	DA	1	1	1	DBN1	ENSG00000113758	ENST00000292385,ENST00000309007,ENST00000393565,ENST00000467054,ENST00000472831,ENST00000512501	chr5:177460554-177460555,chr5:177460555-177460556	confirmed by ONT data
chr5	177459268	177460432	JUNC00000228	6623	-	GT-AG	1	1	1	DA	1	1	1	DBN1	ENSG00000113758	ENST00000292385,ENST00000309007,ENST00000393565,ENST00000467054,ENST00000472831,ENST00000477391,ENST00000512501	chr5:177460554-177460555,chr5:177460555-177460556	confirmed by ONT data
chr5	177459740	177460432	JUNC00000229	156	-	GT-AG	0	0	0	DA	1	1	1	DBN1	ENSG00000113758	ENST00000292385,ENST00000309007,ENST00000393565,ENST00000467054,ENST00000472831,ENST00000477391,ENST00000512501	chr5:177460554-177460555,chr5:177460555-177460556	not confirmed by ONT data
chr5	177460548	177460644	JUNC00000230	5	?	CT-AC	0	0	0	N	0	0	0	NA	NA	NA	chr5:177460554-177460555,chr5:177460555-177460556	not confirmed by ONT data
chr5	177460552	177460644	JUNC00000231	1707	-	GT-AG	2	0	0	D	1	0	0	DBN1	ENSG00000113758	ENST00000292385,ENST00000309007,ENST00000393565,ENST00000472831,ENST00000477391,ENST00000512501	chr5:177460554-177460555,chr5:177460555-177460556	confirmed by ONT data
chr5	177460555	177460644	JUNC00000232	4691	-	GT-AG	1	0	0	DA	1	1	1	DBN1	ENSG00000113758	ENST00000292385,ENST00000309007,ENST00000393565,ENST00000472831,ENST00000477391,ENST00000512501	chr5:177460554-177460555,chr5:177460555-177460556	confirmed by ONT data
chr5	177460703	177466772	JUNC00000233	6169	-	GT-AG	1	0	1	DA	1	1	1	DBN1	ENSG00000113758	ENST00000292385,ENST00000309007,ENST00000393565,ENST00000472831,ENST00000477391,ENST00000512501	chr5:177460554-177460555,chr5:177460555-177460556	confirmed by ONT data
chr6	13312708	13390736	JUNC00000234	1	-	CT-AC	16	6	19	N	0	0	0	NA	NA	NA	chr6:13407908-13407909	not confirmed by ONT data
chr6	13361760	13362897	JUNC00000235	2	-	AC-TG	0	0	0	N	0	0	0	NA	NA	NA	chr6:13407908-13407909	not confirmed by ONT data
chr6	13365662	13384358	JUNC00000236	2	-	GT-AG	0	0	0	A	0	1	0	GFOD1	ENSG00000145990	ENST00000379284,ENST00000379287,ENST00000612338	chr6:13407908-13407909	not confirmed by ONT data
chr6	13365662	13486638	JUNC00000237	251	-	GT-AG	3	0	5	DA	1	1	1	GFOD1	ENSG00000145990	ENST00000379284,ENST00000379287,ENST00000603223,ENST00000612338	chr6:13407908-13407909	confirmed by ONT data
chr6	13365668	13486017	JUNC00000238	2	?	GT-AG	0	0	0	N	0	0	0	NA	NA	NA	chr6:13407908-13407909	not confirmed by ONT data
chr6	13385337	13486638	JUNC00000239	2	-	GT-AG	3	0	5	D	1	0	0	GFOD1	ENSG00000145990	ENST00000379284,ENST00000379287,ENST00000603223,ENST00000612338	chr6:13407908-13407909	not confirmed by ONT data
chr6	13393861	13423941	JUNC00000240	1	+	CT-AC	0	0	0	N	0	0	0	NA	NA	NA	chr6:13407908-13407909	not confirmed by ONT data
chr6	43186455	43186960	JUNC00000241	253	+	GT-AG	0	0	0	DA	1	1	1	CUL9	ENSG00000112659	ENST00000252050,ENST00000372647,ENST00000451399,ENST00000510282,ENST00000515773	chr6:43187095-43187096	confirmed by ONT data
chr6	43186455	43187246	JUNC00000242	33	+	GT-AG	1	1	1	NDA	1	1	0	CUL9	ENSG00000112659	ENST00000252050,ENST00000372647,ENST00000451399,ENST00000510282,ENST00000515773	chr6:43187095-43187096	not confirmed by ONT data
chr6	43186455	43187713	JUNC00000243	22	+	GT-AG	2	2	2	DA	1	1	1	CUL9	ENSG00000112659	ENST00000252050,ENST00000372647,ENST00000451399,ENST00000510282,ENST00000515773	chr6:43187095-43187096	not confirmed by ONT data
chr6	43187095	43187246	JUNC00000244	419	+	GT-AG	0	0	0	DA	1	1	1	CUL9	ENSG00000112659	ENST00000252050,ENST00000372647,ENST00000451399,ENST00000510282,ENST00000515773	chr6:43187095-43187096	not confirmed by ONT data
chr6	43187095	43187713	JUNC00000245	25	+	GT-AG	1	1	1	DA	1	1	1	CUL9	ENSG00000112659	ENST00000252050,ENST00000372647,ENST00000451399,ENST00000510282,ENST00000515773	chr6:43187095-43187096	not confirmed by ONT data
chr6	43187095	43187909	JUNC00000246	22	+	GT-AG	2	1	1	D	1	0	0	CUL9	ENSG00000112659	ENST00000252050,ENST00000372647,ENST00000451399,ENST00000510282,ENST00000515773	chr6:43187095-43187096	not confirmed by ONT data
chr6	43187439	43187713	JUNC00000247	396	+	GT-AG	0	0	0	DA	1	1	1	CUL9	ENSG00000112659	ENST00000252050,ENST00000372647,ENST00000451399,ENST00000510282,ENST00000515773	chr6:43187095-43187096	not confirmed by ONT data
chr6	43187734	43187909	JUNC00000248	15	+	GT-AG	0	0	0	N	0	0	0	NA	NA	NA	chr6:43187095-43187096	not confirmed by ONT data
chr6	43188118	43188523	JUNC00000249	288	+	GT-AG	0	0	0	DA	1	1	1	CUL9	ENSG00000112659	ENST00000252050,ENST00000372647,ENST00000451399,ENST00000510282,ENST00000515773	chr6:43187095-43187096	not confirmed by ONT data
chr6	43188118	43193001	JUNC00000250	61	+	GT-AG	1	1	1	NDA	1	1	0	CUL9	ENSG00000112659	ENST00000252050,ENST00000372647,ENST00000451399,ENST00000510282,ENST00000515773	chr6:43187095-43187096	not confirmed by ONT data
chr6	43188715	43193001	JUNC00000251	347	+	GT-AG	0	0	0	DA	1	1	1	CUL9	ENSG00000112659	ENST00000252050,ENST00000372647,ENST00000451399,ENST00000510282,ENST00000515773	chr6:43187095-43187096	not confirmed by ONT data
chr6	44181320	44182941	JUNC00000252	9	+	GT-AG	0	0	0	DA	1	1	1	CAPN11	ENSG00000137225	ENST00000398776,ENST00000533604	chr6:44181250-44181251	not confirmed by ONT data
chr6	44182222	44182305	JUNC00000253	2	+	AT-AC	0	0	0	N	0	0	0	NA	NA	NA	chr6:44181250-44181251	not confirmed by ONT data
chr7	131504505	131505868	JUNC00000254	18	-	GT-AG	0	0	0	D	1	0	0	PODXL	ENSG00000128567	ENST00000322985,ENST00000378555,ENST00000446198,ENST00000484346	chr7:131504507-131504508	not confirmed by ONT data
chr7	131504508	131505868	JUNC00000255	40	-	GT-AG	0	0	0	DA	1	1	1	PODXL	ENSG00000128567	ENST00000322985,ENST00000378555,ENST00000446198,ENST00000484346	chr7:131504507-131504508	confirmed by ONT data
chr7	131506035	131506260	JUNC00000256	30	-	GT-AG	1	0	0	DA	1	1	1	PODXL	ENSG00000128567	ENST00000322985,ENST00000378555,ENST00000446198,ENST00000487965,ENST00000490761	chr7:131504507-131504508	not confirmed by ONT data
chr8	138737577	138751458	JUNC00000257	7	-	GT-AG	0	0	0	DA	1	1	1	COL22A1	ENSG00000169436	ENST00000303045,ENST00000435777	chr8:138737576-138737577	not confirmed by ONT data
chrX	40649672	40654364	JUNC00000258	3	-	GT-AG	0	0	1	DA	1	1	1	MED14	ENSG00000180182	ENST00000324817,ENST00000416199,ENST00000433003	chrX:40655057-40655058	not confirmed by ONT data
chrX	40651879	40654364	JUNC00000259	574	-	GT-AG	0	0	1	DA	1	1	1	MED14	ENSG00000180182	ENST00000324817,ENST00000416199,ENST00000433003	chrX:40655057-40655058	confirmed by ONT data
chrX	40654556	40654935	JUNC00000260	391	-	GT-AG	0	0	0	DA	1	1	1	MED14	ENSG00000180182	ENST00000324817,ENST00000416199,ENST00000433003	chrX:40655057-40655058	confirmed by ONT data
chrX	40655060	40659227	JUNC00000261	595	-	GT-AG	0	0	0	DA	1	1	1	MED14	ENSG00000180182	ENST00000324817,ENST00000416199,ENST00000433003,ENST00000472736	chrX:40655057-40655058	confirmed by ONT data
chrX	40659334	40659428	JUNC00000262	7	?	CT-AC	0	0	0	N	0	0	0	NA	NA	NA	chrX:40655057-40655058	confirmed by ONT data
