# Supplementary material for: Integrated analysis of genomic and transcriptomic data for the discovery of splice-associated variants in cancer
Source: Nat Commun. 2023 Mar 22;14:1589. doi: 10.1038/s41467-023-37266-6 (PMC10033906; doi:10.1038/s41467-023-37266-6)
Supplement: Supplementary file 12 — Supplementary Data File 10 [file 41467_2023_37266_MOESM12_ESM.xlsx]

## Sheet: supplemental_file_10
cancer_gene	regtools_genes	junction_samples_count	TCGA_junction_samples_count	inhouse_junction_samples_count	is_cancer_gene	cohort_count	NDA_count	D_count	A_count	Tumour.Types.Somatic.	Tumour.Types.Germline.	Cancer.Syndrome	Tissue.Type	Molecular.Genetics	Role.in.Cancer	Mutation.Types	Translocation.Partner	Other.Syndrome
2022-09-09	2022-09-09	3	3	0	yes	COAD=1; HNSC=1; UCEC=1	3	0	1	AML*			L	Dom	fusion	T	KMT2A
ABI1	ABI1	1	1	0	yes	LUSC=1	0	4	2	AML			L	Dom	TSG, fusion	T	KMT2A
ACSL3	ACSL3	4	4	0	yes	STAD=2; UCEC=2	3	2	1	prostate			E	Dom	fusion	T	ETV1
ACVR1	ACVR1	1	1	0	yes	KIRC=1	1	0	0	DIPG			O	Dom	oncogene	Mis		Fibrodysplasia ossificans progressiva
ACVR2A	ACVR2A	1	1	0	yes	LUAD=1	0	1	0	large intestine carcinoma, stomach carcinoma, pancreatic carcinoma, biliary tract, oesophagus			E	Rec	TSG	Mis, N, F
AFDN	AFDN	4	4	0	yes	ESCA=1; OV=1; KIRC=1; BRCA=1	1	4	0	AL			L	Dom	oncogene, fusion	T	KMT2A
AFF3	AFF3	1	1	0	yes	BRCA=1	0	1	0	ALL, T-ALL			L	Dom	oncogene, fusion	T	KMT2A, RUNX1
AFF4	AFF4	3	3	0	yes	STAD=2; OV=1	3	0	0	ALL			L	Dom	oncogene, fusion	T	KMT2A
AKAP9	AKAP9	3	3	0	yes	LIHC=1; BLCA=1; LGG=1	3	2	0	papillary thyroid			E	Dom	fusion	T	BRAF
AKT1	AKT1	5	5	0	yes	BRCA=4; STAD=1	0	4	1	breast, colorectal, ovarian, NSCLC			E	Dom	oncogene	Mis
AKT2	AKT2	1	1	0	yes	PAAD=1	0	0	1	ovarian, pancreatic			E	Dom	oncogene	A
AKT3	AKT3	1	1	0	yes	KIRP=1	1	0	0	GBM			O		oncogene	A
ALDH2	AC002996.1,ALDH2	3	3	0	no,yes	STAD=1; LUSC=1; UCEC=1	1	1	1	leiomyoma			M	Dom	fusion	T	HMGA2
APC	AC008575.1,APC	3	3	0	no,yes	COAD=3	3	0	0	colorectal, pancreatic, desmoid, hepatoblastoma, glioma, other CNS	colorectal, pancreatic, desmoid, hepatoblastoma, glioma, other CNS	adenomatous polyposis coli; Turcot syndrome	E, M, O	Rec	TSG	D, Mis, N, F, S
ARAF	ARAF	3	3	0	yes	STAD=1; UCEC=1; BRCA=1	2	1	0	cholangiocarcinoma, lung adenocarcinoma, Langerhans cell histiocytosis			E, L		oncogene	Mis
ARHGAP26	ARHGAP26	1	1	0	yes	UCEC=1	1	0	0	AML, MDS			L	Dom	TSG, fusion	T, F, S	KMT2A
ARHGAP5	ARHGAP5	2	1	1	yes	OSCC=1; CESC=1	1	2	2	colon cancer, glioma			E, O		oncogene	Mis
ARHGEF10	ARHGEF10,KBTBD11-OT1	2	2	0	yes,no	SKCM=1; LUAD=1	0	2	0	colon cancer			E		TSG	D
ARHGEF10L	ARHGEF10L	3	3	0	yes	KIRP=1; PRAD=1; LUSC=1	3	0	0	lymphoma			L		TSG	D
ARHGEF12	ARHGEF12	1	1	0	yes	UCEC=1	1	0	0	AML			L	Dom	TSG, fusion	T	KMT2A
ARID1A	ARID1A	10	10	0	yes	STAD=3; LUSC=3; BLCA=2; UCEC=1; BRCA=1	5	7	9	clear cell ovarian carcinoma, RCC, breast			E	Rec	TSG, fusion	Mis, N, F, S, D, T	MAST2
ARID1B	ARID1B	3	3	0	yes	LIHC=1; STAD=1; LUSC=1	2	2	0	breast, hepatocellular carcinoma, clear cell ovarian carcinoma			E	Rec	TSG	Mis, F, N, O
ARID2	ARID2	3	3	0	yes	STAD=2; SKCM=1	2	2	0	hepatocellular carcinoma			E	Rec	TSG	N, S, F
ARNT	ARNT	1	1	0	yes	LUAD=1	1	0	0	AML			L	Dom	oncogene, TSG, fusion	T	ETV6
ASPSCR1	ASPSCR1	5	5	0	yes	BLCA=2; SKCM=1; READ=1; UCEC=1	3	6	2	alveolar soft part sarcoma			M	Dom	fusion	T	TFE3
ASXL1	ASXL1	1	1	0	yes	LUSC=1	0	0	2	MDS, CMML			L	Rec	TSG	F, N, Mis		Bohring-Opitz syndrome
ATF1	ATF1	1	1	0	yes	UCEC=1	2	0	0	malignant melanoma of soft parts, angiomatoid fibrous histiocytoma			E, M	Dom	oncogene, fusion	T	EWSR1, FUS
ATIC	ATIC	2	2	0	yes	LUSC=1; LUAD=1	0	1	1	ALCL			L	Dom	fusion	T	ALK
ATM	ATM	2	2	0	yes	KIRP=1; COAD=1	1	2	1	T-PLL	leukaemia, lymphoma, medulloblastoma, glioma	ataxia-telangiectasia	L, O	Rec	TSG	D, Mis, N, F, S
ATP1A1	ATP1A1	6	6	0	yes	UCEC=4; GBM=1; BLCA=1	5	2	2	adrenal aldosterone producing adenoma			E	Dom	oncogene, TSG	Mis, O
ATR	ATR	3	3	0	yes	STAD=1; LUSC=1; BRCA=1	3	0	0	endometrial, gastric, epithelial ovarian, myeloma	oropharyngeal	familial cutaneous telangiectasia and cancer syndrome	E; L	Dom	TSG	F; Mis		Seckel syndrome 1
ATRX	ATRX	8	8	0	yes	LGG=7; SARC=1	1	4	3	pancreatic neuroendocrine tumours, paediatric GBM			E	Rec	TSG	Mis, F, N		ATR-X (alpha thalassemia/mental retardation) syndrome
AXIN1	AXIN1	7	7	0	yes	LIHC=2; COAD=2; STAD=1; HNSC=1; UCEC=1	8	2	2	colorectal, endometrial, prostate, hepatocellular carcinoma, hepatoblastoma, sporadic medulloblastoma			E, O	Rec	TSG	D, Mis, N, F, S
B2M	B2M	15	15	0	yes	COAD=5; STAD=2; HNSC=2; DLBC=1; READ=1; CESC=1; LIHC=1; BLCA=1; UCEC=1	4	21	11	DLBCL, melanoma, colorectal adenocarcinoma			E, L	Rec	TSG	Mis, N, F		Immunodeficiency 43
BAP1	BAP1	8	8	0	yes	KIRP=2; KIRC=2; BLCA=2; LUAD=2	4	1	4	uveal melanoma, breast, NSCLC, RCC	mesothelioma, uveal melanoma		E	Rec	TSG	N, Mis, F, S, O
BARD1	BARD1	2	1	1	yes	SCLC=1; LUSC=1	0	2	0	breast cancer	ovarian cancer, breast cancer, endometrioid cancer		E		TSG	Mis
BCL11B	BCL11B	1	1	0	yes	STAD=1	0	1	0	T-ALL			L	Dom	oncogene, TSG, fusion	T	TLX3
BCL3	BCL3	1	1	0	yes	UCEC=1	0	2	0	CLL			L	Dom	oncogene, fusion	T	IGH
BCL9	BCL9	5	5	0	yes	UCEC=2; GBM=1; READ=1; COAD=1	1	4	0	B-ALL			L	Dom	oncogene, fusion	T	IGH, IGL
BCL9L	BCL9L	2	2	0	yes	PRAD=1; LUAD=1	1	1	0	colorectal cancer, endometrial carcinoma, gastric cancer			E		oncogene, TSG	Mis, F
BCOR	BCOR	3	3	0	yes	STAD=2; UCEC=1	0	0	3	retinoblastoma, AML, APL (translocation)			L, M	Rec	TSG, fusion	F, N, S, T	RARA	Oculo-facio-cardio-dental genetic
BCORL1	BCORL1	1	1	0	yes	HNSC=1	0	0	1	AML, HNSCC			E, L		oncogene, TSG	Mis, N, F
BCR	BCR	1	1	0	yes	LUAD=1	0	1	0	CML, ALL, AML			L	Dom	fusion	T	ABL1, FGFR1, JAK2
BIRC6	BIRC6	9	8	1	yes	UCEC=4; SCLC=1; ESCA=1; PAAD=1; LGG=1; BRCA=1	5	3	2	melanoma, gastric adenocarcinoma, lung adenocarcinoma			E		oncogene, fusion	T, Mis	ALK
BLM	BLM	1	1	0	yes	COAD=1	0	1	0		leukaemia, lymphoma, skin squamous cell, other tumour types	Bloom syndrome	L, E	Rec	TSG	Mis, N, F
BMPR1A	BMPR1A	2	2	0	yes	READ=1; STAD=1	1	0	1		gastrointestinal polyps	juvenile polyposis	E	Rec	oncogene, TSG	Mis, N, F
BRAF	BRAF	2	2	0	yes	STAD=1; BLCA=1	1	1	0	melanoma, colorectal, papillary thyroid, borderline ovarian, NSCLC, cholangiocarcinoma, pilocytic astrocytoma, Spitzoid tumour, pancreas acinar carcinoma, melanocytic nevus, prostate, gastric			E, O	Dom	oncogene, fusion	Mis, T, O	AKAP9, KIAA1549, CEP88, LSM14A, SND1, FCHSD1, SLC45A3, FAM131B, RNF130, CLCN6, MKRN1, GNAI1, AGTRAP	Cardio-facio-cutaneous syndrome
BRCA1	BRCA1	3	2	1	yes	SCLC=1; HNSC=1; BRCA=1	5	0	1	ovarian	breast, ovarian	hereditary breast/ovarian cancer	E	Rec	TSG	D, Mis, N, F, S
BRD4	BRD4	3	3	0	yes	HNSC=1; LUAD=1; UCEC=1	3	0	5	lethal midline carcinoma of young people			E	Dom	oncogene, fusion	T	NUTM1
CALR	CALR	3	3	0	yes	STAD=1; COAD=1; UCEC=1	2	3	3	MPN, MDS			L	Dom	oncogene	F, Mis
CALR	CALR,RAD23A	1	1	0	yes,no	UCEC=1	1	0	0	MPN, MDS			L	Dom	oncogene	F, Mis
CAMTA1	CAMTA1	1	1	0	yes	SARC=1	3	2	0	epithelioid haemangioendothelioma			M	Dom	TSG, fusion	T	WWTR1
CARD11	CARD11	2	2	0	yes	BLCA=1; UCEC=1	0	1	2	DLBCL			L	Dom	oncogene	Mis
CARS	CARS	1	1	0	yes	UCEC=1	1	0	0	ALCL			L	Dom	TSG, fusion	T	ALK
CASP8	CASP8	7	6	1	yes	OSCC=1; LUSC=2; HNSC=2; STAD=1; BLCA=1	5	3	1	hepatocellular, oral squamous cell, breast			E	Rec	TSG	N, S, F
CBFB	CBFB	4	4	0	yes	BRCA=2; STAD=1; UCEC=1	4	0	2	AML			L	Dom	TSG, fusion	T	MYH11
CBLB	CBLB	1	1	0	yes	UCEC=1	0	1	0	AML			L	Rec	TSG	Mis, S
CBLC	CBLC	4	4	0	yes	SKCM=1; THYM=1; CESC=1; LUSC=1	2	4	2	AML			L	Rec	oncogene, TSG	M
CCDC6	CCDC6	4	4	0	yes	STAD=2; HNSC=1; LUAD=1	1	1	2	papillary thyroid, CML, NSCLC			E	Dom	TSG, fusion	T	RET, PDGFRB
CCNB1IP1	CCNB1IP1	1	1	0	yes	READ=1	1	0	0	leiomyoma			M	Dom	TSG, fusion	T	HMGA2
CCND1	CCND1	1	1	0	yes	STAD=1	0	0	1	CLL, B-ALL, breast			L, E	Dom	oncogene, fusion	T	IGH, FSTL3
CCNE1	CCNE1	1	1	0	yes	LUSC=1	0	1	0	serous ovarian			E	Dom	oncogene	A
CD74	CD74	2	2	0	yes	HNSC=1; UCEC=1	3	5	1	NSCLC			E	Dom	oncogene, fusion	T	ROS1, NRG1
CD79A	CD79A	1	1	0	yes	DLBC=1	0	1	0	DLBCL, WM			L	Dom	oncogene	S		Agammaglobulinaemia
CD79A	ARHGEF1,CD79A	1	1	0	no,yes	DLBC=1	1	0	0	DLBCL, WM			L	Dom	oncogene	S		Agammaglobulinaemia
CDC73	CDC73	4	4	0	yes	UCEC=3; BRCA=1	1	3	0	parathyroid adenoma	parathyroid adenoma, multiple ossifying jaw fibroma	hyperparathyroidism-jaw tumour syndrome	E, M	Rec	TSG	Mis, N, F
CDH1	CDH1	20	20	0	yes	BRCA=13; STAD=6; UCEC=1	6	5	13	lobular breast, gastric	gastric	familial gastric carcinoma	E	Rec	TSG	Mis, N, F, S
CDH11	CDH11	1	1	0	yes	LUSC=1	2	0	2	aneurysmal bone cyst			M	Dom	TSG, fusion	T	USP6
CDH17	CDH17	1	1	0	yes	COAD=1	1	0	0	melanoma			E		oncogene	Mis
CDK12	CDK12	4	4	0	yes	OV=1; KIRC=1; STAD=1; BRCA=1	3	1	2	serous ovarian			E	Rec	TSG	Mis, N, F
CDK4	CDK4	3	3	0	yes	UCEC=2; STAD=1	4	3	1		melanoma	familial malignant melanoma	E	Dom	oncogene	Mis
CDKN1A	CDKN1A	2	2	0	yes	LIHC=1; STAD=1	2	2	7	bladder cancer			E		oncogene, TSG	F, N
CDKN1A	CDKN1A,RAB44	1	1	0	yes,no	STAD=1	1	0	0	bladder cancer			E		oncogene, TSG	F, N
CDKN1B	CDKN1B	3	3	0	yes	LIHC=1; STAD=1; BRCA=1	0	2	2	breast, small intestine neuroendocrine tumours	pituitary, parathyroid	multiple endocrine neoplasia type IV	E	Rec	TSG	F
CDKN2A	CDKN2A	30	30	0	yes	HNSC=13; LUSC=6; ESCA=3; BLCA=2; PAAD=1; CESC=1; LIHC=1; STAD=1; LUAD=1; UCEC=1	33	21	19	melanoma, multiple other tumour types	melanoma, pancreatic	familial malignant melanoma	L, E, M, O	Rec	TSG	D, Mis, N, F, S
CDKN2A	CDKN2A,CDKN2B	3	3	0	yes,no	HNSC=2; BLCA=1	2	0	1	melanoma, multiple other tumour types	melanoma, pancreatic	familial malignant melanoma	L, E, M, O	Rec	TSG	D, Mis, N, F, S
CDKN2C	CDKN2C	1	1	0	yes	COAD=1	1	0	0	glioma, MM			O, L	Rec	TSG	D
CEP89	CEP89	1	1	0	yes	UCEC=1	1	0	0	Spitzoid tumour			E	Dom	fusion	T	BRAF
CHCHD7	CHCHD7	2	2	0	yes	STAD=1; UCEC=1	1	0	1	salivary adenoma			E	Dom	fusion	T	PLAG1
CHD2	CHD2	3	3	0	yes	CESC=1; BLCA=1; BRCA=1	1	1	2	melanoma, large intestine, CLL, monoclonal B lymphocytosis			E, L		TSG	Mis, F, N
CHD4	AC006064.6,CHD4	17	17	0	no,yes	UCEC=4; BRCA=3; STAD=2; BLCA=2; COAD=2; HNSC=2; CESC=1; LUAD=1	7	8	7	uterine serous carcinoma			E	Dom	oncogene	Mis, F, N
CHEK2	CHEK2	4	4	0	yes	UCS=1; OV=1; COAD=1; UCEC=1	2	2	2		breast	familial breast cancer	E	Rec	TSG	F
CIC	CIC	7	7	0	yes	LGG=3; LUSC=2; COAD=1; UCEC=1	3	1	4	oligodendroglioma, soft tissue sarcoma			O, M	Rec	oncogene, TSG, fusion	Mis, F, S,T	DUX4L1, FOXO4
CIITA	CIITA	1	1	0	yes	DLBC=1	0	0	1	PMBL, Hodgkin lymphoma			L	Dom	TSG, fusion	T	C15orf55, CD274, PDCD1LG2, RALGDS, RUNDC2A, RMI2, BCL6
CLIP1	CLIP1	5	5	0	yes	UCEC=2; COAD=1; LGG=1; LUAD=1	4	0	1	Spitzoid tumour			E	Dom	fusion	T	ROS1
CLTC	CLTC	4	4	0	yes	KIRC=1; BLCA=1; LUAD=1; UCEC=1	4	0	0	ALCL, renal			L	Dom	TSG, fusion	T	ALK, TFE3
CNBP	CNBP	4	4	0	yes	STAD=1; PRAD=1; LUSC=1; UCEC=1	1	4	0	aneurysmal bone cyst			M	Dom	TSG, fusion	T	USP6
CNOT3	CNOT3	3	3	0	yes	PAAD=1; HNSC=1; LUAD=1	2	1	1	T-ALL			L	Rec	TSG	Mis, N, F
CNTRL	CNTRL	1	1	0	yes	UCEC=1	0	0	1	MPN, NHL			L	Dom	fusion	T	FGFR1
COL1A1	COL1A1	11	11	0	yes	STAD=4; LUAD=3; PAAD=2; LUSC=1; UCEC=1	13	10	4	DFSP, aneurysmal bone cyst			M	Dom	fusion	T	PDGFB, USP6	Osteogenesis imperfecta
COL3A1	COL3A1	8	8	0	yes	LUSC=2; LUAD=2; PAAD=1; STAD=1; BLCA=1; UCEC=1	7	3	1	lipoblastoma			E		fusion	T	PLAG1
COX6C	COX6C	1	1	0	yes	BRCA=1	1	0	0	uterine leiomyoma			M	Dom	fusion	T	HMGA2
CREB3L1	CREB3L1	2	2	0	yes	STAD=1; COAD=1	0	3	1	myxofibrosarcoma			M	Dom	TSG, fusion	T	FUS
CREBBP	CREBBP	11	11	0	yes	BLCA=3; CESC=2; STAD=2; READ=1; OV=1; COAD=1; HNSC=1	7	1	3	ALL, AML, DLBCL, B-NHL			L	Dom/Rec	oncogene, TSG, fusion	T, N, F, Mis, O	KMT2A, MORF, KAT6A	Rubinstein-Taybi syndrome
CRTC1	CRTC1	1	1	0	yes	UCEC=1	1	0	0	salivary gland mucoepidermoid			E	Dom	oncogene, fusion	T	MAML2
CRTC3	CRTC3	1	1	0	yes	LUSC=1	0	1	0	salivary gland mucoepidermoid			E	Dom	fusion	T	MAML2
CTCF	CTCF	5	5	0	yes	UCEC=2; BRCA=2; THYM=1	3	0	5	endometrial, breast, head and neck cancer			E	Dom	TSG	Mis, N		Mental retardation, autosomal dominant 21
CTNNB1	CTNNB1	4	4	0	yes	LUSC=2; READ=1; LGG=1	6	1	1	colorectal, ovarian, hepatoblastoma, pleomorphic salivary gland adenoma, other tumour types			E, M, O	Dom	oncogene, fusion	Mis, O, T	PLAG1
CTNND1	CTNND1	7	7	0	yes	STAD=2; READ=1; KIRC=1; BLCA=1; COAD=1; UCEC=1	0	3	12	large intestine carcinoma			E			N
CTNND1	AP001931.1,CTNND1	1	1	0	no,yes	READ=1	1	0	0	large intestine carcinoma			E			N
CUL3	CUL3	14	14	0	yes	LUSC=7; OV=1; KIRP=1; CESC=1; COAD=1; HNSC=1; LUAD=1; UCEC=1	4	13	5	lung cancer			E		TSG	N
CUX1	CUX1	2	2	0	yes	SKCM=1; SARC=1	1	0	1	endometrial, melanoma, colorectal, AML, MDS, other tumour types			E,L,M,O	Dom	oncogene, TSG	N,F,S,Mis,O,T	CLDN7
CYLD	CYLD	5	5	0	yes	LUSC=2; ESCA=1; PAAD=1; UCEC=1	4	1	1	cylindroma	cylindroma	familial cylindromatosis, familial trichoepithelioma, Brooke-Spiegler syndrome	E	Rec	TSG	Mis, N, F, S
DCTN1	DCTN1	2	2	0	yes	OV=1; LUAD=1	1	1	0	inflammatory myofibroblastic tumour, Spitzoid tumour			M	Dom	fusion	T	ALK, ROS1	Distal hereditary motor neuronopathy, susceptibility to amyotrophic lateral sclerosis, Perry syndrome
DCTN1	AC006030.1,DCTN1	1	1	0	no,yes	UCEC=1	0	0	2	inflammatory myofibroblastic tumour, Spitzoid tumour			M	Dom	fusion	T	ALK, ROS1	Distal hereditary motor neuronopathy, susceptibility to amyotrophic lateral sclerosis, Perry syndrome
DDB2	DDB2	1	1	0	yes	LUSC=1	0	1	0		skin basal cell, skin squamous cell, melanoma	xeroderma pigmentosum (E)	E	Rec	oncogene, TSG	Mis, N
DDX3X	DDX3X	7	7	0	yes	BLCA=2; UCEC=2; DLBC=1; LUSC=1; BRCA=1	2	3	4	CLL, medulloblastoma			L, O		TSG	Mis, N, F		Mental retardation, X-linked 102
DDX5	DDX5	1	1	0	yes	HNSC=1	0	0	1	prostate			E	Dom	oncogene, fusion	T	ETV4
DDX6	DDX6	2	2	0	yes	COAD=1; LUSC=1	1	1	1	B-NHL			L	Dom	oncogene, fusion	T	IGH
DEK	DEK	2	2	0	yes	STAD=2	1	2	0	AML			L	Dom	oncogene, fusion	T	NUP214
DNAJB1	DNAJB1	1	1	0	yes	CESC=1	0	3	0	fibrolamellar hepatocellular carcinoma			E	Dom	fusion	T	PRKACA
DNM2	DNM2	3	3	0	yes	BLCA=2; BRCA=1	1	1	1	T-ALL			L	Rec	TSG	F, N, S, Mis, O		Charcot-Marie-Tooth disease, centronuclear myopathy, lethal congenital contracture syndrome 5
DNMT3A	DNMT3A	3	3	0	yes	OV=1; LIHC=1; BLCA=1	0	1	2	AML			L	Dom	TSG	Mis, F, N, S
DROSHA	DROSHA	5	5	0	yes	LUSC=2; ESCA=1; LIHC=1; LUAD=1	3	3	3	Wilms tumour, NSCLC, bladder carcinoma			E, O		TSG	A, Mis, N, F
EED	EED	3	3	0	yes	UCEC=2; CESC=1	0	3	3	malignant peripheral nerve sheath tumours, MDS and related, lung adenocarcinoma			E, L		TSG	Mis, F
EGFR	EGFR	2	2	0	yes	GBM=1; ESCA=1	3	1	1	glioma, NSCLC	NSCLC	familial lung cancer	E, O	Dom	oncogene	A, O, Mis
EIF1AX	EIF1AX	2	2	0	yes	THCA=2	0	3	0	uveal melanoma, thyroid cancer (PDTC and ATC), low grade serous ovarian cancer			E			Mis, S
EIF3E	EIF3E	4	4	0	yes	UCS=1; STAD=1; COAD=1; UCEC=1	2	1	2	colorectal			E	Dom	TSG, fusion	T	RSPO3
EIF4A2	EIF4A2	2	2	0	yes	UCEC=1; BRCA=1	3	1	2	NHL			L	Dom	fusion	T	BCL6
ELF3	AL691482.3,ELF3	6	6	0	no,yes	BLCA=5; COAD=1	5	6	4	pancreatic cancer			E		TSG	Mis, N, F
ELF3	ELF3	1	1	0	yes	BLCA=1	0	1	0	pancreatic cancer			E		TSG	Mis, N, F
ELK4	ELK4	1	1	0	yes	LUAD=1	1	0	0	prostate			E	Dom	oncogene, fusion	T	SLC45A3
ELL	ELL	1	1	0	yes	STAD=1	0	0	1	AL			L	Dom	TSG, fusion	T	KMT2A
EML4	EML4	2	2	0	yes	LUAD=1; BRCA=1	1	1	0	NSCLC			E	Dom	fusion	T	ALK
EP300	EP300	13	13	0	yes	STAD=3; COAD=2; HNSC=2; UCEC=2; CESC=1; BLCA=1; LUSC=1; LUAD=1	10	4	2	colorectal, breast, pancreatic, AML, ALL, DLBCL			L, E	Rec	TSG, fusion	T, N, F, Mis, O	KMT2A, KAT6A
EPAS1	EPAS1	1	1	0	yes	UCEC=1	0	0	1	paraganglioma, pheochromocytoma, central nervous system hemangioblastomas			E, M	Dom	oncogene, TSG	Mis		type 3 familial erythrocytosis
EPS15	EPS15	3	3	0	yes	STAD=1; PRAD=1; LUAD=1	3	0	1	ALL			L	Dom	TSG, fusion	T	KMT2A
ERBB2	ERBB2	8	8	0	yes	READ=1; CESC=1; KIRC=1; BLCA=1; LUSC=1; LUAD=1; UCEC=1; BRCA=1	5	10	5	breast, ovarian, other tumour types, NSCLC, gastric			E	Dom	oncogene, fusion	A, Mis, O
ERBB3	ERBB3	3	3	0	yes	STAD=2; UCEC=1	1	0	2	colon, gastric, head and neck, bladder, skin			E	Dom	oncogene	Mis, N
ERCC2	ERCC2	1	1	0	yes	BRCA=1	1	0	1		skin basal cell, skin squamous cell, melanoma	xeroderma pigmentosum (D)	E	Rec	TSG	Mis, N, F, S
ERCC3	ERCC3	1	1	0	yes	UCEC=1	0	1	0		skin basal cell, skin squamous cell, melanoma	xeroderma pigmentosum (B)	E	Rec	TSG	Mis, S
ERCC5	BIVM-ERCC5,ERCC5	2	2	0	no,yes	STAD=1; UCEC=1	1	1	0		skin basal cell, skin squamous cell, melanoma	xeroderma pigmentosum (G)	E	Rec	TSG	Mis, N, F
ETNK1	ETNK1	1	1	0	yes	LUAD=1	0	2	0	aCML, CMML, SM-AHD, HES			L	Dom	TSG	Mis
ETV5	ETV5	1	1	0	yes	STAD=1	1	0	0	prostate			E	Dom	oncogene, fusion	T	TMPRSS2, SCL45A3
ETV6	ETV6	2	2	0	yes	STAD=1; BLCA=1	0	1	1	congenital fibrosarcoma, multiple different leukaemia and lymphoma tumour types including ALL, secretory breast, MDS			L, E, M	Dom	TSG, fusion	T	NTRK3, RUNX1, PDGFRB, ABL1, MN1, ABL2, ACSL6, CHIC2, ARNT, JAK2, MECOM, CDX2, RNF217-AS1, MNX1, MDS2, PER1, SYK, TTL, FGFR3, PAX5
EWSR1	EWSR1	4	4	0	yes	UCEC=3; SARC=1	1	4	2	Ewing sarcoma, desmoplastic small round cell tumour , ALL, clear cell sarcoma, sarcoma, myoepithelioma, mesothelioma			L, M, E	Dom	oncogene, fusion	T	FLI1, ERG, NR4A3, FEV, ATF1, ETV1, ETV4, WT1, ZNF384, CREB1, POU5F1, PBX1, NFATC1, NFATC2, DDIT3, PATZ1, SMARCA5, SP3, ZNF444, YY1
EXT1	EXT1	2	2	0	yes	LUSC=1; BRCA=1	2	0	0		exostoses, osteosarcoma	multiple exostoses type 1	M	Rec	TSG, fusion	Mis, N, F, S
EXT2	EXT2	2	2	0	yes	ESCA=1; LIHC=1	1	1	0		exostoses, osteosarcoma	multiple exostoses type 2	M	Rec	TSG	Mis, N, F, S
EZR	EZR	1	1	0	yes	DLBC=1	0	1	0	NSCLC			E	Dom	fusion	T	ROS1
FANCA	FANCA	3	3	0	yes	CESC=1; STAD=1; HNSC=1	2	1	1		AML, leukaemia	Fanconi anaemia A	L	Rec	TSG	D, Mis, N, F, S
FANCC	FANCC	2	2	0	yes	OV=1; STAD=1	1	1	0		AML, leukaemia	Fanconi anaemia C	L	Rec	TSG	D, Mis, N, F, S
FANCD2	FANCD2	3	3	0	yes	UCEC=2; BLCA=1	1	4	0		AML, leukaemia	Fanconi anaemia D2	L	Rec	TSG	D, Mis, N, F
FAS	FAS	1	1	0	yes	HNSC=1	0	1	0	TGCT, nasal NK/T lymphoma, skin squamous cell carcinoma-burn scar related			L, E, O	Rec	TSG	Mis		Autoimmune lymphoproliferative syndrome
FAT1	FAT1	16	16	0	yes	LUSC=6; HNSC=5; STAD=3; PAAD=1; UCEC=1	5	18	6	oral squamous cell, chemorefractory CLL, head and neck, pancreatic acinar cell carcinoma	pancreatic		E, L		TSG	Mis, N, F, S
FAT4	FAT4	1	1	0	yes	BRCA=1	0	1	0	lymphoma, pancreatic, head and neck, melanoma, hepatocellular carcinoma			E, L		TSG	Mis, N		Hennekam lymphangiectasia-lymphedema syndrome 2, Van Maldergem syndrome 2
FBXO11	FBXO11	1	1	0	yes	BLCA=1	0	1	0	DLBCL			L	Rec	TSG	Mis, F, D
FBXW7	FBXW7	4	4	0	yes	STAD=2; BLCA=1; LUSC=1	4	0	0	colorectal, endometrial, T-ALL			E, L	Rec	TSG	Mis, N, D, F
FCGR2B	AL590385.2,FCGR2B,FCGR2C	1	1	0	no,yes,no	OV=1	0	1	0	ALL			L	Dom	oncogene, fusion	T	?
FEN1	FADS2,FEN1	1	1	0	no,yes	STAD=1	2	1	0		breast cancer		E		TSG
FGFR1	FGFR1	2	2	0	yes	LUSC=1; BRCA=1	1	3	0	MPN, NHL, salivary adenoma			L	Dom	oncogene, fusion	T	BCR, FOP, ZMYM2, CNTRL, PLAG1	Pfeiffer syndrome, Kallman syndrome
FGFR3	FGFR3	6	6	0	yes	BLCA=2; LUSC=2; KIRP=1; UCEC=1	7	2	3	bladder, MM, T-cell lymphoma			L, E	Dom	oncogene, fusion	Mis, T	IGH, ETV6	Hypochondroplasia, Thanatophoric dysplasia
FGFR3	FGFR3,NSD2	1	1	0	yes,yes	BLCA=1	0	1	0	bladder, MM, T-cell lymphoma			L, E	Dom	oncogene, fusion	Mis, T	IGH, ETV6	Hypochondroplasia, Thanatophoric dysplasia
FGFR4	FGFR4	1	1	0	yes	KIRC=1	0	0	1	rhabdomyosarcoma			M	Dom	oncogene	Mis
FH	FH	4	4	0	yes	UCEC=2; KIRP=1; HNSC=1	0	7	1		leiomyomatosis, renal	hereditary leiomyomatosis and renal cell cancer	E, M	Rec	TSG	Mis, N, F
FHIT	FHIT	1	1	0	yes	ESCA=1	1	0	0	pleomorphic salivary gland adenoma			E	Dom	TSG, fusion	T	HMGA2
FIP1L1	AC058822.1,FIP1L1	6	6	0	no,yes	LUSC=2; SKCM=1; CESC=1; LGG=1; LUAD=1	4	5	0	idiopathic hypereosinophilic syndrome			L	Dom	fusion	T	PDGFRA
FIP1L1	AC058822.1,AC124017.1,FIP1L1,LNX1-AS1	1	1	0	no,no,yes,no	LGG=1	2	3	0	idiopathic hypereosinophilic syndrome			L	Dom	fusion	T	PDGFRA
FIP1L1	AC058822.1,FIP1L1,LNX1-AS1	1	1	0	no,yes,no	LGG=1	0	5	0	idiopathic hypereosinophilic syndrome			L	Dom	fusion	T	PDGFRA
FLCN	AC055811.2,FLCN	3	3	0	no,yes	MESO=1; KIRP=1; HNSC=1	1	1	1		renal, fibrofolliculomas, trichodiscomas	Birt-Hogg-Dube syndrome	E, M	Rec	TSG	Mis. N, F
FLNA	FLNA	5	5	0	yes	CESC=2; LUSC=1; LGG=1; LUAD=1	2	4	5	phyllodes tumour of the breast			E			Mis, F, O
FLNA	AC244097.1,FLNA,HCFC1,MECP2,RENBP,TEX28,TEX28P1,TEX28P2	1	1	0	no,yes,no,no,no,no,no,no	BRCA=1	0	0	1	phyllodes tumour of the breast			E			Mis, F, O
FNBP1	FNBP1	1	1	0	yes	BRCA=1	0	1	0	AML			L	Dom	fusion	T	KMT2A
FOXA1	FOXA1	1	1	0	yes	HNSC=1	0	2	0	breast, prostate			E	Dom	oncogene	Mis, F
FOXO3	FOXO3	1	1	0	yes	LUSC=1	0	0	1	AL			L	Dom	oncogene, TSG, fusion	T	KMT2A
FOXP1	AC097634.4,FOXP1	4	4	0	no,yes	LUSC=2; COAD=1; UCEC=1	3	1	0	ALL			L	Dom	oncogene, fusion	T	PAX5
FUBP1	FUBP1	10	10	0	yes	LGG=8; LUSC=1; LUAD=1	5	3	5	oligodendroglioma			O	Rec	oncogene	F, N
FUS	FUS	4	4	0	yes	LUAD=2; STAD=1; LGG=1	1	4	0	liposarcoma, AML, Ewing sarcoma, angiomatoid fibrous histiocytoma, fibromyxoid sarcoma			M, L	Dom	TSG, fusion	T	DDIT3, ERG, FEV, ATF1, CREB3L2, CREB3L1, NFATC2
FUS	FUS,PYCARD-AS1	1	1	0	yes,no	LUAD=1	1	0	0	liposarcoma, AML, Ewing sarcoma, angiomatoid fibrous histiocytoma, fibromyxoid sarcoma			M, L	Dom	TSG, fusion	T	DDIT3, ERG, FEV, ATF1, CREB3L2, CREB3L1, NFATC2
GATA2	GATA2	1	1	0	yes	LUAD=1	0	2	0	AML (CML blast transformation)			L	Dom	oncogene	Mis
GATA3	GATA3	3	3	0	yes	BRCA=2; BLCA=1	0	4	3	breast			E	Rec	oncogene, TSG	F, N, S		HDR syndrome (hypoparathyroidism, sensorineural deafness, and renal disease)
GMPS	GMPS	6	6	0	yes	MESO=1; LIHC=1; STAD=1; LUAD=1; UCEC=1; BRCA=1	4	3	0	AML			L	Dom	fusion	T	KMT2A
GNAS	GNAS	3	3	0	yes	MESO=1; STAD=1; LUAD=1	1	2	2	pituitary adenoma, pancreatic intraductal papillary mucinous neoplasm, fibrous dysplasia			E, M	Dom	oncogene	Mis		McCune-Albright syndrome; pseudohypoparathyroidism, type IA
GOLGA5	GOLGA5	1	1	0	yes	STAD=1	0	0	1	papillary thyroid, Spitzoid tumour			E	Dom	fusion	T	RET
GOPC	GOPC,ROS1	1	0	1	yes,yes	OSCC=1	0	2	0	glioblastoma, cholangiocarcinoma, borderline ovarian			E, O	Dom	fusion	T	ROS1
GPC3	GPC3	1	1	0	yes	LUSC=1	0	1	0		Wilms tumour	Simpson-Golabi-Behmel syndrome	O	Rec/X	oncogene, TSG	D, Mis, N, F, S
H3F3B	H3F3B	2	2	0	yes	BLCA=1; UCEC=1	1	1	4	chondroblastoma			M	Dom	oncogene	Mis
HERPUD1	HERPUD1	2	2	0	yes	STAD=1; UCEC=1	1	1	0	prostate			E	Dom	fusion	T	ERG
HIF1A	AL137129.1,HIF1A	5	5	0	no,yes	UCEC=2; KIRC=1; STAD=1; PRAD=1	6	2	2	endometrioid carcinoma, glioblastoma, colorectal, renal, lung, pancreatic			E, O	Dom	oncogene	Mis, F, N
HIP1	HIP1	1	1	0	yes	HNSC=1	1	0	1	CMML, NSCLC			L, E	Dom	oncogene, fusion	T	PDGFRB, ALK
HLA-A	HLA-A	16	16	0	yes	CESC=4; LUSC=3; HNSC=2; DLBC=1; GBM=1; PAAD=1; STAD=1; BLCA=1; COAD=1; UCEC=1	12	14	15	Spitzoid tumour			E	Dom	fusion	T	ROS1	Carbamazepine-induced hypersensitivity syndrome
HLA-A	HLA-A,HLA-K	8	8	0	yes,no	CESC=2; BLCA=2; LUSC=2; DLBC=1; HNSC=1	4	8	0	Spitzoid tumour			E	Dom	fusion	T	ROS1	Carbamazepine-induced hypersensitivity syndrome
HLA-A	DDX39BP1,HLA-A,HLA-H,HLA-K,HLA-T	6	6	0	no,yes,no,no,no	CESC=2; DLBC=1; BLCA=1; LUSC=1; HNSC=1	3	5	0	Spitzoid tumour			E	Dom	fusion	T	ROS1	Carbamazepine-induced hypersensitivity syndrome
HLA-A	AL645939.5,DDX39BP1,HLA-A,HLA-F,HLA-G,HLA-H,HLA-K,HLA-P,HLA-T,HLA-V	4	4	0	no,no,yes,no,no,no,no,no,no,no	CESC=3; HNSC=1	4	1	0	Spitzoid tumour			E	Dom	fusion	T	ROS1	Carbamazepine-induced hypersensitivity syndrome
HLA-A	DDX39BP2,HCG9,HLA-A,HLA-J,HLA-W	4	4	0	no,no,yes,no,no	LUSC=2; CESC=1; COAD=1	3	3	0	Spitzoid tumour			E	Dom	fusion	T	ROS1	Carbamazepine-induced hypersensitivity syndrome
HLA-A	DDX39BP1,HLA-A,HLA-G,HLA-H,HLA-K,HLA-T	4	4	0	no,yes,no,no,no,no	UCEC=3; CESC=1	3	1	0	Spitzoid tumour			E	Dom	fusion	T	ROS1	Carbamazepine-induced hypersensitivity syndrome
HLA-A	HLA-A,HLA-W	3	3	0	yes,no	LUSC=2; BLCA=1	3	0	0	Spitzoid tumour			E	Dom	fusion	T	ROS1	Carbamazepine-induced hypersensitivity syndrome
HLA-A	DDX39BP2,ETF1P1,HCG9,HLA-A,HLA-J,HLA-L,HLA-W,PPP1R11,TRIM15,TRIM26BP,TRIM31-AS1,TRIM40,ZNRD1	3	3	0	no,no,no,yes,no,no,no,no,no,no,no,no,no	CESC=1; BLCA=1; LUSC=1	0	3	0	Spitzoid tumour			E	Dom	fusion	T	ROS1	Carbamazepine-induced hypersensitivity syndrome
HLA-A	DDX39BP1,HLA-A,HLA-G,HLA-H,HLA-K,HLA-P,HLA-T,HLA-V	1	1	0	no,yes,no,no,no,no,no,no	DLBC=1	0	1	0	Spitzoid tumour			E	Dom	fusion	T	ROS1	Carbamazepine-induced hypersensitivity syndrome
HLA-A	DDX39BP2,HCG9,HLA-A,HLA-J,HLA-K,HLA-W	1	1	0	no,no,yes,no,no,no	BRCA=1	1	0	0	Spitzoid tumour			E	Dom	fusion	T	ROS1	Carbamazepine-induced hypersensitivity syndrome
HLA-A	AL645939.5,HLA-A,HLA-F	1	1	0	no,yes,no	BLCA=1	0	0	1	Spitzoid tumour			E	Dom	fusion	T	ROS1	Carbamazepine-induced hypersensitivity syndrome
HLA-A	DDX39BP1,DDX39BP2,ETF1P1,HCG9,HLA-A,HLA-G,HLA-H,HLA-J,HLA-K,HLA-L,HLA-T,HLA-W,PPP1R11,TRIM15,TRIM26BP,TRIM31-AS1,TRIM40,ZNRD1	1	1	0	no,no,no,no,yes,no,no,no,no,no,no,no,no,no,no,no,no,no	UCEC=1	1	0	0	Spitzoid tumour			E	Dom	fusion	T	ROS1	Carbamazepine-induced hypersensitivity syndrome
HLA-A	DDX39BP1,DDX39BP2,ETF1P1,HCG9,HLA-A,HLA-H,HLA-J,HLA-K,HLA-L,HLA-T,HLA-W,PPP1R11,TRIM15,TRIM26BP,TRIM31-AS1,TRIM40,ZNRD1	1	1	0	no,no,no,no,yes,no,no,no,no,no,no,no,no,no,no,no,no	LUSC=1	1	0	0	Spitzoid tumour			E	Dom	fusion	T	ROS1	Carbamazepine-induced hypersensitivity syndrome
HLF	HLF	1	1	0	yes	LUSC=1	1	0	0	ALL			L	Dom	oncogene, fusion	T	TCF3
HMGA1	HMGA1	2	2	0	yes	CESC=1; UCEC=1	0	3	0	microfollicular thyroid adenoma, various benign mesenchymal tumours			E, M	Dom	oncogene, fusion	T	?
HNF1A	HNF1A	3	3	0	yes	LIHC=2; STAD=1	0	2	1	hepatic adenoma, hepatocellular	hepatic adenoma, hepatocellular carcinoma	familial hepatic adenoma	E	Rec	TSG	Mis, F		Maturity-onset diabetes of the young, TYPE III
HNRNPA2B1	HNRNPA2B1	9	9	0	yes	UCEC=5; STAD=1; BLCA=1; COAD=1; LUAD=1	9	4	2	prostate			E	Dom	oncogene, fusion	T	ETV1
HSP90AA1	HSP90AA1	3	3	0	yes	UCEC=3	1	4	1	NHL			L	Dom	fusion	T	BCL6
ID3	ID3	2	2	0	yes	SARC=1; OV=1	0	2	0	Burkitt lymphoma			L		TSG	Mis, N
IDH1	IDH1	1	1	0	yes	LUAD=1	1	1	0	glioblastoma			O	Dom	oncogene	Mis
IDH2	IDH2	2	2	0	yes	KIRP=1; UCEC=1	0	1	3	glioblastoma			O	Dom	oncogene	Mis
IGF2BP2	IGF2BP2	1	1	0	yes	UCEC=1	1	0	0	lymphoma			L		TSG	D		Diabetes mellitus, noninsulin-dependent, susceptibility
IKBKB	IKBKB	7	7	0	yes	BLCA=3; HNSC=1; LUAD=1; UCEC=1; BRCA=1	4	2	6	SMZL			L	Dom	oncogene	Mis		Immunodeficiency 15
IRF4	IRF4	1	1	0	yes	LUAD=1	0	1	0	MM			L	Dom	oncogene, TSG, fusion	T	IGH
ITGAV	ITGAV	6	6	0	yes	READ=2; STAD=1; COAD=1; LUAD=1; UCEC=1	4	2	0	large intestine carcinoma			E			F
JAK1	JAK1	3	3	0	yes	BRCA=2; READ=1	2	1	0	ALL			L	Dom	oncogene, TSG	Mis
JAK2	JAK2	2	2	0	yes	STAD=1; BRCA=1	1	1	2	ALL, AML, MPN, CML			L	Dom	oncogene, fusion	T, Mis, O	ETV6, PCM1, BCR
KAT6A	KAT6A	2	2	0	yes	STAD=1; PRAD=1	0	2	0	AML			L	Dom	oncogene, fusion	T, A	CREBBP, NCOA2, EP300
KAT6B	KAT6B	1	1	0	yes	GBM=1	0	1	0	AML, leiomyoma			L, M	Dom	TSG, fusion	T	CREBBP, KANSL1	Genitopatellar syndrome, Say-Barber-Biesecker/Young-Simpson syndrome
KAT7	KAT7	1	1	0	yes	UCEC=1	1	0	0	CCRCC			E		oncogene	Mis
KDM5A	KDM5A	1	1	0	yes	STAD=1	0	1	0	AML			L	Dom	oncogene, fusion	T	NUP98
KDM5C	KDM5C	3	3	0	yes	LUSC=1; LUAD=1; UCEC=1	2	1	0	clear cell renal carcinoma			E	Rec	TSG	N, F, S, Mis		X-linked mental retardation syndromic Claes-Jensen-type.
KDM6A	KDM6A	20	19	1	yes	BLCA=8; LUSC=3; HNSC=3; SCLC=1; ESCA=1; KIRP=1; PRAD=1; UCEC=1; BRCA=1	13	6	3	renal cell carcinoma, bladder carcinoma, oesophageal SCC, MM, medulloblastoma, T-ALL, other tumour types			E, L	Rec	oncogene, TSG	D, N, F, S		Kabuki syndrome
KDR	KDR	1	1	0	yes	LUAD=1	0	0	1	NSCLC, angiosarcoma	melanoma		E	Dom	oncogene	Mis
KDSR	KDSR	2	2	0	yes	UCS=1; LUAD=1	0	3	0	B-NHL			L	Dom	fusion	T	IGK
KEAP1	KEAP1	5	5	0	yes	LUAD=3; BLCA=1; UCEC=1	0	7	3	NSCLC, breast carcinoma			E		TSG	Mis, N, F
KEAP1	AC011461.1,KEAP1	2	2	0	no,yes	LUAD=1; UCEC=1	1	0	1	NSCLC, breast carcinoma			E		TSG	Mis, N, F
KIF5B	KIF5B	3	3	0	yes	CESC=1; STAD=1; LUSC=1	2	1	2	NSCLC, Spitzoid tumour			E	Dom	fusion	T	RET, ALK
KLF4	KLF4	3	3	0	yes	UCEC=2; PAAD=1	0	3	0	meningioma			O	Dom	oncogene, TSG	Mis
KLF6	KLF6	1	1	0	yes	BLCA=1	0	1	0	prostate, glioma			E, O	Rec	TSG	Mis, N
KMT2A	KMT2A	1	1	0	yes	OV=1	1	0	0	AML, ALL			L	Dom	oncogene, fusion	T, O	KMT2A, MLLT1, AFF1, MLLT3, MLLT4, FOXO4, MLLT10, MLLT6, ELL, EPS15, MLLT11, CREBBP, SH3GL1, FNBP1, SEPT5, SEPT9, GPHN, GMPS, ABI1, ARHGEF12, GAS7, FOXO3, AFF3, TET1, SEPT6, LPP, RUNX1T1, ARHGAP26, EP300, PICALM, CLP1, PRRC1, DAB2IP, MAPRE1, KIAA1524, SEPT2, SARNP, ZFYVE19, TOP3A, CASC5, EEFSEC, FRYL, SORBS2, ABI2, LASP1, CASP8AP2, AFF4, NRIP3, NCKIPSD, CBL, ACTN4, PDS5A, CT45A2, MYO1F, KIAA0284, …
KMT2C	KMT2C	11	11	0	yes	OV=2; CESC=2; PRAD=2; KIRP=1; KIRC=1; STAD=1; HNSC=1; BRCA=1	5	4	2	medulloblastoma			O	Rec	TSG	N
KMT2D	KMT2D	15	15	0	yes	LUSC=4; ESCA=2; STAD=2; COAD=2; HNSC=2; DLBC=1; CESC=1; BLCA=1	8	7	2	medulloblastoma, renal			O, E	Rec	oncogene, TSG	N, F, Mis
KMT2D	KMT2D,PRKAG1	1	1	0	yes,no	LUSC=1	0	0	1	medulloblastoma, renal			O, E	Rec	oncogene, TSG	N, F, Mis
KTN1	KTN1	9	9	0	yes	STAD=2; COAD=2; ESCA=1; CESC=1; LUSC=1; LGG=1; UCEC=1	4	4	1	papillary thyroid			E	Dom	fusion	T	RET
LARP4B	LARP4B	6	6	0	yes	UCEC=2; CESC=1; STAD=1; HNSC=1; BRCA=1	5	2	0	CRC, glioma			E, O		TSG	F, D
LCK	EIF3I,HDAC1,LCK,TSSK3	1	1	0	no,no,yes,no	BRCA=1	0	1	0	T-ALL			L	Dom	oncogene, fusion	T	TRB
LEF1	LEF1	1	1	0	yes	LIHC=1	0	1	0	B-ALL, T-ALL, eyelid sebaceous carcinoma, AML, lymphomas			L, E		oncogene, TSG	Mis, N
LMNA	LMNA	3	3	0	yes	KIRP=1; LIHC=1; BLCA=1	1	2	2	Spitzoid tumour			E	Dom	fusion	T	NTRK1	Muscular dystrophy, dilated cardiomyopathy, familial partial lipodystrophy, and others
LPP	LPP	1	1	0	yes	CESC=1	0	0	1	lipoma, leukaemia			L, M	Dom	oncogene, fusion	T	HMGA2, KMT2A, C12orf9
LRIG3	LRIG3	1	1	0	yes	LUSC=1	2	0	1	NSCLC			E	Dom	TSG, fusion	T	ROS1
LSM14A	LSM14A	6	6	0	yes	COAD=3; UCEC=2; LUSC=1	4	3	1	Spitzoid tumour			E	Dom	fusion	T	BRAF
LZTR1	AC002470.2,LZTR1	3	3	0	no,yes	LUAD=2; ESCA=1	1	2	2	glioblastoma	glioblastoma, schwannoma	Schwannomatosis-2	E	Dom	TSG	Mis, F, N		Noonan syndrome 10
MACC1	MACC1	1	1	0	yes	BLCA=1	0	1	0	liver, CRC			E		oncogene	Mis
MALT1	MALT1	3	3	0	yes	LIHC=1; LUSC=1; UCEC=1	1	2	0	MALT			L	Dom	oncogene, fusion	T	BIRC3
MAP2K2	MAP2K2	3	3	0	yes	BLCA=1; LUAD=1; UCEC=1	1	2	1	NSCLC, melanoma			E	Dom	oncogene	Mis		Cardiofaciocutaneous syndrome
MAP2K4	MAP2K4	5	5	0	yes	LUAD=2; BRCA=2; COAD=1	4	2	0	pancreatic, breast, colorectal			E	Rec	oncogene, TSG	D, Mis, N
MAP3K1	MAP3K1	7	7	0	yes	BRCA=5; LUSC=1; UCEC=1	6	1	0	luminal A breast			E	Rec	oncogene, TSG	N, F, Mis, O, S		46,XY sex reversal 6
MAP3K13	MAP3K13	2	2	0	yes	KIRC=1; STAD=1	2	1	0	breast			E	Rec	oncogene, TSG	F
MAPK1	MAPK1	1	1	0	yes	LGG=1	0	1	0	CLL, ovarian mixed germ cell tumour, cervical carcinoma			E, L	Dom	oncogene	Mis
MAX	MAX	4	4	0	yes	KIRC=1; LGG=1; LUAD=1; UCEC=1	3	0	1	pheochromocytoma, endometrioid carcinoma, colon carcinoma	pheochromocytoma		E, O	Rec	TSG	Mis, N, F
MDM2	MDM2	2	2	0	yes	ESCA=1; LUAD=1	3	1	1	sarcoma, glioma, colorectal, other tumour types			M, O, E, L	Dom	oncogene	A
MED12	MED12	3	3	0	yes	HNSC=2; UCEC=1	1	3	0	uterine leiomyoma, fibroadenoma, phyllodes tumour			M, E	Dom	TSG	Mis, S, O		Opitz-Kaveggia Syndrome
MEN1	MEN1	2	2	0	yes	ACC=1; PAAD=1	1	1	0	parathyroid tumours, pancreatic neuroendocrine tumour	parathyroid adenoma, pituitary adenoma, pancreatic islet cell, carcinoid	multiple endocrine neoplasia type 1	E	Rec	TSG	D, Mis, N, F, S
MET	MET	1	1	0	yes	LUAD=1	1	0	0	papillary renal, head-neck squamous cell	papillary renal	familial papillary renal cancer	E	Dom	oncogene	Mis
MGMT	MGMT	1	1	0	yes	UCEC=1	1	0	0	glioma			O		TSG	D
MLF1	MLF1	1	1	0	yes	UCEC=1	1	0	0	AML			L	Dom	TSG, fusion	T	NPM1
MLH1	MLH1	4	4	0	yes	CESC=1; STAD=1; HNSC=1; LGG=1	5	1	0	colorectal, endometrial, ovarian, CNS tumours	colorectal, endometrial, ovarian, CNS	hereditary non-polyposis colorectal cancer, Turcot syndrome	E, O	Rec	TSG	D, Mis, N, F, S
MLLT1	MLLT1	1	1	0	yes	LIHC=1	1	0	0	AL			L	Dom	fusion	T	KMT2A
MLLT10	MLLT10	1	1	0	yes	LUSC=1	0	1	0	AL			L	Dom	oncogene, fusion	T	KMT2A, PICALM, CDK6
MLLT3	MLLT3	1	1	0	yes	READ=1	0	0	1	ALL			L	Dom	fusion	T	KMT2A
MLLT6	MLLT6	2	2	0	yes	CESC=1; HNSC=1	1	1	0	AL			L	Dom	fusion	T	KMT2A
MLLT6	CISD3,MLLT6	1	1	0	no,yes	COAD=1	1	0	0	AL			L	Dom	fusion	T	KMT2A
MRTFA	MRTFA	2	2	0	yes	BLCA=1; UCEC=1	0	3	0	acute megakaryocytic leukaemia			L	Dom	oncogene, TSG, fusion	T	RBM15
MSH2	MSH2	2	2	0	yes	PAAD=1; BLCA=1	2	0	0	colorectal, endometrial, ovarian	colorectal, endometrial, ovarian	hereditary non-polyposis colorectal cancer	E	Rec	TSG	D, Mis, N, F, S
MSH6	MSH6	2	2	0	yes	UCEC=1; BRCA=1	1	0	3	colorectal	colorectal, endometrial, ovarian	hereditary non-polyposis colorectal cancer	E	Rec	TSG	Mis, N, F, S
MSI2	MSI2	5	4	1	yes	OSCC=1; SARC=1; BLCA=1; LUAD=1; UCEC=1	5	1	1	CML			L	Dom	oncogene, fusion	T	HOXA9
MSN	MSN	2	2	0	yes	STAD=1; HNSC=1	0	4	1	ALCL			L	Dom	fusion	T	ALK
MTCP1	CMC4,MTCP1	1	1	0	no,yes	UCEC=1	1	0	0	T cell prolymphocytic leukaemia			L	Dom	oncogene, fusion	T	TRA
MTOR	MTOR	4	4	0	yes	STAD=2; COAD=1; LUAD=1	3	1	1	endometrial carcinoma, head and neck, clear cell renal cell carcinoma, anaplastic thyroid cancer, urothelial cell carcinoma, central nervous system tumours, testicular germ cell tumours and other tumour types			E	Dom	oncogene	Mis, N		Smith-Kingsmore syndrome, brain overgrowth phenotypes such as focal cortical dysplasia and megalencephaly,
MUC1	MUC1	1	1	0	yes	PAAD=1	0	0	2	B-NHL			L	Dom	fusion	T	IGH
MUC16	MUC16	9	8	1	yes	UCEC=4; LUAD=2; SCLC=1; OV=1; CESC=1	13	4	4	HNSCC, melanoma			E		oncogene	Mis
MUC4	MUC4	2	2	0	yes	BLCA=1; COAD=1	4	6	2	HNSCC			E		oncogene	Mis, O
MUTYH	MUTYH	1	1	0	yes	LUAD=1	0	1	0		colorectal	adenomatous polyposis coli	E	Rec	TSG	Mis
MYB	MYB	1	1	0	yes	BRCA=1	0	1	1	adenoid cystic carcinoma			E	Dom	oncogene, fusion	T	NFIB
MYH11	MYH11	4	4	0	yes	STAD=2; LUSC=1; UCEC=1	1	12	9	AML			L	Dom	fusion	T	CBFB
MYH9	MYH9	11	11	0	yes	STAD=2; LUSC=2; HNSC=2; BRCA=2; CESC=1; BLCA=1; COAD=1	3	11	4	ALCL			L	Dom	TSG, fusion	T	ALK	Deafness, autosomal dominant 17, Epstein syndrome, Fechtner syndrome, May-Hegglin anomaly, Sebastian syndrome
NA	RNF145	21	21	0	no	STAD=8; UCEC=7; COAD=4; ESCA=2	21	0	1	NA	NA	NA	NA	NA	NA	NA	NA	NA
NA	HLA-B	20	20	0	no	CESC=5; COAD=4; STAD=3; DLBC=2; HNSC=2; UVM=1; ESCA=1; UCEC=1; BRCA=1	8	33	22	NA	NA	NA	NA	NA	NA	NA	NA	NA
NA	PLXNB2	16	16	0	no	STAD=3; COAD=3; LUSC=2; LUAD=2; UCEC=2; ESCA=1; KIRP=1; BLCA=1; PRAD=1	12	29	18	NA	NA	NA	NA	NA	NA	NA	NA	NA
NA	ATP2C1	12	12	0	no	UCEC=4; STAD=2; SKCM=1; GBM=1; CESC=1; COAD=1; LUSC=1; LUAD=1	11	2	0	NA	NA	NA	NA	NA	NA	NA	NA	NA
NA	TRIP12	12	12	0	no	STAD=2; LUAD=2; TGCT=1; KIRP=1; CESC=1; BLCA=1; PRAD=1; LUSC=1; HNSC=1; BRCA=1	9	4	2	NA	NA	NA	NA	NA	NA	NA	NA	NA
NA	KANSL1	12	12	0	no	BLCA=3; UCEC=3; HNSC=2; ESCA=1; SARC=1; LUSC=1; LUAD=1	9	2	1	NA	NA	NA	NA	NA	NA	NA	NA	NA
NA	KMT2B	12	12	0	no	HNSC=3; UCEC=3; STAD=2; ESCA=1; LIHC=1; BLCA=1; LUSC=1	5	4	6	NA	NA	NA	NA	NA	NA	NA	NA	NA
NA	GCN1	11	11	0	no	LUAD=4; GBM=1; CESC=1; STAD=1; COAD=1; LUSC=1; HNSC=1; UCEC=1	6	5	3	NA	NA	NA	NA	NA	NA	NA	NA	NA
NA	NIPBL	11	11	0	no	STAD=2; LUAD=2; UCEC=2; ESCA=1; BLCA=1; THCA=1; LGG=1; BRCA=1	4	2	5	NA	NA	NA	NA	NA	NA	NA	NA	NA
NA	PARP4	11	11	0	no	STAD=4; LUSC=2; OV=1; CESC=1; COAD=1; PRAD=1; UCEC=1	5	8	11	NA	NA	NA	NA	NA	NA	NA	NA	NA
NA	USP34	11	10	1	no	ESCA=2; STAD=2; SCLC=1; READ=1; LIHC=1; LUSC=1; LUAD=1; UCEC=1; BRCA=1	10	8	3	NA	NA	NA	NA	NA	NA	NA	NA	NA
NA	TTC3	10	10	0	no	UCEC=4; HCC=1; SKCM=1; READ=1; CESC=1; COAD=1; LGG=1; LUAD=1	8	7	4	NA	NA	NA	NA	NA	NA	NA	NA	NA
NA	NDUFB5	10	10	0	no	COAD=2; UCS=1; KICH=1; GBM=1; PAAD=1; KIRP=1; HNSC=1; LUAD=1; UCEC=1	5	3	9	NA	NA	NA	NA	NA	NA	NA	NA	NA
NA	TRAM1	10	10	0	no	BLCA=2; LUAD=2; UCS=1; PAAD=1; STAD=1; HNSC=1; UCEC=1; BRCA=1	8	9	2	NA	NA	NA	NA	NA	NA	NA	NA	NA
NA	DYNC1H1	10	10	0	no	BRCA=2; UCS=1; ACC=1; SKCM=1; PAAD=1; OV=1; KIRC=1; COAD=1; HNSC=1	4	3	6	NA	NA	NA	NA	NA	NA	NA	NA	NA
NA	NUP205	10	10	0	no	LUSC=4; STAD=3; GBM=2; LUAD=1	7	3	0	NA	NA	NA	NA	NA	NA	NA	NA	NA
NA	INPPL1	10	10	0	no	UCEC=3; STAD=2; READ=1; PAAD=1; CESC=1; HNSC=1; BRCA=1	0	5	7	NA	NA	NA	NA	NA	NA	NA	NA	NA
NA	ITGB4	10	10	0	no	COAD=3; LUSC=2; ESCA=1; PAAD=1; CESC=1; BLCA=1; UCEC=1	4	13	9	NA	NA	NA	NA	NA	NA	NA	NA	NA
NA	LRBA	10	10	0	no	STAD=3; UCEC=3; COAD=1; PRAD=1; LUAD=1; BRCA=1	6	3	4	NA	NA	NA	NA	NA	NA	NA	NA	NA
NA	SMCHD1	9	9	0	no	LUSC=2; UCEC=2; DLBC=1; SARC=1; BLCA=1; LUAD=1; BRCA=1	2	7	3	NA	NA	NA	NA	NA	NA	NA	NA	NA
NA	ATXN2L	9	9	0	no	COAD=2; ACC=1; OV=1; CESC=1; STAD=1; BLCA=1; HNSC=1; LUAD=1	6	14	1	NA	NA	NA	NA	NA	NA	NA	NA	NA
NA	ACADVL	9	9	0	no	UCEC=4; SKCM=1; OV=1; STAD=1; COAD=1; HNSC=1	9	3	5	NA	NA	NA	NA	NA	NA	NA	NA	NA
NA	ITSN1	9	9	0	no	READ=1; OV=1; KIRP=1; CESC=1; LIHC=1; LUSC=1; LGG=1; LUAD=1; UCEC=1	4	4	3	NA	NA	NA	NA	NA	NA	NA	NA	NA
NA	COL1A2	9	9	0	no	STAD=3; LUAD=2; READ=1; OV=1; BLCA=1; UCEC=1	10	2	1	NA	NA	NA	NA	NA	NA	NA	NA	NA
NA	UBTF	9	9	0	no	COAD=2; UCEC=2; ESCA=1; CESC=1; STAD=1; BLCA=1; HNSC=1	1	6	3	NA	NA	NA	NA	NA	NA	NA	NA	NA
NA	PDXDC1	9	9	0	no	OV=3; BRCA=2; PCPG=1; KIRC=1; LUSC=1; UCEC=1	3	3	5	NA	NA	NA	NA	NA	NA	NA	NA	NA
NA	UBR4	9	9	0	no	STAD=3; CESC=1; BLCA=1; HNSC=1; LUAD=1; UCEC=1; BRCA=1	4	4	3	NA	NA	NA	NA	NA	NA	NA	NA	NA
NA	PRKDC	9	8	1	no	ESCA=2; LUSC=2; LUAD=2; SCLC=1; CESC=1; BLCA=1	4	5	0	NA	NA	NA	NA	NA	NA	NA	NA	NA
NA	EIF4G1	8	8	0	no	UCEC=3; LUAD=2; SARC=1; BLCA=1; COAD=1	5	2	3	NA	NA	NA	NA	NA	NA	NA	NA	NA
NA	CD44	8	8	0	no	STAD=3; UCEC=3; SKCM=1; KIRC=1	9	3	1	NA	NA	NA	NA	NA	NA	NA	NA	NA
NA	ATP2A2	8	8	0	no	UCEC=2; GBM=1; KIRC=1; STAD=1; COAD=1; HNSC=1; LGG=1	2	4	4	NA	NA	NA	NA	NA	NA	NA	NA	NA
NA	GIT1	8	8	0	no	BLCA=2; LUSC=2; READ=1; CESC=1; STAD=1; LUAD=1	8	3	1	NA	NA	NA	NA	NA	NA	NA	NA	NA
NA	AC073896.4,SMARCC2	8	8	0	no,no	ESCA=2; KIRP=1; CESC=1; KIRC=1; LUSC=1; LUAD=1; UCEC=1	1	9	2	NA	NA	NA	NA	NA	NA	NA	NA	NA
NA	P4HB	8	8	0	no	COAD=2; LUAD=2; ESCA=1; STAD=1; LUSC=1; UCEC=1	6	10	14	NA	NA	NA	NA	NA	NA	NA	NA	NA
NA	RBM6	8	8	0	no	UCEC=3; STAD=2; ESCA=1; BLCA=1; COAD=1	3	5	4	NA	NA	NA	NA	NA	NA	NA	NA	NA
NA	PLRG1	8	8	0	no	UCEC=2; ESCA=1; LIHC=1; BLCA=1; COAD=1; LUSC=1; BRCA=1	1	6	1	NA	NA	NA	NA	NA	NA	NA	NA	NA
NA	COL5A2	8	8	0	no	LUAD=2; ESCA=1; PAAD=1; CESC=1; STAD=1; BLCA=1; LUSC=1	7	1	1	NA	NA	NA	NA	NA	NA	NA	NA	NA
NA	NSMAF	8	8	0	no	UCEC=2; SARC=1; KIRC=1; STAD=1; BLCA=1; LUAD=1; BRCA=1	5	1	2	NA	NA	NA	NA	NA	NA	NA	NA	NA
NA	USP9X	8	8	0	no	COAD=2; STAD=1; BLCA=1; PRAD=1; LUSC=1; LUAD=1; BRCA=1	9	0	0	NA	NA	NA	NA	NA	NA	NA	NA	NA
NA	PROS1	7	7	0	no	KIRC=2; LUAD=2; UCS=1; THCA=1; LUSC=1	6	3	0	NA	NA	NA	NA	NA	NA	NA	NA	NA
NA	RASA1	7	7	0	no	LUSC=3; UCEC=2; UCS=1; BRCA=1	5	1	2	NA	NA	NA	NA	NA	NA	NA	NA	NA
NA	SCRIB	7	7	0	no	STAD=2; UCEC=2; UCS=1; LIHC=1; COAD=1	8	0	0	NA	NA	NA	NA	NA	NA	NA	NA	NA
NA	PCCA	7	7	0	no	COAD=3; UCEC=2; ACC=1; KIRP=1	2	3	3	NA	NA	NA	NA	NA	NA	NA	NA	NA
NA	ACTN4	7	7	0	no	COAD=2; LUSC=2; SKCM=1; CESC=1; KIRC=1	4	9	8	NA	NA	NA	NA	NA	NA	NA	NA	NA
NA	AC078778.2,HNRNPA1	7	7	0	no,no	LUSC=2; UCEC=2; GBM=1; CESC=1; LUAD=1	9	2	14	NA	NA	NA	NA	NA	NA	NA	NA	NA
NA	MED25	7	7	0	no	LUSC=2; UCEC=2; READ=1; LIHC=1; BLCA=1	6	2	0	NA	NA	NA	NA	NA	NA	NA	NA	NA
NA	HUWE1	7	7	0	no	HNSC=3; READ=1; OV=1; LUSC=1; BRCA=1	2	5	3	NA	NA	NA	NA	NA	NA	NA	NA	NA
NA	RPN2	7	7	0	no	UCEC=2; CESC=1; LIHC=1; STAD=1; LGG=1; BRCA=1	5	6	4	NA	NA	NA	NA	NA	NA	NA	NA	NA
NA	AGPS	7	7	0	no	CESC=2; LUAD=2; UCEC=2; STAD=1	8	0	1	NA	NA	NA	NA	NA	NA	NA	NA	NA
NA	GLG1	7	7	0	no	UCEC=2; ESCA=1; STAD=1; COAD=1; HNSC=1; LUAD=1	8	0	0	NA	NA	NA	NA	NA	NA	NA	NA	NA
NA	AC026954.2,GPS2	7	7	0	no,no	PRAD=2; LIHC=1; BLCA=1; LUSC=1; UCEC=1; BRCA=1	3	6	0	NA	NA	NA	NA	NA	NA	NA	NA	NA
NA	SOD2	7	7	0	no	COAD=2; PAAD=1; KIRC=1; STAD=1; LGG=1; LUAD=1	3	6	3	NA	NA	NA	NA	NA	NA	NA	NA	NA
NA	NPIPP1,PKD1P6-NPIPP1	7	7	0	no,no	PCPG=1; OV=1; KIRC=1; COAD=1; LUSC=1; LUAD=1; BRCA=1	1	2	6	NA	NA	NA	NA	NA	NA	NA	NA	NA
NA	TYK2	7	7	0	no	STAD=2; OV=1; CESC=1; BLCA=1; LUSC=1; LUAD=1	7	4	4	NA	NA	NA	NA	NA	NA	NA	NA	NA
NA	HNRNPD	7	7	0	no	UCEC=3; OV=1; STAD=1; LUSC=1; HNSC=1	7	2	8	NA	NA	NA	NA	NA	NA	NA	NA	NA
NA	FASN	7	7	0	no	STAD=4; COAD=1; LUSC=1; BRCA=1	1	3	3	NA	NA	NA	NA	NA	NA	NA	NA	NA
NA	ILF2	7	7	0	no	UCEC=3; PRAD=2; STAD=1; LUAD=1	7	1	4	NA	NA	NA	NA	NA	NA	NA	NA	NA
NA	FLNB	7	7	0	no	LUAD=2; KIRP=1; KIRC=1; STAD=1; BLCA=1; PRAD=1	3	4	6	NA	NA	NA	NA	NA	NA	NA	NA	NA
NA	QARS	7	7	0	no	UCEC=3; LUAD=2; STAD=1; COAD=1	2	2	4	NA	NA	NA	NA	NA	NA	NA	NA	NA
NA	PTBP1	7	7	0	no	UCEC=4; CESC=2; LUSC=1	4	4	2	NA	NA	NA	NA	NA	NA	NA	NA	NA
NA	ASMTL	7	7	0	no	LUAD=2; UCEC=2; COAD=1; HNSC=1; BRCA=1	2	1	6	NA	NA	NA	NA	NA	NA	NA	NA	NA
NA	ANAPC1	7	7	0	no	UCEC=4; LUSC=2; CESC=1	3	3	3	NA	NA	NA	NA	NA	NA	NA	NA	NA
NA	LARS	7	7	0	no	STAD=3; COAD=2; CESC=1; UCEC=1	6	3	1	NA	NA	NA	NA	NA	NA	NA	NA	NA
NA	SUGT1	7	7	0	no	LIHC=2; UCEC=2; STAD=1; BLCA=1; BRCA=1	4	2	3	NA	NA	NA	NA	NA	NA	NA	NA	NA
NA	TMC5	7	7	0	no	COAD=3; LUAD=2; STAD=1; UCEC=1	3	3	2	NA	NA	NA	NA	NA	NA	NA	NA	NA
NA	PTPRF	7	7	0	no	UCEC=3; STAD=2; LUSC=1; BRCA=1	1	6	1	NA	NA	NA	NA	NA	NA	NA	NA	NA
NA	TRIM28	7	7	0	no	UCEC=3; STAD=1; THCA=1; LGG=1; LUAD=1	3	4	5	NA	NA	NA	NA	NA	NA	NA	NA	NA
NA	EIF3M	7	7	0	no	UCEC=4; LUAD=2; COAD=1	3	1	5	NA	NA	NA	NA	NA	NA	NA	NA	NA
NA	DST	7	5	2	no	LUSC=3; OSCC=2; ESCA=1; UCEC=1	3	3	3	NA	NA	NA	NA	NA	NA	NA	NA	NA
NA	AP3D1	6	6	0	no	STAD=2; HNSC=2; HCC=1; LIHC=1; UCEC=1	3	5	1	NA	NA	NA	NA	NA	NA	NA	NA	NA
NA	TRAP1	6	6	0	no	KIRP=2; CHOL=1; PAAD=1; COAD=1; UCEC=1	5	2	4	NA	NA	NA	NA	NA	NA	NA	NA	NA
NA	IGHG2	6	6	0	no	STAD=2; DLBC=1; KIRC=1; LUSC=1; LUAD=1	0	19	8	NA	NA	NA	NA	NA	NA	NA	NA	NA
NA	PKD1P6,PKD1P6-NPIPP1	6	6	0	no,no	OV=2; PCPG=1; KIRC=1; BLCA=1; LUSC=1	2	4	2	NA	NA	NA	NA	NA	NA	NA	NA	NA
NA	ABHD15-AS1,TP53I13	6	6	0	no,no	UCS=1; READ=1; STAD=1; BLCA=1; LGG=1; LUAD=1	0	5	1	NA	NA	NA	NA	NA	NA	NA	NA	NA
NA	NRDC	6	6	0	no	HNSC=2; UCS=1; GBM=1; CESC=1; BRCA=1	5	1	0	NA	NA	NA	NA	NA	NA	NA	NA	NA
NA	GSN	6	6	0	no	STAD=3; UCS=1; LIHC=1; UCEC=1	2	3	4	NA	NA	NA	NA	NA	NA	NA	NA	NA
NA	GBP5	6	6	0	no	MESO=1; READ=1; CESC=1; BLCA=1; HNSC=1; UCEC=1	1	11	4	NA	NA	NA	NA	NA	NA	NA	NA	NA
NA	LRPPRC	6	6	0	no	HNSC=3; UVM=1; SKCM=1; LIHC=1	5	4	0	NA	NA	NA	NA	NA	NA	NA	NA	NA
NA	MGAT4B	6	6	0	no	UCEC=2; UVM=1; CESC=1; KIRC=1; LUSC=1	4	2	2	NA	NA	NA	NA	NA	NA	NA	NA	NA
NA	PPFIBP2	6	6	0	no	STAD=2; SKCM=1; PAAD=1; LUSC=1; BRCA=1	3	3	3	NA	NA	NA	NA	NA	NA	NA	NA	NA
NA	IVNS1ABP	6	6	0	no	UCEC=2; SKCM=1; KIRP=1; BLCA=1; HNSC=1	5	2	3	NA	NA	NA	NA	NA	NA	NA	NA	NA
NA	ERGIC3	6	6	0	no	BRCA=2; SKCM=1; READ=1; STAD=1; UCEC=1	2	6	0	NA	NA	NA	NA	NA	NA	NA	NA	NA
NA	COL18A1	6	6	0	no	UCEC=3; LIHC=2; SKCM=1	4	4	2	NA	NA	NA	NA	NA	NA	NA	NA	NA
NA	ERLEC1	6	6	0	no	STAD=2; SKCM=1; GBM=1; KIRP=1; LUAD=1	4	6	1	NA	NA	NA	NA	NA	NA	NA	NA	NA
NA	ARIH2	6	6	0	no	COAD=3; SKCM=1; KIRP=1; CESC=1	3	5	0	NA	NA	NA	NA	NA	NA	NA	NA	NA
NA	GRK2	6	6	0	no	GBM=2; PAAD=1; LIHC=1; COAD=1; LUAD=1	3	11	0	NA	NA	NA	NA	NA	NA	NA	NA	NA
NA	CPSF1	6	6	0	no	GBM=1; STAD=1; BLCA=1; HNSC=1; LUAD=1; UCEC=1	4	5	2	NA	NA	NA	NA	NA	NA	NA	NA	NA
NA	FLOT1	6	6	0	no	UCEC=3; HNSC=2; KIRP=1	4	6	0	NA	NA	NA	NA	NA	NA	NA	NA	NA
NA	HNRNPC	6	6	0	no	UCEC=2; READ=1; STAD=1; BLCA=1; LUAD=1	6	5	2	NA	NA	NA	NA	NA	NA	NA	NA	NA
NA	DHX15	6	6	0	no	READ=1; PAAD=1; STAD=1; BLCA=1; PRAD=1; UCEC=1	6	1	0	NA	NA	NA	NA	NA	NA	NA	NA	NA
NA	ABHD16A,AL662899.1	6	6	0	no,no	READ=1; ESCA=1; PAAD=1; STAD=1; LUAD=1; UCEC=1	5	8	1	NA	NA	NA	NA	NA	NA	NA	NA	NA
NA	GLRX3	6	6	0	no	LUAD=2; READ=1; LUSC=1; HNSC=1; UCEC=1	9	0	0	NA	NA	NA	NA	NA	NA	NA	NA	NA
NA	MACF1	6	6	0	no	TGCT=1; SARC=1; CESC=1; KIRC=1; STAD=1; BRCA=1	4	5	0	NA	NA	NA	NA	NA	NA	NA	NA	NA
NA	SSH3	6	6	0	no	BLCA=2; ESCA=1; COAD=1; LUSC=1; LUAD=1	2	6	2	NA	NA	NA	NA	NA	NA	NA	NA	NA
NA	ILF3	6	6	0	no	LUAD=2; UCEC=2; ESCA=1; PRAD=1	4	3	4	NA	NA	NA	NA	NA	NA	NA	NA	NA
NA	TBC1D5	6	6	0	no	COAD=3; STAD=2; ESCA=1	3	3	0	NA	NA	NA	NA	NA	NA	NA	NA	NA
NA	CAPNS1	6	6	0	no	PAAD=2; ESCA=1; LIHC=1; LGG=1; UCEC=1	5	1	0	NA	NA	NA	NA	NA	NA	NA	NA	NA
NA	ABCF3	6	6	0	no	STAD=2; ESCA=1; LUSC=1; LUAD=1; BRCA=1	4	2	2	NA	NA	NA	NA	NA	NA	NA	NA	NA
NA	ANAPC5	6	6	0	no	UCEC=2; PAAD=1; KIRC=1; LUSC=1; LUAD=1	6	0	1	NA	NA	NA	NA	NA	NA	NA	NA	NA
NA	HERC2	6	6	0	no	UCEC=2; PAAD=1; COAD=1; LUSC=1; HNSC=1	3	4	1	NA	NA	NA	NA	NA	NA	NA	NA	NA
NA	TMC6	6	6	0	no	UCEC=2; PAAD=1; CESC=1; BLCA=1; BRCA=1	1	4	1	NA	NA	NA	NA	NA	NA	NA	NA	NA
NA	POMGNT1	6	6	0	no	BRCA=2; PAAD=1; STAD=1; LUAD=1; UCEC=1	5	2	2	NA	NA	NA	NA	NA	NA	NA	NA	NA
NA	HTT	6	6	0	no	STAD=2; PAAD=1; SARC=1; LUSC=1; LGG=1	5	2	0	NA	NA	NA	NA	NA	NA	NA	NA	NA
NA	MCM7	6	6	0	no	LIHC=2; PAAD=1; COAD=1; LUAD=1; UCEC=1	1	5	3	NA	NA	NA	NA	NA	NA	NA	NA	NA
NA	GUF1	6	6	0	no	STAD=2; LIHC=1; LUSC=1; LUAD=1; BRCA=1	5	0	2	NA	NA	NA	NA	NA	NA	NA	NA	NA
NA	RRN3	6	6	0	no	BRCA=3; PCPG=1; KIRC=1; PRAD=1	4	2	1	NA	NA	NA	NA	NA	NA	NA	NA	NA
NA	RUVBL2	6	6	0	no	SARC=1; KIRC=1; STAD=1; PRAD=1; LUSC=1; LUAD=1	1	6	4	NA	NA	NA	NA	NA	NA	NA	NA	NA
NA	INTS3	6	6	0	no	STAD=2; UCEC=2; SARC=1; BLCA=1	1	3	3	NA	NA	NA	NA	NA	NA	NA	NA	NA
NA	COP1	6	6	0	no	LUAD=2; SARC=1; KIRP=1; STAD=1; LUSC=1	3	2	1	NA	NA	NA	NA	NA	NA	NA	NA	NA
NA	MCM3AP	6	6	0	no	STAD=2; UCEC=2; SARC=1; COAD=1	5	1	1	NA	NA	NA	NA	NA	NA	NA	NA	NA
NA	ANXA6	6	6	0	no	LUSC=2; SARC=1; BLCA=1; COAD=1; LGG=1	5	4	2	NA	NA	NA	NA	NA	NA	NA	NA	NA
NA	DDB1	6	6	0	no	LUAD=2; OV=1; CESC=1; LUSC=1; UCEC=1	4	3	3	NA	NA	NA	NA	NA	NA	NA	NA	NA
NA	LTBP4	6	6	0	no	OV=2; KIRP=1; STAD=1; LUSC=1; HNSC=1	6	3	0	NA	NA	NA	NA	NA	NA	NA	NA	NA
NA	CHD1L	6	6	0	no	OV=1; LIHC=1; STAD=1; COAD=1; HNSC=1; LUAD=1	4	2	3	NA	NA	NA	NA	NA	NA	NA	NA	NA
NA	GORASP2	6	6	0	no	UCEC=4; OV=1; LUSC=1	1	5	2	NA	NA	NA	NA	NA	NA	NA	NA	NA
NA	GMPPA	6	6	0	no	OV=1; KIRP=1; STAD=1; COAD=1; LUSC=1; UCEC=1	4	0	3	NA	NA	NA	NA	NA	NA	NA	NA	NA
NA	PCID2	6	6	0	no	UCEC=2; STAD=1; COAD=1; PRAD=1; LUAD=1	3	1	3	NA	NA	NA	NA	NA	NA	NA	NA	NA
NA	FTH1	6	6	0	no	UCEC=2; OV=1; STAD=1; BLCA=1; LUSC=1	4	14	3	NA	NA	NA	NA	NA	NA	NA	NA	NA
NA	BRD7	6	6	0	no	STAD=1; BLCA=1; COAD=1; THCA=1; UCEC=1; BRCA=1	4	5	0	NA	NA	NA	NA	NA	NA	NA	NA	NA
NA	CHD8	6	6	0	no	LUAD=2; OV=1; LUSC=1; HNSC=1; UCEC=1	3	2	1	NA	NA	NA	NA	NA	NA	NA	NA	NA
NA	WAC	6	6	0	no	COAD=2; KIRP=1; HNSC=1; LGG=1; BRCA=1	3	1	4	NA	NA	NA	NA	NA	NA	NA	NA	NA
NA	PSME4	6	6	0	no	UCEC=3; STAD=1; LUSC=1; LUAD=1	3	2	3	NA	NA	NA	NA	NA	NA	NA	NA	NA
NA	MOV10	6	6	0	no	UCEC=2; CESC=1; BLCA=1; LUAD=1; BRCA=1	4	0	3	NA	NA	NA	NA	NA	NA	NA	NA	NA
NA	MRPS15	6	6	0	no	HNSC=2; CESC=1; STAD=1; LUAD=1; UCEC=1	7	1	1	NA	NA	NA	NA	NA	NA	NA	NA	NA
NA	P4HA2	6	6	0	no	CESC=1; BLCA=1; COAD=1; LUSC=1; HNSC=1; LUAD=1	6	0	2	NA	NA	NA	NA	NA	NA	NA	NA	NA
NA	EIF2AK1	6	6	0	no	LUSC=2; UCEC=2; CESC=1; BRCA=1	5	1	1	NA	NA	NA	NA	NA	NA	NA	NA	NA
NA	INTS8	6	6	0	no	UCEC=2; CESC=1; KIRC=1; LUSC=1; LUAD=1	5	0	2	NA	NA	NA	NA	NA	NA	NA	NA	NA
NA	FAM129B	6	6	0	no	COAD=2; UCEC=2; CESC=1; LUSC=1	2	8	3	NA	NA	NA	NA	NA	NA	NA	NA	NA
NA	CHORDC1	6	6	0	no	LUSC=2; CESC=1; STAD=1; COAD=1; BRCA=1	4	2	0	NA	NA	NA	NA	NA	NA	NA	NA	NA
NA	MCM5	6	6	0	no	STAD=2; CESC=1; COAD=1; LUSC=1; UCEC=1	4	2	1	NA	NA	NA	NA	NA	NA	NA	NA	NA
NA	SYNE2	6	6	0	no	STAD=2; KIRC=1; LUSC=1; HNSC=1; UCEC=1	6	3	2	NA	NA	NA	NA	NA	NA	NA	NA	NA
NA	PAPOLA	6	6	0	no	UCEC=3; KIRC=1; BLCA=1; LGG=1	6	0	1	NA	NA	NA	NA	NA	NA	NA	NA	NA
NA	SF3B6	6	6	0	no	UCEC=4; KIRC=1; BRCA=1	5	1	0	NA	NA	NA	NA	NA	NA	NA	NA	NA
NA	PLXND1	6	6	0	no	COAD=2; LUAD=2; KIRC=1; UCEC=1	4	2	2	NA	NA	NA	NA	NA	NA	NA	NA	NA
NA	TBCD	6	6	0	no	UCEC=2; BLCA=1; COAD=1; PRAD=1; BRCA=1	2	1	6	NA	NA	NA	NA	NA	NA	NA	NA	NA
NA	DELE1	6	6	0	no	LUSC=2; LIHC=1; COAD=1; LUAD=1; UCEC=1	3	4	0	NA	NA	NA	NA	NA	NA	NA	NA	NA
NA	ZWINT	6	6	0	no	STAD=2; BLCA=1; LUSC=1; LUAD=1; UCEC=1	7	4	2	NA	NA	NA	NA	NA	NA	NA	NA	NA
NA	RBM39	6	6	0	no	UCEC=3; STAD=1; BLCA=1; LUSC=1	1	4	4	NA	NA	NA	NA	NA	NA	NA	NA	NA
NA	IRF1	6	6	0	no	COAD=3; UCEC=2; LUSC=1	7	7	2	NA	NA	NA	NA	NA	NA	NA	NA	NA
NA	HLA-B,HLA-C	6	6	0	no,no	STAD=2; COAD=2; BLCA=1; BRCA=1	4	9	4	NA	NA	NA	NA	NA	NA	NA	NA	NA
NA	AL671883.1,HLA-B,HLA-C,LINC02571	6	6	0	no,no,no,no	STAD=2; COAD=2; BLCA=1; HNSC=1	6	0	3	NA	NA	NA	NA	NA	NA	NA	NA	NA
NA	COL12A1	6	6	0	no	STAD=2; BLCA=1; COAD=1; HNSC=1; UCEC=1	4	3	0	NA	NA	NA	NA	NA	NA	NA	NA	NA
NA	NBPF12	6	6	0	no	BLCA=2; BRCA=2; STAD=1; LUAD=1	8	5	1	NA	NA	NA	NA	NA	NA	NA	NA	NA
NA	HNRNPA3	6	6	0	no	COAD=3; LUAD=2; STAD=1	7	3	3	NA	NA	NA	NA	NA	NA	NA	NA	NA
NA	FUBP3	6	6	0	no	UCEC=3; STAD=1; COAD=1; LUSC=1	3	0	4	NA	NA	NA	NA	NA	NA	NA	NA	NA
NA	PYGB	6	6	0	no	LUAD=2; BLCA=1; COAD=1; HNSC=1; UCEC=1	4	2	3	NA	NA	NA	NA	NA	NA	NA	NA	NA
NA	PGK1	6	6	0	no	COAD=2; HNSC=2; BLCA=1; UCEC=1	0	1	6	NA	NA	NA	NA	NA	NA	NA	NA	NA
NA	IGHG1	6	6	0	no	BLCA=1; COAD=1; HNSC=1; LUAD=1; UCEC=1; BRCA=1	2	2	9	NA	NA	NA	NA	NA	NA	NA	NA	NA
NA	ADAM15	6	6	0	no	UCEC=2; BRCA=2; COAD=1; HNSC=1	9	5	0	NA	NA	NA	NA	NA	NA	NA	NA	NA
NA	LAMA5	6	6	0	no	LUSC=2; HNSC=2; LUAD=1; UCEC=1	3	9	1	NA	NA	NA	NA	NA	NA	NA	NA	NA
NA	2022-03-06	6	6	0	no	LUAD=3; LUSC=1; HNSC=1; UCEC=1	5	0	2	NA	NA	NA	NA	NA	NA	NA	NA	NA
NA	ASCC3	6	6	0	no	LUSC=3; LUAD=2; HNSC=1	5	1	0	NA	NA	NA	NA	NA	NA	NA	NA	NA
NA	TRAPPC2L	6	6	0	no	UCEC=4; BRCA=2	4	1	4	NA	NA	NA	NA	NA	NA	NA	NA	NA
NA	TRIO	6	5	1	no	LUAD=2; SCLC=1; ESCA=1; HNSC=1; UCEC=1	4	3	4	NA	NA	NA	NA	NA	NA	NA	NA	NA
NA	VPS13A	6	5	1	no	LUAD=2; SCLC=1; OV=1; STAD=1; LUSC=1	5	1	0	NA	NA	NA	NA	NA	NA	NA	NA	NA
NA	DPP7	6	5	1	no	OSCC=1; PAAD=1; KIRP=1; CESC=1; COAD=1; UCEC=1	4	0	4	NA	NA	NA	NA	NA	NA	NA	NA	NA
NA	NBEAL2	5	5	0	no	UCEC=2; PAAD=1; BLCA=1; COAD=1	0	5	1	NA	NA	NA	NA	NA	NA	NA	NA	NA
NA	CSE1L	5	5	0	no	UCEC=2; CHOL=1; CESC=1; LUSC=1	2	3	1	NA	NA	NA	NA	NA	NA	NA	NA	NA
NA	AP1G2	5	5	0	no	UCS=1; KIRP=1; KIRC=1; COAD=1; UCEC=1	4	3	1	NA	NA	NA	NA	NA	NA	NA	NA	NA
NA	APP	5	5	0	no	UCEC=2; UCS=1; COAD=1; HNSC=1	2	4	2	NA	NA	NA	NA	NA	NA	NA	NA	NA
NA	AC008878.3,ARHGEF18	5	5	0	no,no	KICH=1; PAAD=1; HNSC=1; UCEC=1; BRCA=1	2	4	0	NA	NA	NA	NA	NA	NA	NA	NA	NA
NA	BIN1	5	5	0	no	STAD=2; KICH=1; LUSC=1; LUAD=1	5	0	1	NA	NA	NA	NA	NA	NA	NA	NA	NA
NA	TOP2B	5	5	0	no	UCEC=3; SARC=1; LUAD=1	3	1	1	NA	NA	NA	NA	NA	NA	NA	NA	NA
NA	PKN1	5	5	0	no	UCEC=2; MESO=1; PAAD=1; COAD=1	3	2	0	NA	NA	NA	NA	NA	NA	NA	NA	NA
NA	ATP13A1	5	5	0	no	ACC=1; COAD=1; LUSC=1; LGG=1; UCEC=1	2	1	2	NA	NA	NA	NA	NA	NA	NA	NA	NA
NA	CTR9	5	5	0	no	SKCM=1; PRAD=1; LUAD=1; UCEC=1; BRCA=1	2	3	0	NA	NA	NA	NA	NA	NA	NA	NA	NA
NA	CAPRIN1	5	5	0	no	COAD=2; STAD=1; LUAD=1; UCEC=1	4	1	2	NA	NA	NA	NA	NA	NA	NA	NA	NA
NA	TRIP4	5	5	0	no	SKCM=1; OV=1; STAD=1; COAD=1; UCEC=1	2	3	0	NA	NA	NA	NA	NA	NA	NA	NA	NA
NA	PITPNA	5	5	0	no	UCEC=2; SKCM=1; PAAD=1; BRCA=1	1	5	0	NA	NA	NA	NA	NA	NA	NA	NA	NA
NA	PNKP	5	5	0	no	UCEC=2; SKCM=1; OV=1; STAD=1	3	3	0	NA	NA	NA	NA	NA	NA	NA	NA	NA
NA	AP000311.1,CRYZL1	5	5	0	no,no	STAD=2; SKCM=1; KIRP=1; LUAD=1	4	1	1	NA	NA	NA	NA	NA	NA	NA	NA	NA
NA	PPIG	5	5	0	no	LUSC=2; UCEC=2; SKCM=1	2	2	2	NA	NA	NA	NA	NA	NA	NA	NA	NA
NA	CLK1	5	5	0	no	SKCM=1; KIRC=1; COAD=1; LUAD=1; UCEC=1	4	2	0	NA	NA	NA	NA	NA	NA	NA	NA	NA
NA	RPL32	5	5	0	no	UCEC=2; SKCM=1; STAD=1; BLCA=1	1	4	2	NA	NA	NA	NA	NA	NA	NA	NA	NA
NA	TMCO3	5	5	0	no	SKCM=1; STAD=1; BLCA=1; COAD=1; HNSC=1	4	2	2	NA	NA	NA	NA	NA	NA	NA	NA	NA
NA	VWF	5	5	0	no	LUSC=2; SKCM=1; UCEC=1; BRCA=1	3	2	0	NA	NA	NA	NA	NA	NA	NA	NA	NA
NA	NDE1	5	5	0	no	COAD=2; GBM=1; STAD=1; LUSC=1	2	1	2	NA	NA	NA	NA	NA	NA	NA	NA	NA
NA	TCF25	5	5	0	no	GBM=1; LIHC=1; LUSC=1; LUAD=1; BRCA=1	2	3	0	NA	NA	NA	NA	NA	NA	NA	NA	NA
NA	RIOK3	5	5	0	no	GBM=1; COAD=1; LUSC=1; HNSC=1; LUAD=1	4	0	1	NA	NA	NA	NA	NA	NA	NA	NA	NA
NA	KHSRP	5	5	0	no	GBM=1; CESC=1; PRAD=1; LUSC=1; LGG=1	3	2	1	NA	NA	NA	NA	NA	NA	NA	NA	NA
NA	SETD5	5	5	0	no	GBM=1; KIRP=1; STAD=1; COAD=1; LUSC=1	4	3	0	NA	NA	NA	NA	NA	NA	NA	NA	NA
NA	EEF1D	5	5	0	no	LGG=2; UCEC=2; GBM=1	3	4	2	NA	NA	NA	NA	NA	NA	NA	NA	NA
NA	PRPF4	5	5	0	no	GBM=1; CESC=1; BLCA=1; COAD=1; LUSC=1	0	2	3	NA	NA	NA	NA	NA	NA	NA	NA	NA
NA	FBH1	5	5	0	no	LUAD=2; READ=1; OV=1; UCEC=1	3	2	1	NA	NA	NA	NA	NA	NA	NA	NA	NA
NA	EPS8L3	5	5	0	no	STAD=3; READ=1; COAD=1	3	7	0	NA	NA	NA	NA	NA	NA	NA	NA	NA
NA	DDX27	5	5	0	no	STAD=3; READ=1; UCEC=1	5	3	0	NA	NA	NA	NA	NA	NA	NA	NA	NA
NA	HDLBP	5	5	0	no	UCEC=3; READ=1; PRAD=1	5	0	2	NA	NA	NA	NA	NA	NA	NA	NA	NA
NA	FAM208A	5	5	0	no	READ=2; STAD=1; COAD=1; UCEC=1	5	1	0	NA	NA	NA	NA	NA	NA	NA	NA	NA
NA	LARP1	5	5	0	no	READ=1; STAD=1; THCA=1; HNSC=1; UCEC=1	2	3	1	NA	NA	NA	NA	NA	NA	NA	NA	NA
NA	HNRNPH1	5	5	0	no	READ=1; ESCA=1; LUSC=1; LGG=1; UCEC=1	3	2	2	NA	NA	NA	NA	NA	NA	NA	NA	NA
NA	TNPO1	5	5	0	no	BLCA=2; READ=1; PAAD=1; UCEC=1	5	1	0	NA	NA	NA	NA	NA	NA	NA	NA	NA
NA	CAST	5	5	0	no	LUSC=2; UCEC=2; READ=1	3	2	1	NA	NA	NA	NA	NA	NA	NA	NA	NA
NA	MYO6	5	5	0	no	STAD=2; READ=1; KIRC=1; UCEC=1	3	2	2	NA	NA	NA	NA	NA	NA	NA	NA	NA
NA	KMT2E	5	5	0	no	READ=1; STAD=1; THCA=1; UCEC=1; BRCA=1	3	2	0	NA	NA	NA	NA	NA	NA	NA	NA	NA
NA	AP005263.1,NDUFV2	5	5	0	no,no	READ=1; CESC=1; COAD=1; PRAD=1; UCEC=1	6	0	2	NA	NA	NA	NA	NA	NA	NA	NA	NA
NA	XRCC6	5	5	0	no	LUAD=2; CESC=1; STAD=1; UCEC=1	2	5	3	NA	NA	NA	NA	NA	NA	NA	NA	NA
NA	DUS1L	5	5	0	no	BLCA=2; READ=1; STAD=1; BRCA=1	2	6	3	NA	NA	NA	NA	NA	NA	NA	NA	NA
NA	LARP7	5	5	0	no	TGCT=1; ESCA=1; STAD=1; LUSC=1; UCEC=1	3	2	1	NA	NA	NA	NA	NA	NA	NA	NA	NA
NA	CEP192	5	5	0	no	ESCA=1; LIHC=1; STAD=1; LUAD=1; UCEC=1	2	3	0	NA	NA	NA	NA	NA	NA	NA	NA	NA
NA	SUPT5H	5	5	0	no	ESCA=1; KIRC=1; LUAD=1; UCEC=1; BRCA=1	3	2	2	NA	NA	NA	NA	NA	NA	NA	NA	NA
NA	NDUFS2	5	5	0	no	COAD=2; UCEC=2; ESCA=1	3	2	2	NA	NA	NA	NA	NA	NA	NA	NA	NA
NA	ATP13A2	5	5	0	no	STAD=2; ESCA=1; LUSC=1; LUAD=1	3	6	0	NA	NA	NA	NA	NA	NA	NA	NA	NA
NA	SMC4	5	5	0	no	LUAD=2; ESCA=1; STAD=1; UCEC=1	3	4	1	NA	NA	NA	NA	NA	NA	NA	NA	NA
NA	TXNRD1	5	5	0	no	ESCA=1; KIRP=1; CESC=1; COAD=1; PRAD=1	5	1	1	NA	NA	NA	NA	NA	NA	NA	NA	NA
NA	PSMD3	5	5	0	no	UCEC=3; ESCA=1; LUAD=1	4	0	3	NA	NA	NA	NA	NA	NA	NA	NA	NA
NA	ABHD12	5	5	0	no	BLCA=2; ESCA=1; CESC=1; UCEC=1	2	2	3	NA	NA	NA	NA	NA	NA	NA	NA	NA
NA	AL359922.1,MTAP	5	5	0	no,no	ESCA=2; STAD=1; LUSC=1; HNSC=1	1	3	2	NA	NA	NA	NA	NA	NA	NA	NA	NA
NA	AC011604.2,SLCO1B3	5	5	0	no,no	LUSC=2; PAAD=1; STAD=1; COAD=1	5	4	4	NA	NA	NA	NA	NA	NA	NA	NA	NA
NA	AMFR	5	5	0	no	STAD=2; PAAD=1; LIHC=1; HNSC=1	2	3	1	NA	NA	NA	NA	NA	NA	NA	NA	NA
NA	SCAP	5	5	0	no	PAAD=1; CESC=1; STAD=1; UCEC=1; BRCA=1	4	0	3	NA	NA	NA	NA	NA	NA	NA	NA	NA
NA	A2M	5	5	0	no	STAD=3; LIHC=1; UCEC=1	2	2	2	NA	NA	NA	NA	NA	NA	NA	NA	NA
NA	DDX11	5	5	0	no	LUAD=2; UCEC=2; PAAD=1	1	3	3	NA	NA	NA	NA	NA	NA	NA	NA	NA
NA	MAZ	5	5	0	no	PAAD=1; OV=1; KIRP=1; CESC=1; UCEC=1	1	7	3	NA	NA	NA	NA	NA	NA	NA	NA	NA
NA	MAN2B1	5	5	0	no	PAAD=1; STAD=1; HNSC=1; UCEC=1; BRCA=1	4	0	1	NA	NA	NA	NA	NA	NA	NA	NA	NA
NA	COG1	5	5	0	no	UCEC=2; SARC=1; COAD=1; BRCA=1	5	0	3	NA	NA	NA	NA	NA	NA	NA	NA	NA
NA	NAPRT	5	5	0	no	SARC=1; STAD=1; BLCA=1; COAD=1; UCEC=1	4	4	2	NA	NA	NA	NA	NA	NA	NA	NA	NA
NA	ARAP1	5	5	0	no	OV=1; STAD=1; BLCA=1; LUSC=1; LUAD=1	2	3	7	NA	NA	NA	NA	NA	NA	NA	NA	NA
NA	KDM5B	5	5	0	no	UCEC=2; OV=1; BLCA=1; LUAD=1	3	2	1	NA	NA	NA	NA	NA	NA	NA	NA	NA
NA	TLN1	5	5	0	no	OV=2; CESC=1; LIHC=1; BLCA=1	3	4	1	NA	NA	NA	NA	NA	NA	NA	NA	NA
NA	NPIPP1,PKD1P6,PKD1P6-NPIPP1	5	5	0	no,no,no	OV=1; CESC=1; KIRC=1; BLCA=1; LUSC=1	5	2	0	NA	NA	NA	NA	NA	NA	NA	NA	NA
NA	PITRM1	5	5	0	no	UCEC=3; KIRP=1; BLCA=1	1	3	1	NA	NA	NA	NA	NA	NA	NA	NA	NA
NA	STAT2	5	5	0	no	HNSC=2; KIRP=1; UCEC=1; BRCA=1	1	4	0	NA	NA	NA	NA	NA	NA	NA	NA	NA
NA	SUPT16H	5	5	0	no	KIRP=2; CESC=1; STAD=1; LUSC=1	4	2	1	NA	NA	NA	NA	NA	NA	NA	NA	NA
NA	ITGB5	5	5	0	no	UCEC=2; KIRP=1; KIRC=1; LIHC=1	1	2	3	NA	NA	NA	NA	NA	NA	NA	NA	NA
NA	DNAJC17	5	5	0	no	KIRP=1; KIRC=1; COAD=1; THCA=1; LUAD=1	2	1	2	NA	NA	NA	NA	NA	NA	NA	NA	NA
NA	KIAA0100	5	5	0	no	KIRP=1; COAD=1; LUAD=1; UCEC=1; BRCA=1	6	5	0	NA	NA	NA	NA	NA	NA	NA	NA	NA
NA	ERI3	5	5	0	no	KIRP=1; CESC=1; STAD=1; LUSC=1; LUAD=1	5	0	3	NA	NA	NA	NA	NA	NA	NA	NA	NA
NA	WDR61	5	5	0	no	UCEC=3; CESC=1; LUAD=1	6	0	0	NA	NA	NA	NA	NA	NA	NA	NA	NA
NA	LAMB3	5	5	0	no	STAD=2; CESC=1; BLCA=1; LUAD=1	4	1	2	NA	NA	NA	NA	NA	NA	NA	NA	NA
NA	TARBP1	5	5	0	no	CESC=1; PRAD=1; LUAD=1; UCEC=1; BRCA=1	4	0	2	NA	NA	NA	NA	NA	NA	NA	NA	NA
NA	SCAF4	5	5	0	no	COAD=2; CESC=1; BLCA=1; UCEC=1	2	4	2	NA	NA	NA	NA	NA	NA	NA	NA	NA
NA	SSB	5	5	0	no	UCEC=3; CESC=1; BRCA=1	2	2	1	NA	NA	NA	NA	NA	NA	NA	NA	NA
NA	BAZ1B	5	5	0	no	UCEC=3; STAD=1; COAD=1	1	4	1	NA	NA	NA	NA	NA	NA	NA	NA	NA
NA	HNRNPLL	5	5	0	no	BLCA=2; CESC=1; LIHC=1; LUAD=1	2	3	0	NA	NA	NA	NA	NA	NA	NA	NA	NA
NA	PPP4R3B	5	5	0	no	CESC=1; STAD=1; LUSC=1; HNSC=1; BRCA=1	3	5	1	NA	NA	NA	NA	NA	NA	NA	NA	NA
NA	COL7A1	5	5	0	no	HNSC=2; CESC=1; BLCA=1; LUSC=1	5	0	2	NA	NA	NA	NA	NA	NA	NA	NA	NA
NA	SMARCAD1	5	5	0	no	CESC=1; KIRC=1; STAD=1; BLCA=1; LUAD=1	2	4	0	NA	NA	NA	NA	NA	NA	NA	NA	NA
NA	HSPA4	5	5	0	no	CESC=2; LUAD=2; PRAD=1	2	2	1	NA	NA	NA	NA	NA	NA	NA	NA	NA
NA	SLC6A8	5	5	0	no	UCEC=4; STAD=1	1	4	1	NA	NA	NA	NA	NA	NA	NA	NA	NA
NA	TLE1	5	5	0	no	CESC=1; LIHC=1; COAD=1; LUSC=1; UCEC=1	8	4	1	NA	NA	NA	NA	NA	NA	NA	NA	NA
NA	AC139530.2,SLC25A10	5	5	0	no,no	UCEC=2; CESC=1; STAD=1; LUSC=1	3	1	2	NA	NA	NA	NA	NA	NA	NA	NA	NA
NA	HNRNPM	5	5	0	no	STAD=2; CESC=1; LUAD=1; UCEC=1	2	2	1	NA	NA	NA	NA	NA	NA	NA	NA	NA
NA	PRRC2A	5	5	0	no	CESC=1; STAD=1; COAD=1; LUAD=1; UCEC=1	4	3	1	NA	NA	NA	NA	NA	NA	NA	NA	NA
NA	FOXP4	5	5	0	no	CESC=1; STAD=1; BLCA=1; LUAD=1; UCEC=1	4	0	2	NA	NA	NA	NA	NA	NA	NA	NA	NA
NA	AL358113.1,TJP2	5	5	0	no,no	UCEC=2; CESC=1; STAD=1; COAD=1	1	2	6	NA	NA	NA	NA	NA	NA	NA	NA	NA
NA	EIF3D	5	5	0	no	UCEC=2; CESC=1; LIHC=1; BLCA=1	4	0	1	NA	NA	NA	NA	NA	NA	NA	NA	NA
NA	UBA3	5	5	0	no	COAD=2; CESC=1; KIRC=1; LUSC=1	3	0	2	NA	NA	NA	NA	NA	NA	NA	NA	NA
NA	IGHG1,IGHG2	5	5	0	no,no	STAD=1; LUSC=1; HNSC=1; LUAD=1; UCEC=1	3	3	0	NA	NA	NA	NA	NA	NA	NA	NA	NA
NA	CMIP	5	5	0	no	STAD=2; UCEC=2; LIHC=1	2	2	1	NA	NA	NA	NA	NA	NA	NA	NA	NA
NA	AKAP1	5	5	0	no	LUAD=2; BLCA=1; LUSC=1; UCEC=1	3	2	0	NA	NA	NA	NA	NA	NA	NA	NA	NA
NA	EIF3K	5	5	0	no	UCEC=2; BLCA=1; LUSC=1; HNSC=1	1	4	5	NA	NA	NA	NA	NA	NA	NA	NA	NA
NA	ZMIZ1	5	5	0	no	STAD=2; PRAD=1; HNSC=1; UCEC=1	4	3	0	NA	NA	NA	NA	NA	NA	NA	NA	NA
NA	LRP5	5	5	0	no	LUSC=2; UCEC=2; STAD=1	4	1	0	NA	NA	NA	NA	NA	NA	NA	NA	NA
NA	ATF7IP	5	5	0	no	LUAD=3; STAD=1; UCEC=1	3	0	3	NA	NA	NA	NA	NA	NA	NA	NA	NA
NA	USP15	5	5	0	no	STAD=2; BLCA=1; COAD=1; BRCA=1	0	5	0	NA	NA	NA	NA	NA	NA	NA	NA	NA
NA	SUPT20H	5	5	0	no	STAD=3; LGG=1; LUAD=1	4	2	1	NA	NA	NA	NA	NA	NA	NA	NA	NA
NA	TIMMDC1	5	5	0	no	LUAD=2; BLCA=1; LUSC=1; HNSC=1	2	1	4	NA	NA	NA	NA	NA	NA	NA	NA	NA
NA	NLRC5	5	5	0	no	HNSC=2; STAD=1; COAD=1; LUAD=1	3	6	1	NA	NA	NA	NA	NA	NA	NA	NA	NA
NA	MBTPS1	5	5	0	no	UCEC=2; STAD=1; PRAD=1; LUAD=1	4	0	2	NA	NA	NA	NA	NA	NA	NA	NA	NA
NA	MYO9B	5	5	0	no	LUSC=2; STAD=1; LUAD=1; UCEC=1	4	2	1	NA	NA	NA	NA	NA	NA	NA	NA	NA
NA	MKNK2	5	5	0	no	COAD=3; STAD=2	2	1	4	NA	NA	NA	NA	NA	NA	NA	NA	NA
NA	LONP1	5	5	0	no	UCEC=2; STAD=1; COAD=1; BRCA=1	5	0	2	NA	NA	NA	NA	NA	NA	NA	NA	NA
NA	ATP1B1	5	5	0	no	LUSC=2; STAD=1; COAD=1; BRCA=1	3	0	4	NA	NA	NA	NA	NA	NA	NA	NA	NA
NA	EPRS	5	5	0	no	STAD=2; COAD=1; LUAD=1; UCEC=1	1	2	2	NA	NA	NA	NA	NA	NA	NA	NA	NA
NA	ATP6V0B	5	5	0	no	COAD=2; STAD=1; HNSC=1; BRCA=1	1	4	2	NA	NA	NA	NA	NA	NA	NA	NA	NA
NA	CDS2	5	5	0	no	LUAD=2; STAD=1; HNSC=1; UCEC=1	5	5	0	NA	NA	NA	NA	NA	NA	NA	NA	NA
NA	SBF1	5	5	0	no	STAD=2; COAD=1; LUSC=1; UCEC=1	1	4	2	NA	NA	NA	NA	NA	NA	NA	NA	NA
NA	NIT2	5	5	0	no	UCEC=2; STAD=1; COAD=1; LUAD=1	4	2	1	NA	NA	NA	NA	NA	NA	NA	NA	NA
NA	TKT	5	5	0	no	STAD=1; LUSC=1; HNSC=1; LGG=1; LUAD=1	1	4	5	NA	NA	NA	NA	NA	NA	NA	NA	NA
NA	CARMIL1	5	5	0	no	STAD=2; LUSC=1; UCEC=1; BRCA=1	2	1	2	NA	NA	NA	NA	NA	NA	NA	NA	NA
NA	SLC12A9	5	5	0	no	STAD=3; COAD=1; LUAD=1	6	1	1	NA	NA	NA	NA	NA	NA	NA	NA	NA
NA	FAM91A1	5	5	0	no	LUSC=2; STAD=1; UCEC=1; BRCA=1	3	1	1	NA	NA	NA	NA	NA	NA	NA	NA	NA
NA	FOCAD	5	5	0	no	STAD=2; BLCA=1; COAD=1; LUAD=1	4	1	0	NA	NA	NA	NA	NA	NA	NA	NA	NA
NA	PTOV1	5	5	0	no	UCEC=3; STAD=1; LUAD=1	1	7	2	NA	NA	NA	NA	NA	NA	NA	NA	NA
NA	RBM5	5	5	0	no	LUSC=2; PRAD=1; HNSC=1; LUAD=1	6	2	1	NA	NA	NA	NA	NA	NA	NA	NA	NA
NA	AARS	5	5	0	no	UCEC=3; STAD=1; BRCA=1	2	4	2	NA	NA	NA	NA	NA	NA	NA	NA	NA
NA	PTPN12	5	5	0	no	UCEC=3; STAD=1; HNSC=1	2	3	3	NA	NA	NA	NA	NA	NA	NA	NA	NA
NA	FAM120B	5	5	0	no	STAD=1; BLCA=1; COAD=1; PRAD=1; LUSC=1	5	0	0	NA	NA	NA	NA	NA	NA	NA	NA	NA
NA	FKBP4	5	5	0	no	BLCA=1; PRAD=1; HNSC=1; LGG=1; UCEC=1	3	2	4	NA	NA	NA	NA	NA	NA	NA	NA	NA
NA	ACTN1	5	5	0	no	BLCA=2; UCEC=2; LUSC=1	2	1	2	NA	NA	NA	NA	NA	NA	NA	NA	NA
NA	ESYT2	5	5	0	no	UCEC=3; BLCA=1; COAD=1	5	1	1	NA	NA	NA	NA	NA	NA	NA	NA	NA
NA	ANXA5	5	5	0	no	LUSC=2; UCEC=2; LUAD=1	4	0	2	NA	NA	NA	NA	NA	NA	NA	NA	NA
NA	TRPM4	5	5	0	no	UCEC=2; COAD=1; PRAD=1; BRCA=1	1	2	2	NA	NA	NA	NA	NA	NA	NA	NA	NA
NA	RAE1	5	5	0	no	UCEC=3; COAD=1; LUSC=1	4	2	1	NA	NA	NA	NA	NA	NA	NA	NA	NA
NA	EPCAM	5	5	0	no	COAD=2; UCEC=2; LUAD=1	7	2	2	NA	NA	NA	NA	NA	NA	NA	NA	NA
NA	PHF14	5	5	0	no	LUAD=2; COAD=1; LGG=1; UCEC=1	4	1	2	NA	NA	NA	NA	NA	NA	NA	NA	NA
NA	NRBP1	5	5	0	no	COAD=1; LUSC=1; HNSC=1; UCEC=1; BRCA=1	2	3	1	NA	NA	NA	NA	NA	NA	NA	NA	NA
NA	CD47	5	5	0	no	UCEC=2; COAD=1; PRAD=1; LUSC=1	1	5	1	NA	NA	NA	NA	NA	NA	NA	NA	NA
NA	GRHL2	5	5	0	no	LUAD=2; UCEC=2; BRCA=1	3	2	0	NA	NA	NA	NA	NA	NA	NA	NA	NA
NA	SRSF11	5	5	0	no	BRCA=2; LUSC=1; LGG=1; LUAD=1	2	2	3	NA	NA	NA	NA	NA	NA	NA	NA	NA
NA	FRG1BP	5	5	0	no	UCEC=3; LUSC=1; LUAD=1	3	2	0	NA	NA	NA	NA	NA	NA	NA	NA	NA
NA	FANCL	5	5	0	no	LUSC=1; HNSC=1; LUAD=1; UCEC=1; BRCA=1	4	3	0	NA	NA	NA	NA	NA	NA	NA	NA	NA
NA	ANXA4	5	5	0	no	UCEC=3; LUAD=1; BRCA=1	5	1	0	NA	NA	NA	NA	NA	NA	NA	NA	NA
NA	LTBP1	5	5	0	no	UCEC=4; LUAD=1	5	0	0	NA	NA	NA	NA	NA	NA	NA	NA	NA
NA	YIF1A	5	4	1	no	STAD=2; SCLC=1; COAD=1; LUSC=1	3	2	4	NA	NA	NA	NA	NA	NA	NA	NA	NA
NA	ABCC1	5	4	1	no	SCLC=1; DLBC=1; STAD=1; LGG=1; UCEC=1	5	1	1	NA	NA	NA	NA	NA	NA	NA	NA	NA
NA	XPO6	5	4	1	no	SCLC=1; ESCA=1; KIRC=1; STAD=1; LUSC=1	2	4	0	NA	NA	NA	NA	NA	NA	NA	NA	NA
NA	HM13	5	4	1	no	LUSC=2; SCLC=1; ESCA=1; UCEC=1	4	2	0	NA	NA	NA	NA	NA	NA	NA	NA	NA
NA	RALGAPB	5	4	1	no	LUSC=2; SCLC=1; BLCA=1; LUAD=1	5	0	0	NA	NA	NA	NA	NA	NA	NA	NA	NA
NA	IFNAR1	5	4	1	no	SCLC=1; KIRP=1; LGG=1; UCEC=1; BRCA=1	1	6	0	NA	NA	NA	NA	NA	NA	NA	NA	NA
NA	METTL5	5	4	1	no	SCLC=1; KIRP=1; STAD=1; BLCA=1; UCEC=1	6	2	0	NA	NA	NA	NA	NA	NA	NA	NA	NA
NA	CDK16	4	4	0	no	UCEC=2; HCC=1; BLCA=1; COAD=1	2	1	2	NA	NA	NA	NA	NA	NA	NA	NA	NA
NA	AC005520.1,ZNF410	4	4	0	no,no	CHOL=1; PRAD=1; LUSC=1; UCEC=1	0	3	1	NA	NA	NA	NA	NA	NA	NA	NA	NA
NA	EPHA2	4	4	0	no	CHOL=1; PAAD=1; CESC=1; HNSC=1	0	5	2	NA	NA	NA	NA	NA	NA	NA	NA	NA
NA	UFD1	4	4	0	no	CHOL=1; LUAD=1; UCEC=1; BRCA=1	3	2	1	NA	NA	NA	NA	NA	NA	NA	NA	NA
NA	EHMT1	4	4	0	no	PAAD=1; KIRP=1; STAD=1; UCEC=1	1	1	3	NA	NA	NA	NA	NA	NA	NA	NA	NA
NA	PDCD4	4	4	0	no	DLBC=1; COAD=1; LUSC=1; LGG=1	4	2	0	NA	NA	NA	NA	NA	NA	NA	NA	NA
NA	EDRF1	4	4	0	no	DLBC=1; HNSC=1; LUAD=1; UCEC=1	2	2	0	NA	NA	NA	NA	NA	NA	NA	NA	NA
NA	MYL6B	4	4	0	no	UCEC=3; DLBC=1	2	1	2	NA	NA	NA	NA	NA	NA	NA	NA	NA
NA	ACBD3	4	4	0	no	UCEC=2; PAAD=1; STAD=1	3	0	1	NA	NA	NA	NA	NA	NA	NA	NA	NA
NA	OAS1	4	4	0	no	PAAD=1; BLCA=1; LUAD=1; BRCA=1	1	4	1	NA	NA	NA	NA	NA	NA	NA	NA	NA
NA	PDCL3	4	4	0	no	LUSC=2; DLBC=1; LUAD=1	2	6	0	NA	NA	NA	NA	NA	NA	NA	NA	NA
NA	DNAJC10	4	4	0	no	DLBC=1; CESC=1; LUAD=1; UCEC=1	2	2	0	NA	NA	NA	NA	NA	NA	NA	NA	NA
NA	ABCA2	4	4	0	no	PAAD=1; KIRC=1; COAD=1; BRCA=1	0	4	0	NA	NA	NA	NA	NA	NA	NA	NA	NA
NA	ACTB	4	4	0	no	DLBC=1; STAD=1; LUAD=1; BRCA=1	1	6	1	NA	NA	NA	NA	NA	NA	NA	NA	NA
NA	VPS35L	4	4	0	no	UCS=1; CESC=1; BLCA=1; LUSC=1	5	0	0	NA	NA	NA	NA	NA	NA	NA	NA	NA
NA	COL4A1	4	4	0	no	SARC=1; STAD=1; LUSC=1; UCEC=1	4	1	0	NA	NA	NA	NA	NA	NA	NA	NA	NA
NA	UGGT1	4	4	0	no	UCS=1; COAD=1; LUSC=1; LUAD=1	3	1	0	NA	NA	NA	NA	NA	NA	NA	NA	NA
NA	DECR1	4	4	0	no	KICH=1; LIHC=1; LUSC=1; LUAD=1	3	2	0	NA	NA	NA	NA	NA	NA	NA	NA	NA
NA	CARS2	4	4	0	no	STAD=2; MESO=1; BLCA=1	1	3	0	NA	NA	NA	NA	NA	NA	NA	NA	NA
NA	PPP2R5D	4	4	0	no	UVM=1; STAD=1; UCEC=1; BRCA=1	2	4	0	NA	NA	NA	NA	NA	NA	NA	NA	NA
NA	CTSC	4	4	0	no	ACC=1; READ=1; STAD=1; LUAD=1	3	4	0	NA	NA	NA	NA	NA	NA	NA	NA	NA
NA	SF3B4	4	4	0	no	ACC=1; STAD=1; PRAD=1; UCEC=1	0	5	4	NA	NA	NA	NA	NA	NA	NA	NA	NA
NA	MRPL3	4	4	0	no	UCEC=3; ACC=1	1	2	1	NA	NA	NA	NA	NA	NA	NA	NA	NA
NA	GOLGA4	4	4	0	no	UCEC=2; ACC=1; LIHC=1	3	1	0	NA	NA	NA	NA	NA	NA	NA	NA	NA
NA	ALG13	4	4	0	no	LUAD=2; ACC=1; UCEC=1	2	2	0	NA	NA	NA	NA	NA	NA	NA	NA	NA
NA	RNF130	4	4	0	no	ACC=1; READ=1; CESC=1; BLCA=1	1	1	2	NA	NA	NA	NA	NA	NA	NA	NA	NA
NA	ADD3	4	4	0	no	SKCM=1; ESCA=1; KIRP=1; LUSC=1	3	1	1	NA	NA	NA	NA	NA	NA	NA	NA	NA
NA	DDX50	4	4	0	no	SKCM=1; PAAD=1; LUAD=1; UCEC=1	3	1	1	NA	NA	NA	NA	NA	NA	NA	NA	NA
NA	EXOC7	4	4	0	no	SKCM=1; PAAD=1; STAD=1; UCEC=1	3	3	1	NA	NA	NA	NA	NA	NA	NA	NA	NA
NA	KIF1B	4	4	0	no	OV=1; STAD=1; LUSC=1; LUAD=1	3	0	1	NA	NA	NA	NA	NA	NA	NA	NA	NA
NA	DENND4B	4	4	0	no	SKCM=1; ESCA=1; SARC=1; STAD=1	4	0	0	NA	NA	NA	NA	NA	NA	NA	NA	NA
NA	GBA	4	4	0	no	SKCM=1; COAD=1; LUSC=1; BRCA=1	0	1	4	NA	NA	NA	NA	NA	NA	NA	NA	NA
NA	ST13	4	4	0	no	SKCM=1; ESCA=1; HNSC=1; UCEC=1	6	1	3	NA	NA	NA	NA	NA	NA	NA	NA	NA
NA	NCKAP1	4	4	0	no	SKCM=1; BLCA=1; UCEC=1; BRCA=1	3	1	0	NA	NA	NA	NA	NA	NA	NA	NA	NA
NA	HSD17B4	4	4	0	no	SKCM=1; CESC=1; LUAD=1; BRCA=1	3	1	0	NA	NA	NA	NA	NA	NA	NA	NA	NA
NA	CUL9	4	4	0	no	UCEC=2; SKCM=1; BLCA=1	3	1	0	NA	NA	NA	NA	NA	NA	NA	NA	NA
NA	ZMIZ2	4	4	0	no	SKCM=1; KIRC=1; STAD=1; UCEC=1	4	1	0	NA	NA	NA	NA	NA	NA	NA	NA	NA
NA	SLC52A2	4	4	0	no	STAD=2; SKCM=1; HNSC=1	4	1	2	NA	NA	NA	NA	NA	NA	NA	NA	NA
NA	ATP6V1B2	4	4	0	no	SKCM=1; LIHC=1; HNSC=1; UCEC=1	3	1	0	NA	NA	NA	NA	NA	NA	NA	NA	NA
NA	FAM120A	4	4	0	no	SKCM=1; READ=1; STAD=1; LUSC=1	2	2	1	NA	NA	NA	NA	NA	NA	NA	NA	NA
NA	SMARCA1	4	4	0	no	SKCM=1; BLCA=1; PRAD=1; LUSC=1	3	0	1	NA	NA	NA	NA	NA	NA	NA	NA	NA
NA	MRPL2	4	4	0	no	SKCM=1; STAD=1; LUSC=1; UCEC=1	1	2	1	NA	NA	NA	NA	NA	NA	NA	NA	NA
NA	B3GNTL1	4	4	0	no	SKCM=1; CESC=1; COAD=1; UCEC=1	2	2	0	NA	NA	NA	NA	NA	NA	NA	NA	NA
NA	PLXNB1	4	4	0	no	UCEC=3; SKCM=1	0	2	3	NA	NA	NA	NA	NA	NA	NA	NA	NA
NA	PPHLN1	4	4	0	no	GBM=1; READ=1; ESCA=1; BRCA=1	1	3	1	NA	NA	NA	NA	NA	NA	NA	NA	NA
NA	KARS	4	4	0	no	GBM=1; COAD=1; LUSC=1; UCEC=1	2	2	2	NA	NA	NA	NA	NA	NA	NA	NA	NA
NA	RAI1	4	4	0	no	STAD=2; GBM=1; UCEC=1	2	2	1	NA	NA	NA	NA	NA	NA	NA	NA	NA
NA	AC005726.1,UNC119	4	4	0	no,no	GBM=1; LGG=1; LUAD=1; UCEC=1	3	1	0	NA	NA	NA	NA	NA	NA	NA	NA	NA
NA	UBA52	4	4	0	no	BLCA=2; GBM=1; UCEC=1	1	11	1	NA	NA	NA	NA	NA	NA	NA	NA	NA
NA	PNPLA6	4	4	0	no	UCEC=2; STAD=1; LUAD=1	1	3	0	NA	NA	NA	NA	NA	NA	NA	NA	NA
NA	RAD23A	4	4	0	no	KIRP=1; STAD=1; BLCA=1; UCEC=1	2	0	6	NA	NA	NA	NA	NA	NA	NA	NA	NA
NA	ARHGEF2	4	4	0	no	GBM=1; LUSC=1; UCEC=1; BRCA=1	1	3	1	NA	NA	NA	NA	NA	NA	NA	NA	NA
NA	MGST3	4	4	0	no	GBM=1; PAAD=1; CESC=1; LUAD=1	3	2	2	NA	NA	NA	NA	NA	NA	NA	NA	NA
NA	ANKRD28	4	4	0	no	GBM=1; CESC=1; LUSC=1; UCEC=1	3	1	0	NA	NA	NA	NA	NA	NA	NA	NA	NA
NA	DHX30	4	4	0	no	UCEC=2; GBM=1; OV=1	4	0	2	NA	NA	NA	NA	NA	NA	NA	NA	NA
NA	SH3BP2	4	4	0	no	GBM=1; KIRC=1; STAD=1; COAD=1	3	1	1	NA	NA	NA	NA	NA	NA	NA	NA	NA
NA	HDAC3	4	4	0	no	UCEC=3; GBM=1	2	2	1	NA	NA	NA	NA	NA	NA	NA	NA	NA
NA	AL159163.1,RNASET2	4	4	0	no,no	GBM=1; PAAD=1; COAD=1; LUAD=1	8	1	2	NA	NA	NA	NA	NA	NA	NA	NA	NA
NA	ZNF76	4	4	0	no	STAD=2; GBM=1; HNSC=1	0	3	1	NA	NA	NA	NA	NA	NA	NA	NA	NA
NA	TMEM179B	4	4	0	no	GBM=1; KIRP=1; BLCA=1; COAD=1	1	2	2	NA	NA	NA	NA	NA	NA	NA	NA	NA
NA	DNAJB6	4	4	0	no	GBM=1; LIHC=1; BLCA=1; UCEC=1	4	1	1	NA	NA	NA	NA	NA	NA	NA	NA	NA
NA	PDZD8	4	4	0	no	READ=1; LGG=1; LUAD=1; UCEC=1	2	2	0	NA	NA	NA	NA	NA	NA	NA	NA	NA
NA	CASP4	4	4	0	no	READ=1; LIHC=1; STAD=1; UCEC=1	3	1	0	NA	NA	NA	NA	NA	NA	NA	NA	NA
NA	NXF1	4	4	0	no	READ=1; SARC=1; COAD=1; LUAD=1	1	3	0	NA	NA	NA	NA	NA	NA	NA	NA	NA
NA	SCYL1	4	4	0	no	READ=1; LUAD=1; UCEC=1; BRCA=1	2	3	0	NA	NA	NA	NA	NA	NA	NA	NA	NA
NA	SF3B2	4	4	0	no	STAD=2; READ=1; BLCA=1	3	2	1	NA	NA	NA	NA	NA	NA	NA	NA	NA
NA	TUBA1C	4	4	0	no	UCEC=2; READ=1; TGCT=1	1	4	0	NA	NA	NA	NA	NA	NA	NA	NA	NA
NA	AC073896.1,CS	4	4	0	no,no	READ=1; STAD=1; COAD=1; UCEC=1	3	0	5	NA	NA	NA	NA	NA	NA	NA	NA	NA
NA	NEO1	4	4	0	no	READ=1; KIRC=1; STAD=1; COAD=1	3	5	0	NA	NA	NA	NA	NA	NA	NA	NA	NA
NA	ELP2	4	4	0	no	UCEC=2; READ=1; KIRC=1	4	1	1	NA	NA	NA	NA	NA	NA	NA	NA	NA
NA	ADGRE5	4	4	0	no	READ=1; COAD=1; LUAD=1; UCEC=1	2	1	1	NA	NA	NA	NA	NA	NA	NA	NA	NA
NA	AC011479.1,SPINT2	4	4	0	no,no	READ=1; CESC=1; STAD=1; UCEC=1	6	1	4	NA	NA	NA	NA	NA	NA	NA	NA	NA
NA	TMCO1	4	4	0	no	READ=1; CESC=1; COAD=1; BRCA=1	2	7	0	NA	NA	NA	NA	NA	NA	NA	NA	NA
NA	SMG7	4	4	0	no	READ=1; COAD=1; LUAD=1; BRCA=1	3	1	1	NA	NA	NA	NA	NA	NA	NA	NA	NA
NA	NASP	4	4	0	no	READ=1; SARC=1; CESC=1; BRCA=1	2	2	1	NA	NA	NA	NA	NA	NA	NA	NA	NA
NA	DHX38	4	4	0	no	CESC=2; UCEC=2	2	1	3	NA	NA	NA	NA	NA	NA	NA	NA	NA
NA	EEF1B2	4	4	0	no	UCEC=2; READ=1; LUAD=1	1	5	3	NA	NA	NA	NA	NA	NA	NA	NA	NA
NA	PPA2	4	4	0	no	READ=1; CESC=1; LUSC=1; UCEC=1	4	0	1	NA	NA	NA	NA	NA	NA	NA	NA	NA
NA	CCNI	4	4	0	no	READ=2; PAAD=1; LUAD=1	3	2	3	NA	NA	NA	NA	NA	NA	NA	NA	NA
NA	DDX46	4	4	0	no	UCEC=3; READ=1	0	3	1	NA	NA	NA	NA	NA	NA	NA	NA	NA
NA	BRIX1	4	4	0	no	READ=1; CESC=1; STAD=1; UCEC=1	3	1	1	NA	NA	NA	NA	NA	NA	NA	NA	NA
NA	TTC37	4	4	0	no	READ=1; KIRC=1; LUAD=1; BRCA=1	4	0	0	NA	NA	NA	NA	NA	NA	NA	NA	NA
NA	CD2AP	4	4	0	no	READ=1; BLCA=1; COAD=1; LUAD=1	1	2	1	NA	NA	NA	NA	NA	NA	NA	NA	NA
NA	ASPH	4	4	0	no	READ=1; OV=1; LUSC=1; UCEC=1	1	2	1	NA	NA	NA	NA	NA	NA	NA	NA	NA
NA	GAPVD1	4	4	0	no	READ=1; STAD=1; UCEC=1; BRCA=1	4	0	0	NA	NA	NA	NA	NA	NA	NA	NA	NA
NA	GGA2	4	4	0	no	READ=1; SARC=1; LIHC=1; COAD=1	3	2	0	NA	NA	NA	NA	NA	NA	NA	NA	NA
NA	NAE1	4	4	0	no	READ=1; COAD=1; HNSC=1; UCEC=1	6	1	2	NA	NA	NA	NA	NA	NA	NA	NA	NA
NA	AC005726.1,SPAG5	4	4	0	no,no	READ=1; BLCA=1; LUAD=1; UCEC=1	0	4	1	NA	NA	NA	NA	NA	NA	NA	NA	NA
NA	RACK1	4	4	0	no	COAD=2; READ=1; ESCA=1	3	4	3	NA	NA	NA	NA	NA	NA	NA	NA	NA
NA	AC073896.1,CNPY2	4	4	0	no,no	READ=1; LIHC=1; COAD=1; UCEC=1	3	2	0	NA	NA	NA	NA	NA	NA	NA	NA	NA
NA	AC005726.1,PIGS	4	4	0	no,no	READ=1; STAD=1; LUAD=1; BRCA=1	1	1	3	NA	NA	NA	NA	NA	NA	NA	NA	NA
NA	COG6	4	4	0	no	READ=1; ESCA=1; BLCA=1; LUSC=1	2	3	0	NA	NA	NA	NA	NA	NA	NA	NA	NA
NA	OAS3	4	4	0	no	TGCT=1; PAAD=1; LUAD=1; BRCA=1	1	2	1	NA	NA	NA	NA	NA	NA	NA	NA	NA
NA	ARHGAP12	4	4	0	no	ESCA=1; LUSC=1; HNSC=1; UCEC=1	3	0	2	NA	NA	NA	NA	NA	NA	NA	NA	NA
NA	MARK2	4	4	0	no	ESCA=1; STAD=1; BLCA=1; LUAD=1	4	1	1	NA	NA	NA	NA	NA	NA	NA	NA	NA
NA	SPPL3	4	4	0	no	BRCA=2; ESCA=1; UCEC=1	5	2	2	NA	NA	NA	NA	NA	NA	NA	NA	NA
NA	EIF4B	4	4	0	no	ESCA=1; CESC=1; BLCA=1; COAD=1	0	6	3	NA	NA	NA	NA	NA	NA	NA	NA	NA
NA	PLEC	4	4	0	no	STAD=2; CESC=1; PRAD=1	1	6	1	NA	NA	NA	NA	NA	NA	NA	NA	NA
NA	EXOC5	4	4	0	no	BLCA=2; ESCA=1; LUAD=1	2	2	0	NA	NA	NA	NA	NA	NA	NA	NA	NA
NA	SEZ6L2	4	4	0	no	BLCA=2; ESCA=1; STAD=1	0	3	3	NA	NA	NA	NA	NA	NA	NA	NA	NA
NA	AP1G1	4	4	0	no	ESCA=1; BLCA=1; LUSC=1; UCEC=1	6	0	0	NA	NA	NA	NA	NA	NA	NA	NA	NA
NA	ITGA3	4	4	0	no	ESCA=1; STAD=1; BLCA=1; COAD=1	1	3	1	NA	NA	NA	NA	NA	NA	NA	NA	NA
NA	RPL28	4	4	0	no	UCEC=2; ESCA=1; KIRP=1	1	6	1	NA	NA	NA	NA	NA	NA	NA	NA	NA
NA	EPN1	4	4	0	no	ESCA=1; LUSC=1; UCEC=1; BRCA=1	2	1	2	NA	NA	NA	NA	NA	NA	NA	NA	NA
NA	PTPRU	4	4	0	no	ESCA=1; STAD=1; COAD=1; LUAD=1	2	1	2	NA	NA	NA	NA	NA	NA	NA	NA	NA
NA	POLR1B	4	4	0	no	ESCA=1; STAD=1; LUAD=1; BRCA=1	2	5	1	NA	NA	NA	NA	NA	NA	NA	NA	NA
NA	EIF5B	4	4	0	no	BRCA=2; ESCA=1; HNSC=1	2	2	2	NA	NA	NA	NA	NA	NA	NA	NA	NA
NA	NPNT	4	4	0	no	COAD=2; ESCA=1; CESC=1	3	1	2	NA	NA	NA	NA	NA	NA	NA	NA	NA
NA	ARAP2	4	4	0	no	ESCA=1; STAD=1; LUSC=1; LUAD=1	4	0	0	NA	NA	NA	NA	NA	NA	NA	NA	NA
NA	CTNNA1	4	4	0	no	UCEC=2; ESCA=1; BRCA=1	3	4	0	NA	NA	NA	NA	NA	NA	NA	NA	NA
NA	REPS1	4	4	0	no	ESCA=1; KIRC=1; COAD=1; BRCA=1	3	0	1	NA	NA	NA	NA	NA	NA	NA	NA	NA
NA	TRPM7	4	4	0	no	ESCA=1; CESC=1; COAD=1; BRCA=1	3	1	0	NA	NA	NA	NA	NA	NA	NA	NA	NA
NA	FRAS1	4	4	0	no	LUSC=2; ESCA=1; BLCA=1	3	1	0	NA	NA	NA	NA	NA	NA	NA	NA	NA
NA	BAG6	4	4	0	no	ESCA=1; COAD=1; LUSC=1; UCEC=1	2	3	2	NA	NA	NA	NA	NA	NA	NA	NA	NA
NA	PTK2	4	4	0	no	ESCA=1; LUSC=1; HNSC=1; UCEC=1	3	1	2	NA	NA	NA	NA	NA	NA	NA	NA	NA
NA	CPNE1	4	4	0	no	STAD=2; KIRC=1; UCEC=1	1	2	2	NA	NA	NA	NA	NA	NA	NA	NA	NA
NA	MBNL1	4	4	0	no	ESCA=1; STAD=1; LUAD=1; BRCA=1	4	1	1	NA	NA	NA	NA	NA	NA	NA	NA	NA
NA	LARP4	4	4	0	no	PAAD=1; BLCA=1; LUSC=1; LUAD=1	5	0	0	NA	NA	NA	NA	NA	NA	NA	NA	NA
NA	TPM1	4	4	0	no	PAAD=1; BLCA=1; COAD=1; LGG=1	3	2	0	NA	NA	NA	NA	NA	NA	NA	NA	NA
NA	DHX8	4	4	0	no	UCEC=2; PAAD=1; THCA=1	2	1	1	NA	NA	NA	NA	NA	NA	NA	NA	NA
NA	NECTIN2	4	4	0	no	UCEC=3; PAAD=1	1	2	1	NA	NA	NA	NA	NA	NA	NA	NA	NA
NA	WDR3	4	4	0	no	LUAD=2; PAAD=1; HNSC=1	3	1	0	NA	NA	NA	NA	NA	NA	NA	NA	NA
NA	COPA	4	4	0	no	BLCA=2; PAAD=1; UCEC=1	2	2	1	NA	NA	NA	NA	NA	NA	NA	NA	NA
NA	HSPG2	4	4	0	no	PAAD=1; STAD=1; HNSC=1; UCEC=1	1	2	1	NA	NA	NA	NA	NA	NA	NA	NA	NA
NA	SCCPDH	4	4	0	no	PAAD=1; CESC=1; LIHC=1; UCEC=1	3	2	1	NA	NA	NA	NA	NA	NA	NA	NA	NA
NA	IK	4	4	0	no	PAAD=1; CESC=1; LGG=1; UCEC=1	2	3	1	NA	NA	NA	NA	NA	NA	NA	NA	NA
NA	WTAP	4	4	0	no	PAAD=1; OV=1; BLCA=1; HNSC=1	1	2	1	NA	NA	NA	NA	NA	NA	NA	NA	NA
NA	VARS2	4	4	0	no	PAAD=1; KIRP=1; STAD=1; COAD=1	1	1	2	NA	NA	NA	NA	NA	NA	NA	NA	NA
NA	WDR5	4	4	0	no	UCEC=2; PAAD=1; BRCA=1	2	2	0	NA	NA	NA	NA	NA	NA	NA	NA	NA
NA	CYB5R1	4	4	0	no	PAAD=1; CESC=1; BLCA=1; UCEC=1	2	2	0	NA	NA	NA	NA	NA	NA	NA	NA	NA
NA	SHISA5	4	4	0	no	UCEC=3; LIHC=1	0	1	5	NA	NA	NA	NA	NA	NA	NA	NA	NA
NA	AC006254.1,ITIH4	4	4	0	no,no	LIHC=2; LUAD=1; UCEC=1	1	6	2	NA	NA	NA	NA	NA	NA	NA	NA	NA
NA	AC126283.2,CFI	4	4	0	no,no	LIHC=1; LUSC=1; LUAD=1; UCEC=1	0	3	2	NA	NA	NA	NA	NA	NA	NA	NA	NA
NA	KIAA1217	4	4	0	no	SARC=1; STAD=1; LUSC=1; UCEC=1	1	0	3	NA	NA	NA	NA	NA	NA	NA	NA	NA
NA	PSME1	4	4	0	no	UCEC=2; SARC=1; LUAD=1	1	3	2	NA	NA	NA	NA	NA	NA	NA	NA	NA
NA	TRAPPC8	4	4	0	no	LUAD=2; SARC=1; COAD=1	3	0	1	NA	NA	NA	NA	NA	NA	NA	NA	NA
NA	AC008982.1,HNRNPL	4	4	0	no,no	BLCA=2; SARC=1; LIHC=1	3	1	4	NA	NA	NA	NA	NA	NA	NA	NA	NA
NA	CAD	4	4	0	no	LUAD=3; SARC=1	1	1	3	NA	NA	NA	NA	NA	NA	NA	NA	NA
NA	FAF2	4	4	0	no	SARC=1; CESC=1; STAD=1; COAD=1	2	3	0	NA	NA	NA	NA	NA	NA	NA	NA	NA
NA	CUL1	4	4	0	no	STAD=2; SARC=1; COAD=1	3	1	0	NA	NA	NA	NA	NA	NA	NA	NA	NA
NA	PYCR1	4	4	0	no	UCEC=2; SARC=1; CESC=1	4	0	3	NA	NA	NA	NA	NA	NA	NA	NA	NA
NA	SLC25A6	4	4	0	no	UCEC=2; SARC=1; HNSC=1	0	0	4	NA	NA	NA	NA	NA	NA	NA	NA	NA
NA	PLEKHA5	4	4	0	no	OV=1; COAD=1; LUAD=1; UCEC=1	1	1	2	NA	NA	NA	NA	NA	NA	NA	NA	NA
NA	DNM1L	4	4	0	no	OV=1; STAD=1; PRAD=1; LUSC=1	2	2	1	NA	NA	NA	NA	NA	NA	NA	NA	NA
NA	BCL2L2-PABPN1,PABPN1	4	4	0	no,no	UCEC=2; OV=1; HNSC=1	1	1	2	NA	NA	NA	NA	NA	NA	NA	NA	NA
NA	ARHGEF11	4	4	0	no	OV=1; STAD=1; LUSC=1; BRCA=1	2	6	1	NA	NA	NA	NA	NA	NA	NA	NA	NA
NA	IARS2	4	4	0	no	OV=1; LIHC=1; STAD=1; BLCA=1	1	3	0	NA	NA	NA	NA	NA	NA	NA	NA	NA
NA	PREPL	4	4	0	no	UCEC=2; OV=1; LUSC=1	4	0	0	NA	NA	NA	NA	NA	NA	NA	NA	NA
NA	ACTR10	4	4	0	no	STAD=2; LUAD=1; UCEC=1	4	0	1	NA	NA	NA	NA	NA	NA	NA	NA	NA
NA	ZFYVE26	4	4	0	no	STAD=2; COAD=1; LUAD=1	2	0	2	NA	NA	NA	NA	NA	NA	NA	NA	NA
NA	RBBP7	4	4	0	no	OV=1; KIRP=1; COAD=1; BRCA=1	4	0	1	NA	NA	NA	NA	NA	NA	NA	NA	NA
NA	UBL7	4	4	0	no	UCEC=2; KIRP=1; STAD=1	3	1	1	NA	NA	NA	NA	NA	NA	NA	NA	NA
NA	VAC14	4	4	0	no	KIRP=1; BLCA=1; LUSC=1; HNSC=1	3	1	0	NA	NA	NA	NA	NA	NA	NA	NA	NA
NA	CLUH	4	4	0	no	KIRP=1; CESC=1; BLCA=1; LUSC=1	1	3	3	NA	NA	NA	NA	NA	NA	NA	NA	NA
NA	PEX14	4	4	0	no	STAD=2; KIRP=1; UCEC=1	5	0	1	NA	NA	NA	NA	NA	NA	NA	NA	NA
NA	ECI2	4	4	0	no	KIRP=1; COAD=1; PRAD=1; BRCA=1	4	0	1	NA	NA	NA	NA	NA	NA	NA	NA	NA
NA	FAM20C	4	4	0	no	UCEC=2; KIRP=1; BRCA=1	1	4	2	NA	NA	NA	NA	NA	NA	NA	NA	NA
NA	MYBL2	4	4	0	no	STAD=2; COAD=1; LUAD=1	2	0	3	NA	NA	NA	NA	NA	NA	NA	NA	NA
NA	ACSL1	4	4	0	no	LUAD=2; KIRP=1; UCEC=1	0	1	9	NA	NA	NA	NA	NA	NA	NA	NA	NA
NA	PATJ	4	4	0	no	KIRP=1; STAD=1; BLCA=1; HNSC=1	1	4	1	NA	NA	NA	NA	NA	NA	NA	NA	NA
NA	VPS28	4	4	0	no	LUAD=2; KIRP=1; COAD=1	3	2	6	NA	NA	NA	NA	NA	NA	NA	NA	NA
NA	ENTPD1-AS1	4	4	0	no	UCEC=2; KIRP=1; BRCA=1	0	1	3	NA	NA	NA	NA	NA	NA	NA	NA	NA
NA	PCGF5	4	4	0	no	COAD=2; CESC=1; STAD=1	3	1	0	NA	NA	NA	NA	NA	NA	NA	NA	NA
NA	NDUFA12	4	4	0	no	CESC=2; STAD=1; LUSC=1	1	0	6	NA	NA	NA	NA	NA	NA	NA	NA	NA
NA	CDC16	4	4	0	no	CESC=1; HNSC=1; LUAD=1; UCEC=1	3	1	0	NA	NA	NA	NA	NA	NA	NA	NA	NA
NA	RPA1	4	4	0	no	CESC=1; COAD=1; LGG=1; UCEC=1	0	2	3	NA	NA	NA	NA	NA	NA	NA	NA	NA
NA	PRMT1	4	4	0	no	LUAD=2; CESC=1; UCEC=1	3	2	1	NA	NA	NA	NA	NA	NA	NA	NA	NA
NA	MRPL9	4	4	0	no	UCEC=2; CESC=1; LUSC=1	0	3	3	NA	NA	NA	NA	NA	NA	NA	NA	NA
NA	ENO1	4	4	0	no	CESC=1; LGG=1; LUAD=1; UCEC=1	1	2	3	NA	NA	NA	NA	NA	NA	NA	NA	NA
NA	RRBP1	4	4	0	no	CESC=3; STAD=1	1	3	2	NA	NA	NA	NA	NA	NA	NA	NA	NA
NA	DIDO1	4	4	0	no	CESC=1; LIHC=1; LUAD=1; BRCA=1	1	1	2	NA	NA	NA	NA	NA	NA	NA	NA	NA
NA	SPTBN1	4	4	0	no	CESC=1; STAD=1; COAD=1; UCEC=1	3	1	0	NA	NA	NA	NA	NA	NA	NA	NA	NA
NA	SRPRB	4	4	0	no	CESC=1; STAD=1; UCEC=1; BRCA=1	3	2	1	NA	NA	NA	NA	NA	NA	NA	NA	NA
NA	KDM3B	4	4	0	no	CESC=2; STAD=1; UCEC=1	2	2	1	NA	NA	NA	NA	NA	NA	NA	NA	NA
NA	AMD1	4	4	0	no	UCEC=2; CESC=1; LUSC=1	1	5	0	NA	NA	NA	NA	NA	NA	NA	NA	NA
NA	RARG	4	4	0	no	STAD=1; BLCA=1; COAD=1; LUSC=1	1	1	4	NA	NA	NA	NA	NA	NA	NA	NA	NA
NA	STRBP	4	4	0	no	CESC=1; BLCA=1; UCEC=1; BRCA=1	4	0	0	NA	NA	NA	NA	NA	NA	NA	NA	NA
NA	PLIN2	4	4	0	no	CESC=1; BLCA=1; HNSC=1; UCEC=1	3	3	0	NA	NA	NA	NA	NA	NA	NA	NA	NA
NA	CASK	4	4	0	no	CESC=1; KIRC=1; STAD=1; UCEC=1	3	2	0	NA	NA	NA	NA	NA	NA	NA	NA	NA
NA	AKT1S1,PNKP	4	4	0	no,no	CESC=1; STAD=1; BLCA=1; UCEC=1	2	1	4	NA	NA	NA	NA	NA	NA	NA	NA	NA
NA	AC244197.3,IDS	4	4	0	no,no	CESC=1; STAD=1; COAD=1; HNSC=1	2	3	0	NA	NA	NA	NA	NA	NA	NA	NA	NA
NA	PIH1D1	4	4	0	no	UCEC=3; CESC=1	0	0	4	NA	NA	NA	NA	NA	NA	NA	NA	NA
NA	VIRMA	4	4	0	no	CESC=1; COAD=1; HNSC=1; LUAD=1	0	5	0	NA	NA	NA	NA	NA	NA	NA	NA	NA
NA	ATP5F1B	4	4	0	no	KIRC=1; STAD=1; LGG=1; UCEC=1	4	1	3	NA	NA	NA	NA	NA	NA	NA	NA	NA
NA	USP3	4	4	0	no	STAD=2; KIRC=1; UCEC=1	1	1	2	NA	NA	NA	NA	NA	NA	NA	NA	NA
NA	PKD1P6	4	4	0	no	KIRC=1; PRAD=1; LUSC=1; LUAD=1	1	1	2	NA	NA	NA	NA	NA	NA	NA	NA	NA
NA	AP2M1	4	4	0	no	STAD=1; COAD=1; LUAD=1; UCEC=1	4	0	1	NA	NA	NA	NA	NA	NA	NA	NA	NA
NA	AFG3L2	4	4	0	no	UCEC=2; KIRC=1; COAD=1	1	1	2	NA	NA	NA	NA	NA	NA	NA	NA	NA
NA	PRRC2C	4	4	0	no	KIRC=1; COAD=1; LGG=1; UCEC=1	4	1	1	NA	NA	NA	NA	NA	NA	NA	NA	NA
NA	EIF3L	4	4	0	no	KIRC=1; LUSC=1; UCEC=1; BRCA=1	3	1	4	NA	NA	NA	NA	NA	NA	NA	NA	NA
NA	RPL31	4	4	0	no	UCEC=2; KIRC=1; COAD=1	1	2	1	NA	NA	NA	NA	NA	NA	NA	NA	NA
NA	AARS2	4	4	0	no	KIRC=1; STAD=1; LUSC=1; LUAD=1	5	0	0	NA	NA	NA	NA	NA	NA	NA	NA	NA
NA	IDO1	4	4	0	no	UCEC=2; KIRC=1; HNSC=1	3	1	2	NA	NA	NA	NA	NA	NA	NA	NA	NA
NA	CCNL2	4	4	0	no	BRCA=2; STAD=1; LGG=1	3	4	0	NA	NA	NA	NA	NA	NA	NA	NA	NA
NA	DBN1	4	4	0	no	LUAD=2; KIRC=1; BRCA=1	2	1	1	NA	NA	NA	NA	NA	NA	NA	NA	NA
NA	PDXK	4	4	0	no	UCEC=2; KIRC=1; LIHC=1	1	0	5	NA	NA	NA	NA	NA	NA	NA	NA	NA
NA	PCCB	4	4	0	no	UCEC=3; KIRC=1	3	1	1	NA	NA	NA	NA	NA	NA	NA	NA	NA
NA	CYFIP1	4	4	0	no	KIRC=1; LUAD=1; UCEC=1; BRCA=1	3	0	2	NA	NA	NA	NA	NA	NA	NA	NA	NA
NA	SOAT1	4	4	0	no	LUAD=3; LUSC=1	2	2	0	NA	NA	NA	NA	NA	NA	NA	NA	NA
NA	SUPT6H	4	4	0	no	LIHC=1; LUSC=1; HNSC=1; UCEC=1	0	3	1	NA	NA	NA	NA	NA	NA	NA	NA	NA
NA	PSEN1	4	4	0	no	LUAD=2; BLCA=1; LUSC=1	2	1	1	NA	NA	NA	NA	NA	NA	NA	NA	NA
NA	AC092073.1,GPI	4	4	0	no,no	UCEC=2; LIHC=1; LUAD=1	2	4	3	NA	NA	NA	NA	NA	NA	NA	NA	NA
NA	CREB3L3	4	4	0	no	LIHC=4	4	4	0	NA	NA	NA	NA	NA	NA	NA	NA	NA
NA	C3	4	4	0	no	BLCA=1; THCA=1; LUSC=1; LGG=1	0	3	1	NA	NA	NA	NA	NA	NA	NA	NA	NA
NA	ELAVL1	4	4	0	no	BLCA=1; COAD=1; LUSC=1; UCEC=1	3	3	1	NA	NA	NA	NA	NA	NA	NA	NA	NA
NA	MICALL1	4	4	0	no	LIHC=1; BLCA=1; LUSC=1; BRCA=1	0	4	0	NA	NA	NA	NA	NA	NA	NA	NA	NA
NA	MVP	4	4	0	no	LIHC=1; STAD=1; HNSC=1; UCEC=1	3	2	2	NA	NA	NA	NA	NA	NA	NA	NA	NA
NA	PRPF40A	4	4	0	no	BLCA=1; COAD=1; LUSC=1; HNSC=1	3	1	0	NA	NA	NA	NA	NA	NA	NA	NA	NA
NA	GIGYF2	4	4	0	no	UCEC=3; BLCA=1	3	1	0	NA	NA	NA	NA	NA	NA	NA	NA	NA
NA	IQCB1	4	4	0	no	BLCA=1; LUSC=1; LUAD=1; UCEC=1	2	3	2	NA	NA	NA	NA	NA	NA	NA	NA	NA
NA	SEMA3F	4	4	0	no	BLCA=2; LUSC=1; BRCA=1	2	1	1	NA	NA	NA	NA	NA	NA	NA	NA	NA
NA	ITGB1	4	4	0	no	STAD=2; UCEC=2	0	3	2	NA	NA	NA	NA	NA	NA	NA	NA	NA
NA	NAP1L4	4	4	0	no	BRCA=2; STAD=1; UCEC=1	2	2	0	NA	NA	NA	NA	NA	NA	NA	NA	NA
NA	KHDRBS3	4	4	0	no	UCEC=2; BLCA=1; LUAD=1	7	1	1	NA	NA	NA	NA	NA	NA	NA	NA	NA
NA	CMAS	4	4	0	no	STAD=1; BLCA=1; LGG=1; LUAD=1	5	3	0	NA	NA	NA	NA	NA	NA	NA	NA	NA
NA	TEP1	4	4	0	no	LUAD=3; STAD=1	1	1	2	NA	NA	NA	NA	NA	NA	NA	NA	NA
NA	MIA2	4	4	0	no	UCEC=2; STAD=1; THCA=1	3	1	0	NA	NA	NA	NA	NA	NA	NA	NA	NA
NA	JKAMP	4	4	0	no	STAD=3; UCEC=1	3	0	1	NA	NA	NA	NA	NA	NA	NA	NA	NA
NA	MTHFD1	4	4	0	no	COAD=2; STAD=1; BRCA=1	3	3	2	NA	NA	NA	NA	NA	NA	NA	NA	NA
NA	LPCAT4	4	4	0	no	STAD=2; LUAD=1; UCEC=1	6	3	0	NA	NA	NA	NA	NA	NA	NA	NA	NA
NA	TLE3	4	4	0	no	STAD=1; COAD=1; PRAD=1; LUSC=1	2	0	2	NA	NA	NA	NA	NA	NA	NA	NA	NA
NA	WWP2	4	4	0	no	LUAD=2; STAD=1; PRAD=1	2	0	2	NA	NA	NA	NA	NA	NA	NA	NA	NA
NA	PHB2	4	4	0	no	UCEC=2; BLCA=1; BRCA=1	4	0	1	NA	NA	NA	NA	NA	NA	NA	NA	NA
NA	PSMC5	4	4	0	no	STAD=1; COAD=1; THCA=1; BRCA=1	2	2	1	NA	NA	NA	NA	NA	NA	NA	NA	NA
NA	WDR45B	4	4	0	no	STAD=2; LUSC=1; UCEC=1	2	4	3	NA	NA	NA	NA	NA	NA	NA	NA	NA
NA	ROCK1	4	4	0	no	STAD=1; COAD=1; LUSC=1; LUAD=1	4	1	0	NA	NA	NA	NA	NA	NA	NA	NA	NA
NA	CC2D1A	4	4	0	no	STAD=1; COAD=1; LUSC=1; UCEC=1	2	1	1	NA	NA	NA	NA	NA	NA	NA	NA	NA
NA	DDA1	4	4	0	no	STAD=1; BLCA=1; COAD=1; LUSC=1	5	3	1	NA	NA	NA	NA	NA	NA	NA	NA	NA
NA	WDR62	4	4	0	no	STAD=1; BLCA=1; LUSC=1; BRCA=1	1	1	2	NA	NA	NA	NA	NA	NA	NA	NA	NA
NA	CLASRP	4	4	0	no	STAD=1; COAD=1; HNSC=1; LUAD=1	2	0	4	NA	NA	NA	NA	NA	NA	NA	NA	NA
NA	RPS9	4	4	0	no	STAD=1; BLCA=1; COAD=1; PRAD=1	0	4	1	NA	NA	NA	NA	NA	NA	NA	NA	NA
NA	PSMD13	4	4	0	no	UCEC=2; HNSC=1; BRCA=1	3	2	0	NA	NA	NA	NA	NA	NA	NA	NA	NA
NA	IPO8	4	4	0	no	LUAD=2; COAD=1; HNSC=1	1	1	2	NA	NA	NA	NA	NA	NA	NA	NA	NA
NA	DHX9	4	4	0	no	UCEC=2; STAD=1; HNSC=1	2	4	1	NA	NA	NA	NA	NA	NA	NA	NA	NA
NA	AC009690.1,HEXA	4	4	0	no,no	COAD=1; HNSC=1; UCEC=1; BRCA=1	4	0	2	NA	NA	NA	NA	NA	NA	NA	NA	NA
NA	HNRNPU	4	4	0	no	UCEC=3; STAD=1	4	3	1	NA	NA	NA	NA	NA	NA	NA	NA	NA
NA	DNTTIP1	4	4	0	no	STAD=1; COAD=1; THCA=1; UCEC=1	2	2	0	NA	NA	NA	NA	NA	NA	NA	NA	NA
NA	ZMYND8	4	4	0	no	UCEC=2; STAD=1; LUSC=1	1	1	3	NA	NA	NA	NA	NA	NA	NA	NA	NA
NA	AP000311.1,ATP5PO	4	4	0	no,no	STAD=2; LUAD=1; UCEC=1	3	1	0	NA	NA	NA	NA	NA	NA	NA	NA	NA
NA	COL6A1	4	4	0	no	STAD=2; LUAD=1; UCEC=1	3	1	4	NA	NA	NA	NA	NA	NA	NA	NA	NA
NA	CAPN2	4	4	0	no	LUSC=2; COAD=1; BRCA=1	3	0	1	NA	NA	NA	NA	NA	NA	NA	NA	NA
NA	SELENOO	4	4	0	no	STAD=1; BLCA=1; PRAD=1; UCEC=1	1	2	3	NA	NA	NA	NA	NA	NA	NA	NA	NA
NA	STAT1	4	4	0	no	STAD=1; BLCA=1; HNSC=1; LGG=1	4	2	1	NA	NA	NA	NA	NA	NA	NA	NA	NA
NA	BMPR2	4	4	0	no	UCEC=2; STAD=1; COAD=1	2	1	3	NA	NA	NA	NA	NA	NA	NA	NA	NA
NA	PPP1R7	4	4	0	no	UCEC=2; STAD=1; BLCA=1	4	1	0	NA	NA	NA	NA	NA	NA	NA	NA	NA
NA	THUMPD2	4	4	0	no	STAD=2; BLCA=1; UCEC=1	2	2	0	NA	NA	NA	NA	NA	NA	NA	NA	NA
NA	AUP1	4	4	0	no	STAD=1; LUSC=1; HNSC=1; LUAD=1	3	3	2	NA	NA	NA	NA	NA	NA	NA	NA	NA
NA	DALRD3	4	4	0	no	STAD=1; BLCA=1; UCEC=1; BRCA=1	2	2	0	NA	NA	NA	NA	NA	NA	NA	NA	NA
NA	POLR2B	4	4	0	no	STAD=1; LUSC=1; UCEC=1; BRCA=1	3	0	1	NA	NA	NA	NA	NA	NA	NA	NA	NA
NA	PHACTR2	4	4	0	no	LUSC=2; STAD=1; UCEC=1	1	2	4	NA	NA	NA	NA	NA	NA	NA	NA	NA
NA	SNX14	4	4	0	no	UCEC=2; STAD=1; HNSC=1	2	2	1	NA	NA	NA	NA	NA	NA	NA	NA	NA
NA	VPS52	4	4	0	no	UCEC=4	2	1	1	NA	NA	NA	NA	NA	NA	NA	NA	NA
NA	TBRG4	4	4	0	no	STAD=1; BLCA=1; LUSC=1; UCEC=1	3	4	0	NA	NA	NA	NA	NA	NA	NA	NA	NA
NA	CCZ1	4	4	0	no	COAD=2; STAD=1; LUSC=1	2	0	2	NA	NA	NA	NA	NA	NA	NA	NA	NA
NA	EFR3A	4	4	0	no	STAD=3; COAD=1	2	1	1	NA	NA	NA	NA	NA	NA	NA	NA	NA
NA	SLC20A2	4	4	0	no	STAD=1; LGG=1; UCEC=1; BRCA=1	4	1	0	NA	NA	NA	NA	NA	NA	NA	NA	NA
NA	WWP1	4	4	0	no	BRCA=2; STAD=1; HNSC=1	4	0	1	NA	NA	NA	NA	NA	NA	NA	NA	NA
NA	SEC16A	4	4	0	no	UCEC=2; STAD=1; BRCA=1	2	0	2	NA	NA	NA	NA	NA	NA	NA	NA	NA
NA	TRMT10B	4	4	0	no	STAD=2; COAD=1; UCEC=1	1	1	2	NA	NA	NA	NA	NA	NA	NA	NA	NA
NA	IARS	4	4	0	no	HNSC=2; STAD=1; LUAD=1	7	0	1	NA	NA	NA	NA	NA	NA	NA	NA	NA
NA	USF1	4	4	0	no	UCEC=2; STAD=1; BRCA=1	3	1	0	NA	NA	NA	NA	NA	NA	NA	NA	NA
NA	PSMA3	4	4	0	no	UCEC=2; STAD=1; BRCA=1	3	0	2	NA	NA	NA	NA	NA	NA	NA	NA	NA
NA	SSR1	4	4	0	no	UCEC=2; STAD=1; LUAD=1	1	1	2	NA	NA	NA	NA	NA	NA	NA	NA	NA
NA	CHCHD3	4	4	0	no	UCEC=3; STAD=1	3	1	0	NA	NA	NA	NA	NA	NA	NA	NA	NA
NA	USP25	4	4	0	no	STAD=1; LUSC=1; HNSC=1; UCEC=1	2	2	0	NA	NA	NA	NA	NA	NA	NA	NA	NA
NA	ATP8B1	4	4	0	no	STAD=1; COAD=1; LUSC=1; UCEC=1	3	1	2	NA	NA	NA	NA	NA	NA	NA	NA	NA
NA	ARMH4,PSMA3-AS1	4	4	0	no,no	STAD=2; LUSC=1; LUAD=1	6	2	0	NA	NA	NA	NA	NA	NA	NA	NA	NA
NA	HDAC2	4	4	0	no	UCEC=2; STAD=1; LUAD=1	0	3	2	NA	NA	NA	NA	NA	NA	NA	NA	NA
NA	VARS	4	4	0	no	STAD=1; COAD=1; HNSC=1; UCEC=1	4	0	1	NA	NA	NA	NA	NA	NA	NA	NA	NA
NA	MICU2	4	4	0	no	STAD=2; UCEC=1; BRCA=1	1	1	3	NA	NA	NA	NA	NA	NA	NA	NA	NA
NA	FXR2	4	4	0	no	LUSC=3; UCEC=1	0	3	1	NA	NA	NA	NA	NA	NA	NA	NA	NA
NA	NDUFS1	4	4	0	no	LUAD=2; STAD=1; LUSC=1	1	4	1	NA	NA	NA	NA	NA	NA	NA	NA	NA
NA	EHBP1	4	4	0	no	STAD=1; LUSC=1; LUAD=1; UCEC=1	0	3	1	NA	NA	NA	NA	NA	NA	NA	NA	NA
NA	CCT7	4	4	0	no	STAD=1; BLCA=1; UCEC=1; BRCA=1	5	2	4	NA	NA	NA	NA	NA	NA	NA	NA	NA
NA	CDC123	4	4	0	no	UCEC=2; BLCA=1; LUAD=1	3	1	1	NA	NA	NA	NA	NA	NA	NA	NA	NA
NA	PFKP	4	4	0	no	UCEC=2; BLCA=1; LUSC=1	1	3	2	NA	NA	NA	NA	NA	NA	NA	NA	NA
NA	HSPA8	4	4	0	no	UCEC=2; BLCA=1; LUAD=1	1	7	2	NA	NA	NA	NA	NA	NA	NA	NA	NA
NA	MGA	4	4	0	no	LUAD=2; BLCA=1; COAD=1	2	0	2	NA	NA	NA	NA	NA	NA	NA	NA	NA
NA	RNF40	4	4	0	no	UCEC=3; BLCA=1	2	5	1	NA	NA	NA	NA	NA	NA	NA	NA	NA
NA	ATP6V1A	4	4	0	no	LUSC=2; LUAD=1; UCEC=1	3	3	1	NA	NA	NA	NA	NA	NA	NA	NA	NA
NA	AC079594.2,IFT80	4	4	0	no,no	UCEC=2; LUSC=1; LUAD=1	2	2	0	NA	NA	NA	NA	NA	NA	NA	NA	NA
NA	ACBD6	4	4	0	no	BLCA=2; HNSC=1; UCEC=1	0	2	2	NA	NA	NA	NA	NA	NA	NA	NA	NA
NA	NELFCD	4	4	0	no	BLCA=2; UCEC=2	1	3	0	NA	NA	NA	NA	NA	NA	NA	NA	NA
NA	ATXN10	4	4	0	no	LUSC=2; BLCA=1; UCEC=1	3	4	0	NA	NA	NA	NA	NA	NA	NA	NA	NA
NA	IMPDH2	4	4	0	no	BLCA=1; COAD=1; LUAD=1; UCEC=1	2	2	2	NA	NA	NA	NA	NA	NA	NA	NA	NA
NA	FBN2	4	4	0	no	BLCA=1; LUSC=1; UCEC=1; BRCA=1	3	1	1	NA	NA	NA	NA	NA	NA	NA	NA	NA
NA	DLD	4	4	0	no	LUSC=2; BLCA=1; UCEC=1	1	3	2	NA	NA	NA	NA	NA	NA	NA	NA	NA
NA	HNRNPK	4	4	0	no	COAD=3; BLCA=1	1	2	4	NA	NA	NA	NA	NA	NA	NA	NA	NA
NA	ANXA7	4	4	0	no	BLCA=2; UCEC=2	2	3	1	NA	NA	NA	NA	NA	NA	NA	NA	NA
NA	AC023055.1,SARNP	4	4	0	no,no	BLCA=2; UCEC=2	2	1	1	NA	NA	NA	NA	NA	NA	NA	NA	NA
NA	PSMC6	4	4	0	no	BLCA=1; PRAD=1; LUAD=1; UCEC=1	4	0	0	NA	NA	NA	NA	NA	NA	NA	NA	NA
NA	COL17A1	4	4	0	no	HNSC=3; COAD=1	3	3	0	NA	NA	NA	NA	NA	NA	NA	NA	NA
NA	DGKZ	4	4	0	no	UCEC=3; COAD=1	2	1	1	NA	NA	NA	NA	NA	NA	NA	NA	NA
NA	ETFA	4	4	0	no	LUSC=2; COAD=1; HNSC=1	3	0	1	NA	NA	NA	NA	NA	NA	NA	NA	NA
NA	NOP53	4	4	0	no	UCEC=2; COAD=1; BRCA=1	2	3	1	NA	NA	NA	NA	NA	NA	NA	NA	NA
NA	RPL13A	4	4	0	no	COAD=2; HNSC=1; LUAD=1	1	10	4	NA	NA	NA	NA	NA	NA	NA	NA	NA
NA	GPR108	4	4	0	no	UCEC=2; COAD=1; PRAD=1	1	3	0	NA	NA	NA	NA	NA	NA	NA	NA	NA
NA	KIAA1324	4	4	0	no	COAD=2; UCEC=2	1	2	6	NA	NA	NA	NA	NA	NA	NA	NA	NA
NA	GUK1	4	4	0	no	COAD=1; LUSC=1; HNSC=1; UCEC=1	2	3	7	NA	NA	NA	NA	NA	NA	NA	NA	NA
NA	ZNF622	4	4	0	no	UCEC=3; HNSC=1	3	1	0	NA	NA	NA	NA	NA	NA	NA	NA	NA
NA	CTSA	4	4	0	no	UCEC=2; COAD=1; LUSC=1	2	1	2	NA	NA	NA	NA	NA	NA	NA	NA	NA
NA	GCA	4	4	0	no	COAD=2; LUAD=1; UCEC=1	4	0	0	NA	NA	NA	NA	NA	NA	NA	NA	NA
NA	NUP188	4	4	0	no	COAD=2; LUSC=1; BRCA=1	2	1	1	NA	NA	NA	NA	NA	NA	NA	NA	NA
NA	DCAF12	4	4	0	no	COAD=2; UCEC=2	2	1	2	NA	NA	NA	NA	NA	NA	NA	NA	NA
NA	CHD3	4	4	0	no	UCEC=3; LGG=1	2	2	1	NA	NA	NA	NA	NA	NA	NA	NA	NA
NA	IGHG1,IGHG3	4	4	0	no,no	COAD=1; HNSC=1; LUAD=1; BRCA=1	3	5	0	NA	NA	NA	NA	NA	NA	NA	NA	NA
NA	CIZ1	4	4	0	no	UCEC=2; COAD=1; LUAD=1	1	2	2	NA	NA	NA	NA	NA	NA	NA	NA	NA
NA	AC004922.1,ARPC1A	4	4	0	no,no	UCEC=3; COAD=1	3	2	0	NA	NA	NA	NA	NA	NA	NA	NA	NA
NA	ANTXR1	4	4	0	no	COAD=1; LUSC=1; LUAD=1; UCEC=1	2	2	0	NA	NA	NA	NA	NA	NA	NA	NA	NA
NA	RAB3GAP1	4	4	0	no	UCEC=2; COAD=1; BRCA=1	2	2	0	NA	NA	NA	NA	NA	NA	NA	NA	NA
NA	NAA15	4	4	0	no	PRAD=1; LUSC=1; LUAD=1; UCEC=1	8	1	0	NA	NA	NA	NA	NA	NA	NA	NA	NA
NA	ANPEP	4	4	0	no	UCEC=3; LUAD=1	2	5	1	NA	NA	NA	NA	NA	NA	NA	NA	NA
NA	STT3A	4	4	0	no	LUSC=1; HNSC=1; LUAD=1; UCEC=1	3	0	1	NA	NA	NA	NA	NA	NA	NA	NA	NA
NA	AL022238.4,SGSM3	4	4	0	no,no	UCEC=3; LUAD=1	0	3	1	NA	NA	NA	NA	NA	NA	NA	NA	NA
NA	MED13	4	4	0	no	LUSC=2; LUAD=1; UCEC=1	2	0	2	NA	NA	NA	NA	NA	NA	NA	NA	NA
NA	PSMC4	4	4	0	no	UCEC=2; LUSC=1; LUAD=1	1	3	1	NA	NA	NA	NA	NA	NA	NA	NA	NA
NA	SYMPK	4	4	0	no	LUSC=4	1	0	9	NA	NA	NA	NA	NA	NA	NA	NA	NA
NA	AC010619.1,ALDH16A1	4	4	0	no,no	LUSC=2; UCEC=2	2	2	4	NA	NA	NA	NA	NA	NA	NA	NA	NA
NA	CERS4	4	4	0	no	HNSC=2; LUSC=1; BRCA=1	4	3	0	NA	NA	NA	NA	NA	NA	NA	NA	NA
NA	IRF6	4	4	0	no	LUSC=1; HNSC=1; LUAD=1; UCEC=1	1	4	0	NA	NA	NA	NA	NA	NA	NA	NA	NA
NA	ARF5	4	4	0	no	LUSC=3; LUAD=1	3	1	1	NA	NA	NA	NA	NA	NA	NA	NA	NA
NA	WDR60	4	4	0	no	LUSC=2; UCEC=2	1	1	2	NA	NA	NA	NA	NA	NA	NA	NA	NA
NA	PUM2	4	4	0	no	LUSC=1; LGG=1; LUAD=1; UCEC=1	3	3	1	NA	NA	NA	NA	NA	NA	NA	NA	NA
NA	OS9	4	4	0	no	BRCA=2; LUSC=1; UCEC=1	2	3	1	NA	NA	NA	NA	NA	NA	NA	NA	NA
NA	ITGA2	4	4	0	no	LUAD=3; HNSC=1	2	1	1	NA	NA	NA	NA	NA	NA	NA	NA	NA
NA	SH2B1	4	4	0	no	UCEC=2; LGG=1; LUAD=1	3	2	0	NA	NA	NA	NA	NA	NA	NA	NA	NA
NA	COPS6	4	4	0	no	LGG=2; UCEC=2	4	0	1	NA	NA	NA	NA	NA	NA	NA	NA	NA
NA	WDR90	4	4	0	no	UCEC=3; LUAD=1	3	1	1	NA	NA	NA	NA	NA	NA	NA	NA	NA
NA	KIF1C	4	4	0	no	UCEC=2; LUAD=1; BRCA=1	2	1	4	NA	NA	NA	NA	NA	NA	NA	NA	NA
NA	VRK3	4	4	0	no	UCEC=3; LUAD=1	3	0	1	NA	NA	NA	NA	NA	NA	NA	NA	NA
NA	AP1M2	4	4	0	no	UCEC=3; LUAD=1	3	3	0	NA	NA	NA	NA	NA	NA	NA	NA	NA
NA	AC022558.2,RAMAC	4	4	0	no,no	UCEC=4	5	1	0	NA	NA	NA	NA	NA	NA	NA	NA	NA
NA	TNFSF12-TNFSF13,TNFSF13	4	4	0	no,no	UCEC=4	2	1	2	NA	NA	NA	NA	NA	NA	NA	NA	NA
NA	UBE2E3	4	4	0	no	UCEC=4	4	0	1	NA	NA	NA	NA	NA	NA	NA	NA	NA
NA	BMS1	4	3	1	no	SCLC=1; CESC=1; LUSC=1; LUAD=1	2	3	0	NA	NA	NA	NA	NA	NA	NA	NA	NA
NA	N4BP2L2	4	3	1	no	UCEC=2; SCLC=1; LUAD=1	4	0	9	NA	NA	NA	NA	NA	NA	NA	NA	NA
NA	KAT8	4	3	1	no	SCLC=1; LUSC=1; UCEC=1; BRCA=1	1	4	0	NA	NA	NA	NA	NA	NA	NA	NA	NA
NA	SDCCAG8	4	3	1	no	UCEC=2; SCLC=1; HNSC=1	3	3	0	NA	NA	NA	NA	NA	NA	NA	NA	NA
NA	XRN2	4	3	1	no	UCEC=2; SCLC=1; LGG=1	3	2	1	NA	NA	NA	NA	NA	NA	NA	NA	NA
NA	EPB41L1	4	3	1	no	SCLC=1; SKCM=1; CESC=1; STAD=1	6	2	0	NA	NA	NA	NA	NA	NA	NA	NA	NA
NA	SLC30A6	4	3	1	no	SCLC=1; BLCA=1; LUSC=1; LGG=1	2	2	1	NA	NA	NA	NA	NA	NA	NA	NA	NA
NA	HK2	4	3	1	no	SCLC=1; UCEC=2; PAAD=1	2	4	0	NA	NA	NA	NA	NA	NA	NA	NA	NA
NA	PLSCR1	4	3	1	no	SCLC=1; OV=1; COAD=1; UCEC=1	12	2	0	NA	NA	NA	NA	NA	NA	NA	NA	NA
NA	TBC1D1	4	3	1	no	SCLC=1; READ=1; ESCA=1; STAD=1	2	1	2	NA	NA	NA	NA	NA	NA	NA	NA	NA
NA	DHX29	4	3	1	no	STAD=2; SCLC=1; UCS=1	3	3	0	NA	NA	NA	NA	NA	NA	NA	NA	NA
NA	TAP1	4	3	1	no	STAD=2; SCLC=1; UCEC=1	3	3	3	NA	NA	NA	NA	NA	NA	NA	NA	NA
NA	TMEM63B	4	3	1	no	SCLC=1; PAAD=1; BLCA=1; UCEC=1	2	2	0	NA	NA	NA	NA	NA	NA	NA	NA	NA
NA	CHD7	4	3	1	no	COAD=2; SCLC=1; STAD=1	2	3	1	NA	NA	NA	NA	NA	NA	NA	NA	NA
NA	PRRC2B	4	3	1	no	SCLC=1; ESCA=1; COAD=1; LGG=1	3	4	0	NA	NA	NA	NA	NA	NA	NA	NA	NA
NA	SBNO2	4	3	1	no	OSCC=1; BLCA=1; COAD=1; UCEC=1	3	1	1	NA	NA	NA	NA	NA	NA	NA	NA	NA
NA	JAG1	4	3	1	no	OSCC=1; PAAD=1; SARC=1; BLCA=1	6	1	0	NA	NA	NA	NA	NA	NA	NA	NA	NA
NA	IWS1	4	3	1	no	OSCC=1; LIHC=1; STAD=1; LGG=1	1	1	2	NA	NA	NA	NA	NA	NA	NA	NA	NA
NA	KIAA1109	4	3	1	no	OSCC=1; PAAD=1; LUAD=1; BRCA=1	0	5	2	NA	NA	NA	NA	NA	NA	NA	NA	NA
NA	SLC38A6	4	2	2	no	SCLC=2; BLCA=1; UCEC=1	5	0	0	NA	NA	NA	NA	NA	NA	NA	NA	NA
NA	WDFY3	3	3	0	no	ESCA=1; KIRP=1; STAD=1	1	2	0	NA	NA	NA	NA	NA	NA	NA	NA	NA
NA	ALB	3	3	0	no	LIHC=3; HCC=2	5	5	9	NA	NA	NA	NA	NA	NA	NA	NA	NA
NA	PHKA2	3	3	0	no	HCC=1; LUSC=1; UCEC=1; BRCA=1	3	1	0	NA	NA	NA	NA	NA	NA	NA	NA	NA
NA	PPIC	3	3	0	no	PAAD=1; KIRP=1; CESC=1	2	1	0	NA	NA	NA	NA	NA	NA	NA	NA	NA
NA	SLC37A3	3	3	0	no	PAAD=1; STAD=1; UCEC=1	3	0	0	NA	NA	NA	NA	NA	NA	NA	NA	NA
NA	TMX2,TMX2-CTNND1	3	3	0	no,no	CHOL=1; COAD=1; UCEC=1	2	2	3	NA	NA	NA	NA	NA	NA	NA	NA	NA
NA	HADHB	3	3	0	no	CHOL=1; PAAD=1; UCEC=1	2	0	1	NA	NA	NA	NA	NA	NA	NA	NA	NA
NA	GTF2IRD1	3	3	0	no	UCEC=2; CHOL=1	1	2	1	NA	NA	NA	NA	NA	NA	NA	NA	NA
NA	NCOA6	3	3	0	no	PAAD=1; LUSC=1; LUAD=1	1	1	1	NA	NA	NA	NA	NA	NA	NA	NA	NA
NA	HDDC2	3	3	0	no	DLBC=1; STAD=1; UCEC=1	1	0	4	NA	NA	NA	NA	NA	NA	NA	NA	NA
NA	GPR137	3	3	0	no	PAAD=1; STAD=1; UCEC=1	3	0	0	NA	NA	NA	NA	NA	NA	NA	NA	NA
NA	TMSB4X	3	3	0	no	DLBC=3	1	17	4	NA	NA	NA	NA	NA	NA	NA	NA	NA
NA	ACSL5	3	3	0	no	UCS=1; BLCA=1; UCEC=1	3	0	0	NA	NA	NA	NA	NA	NA	NA	NA	NA
NA	PDE9A	3	3	0	no	UCEC=2; UCS=1	1	2	0	NA	NA	NA	NA	NA	NA	NA	NA	NA
NA	INO80B-WBP1,WBP1	3	3	0	no,no	UCS=1; BLCA=1; UCEC=1	3	1	1	NA	NA	NA	NA	NA	NA	NA	NA	NA
NA	TMF1	3	3	0	no	UCS=1; OV=1; CESC=1	3	2	0	NA	NA	NA	NA	NA	NA	NA	NA	NA
NA	NOP9	3	3	0	no	KICH=1; STAD=1; UCEC=1	3	0	0	NA	NA	NA	NA	NA	NA	NA	NA	NA
NA	AL645728.2,ATAD3A,ATAD3B	3	3	0	no,no,no	KICH=1; ESCA=1; UCEC=1	2	0	1	NA	NA	NA	NA	NA	NA	NA	NA	NA
NA	HMGB2	3	3	0	no	KICH=1; STAD=1; UCEC=1	3	1	5	NA	NA	NA	NA	NA	NA	NA	NA	NA
NA	ATG16L1	3	3	0	no	COAD=2; SARC=1	0	1	2	NA	NA	NA	NA	NA	NA	NA	NA	NA
NA	MINK1	3	3	0	no	UCEC=2; MESO=1	2	1	1	NA	NA	NA	NA	NA	NA	NA	NA	NA
NA	TUSC3	3	3	0	no	UCEC=2; MESO=1	3	1	0	NA	NA	NA	NA	NA	NA	NA	NA	NA
NA	ALDH18A1	3	3	0	no	ACC=1; CESC=1; UCEC=1	1	2	0	NA	NA	NA	NA	NA	NA	NA	NA	NA
NA	NR4A1	3	3	0	no	ACC=1; STAD=1; PRAD=1	3	1	1	NA	NA	NA	NA	NA	NA	NA	NA	NA
NA	VPS13C	3	3	0	no	ACC=1; STAD=1; LUAD=1	0	1	2	NA	NA	NA	NA	NA	NA	NA	NA	NA
NA	DECR2,NME4	3	3	0	no,no	ACC=1; COAD=1; LGG=1	5	0	0	NA	NA	NA	NA	NA	NA	NA	NA	NA
NA	AC007192.1,IFI30	3	3	0	no,no	SARC=1; LIHC=1; BLCA=1	2	1	1	NA	NA	NA	NA	NA	NA	NA	NA	NA
NA	TSPAN14	3	3	0	no	UCEC=2; SKCM=1	1	4	1	NA	NA	NA	NA	NA	NA	NA	NA	NA
NA	TMEM132A	3	3	0	no	SKCM=1; BLCA=1; UCEC=1	1	4	0	NA	NA	NA	NA	NA	NA	NA	NA	NA
NA	USP5	3	3	0	no	SKCM=1; COAD=1; UCEC=1	0	1	2	NA	NA	NA	NA	NA	NA	NA	NA	NA
NA	PPIB	3	3	0	no	SKCM=1; READ=1; KIRP=1	1	2	0	NA	NA	NA	NA	NA	NA	NA	NA	NA
NA	SNF8	3	3	0	no	SKCM=1; COAD=1; UCEC=1	1	0	3	NA	NA	NA	NA	NA	NA	NA	NA	NA
NA	BCAS3	3	3	0	no	SKCM=1; BLCA=1; LUAD=1	1	2	0	NA	NA	NA	NA	NA	NA	NA	NA	NA
NA	MFSD12	3	3	0	no	SKCM=1; READ=1; LGG=1	6	0	0	NA	NA	NA	NA	NA	NA	NA	NA	NA
NA	RBM42	3	3	0	no	SKCM=1; COAD=1; LUSC=1	1	1	1	NA	NA	NA	NA	NA	NA	NA	NA	NA
NA	EMC10	3	3	0	no	SKCM=1; STAD=1; UCEC=1	0	4	1	NA	NA	NA	NA	NA	NA	NA	NA	NA
NA	2022-03-02	3	3	0	no	SKCM=1; STAD=1; UCEC=1	3	1	2	NA	NA	NA	NA	NA	NA	NA	NA	NA
NA	B4GALT3	3	3	0	no	SKCM=1; BLCA=1; UCEC=1	0	2	2	NA	NA	NA	NA	NA	NA	NA	NA	NA
NA	PLXNA2	3	3	0	no	SKCM=1; CESC=1; STAD=1	1	1	1	NA	NA	NA	NA	NA	NA	NA	NA	NA
NA	MRPS5	3	3	0	no	SKCM=1; LIHC=1; LUSC=1	3	2	1	NA	NA	NA	NA	NA	NA	NA	NA	NA
NA	GPAA1	3	3	0	no	OV=1; CESC=1; LUAD=1	3	3	1	NA	NA	NA	NA	NA	NA	NA	NA	NA
NA	OGDHL	3	3	0	no	SKCM=1; STAD=1; LUSC=1	3	0	0	NA	NA	NA	NA	NA	NA	NA	NA	NA
NA	CKAP5	3	3	0	no	SKCM=1; CESC=1; BLCA=1	1	3	0	NA	NA	NA	NA	NA	NA	NA	NA	NA
NA	RSRC2	3	3	0	no	SKCM=1; BLCA=1; LUAD=1	3	0	0	NA	NA	NA	NA	NA	NA	NA	NA	NA
NA	DHRS4-AS1	3	3	0	no	SKCM=1; COAD=1; LUSC=1	1	0	5	NA	NA	NA	NA	NA	NA	NA	NA	NA
NA	CPT1A	3	3	0	no	SKCM=1; LIHC=1; STAD=1	1	3	0	NA	NA	NA	NA	NA	NA	NA	NA	NA
NA	DMKN	3	3	0	no	UCEC=2; SKCM=1	4	1	1	NA	NA	NA	NA	NA	NA	NA	NA	NA
NA	AC005529.1,THOC5	3	3	0	no,no	SKCM=1; TGCT=1; PRAD=1	1	2	2	NA	NA	NA	NA	NA	NA	NA	NA	NA
NA	NISCH	3	3	0	no	CESC=2; THYM=1	2	1	0	NA	NA	NA	NA	NA	NA	NA	NA	NA
NA	DOCK1	3	3	0	no	GBM=1; ESCA=1; LUAD=1	1	2	0	NA	NA	NA	NA	NA	NA	NA	NA	NA
NA	C11orf49	3	3	0	no	KIRP=1; HNSC=1; UCEC=1	2	0	2	NA	NA	NA	NA	NA	NA	NA	NA	NA
NA	NUBP2	3	3	0	no	GBM=1; LUSC=1; UCEC=1	2	0	1	NA	NA	NA	NA	NA	NA	NA	NA	NA
NA	ABCA3	3	3	0	no	GBM=1; LUSC=1; LUAD=1	2	1	3	NA	NA	NA	NA	NA	NA	NA	NA	NA
NA	ACSF2	3	3	0	no	GBM=1; KIRP=1; LUSC=1	1	2	2	NA	NA	NA	NA	NA	NA	NA	NA	NA
NA	PIGK	3	3	0	no	GBM=1; STAD=1; UCEC=1	3	1	0	NA	NA	NA	NA	NA	NA	NA	NA	NA
NA	TAF4	3	3	0	no	GBM=1; STAD=1; LGG=1	2	1	0	NA	NA	NA	NA	NA	NA	NA	NA	NA
NA	SUCLG1	3	3	0	no	KIRP=1; LIHC=1; COAD=1	3	1	2	NA	NA	NA	NA	NA	NA	NA	NA	NA
NA	FBXO8	3	3	0	no	GBM=1; LUSC=1; HNSC=1	2	0	1	NA	NA	NA	NA	NA	NA	NA	NA	NA
NA	AL136419.1,DHRS4L2	3	3	0	no,no	GBM=1; LIHC=1; LUSC=1	0	1	3	NA	NA	NA	NA	NA	NA	NA	NA	NA
NA	AC011462.1,BCKDHA	3	3	0	no,no	GBM=1; ESCA=1; BRCA=1	3	0	0	NA	NA	NA	NA	NA	NA	NA	NA	NA
NA	CNOT1	3	3	0	no	GBM=1; PAAD=1; LGG=1	1	3	1	NA	NA	NA	NA	NA	NA	NA	NA	NA
NA	CHUK	3	3	0	no	READ=1; LUSC=1; LUAD=1	1	2	0	NA	NA	NA	NA	NA	NA	NA	NA	NA
NA	SHOC2	3	3	0	no	LUAD=2; READ=1	1	2	0	NA	NA	NA	NA	NA	NA	NA	NA	NA
NA	ST14	3	3	0	no	READ=1; STAD=1; UCEC=1	2	1	1	NA	NA	NA	NA	NA	NA	NA	NA	NA
NA	SERGEF	3	3	0	no	READ=1; CESC=1; LUSC=1	1	0	2	NA	NA	NA	NA	NA	NA	NA	NA	NA
NA	KIF21A	3	3	0	no	READ=1; STAD=1; LUSC=1	1	2	0	NA	NA	NA	NA	NA	NA	NA	NA	NA
NA	ERO1A	3	3	0	no	READ=1; KIRC=1; HNSC=1	1	2	1	NA	NA	NA	NA	NA	NA	NA	NA	NA
NA	CSK	3	3	0	no	READ=1; OV=1; UCEC=1	1	2	0	NA	NA	NA	NA	NA	NA	NA	NA	NA
NA	MFGE8	3	3	0	no	UCEC=2; READ=1	5	2	2	NA	NA	NA	NA	NA	NA	NA	NA	NA
NA	NCAPD2	3	3	0	no	CESC=1; LUSC=1; HNSC=1	1	1	1	NA	NA	NA	NA	NA	NA	NA	NA	NA
NA	ZC3H18	3	3	0	no	READ=1; CESC=1; UCEC=1	3	0	0	NA	NA	NA	NA	NA	NA	NA	NA	NA
NA	DIS3	3	3	0	no	CESC=1; LUSC=1; LUAD=1	2	1	1	NA	NA	NA	NA	NA	NA	NA	NA	NA
NA	SAFB	3	3	0	no	READ=1; PRAD=1; LUSC=1	3	0	0	NA	NA	NA	NA	NA	NA	NA	NA	NA
NA	DARS2	3	3	0	no	READ=1; CESC=1; UCEC=1	0	1	2	NA	NA	NA	NA	NA	NA	NA	NA	NA
NA	MIA3	3	3	0	no	READ=1; UCEC=1; BRCA=1	2	3	0	NA	NA	NA	NA	NA	NA	NA	NA	NA
NA	PUM1	3	3	0	no	READ=1; BLCA=1; LUAD=1	2	1	2	NA	NA	NA	NA	NA	NA	NA	NA	NA
NA	AKR1A1	3	3	0	no	READ=1; STAD=1; UCEC=1	6	1	1	NA	NA	NA	NA	NA	NA	NA	NA	NA
NA	GBP3	3	3	0	no	READ=1; STAD=1; BRCA=1	2	0	2	NA	NA	NA	NA	NA	NA	NA	NA	NA
NA	SON	3	3	0	no	UCEC=2; READ=1	0	6	0	NA	NA	NA	NA	NA	NA	NA	NA	NA
NA	MMADHC	3	3	0	no	READ=1; LUSC=1; BRCA=1	2	1	1	NA	NA	NA	NA	NA	NA	NA	NA	NA
NA	FARSB	3	3	0	no	READ=1; LUAD=1; UCEC=1	0	0	3	NA	NA	NA	NA	NA	NA	NA	NA	NA
NA	CFAP36	3	3	0	no	UCEC=2; READ=1	3	1	0	NA	NA	NA	NA	NA	NA	NA	NA	NA
NA	CDS1	3	3	0	no	READ=1; COAD=1; HNSC=1	5	0	0	NA	NA	NA	NA	NA	NA	NA	NA	NA
NA	PDLIM5	3	3	0	no	READ=1; STAD=1; UCEC=1	0	1	2	NA	NA	NA	NA	NA	NA	NA	NA	NA
NA	SFT2D1	3	3	0	no	UCEC=2; READ=1	4	0	0	NA	NA	NA	NA	NA	NA	NA	NA	NA
NA	AC079781.5,ASNS	3	3	0	no,no	READ=1; LUAD=1; UCEC=1	2	1	1	NA	NA	NA	NA	NA	NA	NA	NA	NA
NA	ARFGEF1	3	3	0	no	READ=1; STAD=1; HNSC=1	1	2	1	NA	NA	NA	NA	NA	NA	NA	NA	NA
NA	MORC4	3	3	0	no	LUAD=2; READ=1	3	0	1	NA	NA	NA	NA	NA	NA	NA	NA	NA
NA	SPINT2	3	3	0	no	READ=1; STAD=1; UCEC=1	0	2	1	NA	NA	NA	NA	NA	NA	NA	NA	NA
NA	TRMU	3	3	0	no	READ=1; TGCT=1; BLCA=1	3	0	0	NA	NA	NA	NA	NA	NA	NA	NA	NA
NA	DNAJC21	3	3	0	no	READ=1; LUAD=1; UCEC=1	3	1	0	NA	NA	NA	NA	NA	NA	NA	NA	NA
NA	HNRNPUL2,HNRNPUL2-BSCL2	3	3	0	no,no	READ=1; KIRC=1; BLCA=1	1	2	0	NA	NA	NA	NA	NA	NA	NA	NA	NA
NA	PDIA3	3	3	0	no	READ=1; LUSC=1; UCEC=1	3	1	0	NA	NA	NA	NA	NA	NA	NA	NA	NA
NA	ITGB2	3	3	0	no	PAAD=2; READ=1	0	1	3	NA	NA	NA	NA	NA	NA	NA	NA	NA
NA	SUMO1	3	3	0	no	READ=1; CESC=1; LUSC=1	0	4	1	NA	NA	NA	NA	NA	NA	NA	NA	NA
NA	UBC	3	3	0	no	READ=1; CESC=1; HNSC=1	0	2	4	NA	NA	NA	NA	NA	NA	NA	NA	NA
NA	NEURL4	3	3	0	no	READ=1; HNSC=1; BRCA=1	0	1	2	NA	NA	NA	NA	NA	NA	NA	NA	NA
NA	SCAF1	3	3	0	no	LUAD=2; TGCT=1	7	0	1	NA	NA	NA	NA	NA	NA	NA	NA	NA
NA	HAUS6	3	3	0	no	TGCT=1; STAD=1; UCEC=1	2	1	0	NA	NA	NA	NA	NA	NA	NA	NA	NA
NA	HSPA14	3	3	0	no	UCEC=2; ESCA=1	2	1	1	NA	NA	NA	NA	NA	NA	NA	NA	NA
NA	CCNY	3	3	0	no	ESCA=1; PAAD=1; LUSC=1	5	3	0	NA	NA	NA	NA	NA	NA	NA	NA	NA
NA	MUC5B	3	3	0	no	ESCA=1; STAD=1; UCEC=1	2	2	2	NA	NA	NA	NA	NA	NA	NA	NA	NA
NA	PPFIA1	3	3	0	no	ESCA=1; CESC=1; LUAD=1	3	0	1	NA	NA	NA	NA	NA	NA	NA	NA	NA
NA	PIDD1	3	3	0	no	ESCA=1; CESC=1; UCEC=1	1	1	1	NA	NA	NA	NA	NA	NA	NA	NA	NA
NA	BAZ2A	3	3	0	no	ESCA=1; BLCA=1; LUSC=1	1	1	2	NA	NA	NA	NA	NA	NA	NA	NA	NA
NA	SNX6	3	3	0	no	ESCA=1; COAD=1; UCEC=1	2	1	0	NA	NA	NA	NA	NA	NA	NA	NA	NA
NA	ITPK1	3	3	0	no	ESCA=1; LUSC=1; LGG=1	2	3	2	NA	NA	NA	NA	NA	NA	NA	NA	NA
NA	SNX1	3	3	0	no	STAD=2; ESCA=1	1	3	1	NA	NA	NA	NA	NA	NA	NA	NA	NA
NA	PIEZO1	3	3	0	no	ESCA=1; LIHC=1; UCEC=1	1	2	1	NA	NA	NA	NA	NA	NA	NA	NA	NA
NA	LGALS3BP	3	3	0	no	ESCA=1; COAD=1; UCEC=1	1	6	2	NA	NA	NA	NA	NA	NA	NA	NA	NA
NA	TBC1D16	3	3	0	no	UCEC=2; ESCA=1	2	1	0	NA	NA	NA	NA	NA	NA	NA	NA	NA
NA	PIP5K1C	3	3	0	no	ESCA=1; PAAD=1; LUAD=1	1	2	1	NA	NA	NA	NA	NA	NA	NA	NA	NA
NA	RHBDF2	3	3	0	no	CESC=1; STAD=1; LUSC=1	1	1	1	NA	NA	NA	NA	NA	NA	NA	NA	NA
NA	SCNM1	3	3	0	no	UCEC=2; ESCA=1	1	1	1	NA	NA	NA	NA	NA	NA	NA	NA	NA
NA	GAS5	3	3	0	no	ESCA=1; KIRC=1; UCEC=1	2	5	3	NA	NA	NA	NA	NA	NA	NA	NA	NA
NA	AKR7A3	3	3	0	no	STAD=2; ESCA=1	0	2	2	NA	NA	NA	NA	NA	NA	NA	NA	NA
NA	LSS	3	3	0	no	ESCA=1; LIHC=1; COAD=1	2	0	1	NA	NA	NA	NA	NA	NA	NA	NA	NA
NA	PITPNB	3	3	0	no	ESCA=1; LUSC=1; BRCA=1	4	0	0	NA	NA	NA	NA	NA	NA	NA	NA	NA
NA	ASCC2	3	3	0	no	ESCA=1; LUAD=1; UCEC=1	1	2	1	NA	NA	NA	NA	NA	NA	NA	NA	NA
NA	GRAMD4	3	3	0	no	ESCA=1; CESC=1; HNSC=1	2	0	2	NA	NA	NA	NA	NA	NA	NA	NA	NA
NA	RIF1	3	3	0	no	ESCA=1; KIRC=1; LUSC=1	0	4	0	NA	NA	NA	NA	NA	NA	NA	NA	NA
NA	SESTD1	3	3	0	no	ESCA=1; STAD=1; COAD=1	2	1	0	NA	NA	NA	NA	NA	NA	NA	NA	NA
NA	SPATS2L	3	3	0	no	ESCA=1; COAD=1; UCEC=1	1	2	1	NA	NA	NA	NA	NA	NA	NA	NA	NA
NA	GTF3C2	3	3	0	no	ESCA=2; UCEC=1	2	1	0	NA	NA	NA	NA	NA	NA	NA	NA	NA
NA	TRA2B	3	3	0	no	ESCA=1; HNSC=1; BRCA=1	2	0	2	NA	NA	NA	NA	NA	NA	NA	NA	NA
NA	GMDS	3	3	0	no	ESCA=1; COAD=1; LUAD=1	3	0	0	NA	NA	NA	NA	NA	NA	NA	NA	NA
NA	MRPL37	3	3	0	no	CESC=1; BLCA=1; HNSC=1	2	1	0	NA	NA	NA	NA	NA	NA	NA	NA	NA
NA	SLC44A4	3	3	0	no	ESCA=1; CESC=1; STAD=1	2	3	1	NA	NA	NA	NA	NA	NA	NA	NA	NA
NA	LAMB1	3	3	0	no	ESCA=1; BLCA=1; LUSC=1	3	2	0	NA	NA	NA	NA	NA	NA	NA	NA	NA
NA	MTSS1	3	3	0	no	LUSC=2; ESCA=1	1	2	1	NA	NA	NA	NA	NA	NA	NA	NA	NA
NA	DOCK5	3	3	0	no	ESCA=1; STAD=1; BLCA=1	1	2	0	NA	NA	NA	NA	NA	NA	NA	NA	NA
NA	PIGO	3	3	0	no	ESCA=1; LUSC=1; LUAD=1	4	1	2	NA	NA	NA	NA	NA	NA	NA	NA	NA
NA	SMC5	3	3	0	no	ESCA=1; STAD=1; LUSC=1	3	1	0	NA	NA	NA	NA	NA	NA	NA	NA	NA
NA	NANS	3	3	0	no	ESCA=1; COAD=1; UCEC=1	2	3	0	NA	NA	NA	NA	NA	NA	NA	NA	NA
NA	THOC2	3	3	0	no	ESCA=1; LIHC=1; STAD=1	3	0	0	NA	NA	NA	NA	NA	NA	NA	NA	NA
NA	PARD3	3	3	0	no	ESCA=1; STAD=1; UCEC=1	0	4	0	NA	NA	NA	NA	NA	NA	NA	NA	NA
NA	SCNN1A	3	3	0	no	ESCA=1; LUAD=1; UCEC=1	6	1	2	NA	NA	NA	NA	NA	NA	NA	NA	NA
NA	EIF2D	3	3	0	no	ESCA=1; BLCA=1; LUAD=1	1	1	2	NA	NA	NA	NA	NA	NA	NA	NA	NA
NA	MED15	3	3	0	no	ESCA=1; STAD=1; UCEC=1	1	0	2	NA	NA	NA	NA	NA	NA	NA	NA	NA
NA	ANKRD36C	3	3	0	no	ESCA=2; BRCA=1	6	0	0	NA	NA	NA	NA	NA	NA	NA	NA	NA
NA	TXNDC11	3	3	0	no	UCEC=2; KIRC=1	5	0	1	NA	NA	NA	NA	NA	NA	NA	NA	NA
NA	PRKCI	3	3	0	no	ESCA=1; COAD=1; LGG=1	3	0	0	NA	NA	NA	NA	NA	NA	NA	NA	NA
NA	ZCRB1	3	3	0	no	ESCA=1; CESC=1; HNSC=1	2	1	0	NA	NA	NA	NA	NA	NA	NA	NA	NA
NA	MFAP2	3	3	0	no	ESCA=1; BLCA=1; LUSC=1	0	1	2	NA	NA	NA	NA	NA	NA	NA	NA	NA
NA	FN1	3	3	0	no	KIRC=1; STAD=1; LUAD=1	3	0	0	NA	NA	NA	NA	NA	NA	NA	NA	NA
NA	DMBT1	3	3	0	no	PAAD=1; COAD=1; LUAD=1	3	0	0	NA	NA	NA	NA	NA	NA	NA	NA	NA
NA	PCSK7	3	3	0	no	PAAD=1; STAD=1; UCEC=1	1	2	0	NA	NA	NA	NA	NA	NA	NA	NA	NA
NA	AC018523.2,PSMA1	3	3	0	no,no	UCEC=2; PAAD=1	0	2	3	NA	NA	NA	NA	NA	NA	NA	NA	NA
NA	PLCB3	3	3	0	no	PAAD=1; LUSC=1; HNSC=1	2	2	1	NA	NA	NA	NA	NA	NA	NA	NA	NA
NA	TEAD4	3	3	0	no	PAAD=1; HNSC=1; LUAD=1	2	3	2	NA	NA	NA	NA	NA	NA	NA	NA	NA
NA	TMED10	3	3	0	no	PAAD=1; BLCA=1; PRAD=1	1	3	1	NA	NA	NA	NA	NA	NA	NA	NA	NA
NA	CLCN7	3	3	0	no	PAAD=1; STAD=1; UCEC=1	1	1	2	NA	NA	NA	NA	NA	NA	NA	NA	NA
NA	ABCC3	3	3	0	no	PAAD=1; SARC=1; STAD=1	1	2	0	NA	NA	NA	NA	NA	NA	NA	NA	NA
NA	HELZ	3	3	0	no	PAAD=1; LGG=1; LUAD=1	1	3	0	NA	NA	NA	NA	NA	NA	NA	NA	NA
NA	UBA2	3	3	0	no	PAAD=1; BLCA=1; LGG=1	1	3	0	NA	NA	NA	NA	NA	NA	NA	NA	NA
NA	TMEM147	3	3	0	no	UCEC=2; PAAD=1	3	2	0	NA	NA	NA	NA	NA	NA	NA	NA	NA
NA	RAP1GAP	3	3	0	no	PAAD=1; STAD=1; LUAD=1	5	0	0	NA	NA	NA	NA	NA	NA	NA	NA	NA
NA	FERMT1	3	3	0	no	PAAD=1; STAD=1; COAD=1	1	4	1	NA	NA	NA	NA	NA	NA	NA	NA	NA
NA	CCT8	3	3	0	no	PAAD=1; STAD=1; BRCA=1	0	1	5	NA	NA	NA	NA	NA	NA	NA	NA	NA
NA	SAMM50	3	3	0	no	PAAD=1; STAD=1; BLCA=1	1	2	1	NA	NA	NA	NA	NA	NA	NA	NA	NA
NA	RMND5A	3	3	0	no	PAAD=1; COAD=1; UCEC=1	1	2	0	NA	NA	NA	NA	NA	NA	NA	NA	NA
NA	YTHDC1	3	3	0	no	PAAD=1; OV=1; UCEC=1	2	0	1	NA	NA	NA	NA	NA	NA	NA	NA	NA
NA	ERBIN	3	3	0	no	PAAD=1; STAD=1; COAD=1	3	0	0	NA	NA	NA	NA	NA	NA	NA	NA	NA
NA	ULK1	3	3	0	no	LIHC=1; HNSC=1; UCEC=1	2	0	1	NA	NA	NA	NA	NA	NA	NA	NA	NA
NA	DSP	3	3	0	no	PAAD=1; LUSC=1; UCEC=1	2	1	1	NA	NA	NA	NA	NA	NA	NA	NA	NA
NA	LMBR1	3	3	0	no	PAAD=1; LIHC=1; LUSC=1	5	0	0	NA	NA	NA	NA	NA	NA	NA	NA	NA
NA	STAG3L4	3	3	0	no	PAAD=1; BLCA=1; LUSC=1	1	1	2	NA	NA	NA	NA	NA	NA	NA	NA	NA
NA	ADAM28	3	3	0	no	UCEC=2; PAAD=1	0	0	4	NA	NA	NA	NA	NA	NA	NA	NA	NA
NA	WDR34	3	3	0	no	PAAD=1; COAD=1; THCA=1	1	4	2	NA	NA	NA	NA	NA	NA	NA	NA	NA
NA	DAZAP1	3	3	0	no	LIHC=1; LUSC=1; HNSC=1	2	6	1	NA	NA	NA	NA	NA	NA	NA	NA	NA
NA	TPM2	3	3	0	no	PAAD=1; COAD=1; BRCA=1	2	1	0	NA	NA	NA	NA	NA	NA	NA	NA	NA
NA	MACROD1	3	3	0	no	PAAD=1; LUAD=1; UCEC=1	2	3	3	NA	NA	NA	NA	NA	NA	NA	NA	NA
NA	FKBP8	3	3	0	no	PAAD=1; BLCA=1; UCEC=1	0	4	0	NA	NA	NA	NA	NA	NA	NA	NA	NA
NA	RANBP3	3	3	0	no	PAAD=1; BLCA=1; COAD=1	1	0	2	NA	NA	NA	NA	NA	NA	NA	NA	NA
NA	SOD1	3	3	0	no	PAAD=1; LUSC=1; UCEC=1	1	1	2	NA	NA	NA	NA	NA	NA	NA	NA	NA
NA	SHMT2	3	3	0	no	PAAD=1; STAD=1; COAD=1	3	1	0	NA	NA	NA	NA	NA	NA	NA	NA	NA
NA	MYO1B	3	3	0	no	LIHC=1; BLCA=1; UCEC=1	2	1	1	NA	NA	NA	NA	NA	NA	NA	NA	NA
NA	SEC24B	3	3	0	no	LIHC=1; THCA=1; BRCA=1	2	1	0	NA	NA	NA	NA	NA	NA	NA	NA	NA
NA	RARS2	3	3	0	no	PAAD=1; COAD=1; LUAD=1	3	1	0	NA	NA	NA	NA	NA	NA	NA	NA	NA
NA	ANKHD1,ANKHD1-EIF4EBP3	3	3	0	no,no	LIHC=1; LUAD=1; BRCA=1	0	2	2	NA	NA	NA	NA	NA	NA	NA	NA	NA
NA	INSIG1	3	3	0	no	LIHC=1; BLCA=1; LUSC=1	2	2	0	NA	NA	NA	NA	NA	NA	NA	NA	NA
NA	AC010197.2,LDHB	3	3	0	no,no	UCEC=2; SARC=1	0	7	0	NA	NA	NA	NA	NA	NA	NA	NA	NA
NA	KHDC4	3	3	0	no	SARC=1; STAD=1; COAD=1	2	2	1	NA	NA	NA	NA	NA	NA	NA	NA	NA
NA	NADK	3	3	0	no	SARC=1; STAD=1; BLCA=1	3	1	0	NA	NA	NA	NA	NA	NA	NA	NA	NA
NA	PTPRA	3	3	0	no	SARC=1; UCEC=1; BRCA=1	1	2	0	NA	NA	NA	NA	NA	NA	NA	NA	NA
NA	CENPM	3	3	0	no	UCEC=2; SARC=1	0	4	0	NA	NA	NA	NA	NA	NA	NA	NA	NA
NA	ATP5F1A	3	3	0	no	LIHC=1; LUSC=1; UCEC=1	3	1	0	NA	NA	NA	NA	NA	NA	NA	NA	NA
NA	SUZ12P1	3	3	0	no	LIHC=1; HNSC=1; UCEC=1	1	2	0	NA	NA	NA	NA	NA	NA	NA	NA	NA
NA	AACS	3	3	0	no	SARC=1; LUSC=1; UCEC=1	3	0	0	NA	NA	NA	NA	NA	NA	NA	NA	NA
NA	TRAPPC6B	3	3	0	no	SARC=1; BLCA=1; LUAD=1	3	1	0	NA	NA	NA	NA	NA	NA	NA	NA	NA
NA	ATP5MC3	3	3	0	no	SARC=1; STAD=1; UCEC=1	2	0	4	NA	NA	NA	NA	NA	NA	NA	NA	NA
NA	OGA	3	3	0	no	OV=1; COAD=1; LUAD=1	0	2	1	NA	NA	NA	NA	NA	NA	NA	NA	NA
NA	NUDT5	3	3	0	no	BLCA=2; OV=1	3	3	0	NA	NA	NA	NA	NA	NA	NA	NA	NA
NA	NAV2	3	3	0	no	LUAD=2; OV=1	0	1	3	NA	NA	NA	NA	NA	NA	NA	NA	NA
NA	ATXN2	3	3	0	no	UCEC=2; OV=1	0	3	0	NA	NA	NA	NA	NA	NA	NA	NA	NA
NA	EIF4G2	3	3	0	no	UCEC=2; STAD=1	1	3	0	NA	NA	NA	NA	NA	NA	NA	NA	NA
NA	STRAP	3	3	0	no	OV=1; COAD=1; UCEC=1	1	0	2	NA	NA	NA	NA	NA	NA	NA	NA	NA
NA	ESYT1	3	3	0	no	OV=1; STAD=1; UCEC=1	2	1	1	NA	NA	NA	NA	NA	NA	NA	NA	NA
NA	MYL6,MYL6B	3	3	0	no,no	UCEC=2; OV=1	3	7	4	NA	NA	NA	NA	NA	NA	NA	NA	NA
NA	MYL6	3	3	0	no	OV=1; LUSC=1; UCEC=1	1	3	4	NA	NA	NA	NA	NA	NA	NA	NA	NA
NA	SPINT1	3	3	0	no	OV=1; COAD=1; LUSC=1	3	3	2	NA	NA	NA	NA	NA	NA	NA	NA	NA
NA	DIS3L	3	3	0	no	OV=1; CESC=1; COAD=1	1	1	1	NA	NA	NA	NA	NA	NA	NA	NA	NA
NA	C16orf58	3	3	0	no	OV=1; LIHC=1; UCEC=1	3	0	1	NA	NA	NA	NA	NA	NA	NA	NA	NA
NA	EPS15L1	3	3	0	no	OV=1; LUSC=1; UCEC=1	3	0	1	NA	NA	NA	NA	NA	NA	NA	NA	NA
NA	TJP3	3	3	0	no	OV=1; CESC=1; UCEC=1	1	2	0	NA	NA	NA	NA	NA	NA	NA	NA	NA
NA	VPS13D	3	3	0	no	OV=1; LUSC=1; BRCA=1	3	0	0	NA	NA	NA	NA	NA	NA	NA	NA	NA
NA	SELENBP1	3	3	0	no	OV=1; KIRC=1; UCEC=1	2	2	2	NA	NA	NA	NA	NA	NA	NA	NA	NA
NA	CD55	3	3	0	no	OV=1; LUAD=1; UCEC=1	2	1	1	NA	NA	NA	NA	NA	NA	NA	NA	NA
NA	TM2D1	3	3	0	no	OV=1; COAD=1; BRCA=1	3	1	2	NA	NA	NA	NA	NA	NA	NA	NA	NA
NA	PABPC1L	3	3	0	no	OV=1; LUSC=1; LUAD=1	1	1	1	NA	NA	NA	NA	NA	NA	NA	NA	NA
NA	XPNPEP3	3	3	0	no	OV=1; COAD=1; LUSC=1	1	0	2	NA	NA	NA	NA	NA	NA	NA	NA	NA
NA	KIAA0930	3	3	0	no	OV=1; LUAD=1; UCEC=1	2	1	0	NA	NA	NA	NA	NA	NA	NA	NA	NA
NA	ACAD9	3	3	0	no	OV=1; CESC=1; UCEC=1	1	3	1	NA	NA	NA	NA	NA	NA	NA	NA	NA
NA	DCUN1D1	3	3	0	no	OV=1; LIHC=1; LUAD=1	1	3	0	NA	NA	NA	NA	NA	NA	NA	NA	NA
NA	USP19	3	3	0	no	OV=1; COAD=1; LUAD=1	2	2	0	NA	NA	NA	NA	NA	NA	NA	NA	NA
NA	SEC23A	3	3	0	no	STAD=2; COAD=1	0	2	2	NA	NA	NA	NA	NA	NA	NA	NA	NA
NA	AL590627.2,ARRDC1	3	3	0	no,no	OV=1; HNSC=1; UCEC=1	4	2	3	NA	NA	NA	NA	NA	NA	NA	NA	NA
NA	SMU1	3	3	0	no	OV=1; BLCA=1; COAD=1	2	0	2	NA	NA	NA	NA	NA	NA	NA	NA	NA
NA	UBQLN1	3	3	0	no	OV=1; BLCA=1; COAD=1	2	4	0	NA	NA	NA	NA	NA	NA	NA	NA	NA
NA	SPTLC1	3	3	0	no	OV=1; COAD=1; LGG=1	3	1	0	NA	NA	NA	NA	NA	NA	NA	NA	NA
NA	EDC3	3	3	0	no	OV=1; LUSC=1; LGG=1	0	2	1	NA	NA	NA	NA	NA	NA	NA	NA	NA
NA	VPS9D1	3	3	0	no	OV=1; BLCA=1; COAD=1	1	2	0	NA	NA	NA	NA	NA	NA	NA	NA	NA
NA	AC073107.1	3	3	0	no	BRCA=2; OV=1	0	2	2	NA	NA	NA	NA	NA	NA	NA	NA	NA
NA	MAGED2	3	3	0	no	OV=1; COAD=1; LUAD=1	1	1	4	NA	NA	NA	NA	NA	NA	NA	NA	NA
NA	AKR7A2,AKR7A3	3	3	0	no,no	STAD=2; OV=1	3	0	0	NA	NA	NA	NA	NA	NA	NA	NA	NA
NA	SERPINE2	3	3	0	no	OV=1; LUSC=1; UCEC=1	3	1	0	NA	NA	NA	NA	NA	NA	NA	NA	NA
NA	PFKFB3	3	3	0	no	OV=1; STAD=1; UCEC=1	1	1	1	NA	NA	NA	NA	NA	NA	NA	NA	NA
NA	UBE2K	3	3	0	no	OV=1; COAD=1; UCEC=1	0	2	2	NA	NA	NA	NA	NA	NA	NA	NA	NA
NA	CDC42BPG	3	3	0	no	KIRP=1; STAD=1; LUSC=1	1	2	1	NA	NA	NA	NA	NA	NA	NA	NA	NA
NA	TMEM126B	3	3	0	no	KIRP=1; LUSC=1; UCEC=1	3	0	0	NA	NA	NA	NA	NA	NA	NA	NA	NA
NA	GAPDH	3	3	0	no	KIRP=1; BLCA=1; PRAD=1	1	1	1	NA	NA	NA	NA	NA	NA	NA	NA	NA
NA	FARP1	3	3	0	no	KIRP=1; BLCA=1; UCEC=1	2	1	0	NA	NA	NA	NA	NA	NA	NA	NA	NA
NA	PPP2R5C	3	3	0	no	KIRP=1; STAD=1; BRCA=1	2	2	0	NA	NA	NA	NA	NA	NA	NA	NA	NA
NA	BCKDK	3	3	0	no	STAD=2; KIRP=1	2	4	0	NA	NA	NA	NA	NA	NA	NA	NA	NA
NA	GPS1	3	3	0	no	KIRP=1; STAD=1; UCEC=1	2	0	1	NA	NA	NA	NA	NA	NA	NA	NA	NA
NA	XAB2	3	3	0	no	STAD=1; BLCA=1; UCEC=1	2	1	0	NA	NA	NA	NA	NA	NA	NA	NA	NA
NA	ACAP3	3	3	0	no	STAD=1; BLCA=1; UCEC=1	1	1	2	NA	NA	NA	NA	NA	NA	NA	NA	NA
NA	C1orf43	3	3	0	no	UCEC=2; STAD=1	8	7	0	NA	NA	NA	NA	NA	NA	NA	NA	NA
NA	C1orf123	3	3	0	no	KIRP=1; BLCA=1; UCEC=1	4	1	1	NA	NA	NA	NA	NA	NA	NA	NA	NA
NA	WDR33	3	3	0	no	KIRP=1; STAD=1; LUSC=1	2	1	1	NA	NA	NA	NA	NA	NA	NA	NA	NA
NA	DARS	3	3	0	no	KIRP=1; KIRC=1; UCEC=1	2	1	0	NA	NA	NA	NA	NA	NA	NA	NA	NA
NA	SMYD2	3	3	0	no	STAD=1; LUAD=1; UCEC=1	9	1	2	NA	NA	NA	NA	NA	NA	NA	NA	NA
NA	REEP5	3	3	0	no	KIRP=1; BLCA=1; UCEC=1	1	1	1	NA	NA	NA	NA	NA	NA	NA	NA	NA
NA	GPBP1	3	3	0	no	KIRP=1; STAD=1; LGG=1	0	3	1	NA	NA	NA	NA	NA	NA	NA	NA	NA
NA	MAP3K7	3	3	0	no	KIRP=1; KIRC=1; UCEC=1	1	2	0	NA	NA	NA	NA	NA	NA	NA	NA	NA
NA	LAMTOR4	3	3	0	no	KIRP=1; CESC=1; LUAD=1	1	3	4	NA	NA	NA	NA	NA	NA	NA	NA	NA
NA	PSMC2	3	3	0	no	KIRP=1; LUAD=1; UCEC=1	3	0	0	NA	NA	NA	NA	NA	NA	NA	NA	NA
NA	2022-09-07	3	3	0	no	KIRP=1; COAD=1; LUSC=1	1	0	2	NA	NA	NA	NA	NA	NA	NA	NA	NA
NA	MAOB	3	3	0	no	KIRP=1; LIHC=1; BRCA=1	2	2	1	NA	NA	NA	NA	NA	NA	NA	NA	NA
NA	AC138811.2,ARL6IP1	3	3	0	no,no	STAD=2; KIRP=1	3	1	0	NA	NA	NA	NA	NA	NA	NA	NA	NA
NA	RELA	3	3	0	no	KIRP=1; LIHC=1; STAD=1	1	2	0	NA	NA	NA	NA	NA	NA	NA	NA	NA
NA	SDHAP1	3	3	0	no	KIRP=1; THCA=1; LGG=1	1	2	0	NA	NA	NA	NA	NA	NA	NA	NA	NA
NA	CBR4	3	3	0	no	KIRP=1; LIHC=1; LUAD=1	5	1	1	NA	NA	NA	NA	NA	NA	NA	NA	NA
NA	JMJD1C	3	3	0	no	CESC=1; STAD=1; LUSC=1	1	2	0	NA	NA	NA	NA	NA	NA	NA	NA	NA
NA	TTN-AS1	3	3	0	no	STAD=1; LUAD=1; BRCA=1	0	4	0	NA	NA	NA	NA	NA	NA	NA	NA	NA
NA	SIK3	3	3	0	no	BRCA=2; CESC=1	2	0	1	NA	NA	NA	NA	NA	NA	NA	NA	NA
NA	NDUFS8	3	3	0	no	CESC=1; COAD=1; UCEC=1	6	4	0	NA	NA	NA	NA	NA	NA	NA	NA	NA
NA	SART3	3	3	0	no	CESC=1; STAD=1; COAD=1	1	0	2	NA	NA	NA	NA	NA	NA	NA	NA	NA
NA	LPCAT3	3	3	0	no	UCEC=2; CESC=1	2	1	0	NA	NA	NA	NA	NA	NA	NA	NA	NA
NA	AL136295.5,RNF31	3	3	0	no,no	CESC=1; STAD=1; COAD=1	0	2	1	NA	NA	NA	NA	NA	NA	NA	NA	NA
NA	COPS2	3	3	0	no	LUSC=2; CESC=1	3	0	0	NA	NA	NA	NA	NA	NA	NA	NA	NA
NA	ADGRG1	3	3	0	no	STAD=2; CESC=1	0	4	1	NA	NA	NA	NA	NA	NA	NA	NA	NA
NA	AC018521.1,CDK5RAP3	3	3	0	no,no	CESC=1; HNSC=1; UCEC=1	1	3	1	NA	NA	NA	NA	NA	NA	NA	NA	NA
NA	EVPL	3	3	0	no	CESC=1; COAD=1; PRAD=1	1	3	0	NA	NA	NA	NA	NA	NA	NA	NA	NA
NA	HPGD	3	3	0	no	UCEC=2; STAD=1	0	2	1	NA	NA	NA	NA	NA	NA	NA	NA	NA
NA	HMG20B	3	3	0	no	CESC=1; HNSC=1; UCEC=1	3	1	0	NA	NA	NA	NA	NA	NA	NA	NA	NA
NA	FAM98C	3	3	0	no	CESC=1; STAD=1; LUSC=1	1	3	0	NA	NA	NA	NA	NA	NA	NA	NA	NA
NA	ATAD3B	3	3	0	no	CESC=1; BLCA=1; UCEC=1	1	2	2	NA	NA	NA	NA	NA	NA	NA	NA	NA
NA	CLK2	3	3	0	no	CESC=1; LIHC=1; UCEC=1	2	4	2	NA	NA	NA	NA	NA	NA	NA	NA	NA
NA	EIF4G3	3	3	0	no	CESC=1; LUSC=1; UCEC=1	2	1	0	NA	NA	NA	NA	NA	NA	NA	NA	NA
NA	LYPLA2	3	3	0	no	CESC=1; COAD=1; UCEC=1	3	1	1	NA	NA	NA	NA	NA	NA	NA	NA	NA
NA	AL451062.3,KDM4A	3	3	0	no,no	CESC=1; COAD=1; HNSC=1	1	0	4	NA	NA	NA	NA	NA	NA	NA	NA	NA
NA	KIF2C	3	3	0	no	CESC=1; STAD=1; LUSC=1	1	3	0	NA	NA	NA	NA	NA	NA	NA	NA	NA
NA	IQCE	3	3	0	no	STAD=3	0	3	0	NA	NA	NA	NA	NA	NA	NA	NA	NA
NA	PTMA	3	3	0	no	CESC=1; COAD=1; UCEC=1	3	2	5	NA	NA	NA	NA	NA	NA	NA	NA	NA
NA	TTC27	3	3	0	no	CESC=1; COAD=1; UCEC=1	1	2	1	NA	NA	NA	NA	NA	NA	NA	NA	NA
NA	C2orf42,TIA1	3	3	0	no,no	CESC=1; STAD=1; UCEC=1	3	1	3	NA	NA	NA	NA	NA	NA	NA	NA	NA
NA	KANSL3	3	3	0	no	CESC=1; HNSC=1; LUAD=1	0	2	1	NA	NA	NA	NA	NA	NA	NA	NA	NA
NA	U2SURP	3	3	0	no	LUSC=2; CESC=1	0	2	1	NA	NA	NA	NA	NA	NA	NA	NA	NA
NA	DLG1	3	3	0	no	CESC=1; LUSC=1; UCEC=1	3	1	0	NA	NA	NA	NA	NA	NA	NA	NA	NA
NA	RAB5A	3	3	0	no	UCEC=2; CESC=1	3	0	0	NA	NA	NA	NA	NA	NA	NA	NA	NA
NA	UBE2E1	3	3	0	no	CESC=1; STAD=1; UCEC=1	1	2	2	NA	NA	NA	NA	NA	NA	NA	NA	NA
NA	PPID	3	3	0	no	CESC=1; STAD=1; LUAD=1	0	1	2	NA	NA	NA	NA	NA	NA	NA	NA	NA
NA	RWDD4	3	3	0	no	CESC=1; UCEC=1; BRCA=1	2	2	0	NA	NA	NA	NA	NA	NA	NA	NA	NA
NA	PAM	3	3	0	no	CESC=1; LUAD=1; UCEC=1	3	1	0	NA	NA	NA	NA	NA	NA	NA	NA	NA
NA	ANXA1	3	3	0	no	STAD=1; LGG=1; UCEC=1	3	0	0	NA	NA	NA	NA	NA	NA	NA	NA	NA
NA	GNL1	3	3	0	no	CESC=1; LUSC=1; UCEC=1	1	3	0	NA	NA	NA	NA	NA	NA	NA	NA	NA
NA	PRPF4B	3	3	0	no	CESC=1; COAD=1; UCEC=1	3	0	1	NA	NA	NA	NA	NA	NA	NA	NA	NA
NA	GSTK1	3	3	0	no	CESC=1; BLCA=1; LUAD=1	2	3	1	NA	NA	NA	NA	NA	NA	NA	NA	NA
NA	SLTM	3	3	0	no	STAD=1; LGG=1; BRCA=1	0	2	1	NA	NA	NA	NA	NA	NA	NA	NA	NA
NA	UBAP1	3	3	0	no	CESC=1; UCEC=1; BRCA=1	1	2	2	NA	NA	NA	NA	NA	NA	NA	NA	NA
NA	PLXNA3	3	3	0	no	CESC=1; STAD=1; LUAD=1	1	2	0	NA	NA	NA	NA	NA	NA	NA	NA	NA
NA	VPS39	3	3	0	no	CESC=1; COAD=1; LUSC=1	2	0	1	NA	NA	NA	NA	NA	NA	NA	NA	NA
NA	PPP6R2	3	3	0	no	STAD=1; COAD=1; LGG=1	2	1	0	NA	NA	NA	NA	NA	NA	NA	NA	NA
NA	TRAPPC12	3	3	0	no	CESC=1; STAD=1; BRCA=1	2	0	1	NA	NA	NA	NA	NA	NA	NA	NA	NA
NA	ISY1,ISY1-RAB43	3	3	0	no,no	CESC=1; COAD=1; HNSC=1	3	0	0	NA	NA	NA	NA	NA	NA	NA	NA	NA
NA	CLIC1	3	3	0	no	CESC=1; UCEC=1; BRCA=1	1	0	4	NA	NA	NA	NA	NA	NA	NA	NA	NA
NA	KLHDC3	3	3	0	no	CESC=1; LUSC=1; BRCA=1	2	0	1	NA	NA	NA	NA	NA	NA	NA	NA	NA
NA	UHRF2	3	3	0	no	CESC=1; LUSC=1; UCEC=1	3	0	0	NA	NA	NA	NA	NA	NA	NA	NA	NA
NA	PTCD3	3	3	0	no	UCEC=2; CESC=1	1	2	1	NA	NA	NA	NA	NA	NA	NA	NA	NA
NA	AC005020.2,ZNF655	3	3	0	no,no	CESC=1; LUSC=1; UCEC=1	0	1	2	NA	NA	NA	NA	NA	NA	NA	NA	NA
NA	TOLLIP	3	3	0	no	CESC=1; HNSC=1; UCEC=1	1	2	1	NA	NA	NA	NA	NA	NA	NA	NA	NA
NA	KPNB1	3	3	0	no	CESC=1; COAD=1; BRCA=1	0	2	1	NA	NA	NA	NA	NA	NA	NA	NA	NA
NA	CFL1	3	3	0	no	CESC=1; COAD=1; LUSC=1	0	4	5	NA	NA	NA	NA	NA	NA	NA	NA	NA
NA	SDF2	3	3	0	no	LUAD=2; CESC=1	0	1	2	NA	NA	NA	NA	NA	NA	NA	NA	NA
NA	MRPL21	3	3	0	no	CESC=1; LIHC=1; LUAD=1	1	2	0	NA	NA	NA	NA	NA	NA	NA	NA	NA
NA	TRMT2A	3	3	0	no	CESC=1; BLCA=1; BRCA=1	0	2	1	NA	NA	NA	NA	NA	NA	NA	NA	NA
NA	TADA3	3	3	0	no	CESC=1; HNSC=1; LUAD=1	0	0	4	NA	NA	NA	NA	NA	NA	NA	NA	NA
NA	TNKS1BP1	3	3	0	no	CESC=1; PRAD=1; UCEC=1	0	2	1	NA	NA	NA	NA	NA	NA	NA	NA	NA
NA	RHPN1	3	3	0	no	CESC=1; BLCA=1; LUAD=1	1	4	0	NA	NA	NA	NA	NA	NA	NA	NA	NA
NA	HSP90B1	3	3	0	no	KIRC=1; STAD=1; BRCA=1	0	2	3	NA	NA	NA	NA	NA	NA	NA	NA	NA
NA	POMP	3	3	0	no	UCEC=2; KIRC=1	4	1	0	NA	NA	NA	NA	NA	NA	NA	NA	NA
NA	AL121594.1,PSMA6	3	3	0	no,no	KIRC=1; UCEC=1; BRCA=1	1	4	2	NA	NA	NA	NA	NA	NA	NA	NA	NA
NA	EIF2A	3	3	0	no	STAD=1; UCEC=1; BRCA=1	2	1	1	NA	NA	NA	NA	NA	NA	NA	NA	NA
NA	THRA	3	3	0	no	KIRC=1; STAD=1; UCEC=1	1	1	1	NA	NA	NA	NA	NA	NA	NA	NA	NA
NA	CAMTA2	3	3	0	no	STAD=2; KIRC=1	2	1	0	NA	NA	NA	NA	NA	NA	NA	NA	NA
NA	RAVER1	3	3	0	no	KIRC=1; STAD=1; UCEC=1	2	1	3	NA	NA	NA	NA	NA	NA	NA	NA	NA
NA	SAAL1	3	3	0	no	STAD=1; HNSC=1; BRCA=1	1	2	0	NA	NA	NA	NA	NA	NA	NA	NA	NA
NA	RCC2	3	3	0	no	KIRC=1; STAD=1; UCEC=1	1	1	1	NA	NA	NA	NA	NA	NA	NA	NA	NA
NA	UBXN11	3	3	0	no	KIRC=1; LUSC=1; LGG=1	2	1	2	NA	NA	NA	NA	NA	NA	NA	NA	NA
NA	ZBTB48	3	3	0	no	KIRC=2; PRAD=1	1	1	2	NA	NA	NA	NA	NA	NA	NA	NA	NA
NA	PI4KA	3	3	0	no	KIRC=1; STAD=1; LUSC=1	2	1	1	NA	NA	NA	NA	NA	NA	NA	NA	NA
NA	DBI	3	3	0	no	KIRC=1; LUSC=1; LUAD=1	2	6	0	NA	NA	NA	NA	NA	NA	NA	NA	NA
NA	ABRAXAS2	3	3	0	no	STAD=1; LGG=1; UCEC=1	1	1	1	NA	NA	NA	NA	NA	NA	NA	NA	NA
NA	GEMIN5	3	3	0	no	KIRC=1; STAD=1; BRCA=1	1	1	1	NA	NA	NA	NA	NA	NA	NA	NA	NA
NA	PHF3	3	3	0	no	KIRC=1; BLCA=1; LUAD=1	3	1	1	NA	NA	NA	NA	NA	NA	NA	NA	NA
NA	TATDN1	3	3	0	no	LUSC=2; KIRC=1	3	0	0	NA	NA	NA	NA	NA	NA	NA	NA	NA
NA	SLC44A1	3	3	0	no	LUAD=2; KIRC=1	2	2	0	NA	NA	NA	NA	NA	NA	NA	NA	NA
NA	THBS1	3	3	0	no	KIRC=1; COAD=1; BRCA=1	3	1	0	NA	NA	NA	NA	NA	NA	NA	NA	NA
NA	AP000347.1,AP000347.2,GUSBP11	3	3	0	no,no,no	STAD=1; BLCA=1; UCEC=1	2	1	1	NA	NA	NA	NA	NA	NA	NA	NA	NA
NA	SERINC1	3	3	0	no	KIRC=1; HNSC=1; LUAD=1	3	0	1	NA	NA	NA	NA	NA	NA	NA	NA	NA
NA	SDR39U1	3	3	0	no	KIRC=1; STAD=1; PRAD=1	0	0	3	NA	NA	NA	NA	NA	NA	NA	NA	NA
NA	DIAPH1	3	3	0	no	KIRC=1; LUSC=1; UCEC=1	1	3	1	NA	NA	NA	NA	NA	NA	NA	NA	NA
NA	FBXO31	3	3	0	no	STAD=1; COAD=1; LUSC=1	2	0	1	NA	NA	NA	NA	NA	NA	NA	NA	NA
NA	RAB18	3	3	0	no	UCEC=2; LIHC=1	1	0	2	NA	NA	NA	NA	NA	NA	NA	NA	NA
NA	FRA10AC1	3	3	0	no	LIHC=1; STAD=1; UCEC=1	3	0	0	NA	NA	NA	NA	NA	NA	NA	NA	NA
NA	HYOU1	3	3	0	no	UCEC=2; LIHC=1	0	4	0	NA	NA	NA	NA	NA	NA	NA	NA	NA
NA	SBNO1	3	3	0	no	LIHC=1; UCEC=1; BRCA=1	1	2	0	NA	NA	NA	NA	NA	NA	NA	NA	NA
NA	DNAJC4	3	3	0	no	BLCA=1; LUAD=1; UCEC=1	2	1	2	NA	NA	NA	NA	NA	NA	NA	NA	NA
NA	SFSWAP	3	3	0	no	BLCA=1; HNSC=1; LUAD=1	2	2	0	NA	NA	NA	NA	NA	NA	NA	NA	NA
NA	IFT43	3	3	0	no	BLCA=1; LUSC=1; UCEC=1	1	3	0	NA	NA	NA	NA	NA	NA	NA	NA	NA
NA	DPP9	3	3	0	no	LIHC=1; STAD=1; BLCA=1	2	1	0	NA	NA	NA	NA	NA	NA	NA	NA	NA
NA	STXBP3	3	3	0	no	LIHC=1; BLCA=1; BRCA=1	4	1	0	NA	NA	NA	NA	NA	NA	NA	NA	NA
NA	FAAH	3	3	0	no	UCEC=2; LIHC=1	4	0	0	NA	NA	NA	NA	NA	NA	NA	NA	NA
NA	CTNNBL1	3	3	0	no	LIHC=1; HNSC=1; UCEC=1	2	0	2	NA	NA	NA	NA	NA	NA	NA	NA	NA
NA	SREBF1	3	3	0	no	BLCA=1; COAD=1; UCEC=1	2	0	1	NA	NA	NA	NA	NA	NA	NA	NA	NA
NA	TMEM33	3	3	0	no	UCEC=2; LIHC=1	4	0	0	NA	NA	NA	NA	NA	NA	NA	NA	NA
NA	ADH5	3	3	0	no	LIHC=1; LUAD=1; BRCA=1	1	1	1	NA	NA	NA	NA	NA	NA	NA	NA	NA
NA	DOCK6	3	3	0	no	COAD=2; BLCA=1	0	0	3	NA	NA	NA	NA	NA	NA	NA	NA	NA
NA	PRKCSH	3	3	0	no	BLCA=2; THCA=1	1	0	2	NA	NA	NA	NA	NA	NA	NA	NA	NA
NA	STAP2	3	3	0	no	BLCA=1; UCEC=1; BRCA=1	2	1	0	NA	NA	NA	NA	NA	NA	NA	NA	NA
NA	PPP6R1	3	3	0	no	BLCA=1; LUAD=1; UCEC=1	0	3	3	NA	NA	NA	NA	NA	NA	NA	NA	NA
NA	FBN3	3	3	0	no	BLCA=2; HNSC=1	3	1	0	NA	NA	NA	NA	NA	NA	NA	NA	NA
NA	RPL8	3	3	0	no	LIHC=1; COAD=1; LUSC=1	3	7	1	NA	NA	NA	NA	NA	NA	NA	NA	NA
NA	NELFB	3	3	0	no	LIHC=2; COAD=1	2	2	3	NA	NA	NA	NA	NA	NA	NA	NA	NA
NA	SSR4	3	3	0	no	LIHC=1; BLCA=1; UCEC=1	1	1	1	NA	NA	NA	NA	NA	NA	NA	NA	NA
NA	EML3	3	3	0	no	LIHC=1; BLCA=1; UCEC=1	1	1	1	NA	NA	NA	NA	NA	NA	NA	NA	NA
NA	AKR7L	3	3	0	no	LIHC=1; STAD=1; COAD=1	2	0	1	NA	NA	NA	NA	NA	NA	NA	NA	NA
NA	TUBGCP6	3	3	0	no	UCEC=2; LIHC=1	0	2	1	NA	NA	NA	NA	NA	NA	NA	NA	NA
NA	AC007240.1,RRM2	3	3	0	no,no	BLCA=1; UCEC=1; BRCA=1	0	3	0	NA	NA	NA	NA	NA	NA	NA	NA	NA
NA	MED25,PTOV1	3	3	0	no,no	LIHC=1; STAD=1; LUSC=1	3	1	0	NA	NA	NA	NA	NA	NA	NA	NA	NA
NA	DGAT1	3	3	0	no	LIHC=1; STAD=1; COAD=1	1	1	2	NA	NA	NA	NA	NA	NA	NA	NA	NA
NA	BSG	3	3	0	no	LIHC=1; LUSC=1; UCEC=1	1	1	2	NA	NA	NA	NA	NA	NA	NA	NA	NA
NA	TSPAN31	3	3	0	no	LIHC=1; STAD=1; BLCA=1	2	1	0	NA	NA	NA	NA	NA	NA	NA	NA	NA
NA	IRF2	3	3	0	no	BLCA=1; COAD=1; HNSC=1	3	2	1	NA	NA	NA	NA	NA	NA	NA	NA	NA
NA	ECD	3	3	0	no	STAD=1; UCEC=1; BRCA=1	2	1	0	NA	NA	NA	NA	NA	NA	NA	NA	NA
NA	PLEKHA7	3	3	0	no	STAD=3	1	0	3	NA	NA	NA	NA	NA	NA	NA	NA	NA
NA	ATG13	3	3	0	no	STAD=1; LUSC=1; HNSC=1	0	3	0	NA	NA	NA	NA	NA	NA	NA	NA	NA
NA	PSMC3	3	3	0	no	STAD=1; LUSC=1; UCEC=1	1	0	2	NA	NA	NA	NA	NA	NA	NA	NA	NA
NA	MTCH2	3	3	0	no	UCEC=2; STAD=1	4	0	1	NA	NA	NA	NA	NA	NA	NA	NA	NA
NA	NUP160	3	3	0	no	STAD=1; BLCA=1; COAD=1	2	1	0	NA	NA	NA	NA	NA	NA	NA	NA	NA
NA	PPP1R14B	3	3	0	no	STAD=1; UCEC=1; BRCA=1	1	3	1	NA	NA	NA	NA	NA	NA	NA	NA	NA
NA	EPS8L2	3	3	0	no	STAD=1; BLCA=1; UCEC=1	0	3	2	NA	NA	NA	NA	NA	NA	NA	NA	NA
NA	ST5	3	3	0	no	UCEC=2; STAD=1	3	0	1	NA	NA	NA	NA	NA	NA	NA	NA	NA
NA	KNTC1	3	3	0	no	STAD=1; BLCA=1; LUAD=1	4	0	0	NA	NA	NA	NA	NA	NA	NA	NA	NA
NA	NABP2	3	3	0	no	UCEC=2; STAD=1	2	0	1	NA	NA	NA	NA	NA	NA	NA	NA	NA
NA	ABCB10	3	3	0	no	BLCA=1; PRAD=1; LUSC=1	3	0	0	NA	NA	NA	NA	NA	NA	NA	NA	NA
NA	TMEM87A	3	3	0	no	STAD=1; COAD=1; UCEC=1	2	1	0	NA	NA	NA	NA	NA	NA	NA	NA	NA
NA	PRPF19	3	3	0	no	BLCA=1; LUSC=1; UCEC=1	2	0	1	NA	NA	NA	NA	NA	NA	NA	NA	NA
NA	PBX2	3	3	0	no	BLCA=1; LUAD=1; BRCA=1	2	4	0	NA	NA	NA	NA	NA	NA	NA	NA	NA
NA	EPS8L1	3	3	0	no	BLCA=1; LUAD=1; UCEC=1	1	1	1	NA	NA	NA	NA	NA	NA	NA	NA	NA
NA	TOM1L2	3	3	0	no	STAD=2; LGG=1	3	1	0	NA	NA	NA	NA	NA	NA	NA	NA	NA
NA	BLMH	3	3	0	no	UCEC=2; STAD=1	4	0	1	NA	NA	NA	NA	NA	NA	NA	NA	NA
NA	TM7SF3	3	3	0	no	UCEC=2; BLCA=1	2	2	0	NA	NA	NA	NA	NA	NA	NA	NA	NA
NA	AC003688.1,CLDN7	3	3	0	no,no	STAD=1; LUAD=1; UCEC=1	1	2	1	NA	NA	NA	NA	NA	NA	NA	NA	NA
NA	KDM6B	3	3	0	no	STAD=1; HNSC=1; UCEC=1	1	1	1	NA	NA	NA	NA	NA	NA	NA	NA	NA
NA	USP36	3	3	0	no	UCEC=2; STAD=1	2	1	3	NA	NA	NA	NA	NA	NA	NA	NA	NA
NA	NSUN5P2	3	3	0	no	UCEC=2; LUSC=1	2	0	1	NA	NA	NA	NA	NA	NA	NA	NA	NA
NA	PTPN2	3	3	0	no	STAD=1; COAD=1; LUSC=1	2	1	0	NA	NA	NA	NA	NA	NA	NA	NA	NA
NA	PDCD11	3	3	0	no	COAD=1; LUSC=1; LGG=1	2	1	0	NA	NA	NA	NA	NA	NA	NA	NA	NA
NA	COX6B1	3	3	0	no	STAD=1; LUAD=1; UCEC=1	1	2	2	NA	NA	NA	NA	NA	NA	NA	NA	NA
NA	LGALS4	3	3	0	no	COAD=2; STAD=1	3	4	1	NA	NA	NA	NA	NA	NA	NA	NA	NA
NA	EXOSC5	3	3	0	no	STAD=1; LUSC=1; HNSC=1	0	3	1	NA	NA	NA	NA	NA	NA	NA	NA	NA
NA	KDELR1	3	3	0	no	UCEC=2; STAD=1	2	3	1	NA	NA	NA	NA	NA	NA	NA	NA	NA
NA	ATG2A	3	3	0	no	COAD=2; UCEC=1	1	1	1	NA	NA	NA	NA	NA	NA	NA	NA	NA
NA	GPSM2	3	3	0	no	STAD=2; BRCA=1	3	3	2	NA	NA	NA	NA	NA	NA	NA	NA	NA
NA	TIMELESS	3	3	0	no	LUSC=2; COAD=1	2	0	1	NA	NA	NA	NA	NA	NA	NA	NA	NA
NA	CREB3L4	3	3	0	no	STAD=1; PRAD=1; UCEC=1	0	1	2	NA	NA	NA	NA	NA	NA	NA	NA	NA
NA	IQGAP3	3	3	0	no	STAD=1; COAD=1; LUAD=1	1	1	1	NA	NA	NA	NA	NA	NA	NA	NA	NA
NA	CDK11B	3	3	0	no	STAD=2; BRCA=1	1	1	6	NA	NA	NA	NA	NA	NA	NA	NA	NA
NA	LAMC1	3	3	0	no	STAD=1; LUAD=1; UCEC=1	3	2	3	NA	NA	NA	NA	NA	NA	NA	NA	NA
NA	ODR4	3	3	0	no	UCEC=2; STAD=1	3	0	1	NA	NA	NA	NA	NA	NA	NA	NA	NA
NA	PLEKHA6	3	3	0	no	STAD=2; BRCA=1	2	0	3	NA	NA	NA	NA	NA	NA	NA	NA	NA
NA	TMEM8A	3	3	0	no	COAD=1; HNSC=1; LUAD=1	2	2	0	NA	NA	NA	NA	NA	NA	NA	NA	NA
NA	SIPA1L2	3	3	0	no	STAD=1; LUSC=1; BRCA=1	0	0	4	NA	NA	NA	NA	NA	NA	NA	NA	NA
NA	NSFL1C	3	3	0	no	STAD=1; LUAD=1; UCEC=1	2	0	4	NA	NA	NA	NA	NA	NA	NA	NA	NA
NA	EIF6	3	3	0	no	STAD=1; COAD=1; UCEC=1	3	2	1	NA	NA	NA	NA	NA	NA	NA	NA	NA
NA	PFKL	3	3	0	no	STAD=1; HNSC=1; LGG=1	1	1	1	NA	NA	NA	NA	NA	NA	NA	NA	NA
NA	C22orf39,HIRA	3	3	0	no,no	STAD=1; LUSC=1; UCEC=1	2	2	1	NA	NA	NA	NA	NA	NA	NA	NA	NA
NA	PRR5,PRR5-ARHGAP8	3	3	0	no,no	STAD=2; UCEC=1	2	2	1	NA	NA	NA	NA	NA	NA	NA	NA	NA
NA	CNOT11	3	3	0	no	UCEC=2; STAD=1	2	1	0	NA	NA	NA	NA	NA	NA	NA	NA	NA
NA	SGCB	3	3	0	no	UCEC=2; HNSC=1	1	2	0	NA	NA	NA	NA	NA	NA	NA	NA	NA
NA	SLC5A6	3	3	0	no	UCEC=2; STAD=1	0	2	1	NA	NA	NA	NA	NA	NA	NA	NA	NA
NA	XRCC5	3	3	0	no	UCEC=2; COAD=1	1	2	1	NA	NA	NA	NA	NA	NA	NA	NA	NA
NA	UGP2	3	3	0	no	STAD=1; LUSC=1; UCEC=1	4	4	0	NA	NA	NA	NA	NA	NA	NA	NA	NA
NA	NAGK	3	3	0	no	UCEC=2; STAD=1	5	2	1	NA	NA	NA	NA	NA	NA	NA	NA	NA
NA	CHMP3,RNF103-CHMP3	3	3	0	no,no	STAD=2; BLCA=1	1	0	2	NA	NA	NA	NA	NA	NA	NA	NA	NA
NA	KIDINS220	3	3	0	no	LUSC=2; STAD=1	3	0	0	NA	NA	NA	NA	NA	NA	NA	NA	NA
NA	CNNM4	3	3	0	no	STAD=3	1	1	2	NA	NA	NA	NA	NA	NA	NA	NA	NA
NA	SMAD1	3	3	0	no	COAD=1; HNSC=1; LUAD=1	1	2	0	NA	NA	NA	NA	NA	NA	NA	NA	NA
NA	NOA1	3	3	0	no	UCEC=2; COAD=1	3	0	0	NA	NA	NA	NA	NA	NA	NA	NA	NA
NA	PRKCD	3	3	0	no	STAD=1; LUSC=1; BRCA=1	0	1	2	NA	NA	NA	NA	NA	NA	NA	NA	NA
NA	PXK	3	3	0	no	STAD=1; LUAD=1; BRCA=1	2	0	1	NA	NA	NA	NA	NA	NA	NA	NA	NA
NA	SNX3	3	3	0	no	UCEC=2; COAD=1	2	5	0	NA	NA	NA	NA	NA	NA	NA	NA	NA
NA	UBA6	3	3	0	no	STAD=2; LUAD=1	2	1	0	NA	NA	NA	NA	NA	NA	NA	NA	NA
NA	ANKRD17	3	3	0	no	STAD=1; LUSC=1; HNSC=1	3	0	0	NA	NA	NA	NA	NA	NA	NA	NA	NA
NA	HLA-F	3	3	0	no	STAD=2; COAD=1	0	2	2	NA	NA	NA	NA	NA	NA	NA	NA	NA
NA	ATP6V1G2-DDX39B,DDX39B	3	3	0	no,no	STAD=2; LUAD=1	1	1	1	NA	NA	NA	NA	NA	NA	NA	NA	NA
NA	NELFE	3	3	0	no	STAD=1; COAD=1; UCEC=1	1	2	1	NA	NA	NA	NA	NA	NA	NA	NA	NA
NA	ITPR3	3	3	0	no	STAD=2; UCEC=1	0	2	1	NA	NA	NA	NA	NA	NA	NA	NA	NA
NA	POLH	3	3	0	no	STAD=1; UCEC=1; BRCA=1	3	0	0	NA	NA	NA	NA	NA	NA	NA	NA	NA
NA	SLC4A2	3	3	0	no	STAD=2; LUAD=1	2	1	3	NA	NA	NA	NA	NA	NA	NA	NA	NA
NA	RSU1	3	3	0	no	COAD=1; LUSC=1; UCEC=1	1	1	1	NA	NA	NA	NA	NA	NA	NA	NA	NA
NA	TNFRSF10A	3	3	0	no	STAD=1; COAD=1; LUSC=1	2	0	1	NA	NA	NA	NA	NA	NA	NA	NA	NA
NA	EPHX2	3	3	0	no	STAD=2; LUAD=1	2	1	1	NA	NA	NA	NA	NA	NA	NA	NA	NA
NA	PTPN3	3	3	0	no	STAD=1; COAD=1; LUAD=1	2	0	1	NA	NA	NA	NA	NA	NA	NA	NA	NA
NA	PTBP3	3	3	0	no	STAD=1; BLCA=1; LGG=1	3	0	0	NA	NA	NA	NA	NA	NA	NA	NA	NA
NA	RPS6	3	3	0	no	COAD=1; LUAD=1; BRCA=1	0	2	1	NA	NA	NA	NA	NA	NA	NA	NA	NA
NA	IFT74	3	3	0	no	STAD=2; LUSC=1	1	2	0	NA	NA	NA	NA	NA	NA	NA	NA	NA
NA	AIFM1	3	3	0	no	STAD=1; COAD=1; LGG=1	1	1	1	NA	NA	NA	NA	NA	NA	NA	NA	NA
NA	PRKX	3	3	0	no	UCEC=2; STAD=1	1	1	1	NA	NA	NA	NA	NA	NA	NA	NA	NA
NA	MMAB	3	3	0	no	STAD=1; UCEC=1; BRCA=1	3	0	0	NA	NA	NA	NA	NA	NA	NA	NA	NA
NA	TFDP1	3	3	0	no	STAD=1; LUAD=1; UCEC=1	4	0	0	NA	NA	NA	NA	NA	NA	NA	NA	NA
NA	KIFC3	3	3	0	no	COAD=1; HNSC=1; UCEC=1	0	1	2	NA	NA	NA	NA	NA	NA	NA	NA	NA
NA	PIP4K2B	3	3	0	no	STAD=1; LUAD=1; UCEC=1	2	0	1	NA	NA	NA	NA	NA	NA	NA	NA	NA
NA	LLGL2	3	3	0	no	STAD=1; COAD=1; UCEC=1	3	3	1	NA	NA	NA	NA	NA	NA	NA	NA	NA
NA	SLC44A2	3	3	0	no	STAD=1; BLCA=1; HNSC=1	2	2	2	NA	NA	NA	NA	NA	NA	NA	NA	NA
NA	CCT3	3	3	0	no	STAD=1; LUAD=1; UCEC=1	1	2	0	NA	NA	NA	NA	NA	NA	NA	NA	NA
NA	PARP1	3	3	0	no	STAD=1; LUSC=1; BRCA=1	2	2	1	NA	NA	NA	NA	NA	NA	NA	NA	NA
NA	TAF2	3	3	0	no	STAD=2; BRCA=1	1	1	1	NA	NA	NA	NA	NA	NA	NA	NA	NA
NA	STAU2	3	3	0	no	LUAD=2; STAD=1	2	2	3	NA	NA	NA	NA	NA	NA	NA	NA	NA
NA	BIN3	3	3	0	no	STAD=3	0	0	3	NA	NA	NA	NA	NA	NA	NA	NA	NA
NA	TM9SF2	3	3	0	no	STAD=1; HNSC=1; LUAD=1	5	0	0	NA	NA	NA	NA	NA	NA	NA	NA	NA
NA	UBAP2L	3	3	0	no	STAD=1; BLCA=1; UCEC=1	3	2	1	NA	NA	NA	NA	NA	NA	NA	NA	NA
NA	IDH3B	3	3	0	no	STAD=1; LUSC=1; HNSC=1	4	0	1	NA	NA	NA	NA	NA	NA	NA	NA	NA
NA	ACTR5	3	3	0	no	STAD=1; HNSC=1; UCEC=1	2	1	0	NA	NA	NA	NA	NA	NA	NA	NA	NA
NA	NT5DC2	3	3	0	no	STAD=1; COAD=1; UCEC=1	2	1	0	NA	NA	NA	NA	NA	NA	NA	NA	NA
NA	DPYSL3	3	3	0	no	STAD=1; LUSC=1; UCEC=1	2	0	1	NA	NA	NA	NA	NA	NA	NA	NA	NA
NA	TAF6	3	3	0	no	STAD=2; COAD=1	1	2	2	NA	NA	NA	NA	NA	NA	NA	NA	NA
NA	SUCLA2	3	3	0	no	STAD=2; PRAD=1	1	3	0	NA	NA	NA	NA	NA	NA	NA	NA	NA
NA	SCAMP3	3	3	0	no	LUAD=2; UCEC=1	0	3	1	NA	NA	NA	NA	NA	NA	NA	NA	NA
NA	NUCB1	3	3	0	no	STAD=1; BLCA=1; UCEC=1	1	3	0	NA	NA	NA	NA	NA	NA	NA	NA	NA
NA	USP33	3	3	0	no	STAD=1; LUSC=1; UCEC=1	2	2	0	NA	NA	NA	NA	NA	NA	NA	NA	NA
NA	ASS1	3	3	0	no	STAD=1; BLCA=1; LUSC=1	2	1	1	NA	NA	NA	NA	NA	NA	NA	NA	NA
NA	AC023509.1,PCBP2	3	3	0	no,no	STAD=1; HNSC=1; UCEC=1	2	2	1	NA	NA	NA	NA	NA	NA	NA	NA	NA
NA	PROSER1	3	3	0	no	STAD=1; LUSC=1; HNSC=1	3	1	0	NA	NA	NA	NA	NA	NA	NA	NA	NA
NA	LMO7	3	3	0	no	LUSC=1; HNSC=1; UCEC=1	2	3	0	NA	NA	NA	NA	NA	NA	NA	NA	NA
NA	SCEL	3	3	0	no	LUSC=1; HNSC=1; LUAD=1	3	0	0	NA	NA	NA	NA	NA	NA	NA	NA	NA
NA	SLC35F5	3	3	0	no	STAD=1; LGG=1; LUAD=1	2	2	0	NA	NA	NA	NA	NA	NA	NA	NA	NA
NA	CIT	3	3	0	no	STAD=1; LGG=1; LUAD=1	1	2	0	NA	NA	NA	NA	NA	NA	NA	NA	NA
NA	AC004754.1,FAM234A	3	3	0	no,no	LUSC=2; LUAD=1	1	0	3	NA	NA	NA	NA	NA	NA	NA	NA	NA
NA	IMP4	3	3	0	no	STAD=1; LUSC=1; UCEC=1	0	4	0	NA	NA	NA	NA	NA	NA	NA	NA	NA
NA	PHB	3	3	0	no	LUSC=2; UCEC=1	1	3	2	NA	NA	NA	NA	NA	NA	NA	NA	NA
NA	PHKB	3	3	0	no	UCEC=2; STAD=1	3	0	0	NA	NA	NA	NA	NA	NA	NA	NA	NA
NA	PDS5A	3	3	0	no	STAD=1; COAD=1; LGG=1	3	0	0	NA	NA	NA	NA	NA	NA	NA	NA	NA
NA	URI1	3	3	0	no	LUSC=2; UCEC=1	2	2	0	NA	NA	NA	NA	NA	NA	NA	NA	NA
NA	RPL35	3	3	0	no	UCEC=2; STAD=1	0	2	1	NA	NA	NA	NA	NA	NA	NA	NA	NA
NA	HP1BP3	3	3	0	no	LUSC=1; LUAD=1; BRCA=1	0	2	1	NA	NA	NA	NA	NA	NA	NA	NA	NA
NA	NUP133	3	3	0	no	LUSC=1; LUAD=1; UCEC=1	1	3	0	NA	NA	NA	NA	NA	NA	NA	NA	NA
NA	FADS3	3	3	0	no	BLCA=1; COAD=1; LGG=1	1	2	1	NA	NA	NA	NA	NA	NA	NA	NA	NA
NA	MED13L	3	3	0	no	LUAD=2; BLCA=1	2	1	0	NA	NA	NA	NA	NA	NA	NA	NA	NA
NA	DIP2B	3	3	0	no	BLCA=1; COAD=1; LUSC=1	1	2	0	NA	NA	NA	NA	NA	NA	NA	NA	NA
NA	CS	3	3	0	no	BLCA=2; UCEC=1	2	1	0	NA	NA	NA	NA	NA	NA	NA	NA	NA
NA	TMX1	3	3	0	no	UCEC=2; BLCA=1	1	1	1	NA	NA	NA	NA	NA	NA	NA	NA	NA
NA	CEP250	3	3	0	no	LUSC=2; UCEC=1	3	1	0	NA	NA	NA	NA	NA	NA	NA	NA	NA
NA	AHSA1	3	3	0	no	BLCA=1; COAD=1; UCEC=1	2	1	1	NA	NA	NA	NA	NA	NA	NA	NA	NA
NA	GTF3C1	3	3	0	no	BLCA=1; LUSC=1; UCEC=1	3	0	1	NA	NA	NA	NA	NA	NA	NA	NA	NA
NA	RPIA	3	3	0	no	LUSC=3	1	2	0	NA	NA	NA	NA	NA	NA	NA	NA	NA
NA	NPLOC4	3	3	0	no	UCEC=2; BLCA=1	2	0	1	NA	NA	NA	NA	NA	NA	NA	NA	NA
NA	GPI	3	3	0	no	BLCA=1; LUSC=1; BRCA=1	2	1	2	NA	NA	NA	NA	NA	NA	NA	NA	NA
NA	TGFB1	3	3	0	no	COAD=2; BLCA=1	1	2	0	NA	NA	NA	NA	NA	NA	NA	NA	NA
NA	COPB2	3	3	0	no	LUSC=1; HNSC=1; UCEC=1	3	1	2	NA	NA	NA	NA	NA	NA	NA	NA	NA
NA	PPOX	3	3	0	no	BLCA=2; BRCA=1	0	3	0	NA	NA	NA	NA	NA	NA	NA	NA	NA
NA	PTTG1IP	3	3	0	no	UCEC=2; BLCA=1	0	2	1	NA	NA	NA	NA	NA	NA	NA	NA	NA
NA	EXOC2	3	3	0	no	LUSC=2; HNSC=1	3	1	0	NA	NA	NA	NA	NA	NA	NA	NA	NA
NA	DDX1	3	3	0	no	BLCA=2; LUSC=1	1	3	0	NA	NA	NA	NA	NA	NA	NA	NA	NA
NA	EIF4E2	3	3	0	no	BLCA=1; COAD=1; UCEC=1	5	2	0	NA	NA	NA	NA	NA	NA	NA	NA	NA
NA	PNPT1	3	3	0	no	BLCA=1; LUSC=1; LUAD=1	2	1	0	NA	NA	NA	NA	NA	NA	NA	NA	NA
NA	COPG1	3	3	0	no	BLCA=1; UCEC=1; BRCA=1	3	2	1	NA	NA	NA	NA	NA	NA	NA	NA	NA
NA	CNOT10	3	3	0	no	BLCA=1; COAD=1; LUAD=1	3	1	0	NA	NA	NA	NA	NA	NA	NA	NA	NA
NA	PPP3CA	3	3	0	no	BLCA=1; LUSC=1; LUAD=1	2	1	0	NA	NA	NA	NA	NA	NA	NA	NA	NA
NA	CPNE3	3	3	0	no	LUSC=1; LUAD=1; BRCA=1	2	1	0	NA	NA	NA	NA	NA	NA	NA	NA	NA
NA	GTF2H4,VARS2	3	3	0	no,no	UCEC=2; BLCA=1	2	0	1	NA	NA	NA	NA	NA	NA	NA	NA	NA
NA	TTK	3	3	0	no	BLCA=1; LUAD=1; UCEC=1	3	0	0	NA	NA	NA	NA	NA	NA	NA	NA	NA
NA	PUF60	3	3	0	no	UCEC=2; BLCA=1	1	2	0	NA	NA	NA	NA	NA	NA	NA	NA	NA
NA	VCP	3	3	0	no	UCEC=2; BLCA=1	0	3	2	NA	NA	NA	NA	NA	NA	NA	NA	NA
NA	SAT1	3	3	0	no	BLCA=1; HNSC=1; UCEC=1	0	1	3	NA	NA	NA	NA	NA	NA	NA	NA	NA
NA	PPP2R3B	3	3	0	no	BLCA=1; LUSC=1; UCEC=1	0	2	1	NA	NA	NA	NA	NA	NA	NA	NA	NA
NA	PIGG	3	3	0	no	LUSC=1; LUAD=1; UCEC=1	2	0	1	NA	NA	NA	NA	NA	NA	NA	NA	NA
NA	AL713999.1,KRTCAP2	3	3	0	no,no	BLCA=1; LUAD=1; BRCA=1	7	2	4	NA	NA	NA	NA	NA	NA	NA	NA	NA
NA	TUT4	3	3	0	no	BLCA=1; LUAD=1; BRCA=1	1	2	0	NA	NA	NA	NA	NA	NA	NA	NA	NA
NA	CHD1	3	3	0	no	BLCA=1; COAD=1; UCEC=1	2	1	0	NA	NA	NA	NA	NA	NA	NA	NA	NA
NA	UBR2	3	3	0	no	BLCA=1; LUAD=1; BRCA=1	1	1	1	NA	NA	NA	NA	NA	NA	NA	NA	NA
NA	UGGT2	3	3	0	no	BLCA=1; LUAD=1; BRCA=1	2	1	0	NA	NA	NA	NA	NA	NA	NA	NA	NA
NA	AC073869.1	3	3	0	no	LUAD=2; BLCA=1	0	2	1	NA	NA	NA	NA	NA	NA	NA	NA	NA
NA	NADSYN1	3	3	0	no	UCEC=2; LUSC=1	1	2	0	NA	NA	NA	NA	NA	NA	NA	NA	NA
NA	AL024498.2,TMEM14B	3	3	0	no,no	BLCA=1; COAD=1; UCEC=1	1	1	1	NA	NA	NA	NA	NA	NA	NA	NA	NA
NA	SRI	3	3	0	no	BLCA=1; LUAD=1; UCEC=1	0	3	2	NA	NA	NA	NA	NA	NA	NA	NA	NA
NA	DIMT1	3	3	0	no	BLCA=1; COAD=1; UCEC=1	3	0	0	NA	NA	NA	NA	NA	NA	NA	NA	NA
NA	IFT88	3	3	0	no	BLCA=1; COAD=1; PRAD=1	3	1	0	NA	NA	NA	NA	NA	NA	NA	NA	NA
NA	MRPS9	3	3	0	no	LUSC=1; HNSC=1; BRCA=1	0	2	1	NA	NA	NA	NA	NA	NA	NA	NA	NA
NA	GLB1L2	3	3	0	no	COAD=1; LUSC=1; UCEC=1	2	1	0	NA	NA	NA	NA	NA	NA	NA	NA	NA
NA	AP002990.1,EEF1G	3	3	0	no,no	UCEC=2; COAD=1	0	0	5	NA	NA	NA	NA	NA	NA	NA	NA	NA
NA	MTA2	3	3	0	no	COAD=2; UCEC=1	1	1	1	NA	NA	NA	NA	NA	NA	NA	NA	NA
NA	ATP6V0A2	3	3	0	no	COAD=1; LUSC=1; LUAD=1	1	2	0	NA	NA	NA	NA	NA	NA	NA	NA	NA
NA	CORO1C	3	3	0	no	HNSC=1; LUAD=1; UCEC=1	2	2	2	NA	NA	NA	NA	NA	NA	NA	NA	NA
NA	DUS2	3	3	0	no	UCEC=2; COAD=1	2	0	2	NA	NA	NA	NA	NA	NA	NA	NA	NA
NA	ATP2C2	3	3	0	no	COAD=3	2	1	0	NA	NA	NA	NA	NA	NA	NA	NA	NA
NA	LENG8	3	3	0	no	HNSC=1; LGG=1; LUAD=1	0	6	0	NA	NA	NA	NA	NA	NA	NA	NA	NA
NA	ISYNA1	3	3	0	no	UCEC=2; COAD=1	3	0	1	NA	NA	NA	NA	NA	NA	NA	NA	NA
NA	DCAF6	3	3	0	no	COAD=1; LUSC=1; LUAD=1	4	1	0	NA	NA	NA	NA	NA	NA	NA	NA	NA
NA	PRKCZ	3	3	0	no	UCEC=2; COAD=1	1	1	1	NA	NA	NA	NA	NA	NA	NA	NA	NA
NA	KCNK1	3	3	0	no	COAD=2; HNSC=1	0	2	2	NA	NA	NA	NA	NA	NA	NA	NA	NA
NA	COX20	3	3	0	no	COAD=1; LGG=1; UCEC=1	1	2	0	NA	NA	NA	NA	NA	NA	NA	NA	NA
NA	TMEM54	3	3	0	no	COAD=1; HNSC=1; UCEC=1	1	3	3	NA	NA	NA	NA	NA	NA	NA	NA	NA
NA	TBC1D9B	3	3	0	no	HNSC=1; LUAD=1; BRCA=1	2	1	3	NA	NA	NA	NA	NA	NA	NA	NA	NA
NA	BABAM2	3	3	0	no	COAD=1; UCEC=1; BRCA=1	2	2	0	NA	NA	NA	NA	NA	NA	NA	NA	NA
NA	ILKAP	3	3	0	no	UCEC=3	2	1	0	NA	NA	NA	NA	NA	NA	NA	NA	NA
NA	RTN4	3	3	0	no	BRCA=2; COAD=1	0	0	3	NA	NA	NA	NA	NA	NA	NA	NA	NA
NA	ADAM17	3	3	0	no	UCEC=2; COAD=1	2	1	0	NA	NA	NA	NA	NA	NA	NA	NA	NA
NA	PROM2	3	3	0	no	COAD=1; UCEC=1; BRCA=1	1	1	1	NA	NA	NA	NA	NA	NA	NA	NA	NA
NA	GNAI2	3	3	0	no	UCEC=2; COAD=1	1	2	1	NA	NA	NA	NA	NA	NA	NA	NA	NA
NA	ELMO3	3	3	0	no	UCEC=2; HNSC=1	1	1	1	NA	NA	NA	NA	NA	NA	NA	NA	NA
NA	TARS	3	3	0	no	LUAD=2; COAD=1	2	2	0	NA	NA	NA	NA	NA	NA	NA	NA	NA
NA	FBXO9	3	3	0	no	COAD=2; LUSC=1	2	2	0	NA	NA	NA	NA	NA	NA	NA	NA	NA
NA	HMGN3	3	3	0	no	UCEC=2; COAD=1	3	0	1	NA	NA	NA	NA	NA	NA	NA	NA	NA
NA	POLD2	3	3	0	no	UCEC=2; COAD=1	4	3	3	NA	NA	NA	NA	NA	NA	NA	NA	NA
NA	SEMA3C	3	3	0	no	COAD=1; LUAD=1; UCEC=1	0	3	0	NA	NA	NA	NA	NA	NA	NA	NA	NA
NA	MCM4	3	3	0	no	COAD=2; LUSC=1	2	2	0	NA	NA	NA	NA	NA	NA	NA	NA	NA
NA	RPL30	3	3	0	no	COAD=2; UCEC=1	0	1	4	NA	NA	NA	NA	NA	NA	NA	NA	NA
NA	ARHGAP4,NAA10	3	3	0	no,no	COAD=1; UCEC=1; BRCA=1	0	4	0	NA	NA	NA	NA	NA	NA	NA	NA	NA
NA	RPS4X	3	3	0	no	COAD=1; LGG=1; UCEC=1	0	3	1	NA	NA	NA	NA	NA	NA	NA	NA	NA
NA	STRN4	3	3	0	no	UCEC=2; LGG=1	1	2	1	NA	NA	NA	NA	NA	NA	NA	NA	NA
NA	RFC5	3	3	0	no	COAD=2; UCEC=1	2	0	1	NA	NA	NA	NA	NA	NA	NA	NA	NA
NA	2022-09-02	3	3	0	no	COAD=1; UCEC=1; BRCA=1	1	0	3	NA	NA	NA	NA	NA	NA	NA	NA	NA
NA	EIPR1	3	3	0	no	COAD=1; LUSC=1; LUAD=1	0	2	1	NA	NA	NA	NA	NA	NA	NA	NA	NA
NA	TUT7	3	3	0	no	BRCA=2; COAD=1	2	0	1	NA	NA	NA	NA	NA	NA	NA	NA	NA
NA	PHF2	3	3	0	no	COAD=1; LUAD=1; UCEC=1	0	3	0	NA	NA	NA	NA	NA	NA	NA	NA	NA
NA	ARL1	3	3	0	no	COAD=3	2	0	1	NA	NA	NA	NA	NA	NA	NA	NA	NA
NA	MTX2	3	3	0	no	COAD=1; UCEC=1; BRCA=1	2	2	1	NA	NA	NA	NA	NA	NA	NA	NA	NA
NA	COL5A1	3	3	0	no	LUSC=2; COAD=1	2	3	1	NA	NA	NA	NA	NA	NA	NA	NA	NA
NA	PPP6R3	3	3	0	no	COAD=1; LUSC=1; UCEC=1	1	1	1	NA	NA	NA	NA	NA	NA	NA	NA	NA
NA	ATG5	3	3	0	no	COAD=1; LUSC=1; UCEC=1	0	2	1	NA	NA	NA	NA	NA	NA	NA	NA	NA
NA	PSMB8	3	3	0	no	COAD=1; LUSC=1; UCEC=1	0	3	1	NA	NA	NA	NA	NA	NA	NA	NA	NA
NA	LAMP1	3	3	0	no	UCEC=2; COAD=1	2	1	0	NA	NA	NA	NA	NA	NA	NA	NA	NA
NA	METTL17	3	3	0	no	COAD=1; LUAD=1; UCEC=1	3	0	1	NA	NA	NA	NA	NA	NA	NA	NA	NA
NA	RPS11	3	3	0	no	COAD=1; LUSC=1; LUAD=1	0	4	2	NA	NA	NA	NA	NA	NA	NA	NA	NA
NA	HDGF	3	3	0	no	COAD=1; LUSC=1; UCEC=1	0	1	9	NA	NA	NA	NA	NA	NA	NA	NA	NA
NA	TMEM260	3	3	0	no	PRAD=1; LUAD=1; UCEC=1	2	1	0	NA	NA	NA	NA	NA	NA	NA	NA	NA
NA	IGF2R	3	3	0	no	PRAD=1; LUSC=1; BRCA=1	2	0	1	NA	NA	NA	NA	NA	NA	NA	NA	NA
NA	CTNNAL1	3	3	0	no	PRAD=1; THCA=1; LUSC=1	3	1	0	NA	NA	NA	NA	NA	NA	NA	NA	NA
NA	SRRM2	3	3	0	no	LUAD=3	1	1	2	NA	NA	NA	NA	NA	NA	NA	NA	NA
NA	KDM4B	3	3	0	no	PRAD=1; HNSC=1; UCEC=1	2	2	0	NA	NA	NA	NA	NA	NA	NA	NA	NA
NA	USP48	3	3	0	no	UCEC=2; THCA=1	3	2	0	NA	NA	NA	NA	NA	NA	NA	NA	NA
NA	XPNPEP1	3	3	0	no	LUSC=1; LGG=1; UCEC=1	2	1	0	NA	NA	NA	NA	NA	NA	NA	NA	NA
NA	TTC17	3	3	0	no	LUSC=1; HNSC=1; UCEC=1	3	1	0	NA	NA	NA	NA	NA	NA	NA	NA	NA
NA	EPS8	3	3	0	no	UCEC=2; LUSC=1	1	0	3	NA	NA	NA	NA	NA	NA	NA	NA	NA
NA	CTDSP2	3	3	0	no	LUSC=2; UCEC=1	1	0	3	NA	NA	NA	NA	NA	NA	NA	NA	NA
NA	PPIH	3	3	0	no	UCEC=2; LUAD=1	2	2	0	NA	NA	NA	NA	NA	NA	NA	NA	NA
NA	FRY	3	3	0	no	LUAD=2; LUSC=1	3	0	0	NA	NA	NA	NA	NA	NA	NA	NA	NA
NA	ATP6V1E1	3	3	0	no	UCEC=2; LUAD=1	1	2	1	NA	NA	NA	NA	NA	NA	NA	NA	NA
NA	ZC3H7A	3	3	0	no	LUSC=1; LUAD=1; BRCA=1	3	0	0	NA	NA	NA	NA	NA	NA	NA	NA	NA
NA	DIS3L2	3	3	0	no	UCEC=2; LUAD=1	3	1	0	NA	NA	NA	NA	NA	NA	NA	NA	NA
NA	DNAJC7	3	3	0	no	UCEC=2; LUSC=1	2	1	0	NA	NA	NA	NA	NA	NA	NA	NA	NA
NA	PFAS	3	3	0	no	LUAD=2; LUSC=1	2	2	0	NA	NA	NA	NA	NA	NA	NA	NA	NA
NA	CNOT6	3	3	0	no	LUAD=2; UCEC=1	1	3	0	NA	NA	NA	NA	NA	NA	NA	NA	NA
NA	GRAMD1A	3	3	0	no	UCEC=2; LUSC=1	0	1	2	NA	NA	NA	NA	NA	NA	NA	NA	NA
NA	SHKBP1	3	3	0	no	LUSC=1; UCEC=1; BRCA=1	2	1	1	NA	NA	NA	NA	NA	NA	NA	NA	NA
NA	ARHGEF1	3	3	0	no	LUSC=2; HNSC=1	0	2	2	NA	NA	NA	NA	NA	NA	NA	NA	NA
NA	RBM8A	3	3	0	no	LUSC=1; UCEC=1; BRCA=1	1	0	3	NA	NA	NA	NA	NA	NA	NA	NA	NA
NA	AIDA	3	3	0	no	LUSC=2; UCEC=1	3	0	0	NA	NA	NA	NA	NA	NA	NA	NA	NA
NA	SLC44A5	3	3	0	no	LUSC=3	2	0	2	NA	NA	NA	NA	NA	NA	NA	NA	NA
NA	ACO2	3	3	0	no	UCEC=2; LUSC=1	0	1	3	NA	NA	NA	NA	NA	NA	NA	NA	NA
NA	CSNK1A1	3	3	0	no	LUSC=2; HNSC=1	6	2	2	NA	NA	NA	NA	NA	NA	NA	NA	NA
NA	HSPA9	3	3	0	no	LUAD=1; UCEC=1; BRCA=1	1	2	1	NA	NA	NA	NA	NA	NA	NA	NA	NA
NA	COG5	3	3	0	no	LUSC=1; HNSC=1; LGG=1	3	0	0	NA	NA	NA	NA	NA	NA	NA	NA	NA
NA	LAPTM4B	3	3	0	no	LUSC=2; UCEC=1	0	0	3	NA	NA	NA	NA	NA	NA	NA	NA	NA
NA	ATRN	3	3	0	no	UCEC=2; LUAD=1	2	0	1	NA	NA	NA	NA	NA	NA	NA	NA	NA
NA	NCKAP5L	3	3	0	no	LUAD=2; LUSC=1	0	0	3	NA	NA	NA	NA	NA	NA	NA	NA	NA
NA	CCDC14	3	3	0	no	UCEC=2; LUSC=1	2	3	1	NA	NA	NA	NA	NA	NA	NA	NA	NA
NA	ATP13A3	3	3	0	no	LUSC=1; HNSC=1; BRCA=1	4	1	0	NA	NA	NA	NA	NA	NA	NA	NA	NA
NA	PRMT5	3	3	0	no	UCEC=3	2	0	1	NA	NA	NA	NA	NA	NA	NA	NA	NA
NA	MTA3	3	3	0	no	UCEC=2; LUSC=1	1	2	0	NA	NA	NA	NA	NA	NA	NA	NA	NA
NA	KDM1A	3	3	0	no	LUSC=3	2	1	1	NA	NA	NA	NA	NA	NA	NA	NA	NA
NA	FDPS	3	3	0	no	UCEC=2; LUSC=1	0	2	1	NA	NA	NA	NA	NA	NA	NA	NA	NA
NA	MDH1	3	3	0	no	LUSC=1; LUAD=1; BRCA=1	2	4	0	NA	NA	NA	NA	NA	NA	NA	NA	NA
NA	CHCHD6	3	3	0	no	LUSC=1; UCEC=1; BRCA=1	1	1	1	NA	NA	NA	NA	NA	NA	NA	NA	NA
NA	PDCD10	3	3	0	no	LUSC=1; HNSC=1; UCEC=1	1	8	9	NA	NA	NA	NA	NA	NA	NA	NA	NA
NA	RPS16	3	3	0	no	UCEC=2; LUSC=1	1	1	1	NA	NA	NA	NA	NA	NA	NA	NA	NA
NA	AC004922.1,ARPC1B	3	3	0	no,no	LUSC=1; HNSC=1; UCEC=1	2	0	1	NA	NA	NA	NA	NA	NA	NA	NA	NA
NA	MRPL4	3	3	0	no	UCEC=3	1	1	1	NA	NA	NA	NA	NA	NA	NA	NA	NA
NA	GARS	3	3	0	no	LUSC=1; LUAD=1; UCEC=1	0	3	0	NA	NA	NA	NA	NA	NA	NA	NA	NA
NA	TIAL1	3	3	0	no	UCEC=2; HNSC=1	1	1	2	NA	NA	NA	NA	NA	NA	NA	NA	NA
NA	CTTN	3	3	0	no	HNSC=1; LUAD=1; UCEC=1	5	0	0	NA	NA	NA	NA	NA	NA	NA	NA	NA
NA	MBD6	3	3	0	no	HNSC=1; UCEC=1; BRCA=1	1	2	0	NA	NA	NA	NA	NA	NA	NA	NA	NA
NA	CSNK2A2	3	3	0	no	UCEC=2; HNSC=1	3	0	0	NA	NA	NA	NA	NA	NA	NA	NA	NA
NA	CIAO3	3	3	0	no	UCEC=2; HNSC=1	0	2	3	NA	NA	NA	NA	NA	NA	NA	NA	NA
NA	AC118553.2,MFSD14A	3	3	0	no,no	HNSC=2; BRCA=1	2	1	0	NA	NA	NA	NA	NA	NA	NA	NA	NA
NA	PKP4	3	3	0	no	HNSC=3	5	1	1	NA	NA	NA	NA	NA	NA	NA	NA	NA
NA	HDAC11	3	3	0	no	UCEC=2; HNSC=1	6	0	2	NA	NA	NA	NA	NA	NA	NA	NA	NA
NA	FAM193A	3	3	0	no	HNSC=1; UCEC=1; BRCA=1	3	0	0	NA	NA	NA	NA	NA	NA	NA	NA	NA
NA	PLEKHB2	3	3	0	no	UCEC=3	2	2	0	NA	NA	NA	NA	NA	NA	NA	NA	NA
NA	ATL2	3	3	0	no	UCEC=3	4	0	0	NA	NA	NA	NA	NA	NA	NA	NA	NA
NA	SEC61A1	3	3	0	no	LUAD=2; HNSC=1	3	0	1	NA	NA	NA	NA	NA	NA	NA	NA	NA
NA	NEK6	3	3	0	no	UCEC=2; HNSC=1	1	1	1	NA	NA	NA	NA	NA	NA	NA	NA	NA
NA	MROH1	3	3	0	no	UCEC=2; HNSC=1	3	0	0	NA	NA	NA	NA	NA	NA	NA	NA	NA
NA	RUVBL1	3	3	0	no	LUAD=2; HNSC=1	2	1	1	NA	NA	NA	NA	NA	NA	NA	NA	NA
NA	TLE2	3	3	0	no	UCEC=2; LGG=1	0	4	2	NA	NA	NA	NA	NA	NA	NA	NA	NA
NA	ZNF451	3	3	0	no	UCEC=2; BRCA=1	1	1	2	NA	NA	NA	NA	NA	NA	NA	NA	NA
NA	CRTC2	3	3	0	no	UCEC=2; LGG=1	2	2	0	NA	NA	NA	NA	NA	NA	NA	NA	NA
NA	RGL2	3	3	0	no	LUAD=2; LGG=1	2	1	1	NA	NA	NA	NA	NA	NA	NA	NA	NA
NA	MTCH1	3	3	0	no	LGG=1; LUAD=1; UCEC=1	3	0	1	NA	NA	NA	NA	NA	NA	NA	NA	NA
NA	NOC2L	3	3	0	no	LGG=1; LUAD=1; UCEC=1	1	2	0	NA	NA	NA	NA	NA	NA	NA	NA	NA
NA	MRPS35	3	3	0	no	LUAD=2; UCEC=1	3	1	0	NA	NA	NA	NA	NA	NA	NA	NA	NA
NA	MTA1	3	3	0	no	LUAD=2; UCEC=1	1	5	1	NA	NA	NA	NA	NA	NA	NA	NA	NA
NA	CNIH1	3	3	0	no	LUAD=1; UCEC=1; BRCA=1	3	0	2	NA	NA	NA	NA	NA	NA	NA	NA	NA
NA	AP2B1	3	3	0	no	UCEC=2; LUAD=1	2	0	1	NA	NA	NA	NA	NA	NA	NA	NA	NA
NA	RFX1	3	3	0	no	UCEC=2; LUAD=1	1	1	1	NA	NA	NA	NA	NA	NA	NA	NA	NA
NA	LTN1	3	3	0	no	LUAD=3	2	1	0	NA	NA	NA	NA	NA	NA	NA	NA	NA
NA	MAP4	3	3	0	no	UCEC=2; LUAD=1	2	1	0	NA	NA	NA	NA	NA	NA	NA	NA	NA
NA	ZNF185	3	3	0	no	UCEC=2; LUAD=1	2	1	0	NA	NA	NA	NA	NA	NA	NA	NA	NA
NA	NOP14	3	3	0	no	UCEC=2; LUAD=1	2	1	0	NA	NA	NA	NA	NA	NA	NA	NA	NA
NA	SARAF	3	3	0	no	UCEC=2; LUAD=1	2	0	3	NA	NA	NA	NA	NA	NA	NA	NA	NA
NA	LRRC37A2	3	3	0	no	UCEC=2; BRCA=1	2	1	0	NA	NA	NA	NA	NA	NA	NA	NA	NA
NA	KRT18	3	3	0	no	BRCA=2; UCEC=1	0	2	3	NA	NA	NA	NA	NA	NA	NA	NA	NA
NA	TCERG1	3	3	0	no	UCEC=2; BRCA=1	3	0	0	NA	NA	NA	NA	NA	NA	NA	NA	NA
NA	HSPH1	3	3	0	no	UCEC=3	0	3	0	NA	NA	NA	NA	NA	NA	NA	NA	NA
NA	RMC1	3	3	0	no	UCEC=2; BRCA=1	2	0	1	NA	NA	NA	NA	NA	NA	NA	NA	NA
NA	PIP5K1A	3	3	0	no	UCEC=2; BRCA=1	3	0	0	NA	NA	NA	NA	NA	NA	NA	NA	NA
NA	UBE2J1	3	3	0	no	UCEC=2; BRCA=1	1	2	0	NA	NA	NA	NA	NA	NA	NA	NA	NA
NA	ILVBL	3	3	0	no	UCEC=3	2	0	1	NA	NA	NA	NA	NA	NA	NA	NA	NA
NA	CERS2	3	3	0	no	UCEC=2; BRCA=1	4	0	1	NA	NA	NA	NA	NA	NA	NA	NA	NA
NA	ZYX	3	3	0	no	UCEC=3	2	1	0	NA	NA	NA	NA	NA	NA	NA	NA	NA
NA	FXR1	3	3	0	no	UCEC=3	3	0	0	NA	NA	NA	NA	NA	NA	NA	NA	NA
NA	FBXL5	3	3	0	no	UCEC=3	2	1	0	NA	NA	NA	NA	NA	NA	NA	NA	NA
NA	STK38	3	3	0	no	BRCA=2; UCEC=1	1	1	1	NA	NA	NA	NA	NA	NA	NA	NA	NA
NA	RGS10	3	3	0	no	UCEC=2; BRCA=1	1	2	2	NA	NA	NA	NA	NA	NA	NA	NA	NA
NA	ASAP1	3	3	0	no	BRCA=3	2	0	1	NA	NA	NA	NA	NA	NA	NA	NA	NA
NA	P2RX4	3	2	1	no	SCLC=1; UCEC=1; BRCA=1	1	1	1	NA	NA	NA	NA	NA	NA	NA	NA	NA
NA	MYO5B	3	2	1	no	SCLC=1; UCEC=1; BRCA=1	2	0	1	NA	NA	NA	NA	NA	NA	NA	NA	NA
NA	MIB2	3	2	1	no	SCLC=1; BLCA=1; UCEC=1	0	2	5	NA	NA	NA	NA	NA	NA	NA	NA	NA
NA	SZT2	3	2	1	no	SCLC=1; OV=1; KIRC=1	0	1	2	NA	NA	NA	NA	NA	NA	NA	NA	NA
NA	NEB	3	2	1	no	SCLC=1; PAAD=1; STAD=1	4	0	0	NA	NA	NA	NA	NA	NA	NA	NA	NA
NA	AGAP1	3	2	1	no	SCLC=1; STAD=1; LGG=1	1	2	0	NA	NA	NA	NA	NA	NA	NA	NA	NA
NA	DTNBP1	3	2	1	no	SCLC=1; BLCA=1; HNSC=1	3	0	0	NA	NA	NA	NA	NA	NA	NA	NA	NA
NA	CROT	3	2	1	no	SCLC=1; BLCA=1; LUAD=1	3	1	0	NA	NA	NA	NA	NA	NA	NA	NA	NA
NA	PSMF1	3	2	1	no	OSCC=1; READ=1; UCEC=1	1	1	2	NA	NA	NA	NA	NA	NA	NA	NA	NA
NA	ARPC4-TTLL3,TTLL3	3	2	1	no,no	UCEC=2; OSCC=1	1	2	0	NA	NA	NA	NA	NA	NA	NA	NA	NA
NA	ANKRD36	2	2	0	no	ESCA=1; STAD=1	4	0	0	NA	NA	NA	NA	NA	NA	NA	NA	NA
NA	DTX2	2	2	0	no	ESCA=1; LUSC=1	4	2	1	NA	NA	NA	NA	NA	NA	NA	NA	NA
NA	ELOF1	2	2	0	no	PAAD=1; LUSC=1	0	2	1	NA	NA	NA	NA	NA	NA	NA	NA	NA
NA	SNRPE	2	2	0	no	PAAD=1; UCEC=1	0	2	0	NA	NA	NA	NA	NA	NA	NA	NA	NA
NA	RAPGEF1	2	2	0	no	HCC=1; STAD=1; HNSC=1	2	0	1	NA	NA	NA	NA	NA	NA	NA	NA	NA
NA	PSMD1	2	2	0	no	PAAD=1; OV=1	0	1	1	NA	NA	NA	NA	NA	NA	NA	NA	NA
NA	RBSN	2	2	0	no	PAAD=1; STAD=1	1	1	0	NA	NA	NA	NA	NA	NA	NA	NA	NA
NA	EPB41L2	2	2	0	no	PAAD=1; UCEC=1	2	0	0	NA	NA	NA	NA	NA	NA	NA	NA	NA
NA	SELENOH,TMX2-CTNND1	2	2	0	no,no	CHOL=1; BLCA=1	0	1	1	NA	NA	NA	NA	NA	NA	NA	NA	NA
NA	NDUFV1	2	2	0	no	CHOL=1; PAAD=1	1	3	0	NA	NA	NA	NA	NA	NA	NA	NA	NA
NA	AC010519.1,BICRA	2	2	0	no,no	CHOL=1; LUSC=1	2	0	0	NA	NA	NA	NA	NA	NA	NA	NA	NA
NA	DCAF1	2	2	0	no	CHOL=1; PAAD=1	1	0	3	NA	NA	NA	NA	NA	NA	NA	NA	NA
NA	DHX40	2	2	0	no	PAAD=1; LUAD=1	2	0	0	NA	NA	NA	NA	NA	NA	NA	NA	NA
NA	NR2C1	2	2	0	no	DLBC=1; BLCA=1	1	0	1	NA	NA	NA	NA	NA	NA	NA	NA	NA
NA	IGHD,IGHG1	2	2	0	no,no	DLBC=1; LUAD=1	0	0	5	NA	NA	NA	NA	NA	NA	NA	NA	NA
NA	DYRK1B	2	2	0	no	DLBC=1; UCEC=1	1	1	1	NA	NA	NA	NA	NA	NA	NA	NA	NA
NA	API5	2	2	0	no	PAAD=1; LUSC=1	1	1	1	NA	NA	NA	NA	NA	NA	NA	NA	NA
NA	ARMC8	2	2	0	no	DLBC=1; READ=1	1	0	1	NA	NA	NA	NA	NA	NA	NA	NA	NA
NA	BAK1	2	2	0	no	PAAD=1; COAD=1	0	2	0	NA	NA	NA	NA	NA	NA	NA	NA	NA
NA	AKR1B1	2	2	0	no	PAAD=1; UCEC=1	1	1	0	NA	NA	NA	NA	NA	NA	NA	NA	NA
NA	EIF3B	2	2	0	no	DLBC=1; STAD=1	0	2	0	NA	NA	NA	NA	NA	NA	NA	NA	NA
NA	MYO18A	2	2	0	no	PAAD=1; LIHC=1	1	0	1	NA	NA	NA	NA	NA	NA	NA	NA	NA
NA	UBE2A	2	2	0	no	DLBC=1; LUAD=1	1	2	0	NA	NA	NA	NA	NA	NA	NA	NA	NA
NA	CNTN1	2	2	0	no	PCPG=1; LUAD=1	1	1	1	NA	NA	NA	NA	NA	NA	NA	NA	NA
NA	DENND4A	2	2	0	no	UCS=1; PAAD=1	1	0	1	NA	NA	NA	NA	NA	NA	NA	NA	NA
NA	YME1L1	2	2	0	no	SARC=1; UCEC=1	1	0	1	NA	NA	NA	NA	NA	NA	NA	NA	NA
NA	VSIR	2	2	0	no	SARC=1; LUAD=1	2	0	0	NA	NA	NA	NA	NA	NA	NA	NA	NA
NA	NLRP2	2	2	0	no	UCS=1; BRCA=1	1	1	0	NA	NA	NA	NA	NA	NA	NA	NA	NA
NA	ANP32E	2	2	0	no	UCS=1; STAD=1	1	2	0	NA	NA	NA	NA	NA	NA	NA	NA	NA
NA	S100A13	2	2	0	no	UCS=1; BRCA=1	0	1	1	NA	NA	NA	NA	NA	NA	NA	NA	NA
NA	SORBS2	2	2	0	no	UCS=1; LUAD=1	2	0	0	NA	NA	NA	NA	NA	NA	NA	NA	NA
NA	DDR1	2	2	0	no	UCS=1; KIRC=1	0	0	2	NA	NA	NA	NA	NA	NA	NA	NA	NA
NA	AC026954.2,NEURL4	2	2	0	no,no	SARC=1; COAD=1	2	0	0	NA	NA	NA	NA	NA	NA	NA	NA	NA
NA	WARS	2	2	0	no	UCS=1; PAAD=1	0	2	2	NA	NA	NA	NA	NA	NA	NA	NA	NA
NA	MRPL40	2	2	0	no	UCS=1; UCEC=1	1	1	0	NA	NA	NA	NA	NA	NA	NA	NA	NA
NA	CRYBG1	2	2	0	no	KICH=1; KIRC=1	1	0	1	NA	NA	NA	NA	NA	NA	NA	NA	NA
NA	SNAP29	2	2	0	no	SARC=1; BLCA=1	0	2	1	NA	NA	NA	NA	NA	NA	NA	NA	NA
NA	ALPK3	2	2	0	no	KICH=1; CESC=1	1	1	0	NA	NA	NA	NA	NA	NA	NA	NA	NA
NA	HLA-DRB1,HLA-DRB6	2	2	0	no,no	MESO=1; THCA=1	0	2	0	NA	NA	NA	NA	NA	NA	NA	NA	NA
NA	CXXC1	2	2	0	no	ACC=1; CESC=1	0	2	1	NA	NA	NA	NA	NA	NA	NA	NA	NA
NA	RAB11B	2	2	0	no	ACC=1; BLCA=1	1	2	0	NA	NA	NA	NA	NA	NA	NA	NA	NA
NA	IFT52	2	2	0	no	ACC=1; LUAD=1	2	0	0	NA	NA	NA	NA	NA	NA	NA	NA	NA
NA	AC069281.2,LRCH4	2	2	0	no,no	ACC=1; TGCT=1	1	1	0	NA	NA	NA	NA	NA	NA	NA	NA	NA
NA	CCT6A	2	2	0	no	ACC=1; BRCA=1	2	0	0	NA	NA	NA	NA	NA	NA	NA	NA	NA
NA	SDAD1	2	2	0	no	BLCA=2	1	0	1	NA	NA	NA	NA	NA	NA	NA	NA	NA
NA	AL591806.3,F11R	2	2	0	no,no	ACC=1; LUSC=1	1	0	1	NA	NA	NA	NA	NA	NA	NA	NA	NA
NA	PDLIM1	2	2	0	no	SKCM=1; STAD=1	2	0	3	NA	NA	NA	NA	NA	NA	NA	NA	NA
NA	TRIM21	2	2	0	no	SKCM=1; LUSC=1	1	0	1	NA	NA	NA	NA	NA	NA	NA	NA	NA
NA	BRMS1	2	2	0	no	SKCM=1; LUAD=1	0	5	0	NA	NA	NA	NA	NA	NA	NA	NA	NA
NA	UBAC2	2	2	0	no	SKCM=1; CESC=1	3	0	0	NA	NA	NA	NA	NA	NA	NA	NA	NA
NA	DHRS4	2	2	0	no	SKCM=1; LUSC=1	2	3	0	NA	NA	NA	NA	NA	NA	NA	NA	NA
NA	NPAS3	2	2	0	no	SKCM=1; LGG=1	1	0	2	NA	NA	NA	NA	NA	NA	NA	NA	NA
NA	GSTZ1	2	2	0	no	SKCM=1; LUSC=1	4	0	1	NA	NA	NA	NA	NA	NA	NA	NA	NA
NA	FANCI	2	2	0	no	SKCM=1; BLCA=1	3	3	0	NA	NA	NA	NA	NA	NA	NA	NA	NA
NA	CUEDC1	2	2	0	no	SKCM=1; LUSC=1	1	2	0	NA	NA	NA	NA	NA	NA	NA	NA	NA
NA	SERPINB3	2	2	0	no	SKCM=1; CESC=1	0	5	0	NA	NA	NA	NA	NA	NA	NA	NA	NA
NA	TOMM40	2	2	0	no	SKCM=1; BRCA=1	0	1	1	NA	NA	NA	NA	NA	NA	NA	NA	NA
NA	CLPTM1	2	2	0	no	SKCM=1; STAD=1	0	0	2	NA	NA	NA	NA	NA	NA	NA	NA	NA
NA	AL117348.2,PYCR2	2	2	0	no,no	SKCM=1; UCEC=1	1	0	1	NA	NA	NA	NA	NA	NA	NA	NA	NA
NA	ATP9A	2	2	0	no	SKCM=1; UCEC=1	2	0	0	NA	NA	NA	NA	NA	NA	NA	NA	NA
NA	POLR3H	2	2	0	no	SKCM=1; UCEC=1	1	2	0	NA	NA	NA	NA	NA	NA	NA	NA	NA
NA	CCNT2	2	2	0	no	SKCM=1; CESC=1	2	0	0	NA	NA	NA	NA	NA	NA	NA	NA	NA
NA	RPS7	2	2	0	no	SKCM=1; BLCA=1	1	1	0	NA	NA	NA	NA	NA	NA	NA	NA	NA
NA	GALM	2	2	0	no	SKCM=1; UCEC=1	1	1	0	NA	NA	NA	NA	NA	NA	NA	NA	NA
NA	TTC7A	2	2	0	no	SKCM=1; STAD=1	2	0	0	NA	NA	NA	NA	NA	NA	NA	NA	NA
NA	FAHD2B	2	2	0	no	SKCM=1; LUAD=1	1	1	0	NA	NA	NA	NA	NA	NA	NA	NA	NA
NA	IFT122	2	2	0	no	SKCM=1; GBM=1	1	1	0	NA	NA	NA	NA	NA	NA	NA	NA	NA
NA	PTPRG	2	2	0	no	SKCM=1; UCEC=1	0	2	0	NA	NA	NA	NA	NA	NA	NA	NA	NA
NA	EMC3	2	2	0	no	SKCM=1; LUSC=1	0	2	1	NA	NA	NA	NA	NA	NA	NA	NA	NA
NA	HNRNPDL	2	2	0	no	SKCM=1; CESC=1	1	1	0	NA	NA	NA	NA	NA	NA	NA	NA	NA
NA	GRAMD2B	2	2	0	no	SKCM=1; UCEC=1	2	0	0	NA	NA	NA	NA	NA	NA	NA	NA	NA
NA	CBWD1	2	2	0	no	OV=1; LUAD=1	3	1	0	NA	NA	NA	NA	NA	NA	NA	NA	NA
NA	PUM3	2	2	0	no	OV=1; LUAD=1	1	3	0	NA	NA	NA	NA	NA	NA	NA	NA	NA
NA	AC004951.4,AC017116.2,POLR2J4	2	2	0	no,no,no	SKCM=1; CESC=1	0	2	0	NA	NA	NA	NA	NA	NA	NA	NA	NA
NA	AC093525.1,AMDHD2	2	2	0	no,no	SKCM=1; COAD=1	0	1	1	NA	NA	NA	NA	NA	NA	NA	NA	NA
NA	TMEM259	2	2	0	no	SKCM=1; UCEC=1	1	1	1	NA	NA	NA	NA	NA	NA	NA	NA	NA
NA	AC011448.1,NDUFA13	2	2	0	no,no	SKCM=1; LUAD=1	2	2	1	NA	NA	NA	NA	NA	NA	NA	NA	NA
NA	GEMIN7,MARK4	2	2	0	no,no	SKCM=1; LUAD=1	0	0	3	NA	NA	NA	NA	NA	NA	NA	NA	NA
NA	PIM3	2	2	0	no	SKCM=1; LUSC=1	0	1	1	NA	NA	NA	NA	NA	NA	NA	NA	NA
NA	FAHD2A	2	2	0	no	SKCM=1; UCEC=1	1	1	0	NA	NA	NA	NA	NA	NA	NA	NA	NA
NA	ACTR8	2	2	0	no	SKCM=1; PAAD=1	2	0	0	NA	NA	NA	NA	NA	NA	NA	NA	NA
NA	CLTB	2	2	0	no	SKCM=1; ESCA=1	1	1	1	NA	NA	NA	NA	NA	NA	NA	NA	NA
NA	SLC25A16	2	2	0	no	SKCM=1; UCEC=1	1	1	0	NA	NA	NA	NA	NA	NA	NA	NA	NA
NA	CERS3	2	2	0	no	SKCM=1; LUSC=1	2	1	1	NA	NA	NA	NA	NA	NA	NA	NA	NA
NA	AC010422.8,DHPS	2	2	0	no,no	OV=1; UCEC=1	2	0	1	NA	NA	NA	NA	NA	NA	NA	NA	NA
NA	DENND1A	2	2	0	no	SKCM=1; UCEC=1	1	0	1	NA	NA	NA	NA	NA	NA	NA	NA	NA
NA	GIPC1	2	2	0	no	OV=1; LUAD=1	1	1	0	NA	NA	NA	NA	NA	NA	NA	NA	NA
NA	PRKRA	2	2	0	no	THYM=1; OV=1	2	0	1	NA	NA	NA	NA	NA	NA	NA	NA	NA
NA	L3MBTL3	2	2	0	no	THYM=1; LUSC=1	2	0	0	NA	NA	NA	NA	NA	NA	NA	NA	NA
NA	ZDHHC16	2	2	0	no	GBM=1; HNSC=1	0	1	1	NA	NA	NA	NA	NA	NA	NA	NA	NA
NA	FCHSD2	2	2	0	no	GBM=1; STAD=1	2	0	0	NA	NA	NA	NA	NA	NA	NA	NA	NA
NA	ARHGEF7	2	2	0	no	GBM=1; BRCA=1	2	0	0	NA	NA	NA	NA	NA	NA	NA	NA	NA
NA	RCBTB2	2	2	0	no	GBM=1; BRCA=1	1	0	2	NA	NA	NA	NA	NA	NA	NA	NA	NA
NA	ABCC4	2	2	0	no	GBM=1; KIRP=1	1	1	0	NA	NA	NA	NA	NA	NA	NA	NA	NA
NA	EXD2	2	2	0	no	GBM=1; HNSC=1	2	0	0	NA	NA	NA	NA	NA	NA	NA	NA	NA
NA	MFAP1	2	2	0	no	GBM=1; UCEC=1	1	0	1	NA	NA	NA	NA	NA	NA	NA	NA	NA
NA	HEATR3	2	2	0	no	GBM=1; UCEC=1	2	0	0	NA	NA	NA	NA	NA	NA	NA	NA	NA
NA	USP32	2	2	0	no	GBM=1; STAD=1	2	1	0	NA	NA	NA	NA	NA	NA	NA	NA	NA
NA	UBE2M	2	2	0	no	GBM=1; BLCA=1	1	1	0	NA	NA	NA	NA	NA	NA	NA	NA	NA
NA	ASH1L	2	2	0	no	GBM=1; KIRC=1	1	0	1	NA	NA	NA	NA	NA	NA	NA	NA	NA
NA	UTP11	2	2	0	no	GBM=1; CESC=1	2	0	0	NA	NA	NA	NA	NA	NA	NA	NA	NA
NA	USP1	2	2	0	no	GBM=1; UCEC=1	2	1	0	NA	NA	NA	NA	NA	NA	NA	NA	NA
NA	PARK7	2	2	0	no	GBM=1; UCEC=1	1	0	1	NA	NA	NA	NA	NA	NA	NA	NA	NA
NA	CST3	2	2	0	no	GBM=1; OV=1	2	1	1	NA	NA	NA	NA	NA	NA	NA	NA	NA
NA	LIMK2	2	2	0	no	GBM=1; BLCA=1	2	1	0	NA	NA	NA	NA	NA	NA	NA	NA	NA
NA	TTLL1	2	2	0	no	GBM=1; PRAD=1	0	1	1	NA	NA	NA	NA	NA	NA	NA	NA	NA
NA	BUB1	2	2	0	no	GBM=1; BRCA=1	1	1	0	NA	NA	NA	NA	NA	NA	NA	NA	NA
NA	COPS7B	2	2	0	no	GBM=1; KIRP=1	2	1	1	NA	NA	NA	NA	NA	NA	NA	NA	NA
NA	COPS8	2	2	0	no	GBM=1; UCEC=1	1	2	0	NA	NA	NA	NA	NA	NA	NA	NA	NA
NA	SNRNP200	2	2	0	no	GBM=1; UCEC=1	0	0	2	NA	NA	NA	NA	NA	NA	NA	NA	NA
NA	FSTL1	2	2	0	no	GBM=1; LUSC=1	0	1	1	NA	NA	NA	NA	NA	NA	NA	NA	NA
NA	P4HTM	2	2	0	no	GBM=1; BLCA=1	2	0	0	NA	NA	NA	NA	NA	NA	NA	NA	NA
NA	LAMTOR3	2	2	0	no	GBM=1; CESC=1	2	0	1	NA	NA	NA	NA	NA	NA	NA	NA	NA
NA	TSPAN17	2	2	0	no	GBM=1; BRCA=1	0	1	1	NA	NA	NA	NA	NA	NA	NA	NA	NA
NA	CANX	2	2	0	no	GBM=1; KIRC=1	0	2	1	NA	NA	NA	NA	NA	NA	NA	NA	NA
NA	RPS12	2	2	0	no	GBM=1; UCEC=1	3	0	0	NA	NA	NA	NA	NA	NA	NA	NA	NA
NA	HLA-DRB1	2	2	0	no	GBM=1; LUAD=1	0	2	0	NA	NA	NA	NA	NA	NA	NA	NA	NA
NA	RRAGD	2	2	0	no	GBM=1; BLCA=1	2	1	0	NA	NA	NA	NA	NA	NA	NA	NA	NA
NA	MMS22L	2	2	0	no	GBM=1; LUSC=1	2	0	0	NA	NA	NA	NA	NA	NA	NA	NA	NA
NA	PRKRIP1	2	2	0	no	KIRP=1; LUAD=1	4	0	2	NA	NA	NA	NA	NA	NA	NA	NA	NA
NA	BMS1P10	2	2	0	no	GBM=1; UCEC=1	1	0	5	NA	NA	NA	NA	NA	NA	NA	NA	NA
NA	AQP7P1,BMS1P10	2	2	0	no,no	GBM=1; SARC=1	0	1	2	NA	NA	NA	NA	NA	NA	NA	NA	NA
NA	MAP7D3	2	2	0	no	GBM=1; STAD=1	2	0	0	NA	NA	NA	NA	NA	NA	NA	NA	NA
NA	ME3	2	2	0	no	GBM=1; LUSC=1	3	0	0	NA	NA	NA	NA	NA	NA	NA	NA	NA
NA	FAM32A	2	2	0	no	GBM=1; BRCA=1	0	1	1	NA	NA	NA	NA	NA	NA	NA	NA	NA
NA	IFI44	2	2	0	no	GBM=1; HNSC=1	2	0	0	NA	NA	NA	NA	NA	NA	NA	NA	NA
NA	DPY30	2	2	0	no	GBM=1; KIRP=1	2	0	0	NA	NA	NA	NA	NA	NA	NA	NA	NA
NA	FKBP10	2	2	0	no	GBM=1; STAD=1	1	0	1	NA	NA	NA	NA	NA	NA	NA	NA	NA
NA	ETNPPL	2	2	0	no	GBM=1; LGG=1	2	0	0	NA	NA	NA	NA	NA	NA	NA	NA	NA
NA	DPY19L2P1	2	2	0	no	GBM=1; LUSC=1	2	0	0	NA	NA	NA	NA	NA	NA	NA	NA	NA
NA	USP6NL	2	2	0	no	READ=1; CESC=1	1	1	0	NA	NA	NA	NA	NA	NA	NA	NA	NA
NA	AP2A2	2	2	0	no	READ=1; STAD=1	0	2	1	NA	NA	NA	NA	NA	NA	NA	NA	NA
NA	C12orf75	2	2	0	no	READ=1; UCEC=1	0	2	0	NA	NA	NA	NA	NA	NA	NA	NA	NA
NA	PRKAB1	2	2	0	no	READ=1; PAAD=1	2	0	0	NA	NA	NA	NA	NA	NA	NA	NA	NA
NA	DENR	2	2	0	no	READ=1; KIRP=1	2	0	1	NA	NA	NA	NA	NA	NA	NA	NA	NA
NA	SLC15A4	2	2	0	no	READ=1; CESC=1	2	1	1	NA	NA	NA	NA	NA	NA	NA	NA	NA
NA	RAN	2	2	0	no	READ=1; UCEC=1	2	0	1	NA	NA	NA	NA	NA	NA	NA	NA	NA
NA	CHFR	2	2	0	no	READ=1; UCEC=1	0	1	1	NA	NA	NA	NA	NA	NA	NA	NA	NA
NA	TMEM106C	2	2	0	no	READ=1; STAD=1	2	1	2	NA	NA	NA	NA	NA	NA	NA	NA	NA
NA	NAP1L1	2	2	0	no	READ=1; UCEC=1	2	1	0	NA	NA	NA	NA	NA	NA	NA	NA	NA
NA	CDK8	2	2	0	no	READ=1; LUSC=1	0	1	1	NA	NA	NA	NA	NA	NA	NA	NA	NA
NA	OXA1L	2	2	0	no	READ=1; UCEC=1	2	1	0	NA	NA	NA	NA	NA	NA	NA	NA	NA
NA	HECTD1	2	2	0	no	READ=1; STAD=1	1	1	0	NA	NA	NA	NA	NA	NA	NA	NA	NA
NA	ZDHHC7	2	2	0	no	READ=1; BLCA=1	1	3	0	NA	NA	NA	NA	NA	NA	NA	NA	NA
NA	CDK10	2	2	0	no	READ=1; KIRP=1	2	0	0	NA	NA	NA	NA	NA	NA	NA	NA	NA
NA	DEF8	2	2	0	no	READ=1; STAD=1	1	1	0	NA	NA	NA	NA	NA	NA	NA	NA	NA
NA	PCTP	2	2	0	no	READ=1; LUAD=1	1	2	0	NA	NA	NA	NA	NA	NA	NA	NA	NA
NA	CASKIN2	2	2	0	no	READ=1; LUAD=1	0	2	0	NA	NA	NA	NA	NA	NA	NA	NA	NA
NA	CSDE1	2	2	0	no	READ=1; PCPG=1	3	0	1	NA	NA	NA	NA	NA	NA	NA	NA	NA
NA	UBE2C	2	2	0	no	READ=1; BLCA=1	1	2	0	NA	NA	NA	NA	NA	NA	NA	NA	NA
NA	SETD4	2	2	0	no	READ=1; CESC=1	1	2	0	NA	NA	NA	NA	NA	NA	NA	NA	NA
NA	ROCK2	2	2	0	no	READ=1; STAD=1	2	0	0	NA	NA	NA	NA	NA	NA	NA	NA	NA
NA	LPIN1	2	2	0	no	READ=1; UCEC=1	0	2	0	NA	NA	NA	NA	NA	NA	NA	NA	NA
NA	PARP14	2	2	0	no	READ=1; LUAD=1	1	0	1	NA	NA	NA	NA	NA	NA	NA	NA	NA
NA	PLD1	2	2	0	no	READ=1; STAD=1	2	0	0	NA	NA	NA	NA	NA	NA	NA	NA	NA
NA	PSMD2	2	2	0	no	READ=1; HNSC=1	1	1	0	NA	NA	NA	NA	NA	NA	NA	NA	NA
NA	NGLY1	2	2	0	no	READ=1; UCEC=1	2	1	1	NA	NA	NA	NA	NA	NA	NA	NA	NA
NA	CRYBG3	2	2	0	no	READ=1; LUSC=1	1	1	0	NA	NA	NA	NA	NA	NA	NA	NA	NA
NA	UBE2D3	2	2	0	no	READ=1; LIHC=1	2	0	0	NA	NA	NA	NA	NA	NA	NA	NA	NA
NA	ECHDC1	2	2	0	no	READ=1; LUAD=1	4	0	1	NA	NA	NA	NA	NA	NA	NA	NA	NA
NA	IL20RA	2	2	0	no	READ=1; UCEC=1	1	1	0	NA	NA	NA	NA	NA	NA	NA	NA	NA
NA	AP1S1	2	2	0	no	READ=1; KIRP=1	0	1	2	NA	NA	NA	NA	NA	NA	NA	NA	NA
NA	FAM3C	2	2	0	no	READ=1; BLCA=1	2	0	0	NA	NA	NA	NA	NA	NA	NA	NA	NA
NA	CCM2	2	2	0	no	READ=1; PAAD=1	1	1	0	NA	NA	NA	NA	NA	NA	NA	NA	NA
NA	KIAA1324L	2	2	0	no	READ=1; BRCA=1	1	0	1	NA	NA	NA	NA	NA	NA	NA	NA	NA
NA	OXR1	2	2	0	no	READ=1; UCEC=1	1	1	0	NA	NA	NA	NA	NA	NA	NA	NA	NA
NA	PPP2CB	2	2	0	no	READ=1; COAD=1	1	1	0	NA	NA	NA	NA	NA	NA	NA	NA	NA
NA	PER3	2	2	0	no	CESC=1; LUAD=1	1	1	0	NA	NA	NA	NA	NA	NA	NA	NA	NA
NA	RCL1	2	2	0	no	READ=1; UCEC=1	2	1	0	NA	NA	NA	NA	NA	NA	NA	NA	NA
NA	ANP32B	2	2	0	no	READ=1; UCEC=1	1	1	0	NA	NA	NA	NA	NA	NA	NA	NA	NA
NA	ABHD15-AS1,AC104564.3,TP53I13	2	2	0	no,no,no	READ=1; UCEC=1	2	0	0	NA	NA	NA	NA	NA	NA	NA	NA	NA
NA	AC003688.1,CLDN7,CTDNEP1	2	2	0	no,no,no	READ=1; STAD=1	2	0	0	NA	NA	NA	NA	NA	NA	NA	NA	NA
NA	LARP1B	2	2	0	no	READ=1; BLCA=1	2	0	0	NA	NA	NA	NA	NA	NA	NA	NA	NA
NA	BZW2	2	2	0	no	READ=1; LUAD=1	2	0	0	NA	NA	NA	NA	NA	NA	NA	NA	NA
NA	MIOS	2	2	0	no	READ=1; HNSC=1	1	1	0	NA	NA	NA	NA	NA	NA	NA	NA	NA
NA	JAG2	2	2	0	no	TGCT=1; HNSC=1	0	3	0	NA	NA	NA	NA	NA	NA	NA	NA	NA
NA	MKS1	2	2	0	no	TGCT=1; UCEC=1	1	1	0	NA	NA	NA	NA	NA	NA	NA	NA	NA
NA	MERTK	2	2	0	no	TGCT=1; KIRP=1	2	0	0	NA	NA	NA	NA	NA	NA	NA	NA	NA
NA	ATG4B	2	2	0	no	TGCT=1; LUAD=1	3	10	0	NA	NA	NA	NA	NA	NA	NA	NA	NA
NA	HLA-DRA	2	2	0	no	TGCT=2	0	1	1	NA	NA	NA	NA	NA	NA	NA	NA	NA
NA	CDCA2	2	2	0	no	TGCT=1; CESC=1	1	1	0	NA	NA	NA	NA	NA	NA	NA	NA	NA
NA	SORBS3	2	2	0	no	TGCT=1; STAD=1	0	1	1	NA	NA	NA	NA	NA	NA	NA	NA	NA
NA	ASAP3	2	2	0	no	TGCT=2	0	0	2	NA	NA	NA	NA	NA	NA	NA	NA	NA
NA	AKR1C3	2	2	0	no	ESCA=1; LUSC=1	1	1	2	NA	NA	NA	NA	NA	NA	NA	NA	NA
NA	KIN	2	2	0	no	ESCA=1; BRCA=1	2	0	0	NA	NA	NA	NA	NA	NA	NA	NA	NA
NA	RRP12	2	2	0	no	ESCA=1; KIRC=1	1	1	0	NA	NA	NA	NA	NA	NA	NA	NA	NA
NA	HPS1	2	2	0	no	ESCA=1; LUAD=1	1	1	1	NA	NA	NA	NA	NA	NA	NA	NA	NA
NA	PTPRJ	2	2	0	no	ESCA=1; STAD=1	0	1	1	NA	NA	NA	NA	NA	NA	NA	NA	NA
NA	ARAP1,STARD10	2	2	0	no,no	ESCA=1; UCEC=1	3	0	2	NA	NA	NA	NA	NA	NA	NA	NA	NA
NA	KRT6A	2	2	0	no	ESCA=1; HNSC=1	1	13	1	NA	NA	NA	NA	NA	NA	NA	NA	NA
NA	UBE3A	2	2	0	no	ESCA=1; LUSC=1	1	0	1	NA	NA	NA	NA	NA	NA	NA	NA	NA
NA	SERF2	2	2	0	no	ESCA=1; CESC=1	0	1	2	NA	NA	NA	NA	NA	NA	NA	NA	NA
NA	HERC1	2	2	0	no	ESCA=1; CESC=1	1	1	0	NA	NA	NA	NA	NA	NA	NA	NA	NA
NA	TAOK2	2	2	0	no	ESCA=1; PAAD=1	1	2	0	NA	NA	NA	NA	NA	NA	NA	NA	NA
NA	INO80E	2	2	0	no	ESCA=1; BLCA=1	4	2	0	NA	NA	NA	NA	NA	NA	NA	NA	NA
NA	ABR	2	2	0	no	ESCA=1; LUAD=1	1	1	1	NA	NA	NA	NA	NA	NA	NA	NA	NA
NA	RPL23	2	2	0	no	ESCA=1; HNSC=1	0	9	5	NA	NA	NA	NA	NA	NA	NA	NA	NA
NA	MYO15B	2	2	0	no	ESCA=1; CESC=1	0	3	0	NA	NA	NA	NA	NA	NA	NA	NA	NA
NA	RAB12	2	2	0	no	ESCA=1; BLCA=1	2	0	0	NA	NA	NA	NA	NA	NA	NA	NA	NA
NA	C19orf66	2	2	0	no	ESCA=1; COAD=1	0	0	2	NA	NA	NA	NA	NA	NA	NA	NA	NA
NA	FARSA	2	2	0	no	ESCA=1; OV=1	1	0	2	NA	NA	NA	NA	NA	NA	NA	NA	NA
NA	DDX12P	2	2	0	no	CESC=1; UCEC=1	1	1	0	NA	NA	NA	NA	NA	NA	NA	NA	NA
NA	SGTA	2	2	0	no	ESCA=1; PRAD=1	1	0	1	NA	NA	NA	NA	NA	NA	NA	NA	NA
NA	ATAD3A	2	2	0	no	ESCA=1; STAD=1	1	0	1	NA	NA	NA	NA	NA	NA	NA	NA	NA
NA	HDAC1	2	2	0	no	ESCA=1; BRCA=1	1	1	0	NA	NA	NA	NA	NA	NA	NA	NA	NA
NA	CEP104	2	2	0	no	ESCA=2	0	2	1	NA	NA	NA	NA	NA	NA	NA	NA	NA
NA	AL121845.3,ZGPAT	2	2	0	no,no	ESCA=1; LUAD=1	1	0	2	NA	NA	NA	NA	NA	NA	NA	NA	NA
NA	PPARA	2	2	0	no	ESCA=1; STAD=1	0	0	2	NA	NA	NA	NA	NA	NA	NA	NA	NA
NA	ARSA	2	2	0	no	ESCA=1; UCEC=1	2	0	0	NA	NA	NA	NA	NA	NA	NA	NA	NA
NA	FASTKD1	2	2	0	no	ESCA=1; STAD=1	1	0	1	NA	NA	NA	NA	NA	NA	NA	NA	NA
NA	PLEKHA3	2	2	0	no	ESCA=1; LUAD=1	0	2	1	NA	NA	NA	NA	NA	NA	NA	NA	NA
NA	SNED1	2	2	0	no	ESCA=2	2	0	1	NA	NA	NA	NA	NA	NA	NA	NA	NA
NA	FARP2	2	2	0	no	ESCA=1; BRCA=1	2	0	0	NA	NA	NA	NA	NA	NA	NA	NA	NA
NA	ASAP2	2	2	0	no	ESCA=1; COAD=1	2	0	0	NA	NA	NA	NA	NA	NA	NA	NA	NA
NA	CIAO1	2	2	0	no	ESCA=1; STAD=1	0	2	0	NA	NA	NA	NA	NA	NA	NA	NA	NA
NA	TMEM131	2	2	0	no	ESCA=1; SARC=1	2	0	0	NA	NA	NA	NA	NA	NA	NA	NA	NA
NA	CLASP2	2	2	0	no	ESCA=1; BRCA=1	0	0	2	NA	NA	NA	NA	NA	NA	NA	NA	NA
NA	IFRD2	2	2	0	no	ESCA=1; COAD=1	3	1	1	NA	NA	NA	NA	NA	NA	NA	NA	NA
NA	CFL1,EFEMP2	2	2	0	no,no	CESC=1; UCEC=1	2	0	0	NA	NA	NA	NA	NA	NA	NA	NA	NA
NA	ZCCHC4	2	2	0	no	ESCA=1; STAD=1	1	0	1	NA	NA	NA	NA	NA	NA	NA	NA	NA
NA	FRYL	2	2	0	no	ESCA=1; COAD=1	3	0	2	NA	NA	NA	NA	NA	NA	NA	NA	NA
NA	SEMA6A	2	2	0	no	ESCA=2	1	1	0	NA	NA	NA	NA	NA	NA	NA	NA	NA
NA	TNXB	2	2	0	no	ESCA=1; STAD=1	2	1	0	NA	NA	NA	NA	NA	NA	NA	NA	NA
NA	SLC29A1	2	2	0	no	ESCA=1; LUAD=1	0	3	1	NA	NA	NA	NA	NA	NA	NA	NA	NA
NA	AHCYL2	2	2	0	no	ESCA=1; LUSC=1	0	1	2	NA	NA	NA	NA	NA	NA	NA	NA	NA
NA	C7orf55-LUC7L2,LUC7L2	2	2	0	no,no	ESCA=1; BRCA=1	1	0	1	NA	NA	NA	NA	NA	NA	NA	NA	NA
NA	KIAA0895	2	2	0	no	ESCA=1; STAD=1	2	0	0	NA	NA	NA	NA	NA	NA	NA	NA	NA
NA	LONRF1	2	2	0	no	ESCA=1; UCEC=1	2	0	0	NA	NA	NA	NA	NA	NA	NA	NA	NA
NA	LIMA1	2	2	0	no	ESCA=1; CESC=1	2	1	0	NA	NA	NA	NA	NA	NA	NA	NA	NA
NA	KRT6A,KRT6B,KRT6C	2	2	0	no,no,no	ESCA=1; BRCA=1	1	0	1	NA	NA	NA	NA	NA	NA	NA	NA	NA
NA	SMURF2	2	2	0	no	ESCA=1; STAD=1	0	1	2	NA	NA	NA	NA	NA	NA	NA	NA	NA
NA	ABI2	2	2	0	no	ESCA=1; LGG=1	2	0	0	NA	NA	NA	NA	NA	NA	NA	NA	NA
NA	ITSN2	2	2	0	no	ESCA=1; BLCA=1	2	0	0	NA	NA	NA	NA	NA	NA	NA	NA	NA
NA	MFSD1	2	2	0	no	ESCA=1; LUSC=1	1	1	1	NA	NA	NA	NA	NA	NA	NA	NA	NA
NA	ELAC2	2	2	0	no	KIRC=1; STAD=1	0	3	0	NA	NA	NA	NA	NA	NA	NA	NA	NA
NA	ARL10	2	2	0	no	ESCA=1; PRAD=1	0	2	0	NA	NA	NA	NA	NA	NA	NA	NA	NA
NA	DEPTOR	2	2	0	no	ESCA=1; UCEC=1	3	0	0	NA	NA	NA	NA	NA	NA	NA	NA	NA
NA	PPP1CA	2	2	0	no	ESCA=1; UCEC=1	0	2	0	NA	NA	NA	NA	NA	NA	NA	NA	NA
NA	JUP	2	2	0	no	ESCA=1; BLCA=1	0	0	5	NA	NA	NA	NA	NA	NA	NA	NA	NA
NA	PABPC4	2	2	0	no	ESCA=1; LUSC=1	1	0	1	NA	NA	NA	NA	NA	NA	NA	NA	NA
NA	PRDX1	2	2	0	no	ESCA=1; CESC=1	1	1	2	NA	NA	NA	NA	NA	NA	NA	NA	NA
NA	TTC14	2	2	0	no	ESCA=1; UCEC=1	1	2	0	NA	NA	NA	NA	NA	NA	NA	NA	NA
NA	FRG1DP	2	2	0	no	KIRC=2	2	0	0	NA	NA	NA	NA	NA	NA	NA	NA	NA
NA	TRIM14	2	2	0	no	ESCA=1; BLCA=1	1	1	2	NA	NA	NA	NA	NA	NA	NA	NA	NA
NA	BSCL2,HNRNPUL2-BSCL2	2	2	0	no,no	ESCA=1; COAD=1	3	1	0	NA	NA	NA	NA	NA	NA	NA	NA	NA
NA	NOTCH3	2	2	0	no	ESCA=1; LUSC=1	1	1	0	NA	NA	NA	NA	NA	NA	NA	NA	NA
NA	UHRF1	2	2	0	no	ESCA=1; COAD=1	1	0	1	NA	NA	NA	NA	NA	NA	NA	NA	NA
NA	EPB41L5	2	2	0	no	KIRC=1; UCEC=1	2	0	0	NA	NA	NA	NA	NA	NA	NA	NA	NA
NA	SSRP1	2	2	0	no	PAAD=1; BRCA=1	2	0	3	NA	NA	NA	NA	NA	NA	NA	NA	NA
NA	SF1	2	2	0	no	PAAD=1; UCEC=1	3	1	0	NA	NA	NA	NA	NA	NA	NA	NA	NA
NA	TWF1	2	2	0	no	PAAD=1; UCEC=1	2	0	0	NA	NA	NA	NA	NA	NA	NA	NA	NA
NA	AC073610.2,AC073610.3,FKBP11	2	2	0	no,no,no	PAAD=1; LUSC=1	1	1	0	NA	NA	NA	NA	NA	NA	NA	NA	NA
NA	AC078927.1,TMBIM4	2	2	0	no,no	PAAD=1; UCEC=1	2	0	0	NA	NA	NA	NA	NA	NA	NA	NA	NA
NA	SLC22A17	2	2	0	no	PAAD=1; LGG=1	3	0	0	NA	NA	NA	NA	NA	NA	NA	NA	NA
NA	TJP1	2	2	0	no	PAAD=1; STAD=1	1	0	1	NA	NA	NA	NA	NA	NA	NA	NA	NA
NA	CASC4	2	2	0	no	PAAD=1; UCEC=1	3	0	0	NA	NA	NA	NA	NA	NA	NA	NA	NA
NA	PDE8A	2	2	0	no	PAAD=1; BRCA=1	1	1	0	NA	NA	NA	NA	NA	NA	NA	NA	NA
NA	ARHGAP17	2	2	0	no	PAAD=1; LUSC=1	0	2	0	NA	NA	NA	NA	NA	NA	NA	NA	NA
NA	MRPS23	2	2	0	no	PAAD=1; STAD=1	0	2	1	NA	NA	NA	NA	NA	NA	NA	NA	NA
NA	RAD51C	2	2	0	no	PAAD=1; LUSC=1	0	1	1	NA	NA	NA	NA	NA	NA	NA	NA	NA
NA	PITPNC1	2	2	0	no	PAAD=1; KIRP=1	2	0	1	NA	NA	NA	NA	NA	NA	NA	NA	NA
NA	PGLS	2	2	0	no	PAAD=1; BRCA=1	2	0	1	NA	NA	NA	NA	NA	NA	NA	NA	NA
NA	TENT2	2	2	0	no	KIRC=1; STAD=1	1	1	1	NA	NA	NA	NA	NA	NA	NA	NA	NA
NA	AL589666.1,SNX14	2	2	0	no,no	KIRC=1; UCEC=1	1	1	0	NA	NA	NA	NA	NA	NA	NA	NA	NA
NA	KLHDC10	2	2	0	no	KIRC=1; UCEC=1	2	1	0	NA	NA	NA	NA	NA	NA	NA	NA	NA
NA	CROCCP2	2	2	0	no	PAAD=1; LUAD=1	2	0	0	NA	NA	NA	NA	NA	NA	NA	NA	NA
NA	NEK7	2	2	0	no	PAAD=1; LUAD=1	2	1	3	NA	NA	NA	NA	NA	NA	NA	NA	NA
NA	KIF14	2	2	0	no	PAAD=1; BRCA=1	1	1	0	NA	NA	NA	NA	NA	NA	NA	NA	NA
NA	KIF21B	2	2	0	no	PAAD=1; LGG=1	0	2	0	NA	NA	NA	NA	NA	NA	NA	NA	NA
NA	RAB3GAP2	2	2	0	no	PAAD=1; STAD=1	2	0	0	NA	NA	NA	NA	NA	NA	NA	NA	NA
NA	COQ8A	2	2	0	no	PAAD=1; KIRC=1	1	3	0	NA	NA	NA	NA	NA	NA	NA	NA	NA
NA	HNRNPR	2	2	0	no	PAAD=1; STAD=1	0	3	0	NA	NA	NA	NA	NA	NA	NA	NA	NA
NA	MECR	2	2	0	no	PAAD=1; CESC=1	1	0	1	NA	NA	NA	NA	NA	NA	NA	NA	NA
NA	ACSS2	2	2	0	no	KIRC=1; STAD=1	0	1	1	NA	NA	NA	NA	NA	NA	NA	NA	NA
NA	CSNK2A1	2	2	0	no	PAAD=1; LUAD=1	1	1	0	NA	NA	NA	NA	NA	NA	NA	NA	NA
NA	BRD1	2	2	0	no	PAAD=1; STAD=1	0	1	1	NA	NA	NA	NA	NA	NA	NA	NA	NA
NA	UXS1	2	2	0	no	PAAD=1; STAD=1	2	0	0	NA	NA	NA	NA	NA	NA	NA	NA	NA
NA	SCARB1	2	2	0	no	KIRC=1; BLCA=1	0	2	1	NA	NA	NA	NA	NA	NA	NA	NA	NA
NA	RAB7A	2	2	0	no	PAAD=1; LUSC=1	0	2	1	NA	NA	NA	NA	NA	NA	NA	NA	NA
NA	DNAJC13	2	2	0	no	PAAD=1; KIRC=1	2	0	0	NA	NA	NA	NA	NA	NA	NA	NA	NA
NA	NNT	2	2	0	no	KIRC=1; BRCA=1	1	0	2	NA	NA	NA	NA	NA	NA	NA	NA	NA
NA	PTAR1	2	2	0	no	KIRC=1; COAD=1	2	0	0	NA	NA	NA	NA	NA	NA	NA	NA	NA
NA	USP4	2	2	0	no	PAAD=1; HNSC=1	0	0	3	NA	NA	NA	NA	NA	NA	NA	NA	NA
NA	DENND6A	2	2	0	no	PAAD=1; UCEC=1	0	2	0	NA	NA	NA	NA	NA	NA	NA	NA	NA
NA	ARHGAP42	2	2	0	no	LIHC=1; COAD=1	1	1	0	NA	NA	NA	NA	NA	NA	NA	NA	NA
NA	NFKB1	2	2	0	no	PAAD=1; LUSC=1	0	2	0	NA	NA	NA	NA	NA	NA	NA	NA	NA
NA	USP53	2	2	0	no	PAAD=1; STAD=1	2	1	0	NA	NA	NA	NA	NA	NA	NA	NA	NA
NA	DRAP1	2	2	0	no	LIHC=1; COAD=1	0	2	0	NA	NA	NA	NA	NA	NA	NA	NA	NA
NA	CCDC112	2	2	0	no	PAAD=1; STAD=1	1	0	1	NA	NA	NA	NA	NA	NA	NA	NA	NA
NA	CHID1	2	2	0	no	LIHC=1; LUSC=1	1	2	0	NA	NA	NA	NA	NA	NA	NA	NA	NA
NA	CDHR2	2	2	0	no	PAAD=1; KIRP=1	1	0	1	NA	NA	NA	NA	NA	NA	NA	NA	NA
NA	DDX41	2	2	0	no	PAAD=1; LUSC=1	3	0	0	NA	NA	NA	NA	NA	NA	NA	NA	NA
NA	LMBRD2	2	2	0	no	PAAD=1; BLCA=1	2	0	0	NA	NA	NA	NA	NA	NA	NA	NA	NA
NA	ABHD2	2	2	0	no	LIHC=1; HNSC=1	1	2	0	NA	NA	NA	NA	NA	NA	NA	NA	NA
NA	ENY2	2	2	0	no	PAAD=1; COAD=1	3	1	0	NA	NA	NA	NA	NA	NA	NA	NA	NA
NA	INTS10	2	2	0	no	PAAD=1; KIRC=1	2	2	0	NA	NA	NA	NA	NA	NA	NA	NA	NA
NA	MRPL15	2	2	0	no	PAAD=1; UCEC=1	2	0	0	NA	NA	NA	NA	NA	NA	NA	NA	NA
NA	WASH6P	2	2	0	no	PAAD=1; CESC=1	0	3	0	NA	NA	NA	NA	NA	NA	NA	NA	NA
NA	AC068205.2,HSD17B12	2	2	0	no,no	PAAD=1; COAD=1	2	0	0	NA	NA	NA	NA	NA	NA	NA	NA	NA
NA	SLC38A10	2	2	0	no	PAAD=1; UCEC=1	2	0	0	NA	NA	NA	NA	NA	NA	NA	NA	NA
NA	AC008764.1,CHERP	2	2	0	no,no	PAAD=1; UCEC=1	1	1	1	NA	NA	NA	NA	NA	NA	NA	NA	NA
NA	EIF2B3	2	2	0	no	LIHC=1; BRCA=1	1	1	0	NA	NA	NA	NA	NA	NA	NA	NA	NA
NA	TFB2M	2	2	0	no	PAAD=1; COAD=1	2	0	0	NA	NA	NA	NA	NA	NA	NA	NA	NA
NA	NCOA3	2	2	0	no	PAAD=1; BLCA=1	2	1	0	NA	NA	NA	NA	NA	NA	NA	NA	NA
NA	MCM6	2	2	0	no	PAAD=1; UCEC=1	1	2	0	NA	NA	NA	NA	NA	NA	NA	NA	NA
NA	RTF2	2	2	0	no	LIHC=1; STAD=1	2	0	0	NA	NA	NA	NA	NA	NA	NA	NA	NA
NA	MTFMT	2	2	0	no	PAAD=1; UCEC=1	1	1	0	NA	NA	NA	NA	NA	NA	NA	NA	NA
NA	CYP2S1	2	2	0	no	PAAD=1; LUAD=1	1	0	1	NA	NA	NA	NA	NA	NA	NA	NA	NA
NA	YY1AP1	2	2	0	no	PAAD=1; LGG=1	4	0	1	NA	NA	NA	NA	NA	NA	NA	NA	NA
NA	TTC31	2	2	0	no	PAAD=1; UCEC=1	2	0	0	NA	NA	NA	NA	NA	NA	NA	NA	NA
NA	LRIG1	2	2	0	no	LIHC=1; COAD=1	1	0	1	NA	NA	NA	NA	NA	NA	NA	NA	NA
NA	MAP3K4	2	2	0	no	LIHC=1; LUSC=1	0	1	1	NA	NA	NA	NA	NA	NA	NA	NA	NA
NA	TP53BP1	2	2	0	no	PCPG=1; UCEC=1	0	2	1	NA	NA	NA	NA	NA	NA	NA	NA	NA
NA	EHBP1L1	2	2	0	no	SARC=1; LUAD=1	4	4	11	NA	NA	NA	NA	NA	NA	NA	NA	NA
NA	SMC2	2	2	0	no	LIHC=1; UCEC=1	1	1	0	NA	NA	NA	NA	NA	NA	NA	NA	NA
NA	RALGAPA1	2	2	0	no	SARC=1; STAD=1	1	0	1	NA	NA	NA	NA	NA	NA	NA	NA	NA
NA	FBN1	2	2	0	no	SARC=1; LUSC=1	1	1	0	NA	NA	NA	NA	NA	NA	NA	NA	NA
NA	ULK3	2	2	0	no	SARC=2	2	0	1	NA	NA	NA	NA	NA	NA	NA	NA	NA
NA	MAN2C1	2	2	0	no	SARC=1; OV=1	3	0	1	NA	NA	NA	NA	NA	NA	NA	NA	NA
NA	RPS6KA3	2	2	0	no	LIHC=2	1	1	0	NA	NA	NA	NA	NA	NA	NA	NA	NA
NA	FO538757.1	2	2	0	no	SARC=1; UCEC=1	0	1	2	NA	NA	NA	NA	NA	NA	NA	NA	NA
NA	CHD6	2	2	0	no	SARC=1; UCEC=1	0	2	0	NA	NA	NA	NA	NA	NA	NA	NA	NA
NA	CLASP1	2	2	0	no	SARC=1; LUSC=1	3	1	0	NA	NA	NA	NA	NA	NA	NA	NA	NA
NA	SMARCAL1	2	2	0	no	SARC=1; KIRC=1	2	0	0	NA	NA	NA	NA	NA	NA	NA	NA	NA
NA	ANTXR2	2	2	0	no	SARC=1; UCEC=1	2	0	1	NA	NA	NA	NA	NA	NA	NA	NA	NA
NA	COL4A3BP	2	2	0	no	SARC=1; PRAD=1	2	0	0	NA	NA	NA	NA	NA	NA	NA	NA	NA
NA	MAN1B1	2	2	0	no	SARC=1; HNSC=1	0	3	0	NA	NA	NA	NA	NA	NA	NA	NA	NA
NA	ACO1	2	2	0	no	SARC=2	1	1	0	NA	NA	NA	NA	NA	NA	NA	NA	NA
NA	GOLM1	2	2	0	no	SARC=1; UCEC=1	0	2	0	NA	NA	NA	NA	NA	NA	NA	NA	NA
NA	CENPH	2	2	0	no	SARC=1; LUSC=1	3	0	0	NA	NA	NA	NA	NA	NA	NA	NA	NA
NA	MAPKAP1	2	2	0	no	SARC=1; LUSC=1	2	0	0	NA	NA	NA	NA	NA	NA	NA	NA	NA
NA	OGFOD3	2	2	0	no	SARC=1; LIHC=1	1	2	1	NA	NA	NA	NA	NA	NA	NA	NA	NA
NA	OCIAD1	2	2	0	no	SARC=1; COAD=1	1	0	1	NA	NA	NA	NA	NA	NA	NA	NA	NA
NA	SLK	2	2	0	no	STAD=2	2	0	0	NA	NA	NA	NA	NA	NA	NA	NA	NA
NA	DHX32	2	2	0	no	OV=1; STAD=1	1	1	0	NA	NA	NA	NA	NA	NA	NA	NA	NA
NA	BOP1	2	2	0	no	LUSC=2	2	0	4	NA	NA	NA	NA	NA	NA	NA	NA	NA
NA	MAPKAPK5	2	2	0	no	OV=1; COAD=1	2	0	0	NA	NA	NA	NA	NA	NA	NA	NA	NA
NA	EP400	2	2	0	no	OV=1; UCEC=1	0	1	1	NA	NA	NA	NA	NA	NA	NA	NA	NA
NA	HDAC7	2	2	0	no	OV=1; UCEC=1	0	1	4	NA	NA	NA	NA	NA	NA	NA	NA	NA
NA	PPARD	2	2	0	no	BLCA=1; PRAD=1	1	0	1	NA	NA	NA	NA	NA	NA	NA	NA	NA
NA	CD9	2	2	0	no	OV=1; BLCA=1	0	0	3	NA	NA	NA	NA	NA	NA	NA	NA	NA
NA	UBE2Q2	2	2	0	no	OV=1; LUAD=1	2	0	0	NA	NA	NA	NA	NA	NA	NA	NA	NA
NA	NTAN1	2	2	0	no	OV=2	0	1	2	NA	NA	NA	NA	NA	NA	NA	NA	NA
NA	SETD1A	2	2	0	no	OV=1; UCEC=1	0	1	1	NA	NA	NA	NA	NA	NA	NA	NA	NA
NA	UNK	2	2	0	no	OV=1; BRCA=1	2	0	0	NA	NA	NA	NA	NA	NA	NA	NA	NA
NA	AC242426.2,CHD1L	2	2	0	no,no	OV=1; KIRC=1	1	1	0	NA	NA	NA	NA	NA	NA	NA	NA	NA
NA	EPHX1	2	2	0	no	OV=1; LUSC=1	3	1	0	NA	NA	NA	NA	NA	NA	NA	NA	NA
NA	LRRC41	2	2	0	no	OV=1; BLCA=1	2	2	0	NA	NA	NA	NA	NA	NA	NA	NA	NA
NA	PREX1	2	2	0	no	OV=1; UCEC=1	0	1	1	NA	NA	NA	NA	NA	NA	NA	NA	NA
NA	RAB36	2	2	0	no	OV=1; BLCA=1	1	0	1	NA	NA	NA	NA	NA	NA	NA	NA	NA
NA	SP100	2	2	0	no	OV=1; HNSC=1	1	1	0	NA	NA	NA	NA	NA	NA	NA	NA	NA
NA	EEA1	2	2	0	no	STAD=1; HNSC=1	2	0	0	NA	NA	NA	NA	NA	NA	NA	NA	NA
NA	STAMBP	2	2	0	no	OV=1; BLCA=1	1	0	1	NA	NA	NA	NA	NA	NA	NA	NA	NA
NA	CNNM3	2	2	0	no	OV=1; KIRC=1	0	2	2	NA	NA	NA	NA	NA	NA	NA	NA	NA
NA	PDIA5	2	2	0	no	OV=1; BRCA=1	1	2	0	NA	NA	NA	NA	NA	NA	NA	NA	NA
NA	IGHG2,IGHGP	2	2	0	no,no	STAD=1; HNSC=1	0	3	0	NA	NA	NA	NA	NA	NA	NA	NA	NA
NA	PLOD3	2	2	0	no	OV=1; COAD=1	1	1	0	NA	NA	NA	NA	NA	NA	NA	NA	NA
NA	CDK13	2	2	0	no	OV=1; PRAD=1	0	0	3	NA	NA	NA	NA	NA	NA	NA	NA	NA
NA	PHF20L1	2	2	0	no	OV=2	2	0	1	NA	NA	NA	NA	NA	NA	NA	NA	NA
NA	KIF18A	2	2	0	no	OV=1; LUAD=1	1	1	0	NA	NA	NA	NA	NA	NA	NA	NA	NA
NA	AC010463.1,BABAM1	2	2	0	no,no	OV=1; UCEC=1	0	2	0	NA	NA	NA	NA	NA	NA	NA	NA	NA
NA	COL11A1	2	2	0	no	OV=1; KIRC=1	3	0	0	NA	NA	NA	NA	NA	NA	NA	NA	NA
NA	AC244517.11	2	2	0	no	OV=1; LUAD=1	0	1	1	NA	NA	NA	NA	NA	NA	NA	NA	NA
NA	HLA-DPB1	2	2	0	no	OV=1; KIRC=1	1	1	0	NA	NA	NA	NA	NA	NA	NA	NA	NA
NA	ZP3	2	2	0	no	OV=1; LUSC=1	1	2	0	NA	NA	NA	NA	NA	NA	NA	NA	NA
NA	BUD31	2	2	0	no	OV=1; UCEC=1	0	3	1	NA	NA	NA	NA	NA	NA	NA	NA	NA
NA	TRIM22	2	2	0	no	OV=1; COAD=1	0	1	2	NA	NA	NA	NA	NA	NA	NA	NA	NA
NA	DDX52	2	2	0	no	STAD=1; UCEC=1	2	0	0	NA	NA	NA	NA	NA	NA	NA	NA	NA
NA	PLSCR3,TMEM256-PLSCR3	2	2	0	no,no	OV=1; UCEC=1	0	2	0	NA	NA	NA	NA	NA	NA	NA	NA	NA
NA	CCDC24	2	2	0	no	OV=1; CESC=1	2	1	0	NA	NA	NA	NA	NA	NA	NA	NA	NA
NA	AL645939.5,HLA-F,HLA-G,HLA-P,HLA-V	2	2	0	no,no,no,no,no	OV=1; STAD=1	1	1	0	NA	NA	NA	NA	NA	NA	NA	NA	NA
NA	COPS7A	2	2	0	no	OV=1; LUSC=1	0	1	1	NA	NA	NA	NA	NA	NA	NA	NA	NA
NA	UIMC1	2	2	0	no	OV=1; UCEC=1	1	0	1	NA	NA	NA	NA	NA	NA	NA	NA	NA
NA	RCOR1	2	2	0	no	OV=1; COAD=1	1	1	1	NA	NA	NA	NA	NA	NA	NA	NA	NA
NA	BICC1	2	2	0	no	KIRP=1; COAD=1	1	1	0	NA	NA	NA	NA	NA	NA	NA	NA	NA
NA	NLRX1	2	2	0	no	KIRP=1; UCEC=1	0	1	1	NA	NA	NA	NA	NA	NA	NA	NA	NA
NA	MCAM	2	2	0	no	KIRP=1; BLCA=1	2	1	0	NA	NA	NA	NA	NA	NA	NA	NA	NA
NA	SOX6	2	2	0	no	KIRP=1; UCEC=1	1	0	2	NA	NA	NA	NA	NA	NA	NA	NA	NA
NA	ACAA2	2	2	0	no	STAD=1; UCEC=1	0	0	3	NA	NA	NA	NA	NA	NA	NA	NA	NA
NA	MAPK8IP3	2	2	0	no	KIRP=1; UCEC=1	1	1	0	NA	NA	NA	NA	NA	NA	NA	NA	NA
NA	PLLP	2	2	0	no	KIRP=1; BRCA=1	2	1	0	NA	NA	NA	NA	NA	NA	NA	NA	NA
NA	AC010542.3,TK2	2	2	0	no,no	KIRP=1; STAD=1	2	0	1	NA	NA	NA	NA	NA	NA	NA	NA	NA
NA	PRMT7	2	2	0	no	KIRP=1; KIRC=1	0	0	2	NA	NA	NA	NA	NA	NA	NA	NA	NA
NA	SENP3,SENP3-EIF4A1	2	2	0	no,no	KIRP=1; BLCA=1	2	0	1	NA	NA	NA	NA	NA	NA	NA	NA	NA
NA	BAIAP2	2	2	0	no	KIRP=1; LGG=1	0	2	1	NA	NA	NA	NA	NA	NA	NA	NA	NA
NA	GPX4	2	2	0	no	KIRP=1; KIRC=1	0	3	1	NA	NA	NA	NA	NA	NA	NA	NA	NA
NA	AC048338.1,VPS33A	2	2	0	no,no	COAD=1; UCEC=1	2	0	0	NA	NA	NA	NA	NA	NA	NA	NA	NA
NA	AD000671.1,LIN37	2	2	0	no,no	KIRP=1; LUSC=1	1	2	0	NA	NA	NA	NA	NA	NA	NA	NA	NA
NA	PBXIP1	2	2	0	no	KIRP=1; LUAD=1	1	1	0	NA	NA	NA	NA	NA	NA	NA	NA	NA
NA	BPNT1	2	2	0	no	KIRP=1; LUAD=1	1	1	0	NA	NA	NA	NA	NA	NA	NA	NA	NA
NA	SRRM1	2	2	0	no	KIRP=1; COAD=1	1	1	0	NA	NA	NA	NA	NA	NA	NA	NA	NA
NA	SREBF2	2	2	0	no	KIRP=1; LIHC=1	1	3	1	NA	NA	NA	NA	NA	NA	NA	NA	NA
NA	SP110	2	2	0	no	KIRP=1; LUAD=1	2	0	1	NA	NA	NA	NA	NA	NA	NA	NA	NA
NA	AC013717.1,SLC3A1	2	2	0	no,no	KIRP=1; KIRC=1	2	2	0	NA	NA	NA	NA	NA	NA	NA	NA	NA
NA	RAB6B	2	2	0	no	KIRP=1; UCEC=1	0	1	1	NA	NA	NA	NA	NA	NA	NA	NA	NA
NA	ABHD14A-ACY1,ACY1	2	2	0	no,no	KIRP=1; LUSC=1	1	1	0	NA	NA	NA	NA	NA	NA	NA	NA	NA
NA	PSMD6	2	2	0	no	KIRP=1; UCEC=1	2	0	0	NA	NA	NA	NA	NA	NA	NA	NA	NA
NA	FNIP2	2	2	0	no	KIRP=2	0	1	1	NA	NA	NA	NA	NA	NA	NA	NA	NA
NA	DCTN4	2	2	0	no	KIRP=1; PRAD=1	1	0	2	NA	NA	NA	NA	NA	NA	NA	NA	NA
NA	HSD17B8	2	2	0	no	KIRP=1; UCEC=1	2	0	0	NA	NA	NA	NA	NA	NA	NA	NA	NA
NA	TAF8	2	2	0	no	KIRP=1; STAD=1	2	0	1	NA	NA	NA	NA	NA	NA	NA	NA	NA
NA	TTYH3	2	2	0	no	KIRP=1; LUSC=1	3	0	1	NA	NA	NA	NA	NA	NA	NA	NA	NA
NA	RALY	2	2	0	no	STAD=2	1	2	1	NA	NA	NA	NA	NA	NA	NA	NA	NA
NA	TAF1	2	2	0	no	KIRP=1; COAD=1	1	1	0	NA	NA	NA	NA	NA	NA	NA	NA	NA
NA	DNAJB12	2	2	0	no	KIRP=1; BLCA=1	0	1	1	NA	NA	NA	NA	NA	NA	NA	NA	NA
NA	MMP11	2	2	0	no	STAD=1; HNSC=1	0	1	1	NA	NA	NA	NA	NA	NA	NA	NA	NA
NA	AC091390.4,PRKRIP1	2	2	0	no,no	KIRP=1; COAD=1	2	1	0	NA	NA	NA	NA	NA	NA	NA	NA	NA
NA	DESI1	2	2	0	no	STAD=1; BLCA=1	1	1	2	NA	NA	NA	NA	NA	NA	NA	NA	NA
NA	EPB41L4A	2	2	0	no	KIRP=1; LUAD=1	1	1	0	NA	NA	NA	NA	NA	NA	NA	NA	NA
NA	DNAJC1	2	2	0	no	KIRP=1; LUAD=1	2	0	0	NA	NA	NA	NA	NA	NA	NA	NA	NA
[truncated: 4,955 more rows]
