# Supplementary material for: Integrated analysis of genomic and transcriptomic data for the discovery of splice-associated variants in cancer
Source: Nat Commun. 2023 Mar 22;14:1589. doi: 10.1038/s41467-023-37266-6 (PMC10033906; doi:10.1038/s41467-023-37266-6)
Supplement: Supplementary file 13 — Supplementary Data File 11 [file 41467_2023_37266_MOESM13_ESM.xlsx]

## Sheet: supplemental_file_11
cancer_gene	regtools_genes	junction_samples_count	TCGA_junction_samples_count	inhouse_junction_samples_count	is_cancer_gene	cohort_count	NDA_count	D_count	A_count	Tumour.Types.Somatic.	Tumour.Types.Germline.	Cancer.Syndrome	Tissue.Type	Molecular.Genetics	Role.in.Cancer	Mutation.Types	Translocation.Partner	Other.Syndrome
NA	PLXNB2	56	56	0	no	STAD=9; COAD=8; UCEC=6; LUSC=5; LUAD=5; CESC=3; BLCA=3; KICH=2; KIRP=2; PRAD=2; HNSC=2; BRCA=2; UCS=1; MESO=1; GBM=1; READ=1; ESCA=1; LIHC=1; THCA=1	22	69	37	NA	NA	NA	NA	NA	NA	NA	NA	NA
NA	ITGB4	55	55	0	no	COAD=11; CESC=8; STAD=8; BLCA=7; LUSC=5; LUAD=4; READ=2; ESCA=2; UCEC=2; BRCA=2; SKCM=1; PAAD=1; KIRC=1; HNSC=1	22	66	38	NA	NA	NA	NA	NA	NA	NA	NA	NA
NA	AC078778.2,HNRNPA1	54	54	0	no,no	COAD=12; UCEC=12; STAD=6; CESC=4; BLCA=4; LUAD=3; DLBC=2; HNSC=2; ACC=1; SKCM=1; TGCT=1; ESCA=1; PAAD=1; SARC=1; KIRP=1; LUSC=1; BRCA=1	29	38	35	NA	NA	NA	NA	NA	NA	NA	NA	NA
NA	ALB	41	41	0	no	LIHC=40; HCC=5; LUAD=1	41	58	65	NA	NA	NA	NA	NA	NA	NA	NA	NA
NA	RPS9	41	41	0	no	COAD=6; BLCA=5; BRCA=5; CESC=4; STAD=4; LUSC=4; OV=3; LUAD=3; ESCA=2; PRAD=2; UCEC=2; KIRC=1	9	46	14	NA	NA	NA	NA	NA	NA	NA	NA	NA
NA	PDXDC1	40	40	0	no	STAD=7; LUAD=7; LUSC=4; UCEC=4; BLCA=3; COAD=3; MESO=2; ESCA=2; PAAD=2; BRCA=2; UCS=1; SKCM=1; KIRC=1; PRAD=1	17	31	10	NA	NA	NA	NA	NA	NA	NA	NA	NA
NA	ATXN2L	37	37	0	no	COAD=7; CESC=5; STAD=5; LUSC=3; HNSC=3; UCEC=3; SKCM=2; BRCA=2; MESO=1; PAAD=1; KIRP=1; KIRC=1; BLCA=1; PRAD=1; LUAD=1	18	37	4	NA	NA	NA	NA	NA	NA	NA	NA	NA
NA	SMC4	37	36	1	no	STAD=14; ESCA=4; LUSC=4; CESC=3; COAD=2; HNSC=2; SCLC=1; GBM=1; READ=1; OV=1; LIHC=1; LUAD=1; UCEC=1; BRCA=1	28	16	11	NA	NA	NA	NA	NA	NA	NA	NA	NA
HNRNPA2B1	HNRNPA2B1	36	36	0	yes	UCEC=9; STAD=7; BLCA=4; BRCA=4; COAD=3; LUAD=3; SKCM=1; READ=1; ESCA=1; OV=1; KIRP=1; HNSC=1	18	23	16	prostate			E	Dom	oncogene, fusion	T	ETV1
NA	PARP4	36	36	0	no	STAD=7; COAD=6; LUSC=4; CESC=3; BLCA=3; SKCM=2; READ=2; OV=2; LUAD=2; BRCA=2; ESCA=1; PAAD=1; UCEC=1	16	16	21	NA	NA	NA	NA	NA	NA	NA	NA	NA
NA	SYNE2	36	36	0	no	STAD=6; CESC=5; BLCA=5; COAD=4; KIRC=2; LUSC=2; HNSC=2; LUAD=2; BRCA=2; SKCM=1; GBM=1; ESCA=1; PAAD=1; KIRP=1; UCEC=1	19	32	26	NA	NA	NA	NA	NA	NA	NA	NA	NA
FLNA	FLNA	34	34	0	yes	STAD=7; CESC=4; BLCA=4; UCEC=4; OV=2; KIRP=2; LUSC=2; LUAD=2; BRCA=2; ACC=1; GBM=1; ESCA=1; COAD=1; HNSC=1	11	33	11	phyllodes tumour of the breast			E			Mis, F, O
TNC	TNC	34	34	0	yes	STAD=4; HNSC=4; UCEC=4; BRCA=3; SKCM=2; READ=2; CESC=2; COAD=2; LUSC=2; LUAD=2; UCS=1; MESO=1; ACC=1; GBM=1; ESCA=1; SARC=1; KIRC=1	38	16	15	SCC, melanoma			E		oncogene	Mis
NA	CPSF1	34	33	1	no	UCEC=9; STAD=8; COAD=3; READ=2; BLCA=2; HNSC=2; LUAD=2; SCLC=1; UCS=1; ESCA=1; PAAD=1; CESC=1; LUSC=1	14	25	14	NA	NA	NA	NA	NA	NA	NA	NA	NA
NA	FANCI	33	33	0	no	STAD=6; CESC=5; BLCA=5; LUSC=5; COAD=4; HNSC=2; BRCA=2; READ=1; ESCA=1; SARC=1; OV=1	22	19	8	NA	NA	NA	NA	NA	NA	NA	NA	NA
RPL5	RPL5	33	33	0	yes	UCEC=10; STAD=7; COAD=5; GBM=2; BRCA=2; UCS=1; TGCT=1; OV=1; CESC=1; BLCA=1; THCA=1; LUSC=1	17	38	8	T-ALL			L	Dom	TSG	Mis, N, F		Diamond-Blackfan anaemia
NA	EEF1A1	33	32	1	no	UCEC=11; STAD=8; COAD=5; BRCA=3; BLCA=2; OSCC=1; KIRP=1; HNSC=1; LGG=1	3	32	22	NA	NA	NA	NA	NA	NA	NA	NA	NA
NA	C3	31	31	0	no	LIHC=8; UCEC=7; BRCA=3; SKCM=2; STAD=2; LUSC=2; LUAD=2; CHOL=1; CESC=1; KIRC=1; COAD=1; LGG=1	4	29	17	NA	NA	NA	NA	NA	NA	NA	NA	NA
NA	GIT1	31	31	0	no	STAD=10; BLCA=4; LUSC=4; LUAD=4; SKCM=2; BRCA=2; READ=1; ESCA=1; COAD=1; PRAD=1; HNSC=1	17	27	8	NA	NA	NA	NA	NA	NA	NA	NA	NA
NA	ACTN4	31	30	1	no	STAD=9; COAD=4; BLCA=3; UCEC=3; SARC=2; LUSC=2; LUAD=2; SCLC=1; UCS=1; KICH=1; SKCM=1; CESC=1; HNSC=1	11	46	29	NA	NA	NA	NA	NA	NA	NA	NA	NA
NA	CD44	30	30	0	no	LUSC=5; UCEC=5; STAD=4; COAD=4; BRCA=4; GBM=2; READ=2; UCS=1; ESCA=1; CESC=1; BLCA=1	29	35	9	NA	NA	NA	NA	NA	NA	NA	NA	NA
NA	EIF4G2	30	30	0	no	BLCA=6; UCEC=5; STAD=4; CESC=3; HNSC=3; BRCA=3; COAD=2; LUAD=2; GBM=1; KIRP=1	12	32	1	NA	NA	NA	NA	NA	NA	NA	NA	NA
COL1A1	COL1A1	29	29	0	yes	STAD=10; UCEC=8; COAD=4; OV=2; READ=1; SARC=1; CESC=1; HNSC=1; BRCA=1	28	11	12	DFSP, aneurysmal bone cyst			M	Dom	fusion	T	PDGFB, USP6	Osteogenesis imperfecta
NA	AC005726.1,SPAG5	29	29	0	no,no	STAD=7; ESCA=4; CESC=3; BLCA=2; COAD=2; LUAD=2; UCEC=2; BRCA=2; SKCM=1; READ=1; OV=1; LIHC=1; LUSC=1	10	26	13	NA	NA	NA	NA	NA	NA	NA	NA	NA
NA	COL18A1	29	28	1	no	UCEC=11; STAD=7; LIHC=2; LUAD=2; OSCC=1; ACC=1; READ=1; CESC=1; KIRC=1; BLCA=1; COAD=1	12	17	8	NA	NA	NA	NA	NA	NA	NA	NA	NA
CHD4	AC006064.6,CHD4	28	28	0	no,yes	COAD=5; BLCA=4; STAD=3; LUAD=3; CESC=2; BRCA=2; ACC=1; SKCM=1; ESCA=1; SARC=1; OV=1; KIRC=1; LUSC=1; HNSC=1; UCEC=1	11	21	7	uterine serous carcinoma			E	Dom	oncogene	Mis, F, N
COL3A1	COL3A1	28	28	0	yes	UCEC=6; COAD=4; STAD=3; LUAD=3; BRCA=3; READ=2; HNSC=2; TGCT=1; ESCA=1; OV=1; BLCA=1; LUSC=1	28	10	1	lipoblastoma			E		fusion	T	PLAG1
NA	MARS	28	28	0	no	UCEC=4; BRCA=4; STAD=3; COAD=3; LUSC=3; ACC=2; READ=2; ESCA=1; SARC=1; CESC=1; LIHC=1; HNSC=1; LGG=1; LUAD=1	19	16	13	NA	NA	NA	NA	NA	NA	NA	NA	NA
NA	GAK	28	28	0	no	BLCA=5; STAD=4; COAD=4; LUAD=4; OV=2; UCEC=2; SARC=1; KIRC=1; LIHC=1; PRAD=1; LUSC=1; HNSC=1; BRCA=1	15	13	14	NA	NA	NA	NA	NA	NA	NA	NA	NA
TAF15	TAF15	28	28	0	yes	UCEC=10; BLCA=6; STAD=3; KIRP=2; UCS=1; GBM=1; ESCA=1; PAAD=1; COAD=1; LUSC=1; LUAD=1	7	19	8	extraskeletal myxoid chondrosarcoma, ALL			L, M	Dom	oncogene, fusion	T	NR4A3, CHN1, ZNF384
NA	IGHG1	27	27	0	no	COAD=4; LUAD=4; UCEC=4; READ=3; HNSC=3; DLBC=2; STAD=2; OV=1; CESC=1; LIHC=1; BLCA=1; LUSC=1	8	19	23	NA	NA	NA	NA	NA	NA	NA	NA	NA
NA	MED24	26	26	0	no	UCEC=5; ESCA=3; STAD=3; BRCA=3; SKCM=2; CESC=2; LUSC=2; KICH=1; GBM=1; PAAD=1; OV=1; BLCA=1; COAD=1	8	19	11	NA	NA	NA	NA	NA	NA	NA	NA	NA
NA	NPIPP1,PKD1P6-NPIPP1	26	26	0	no,no	COAD=4; LUAD=3; KIRP=2; CESC=2; STAD=2; UCEC=2; MESO=1; SKCM=1; GBM=1; ESCA=1; PAAD=1; SARC=1; KIRC=1; LIHC=1; PRAD=1; LUSC=1; BRCA=1	5	15	25	NA	NA	NA	NA	NA	NA	NA	NA	NA
NA	ASPH	26	26	0	no	STAD=6; COAD=6; UCEC=5; ESCA=2; LUAD=2; READ=1; OV=1; KIRP=1; CESC=1; BLCA=1	29	14	6	NA	NA	NA	NA	NA	NA	NA	NA	NA
NA	AL024498.2,TMEM14B	25	25	0	no,no	STAD=5; OV=3; BLCA=3; UCEC=3; SKCM=2; BRCA=2; UCS=1; GBM=1; READ=1; PAAD=1; COAD=1; HNSC=1; LUAD=1	12	17	13	NA	NA	NA	NA	NA	NA	NA	NA	NA
NA	A2M	25	25	0	no	SKCM=5; KIRP=2; LIHC=2; STAD=2; BLCA=2; PRAD=2; UCEC=2; MESO=1; PAAD=1; SARC=1; CESC=1; KIRC=1; COAD=1; LUAD=1; BRCA=1	14	17	4	NA	NA	NA	NA	NA	NA	NA	NA	NA
NA	AC124312.1,SNRPN,SNURF	25	25	0	no,no,no	LUAD=5; UCEC=3; SKCM=2; CESC=2; LUSC=2; LGG=2; BRCA=2; GBM=1; PAAD=1; SARC=1; KIRP=1; STAD=1; COAD=1; HNSC=1	15	7	17	NA	NA	NA	NA	NA	NA	NA	NA	NA
NA	AP005263.1,NDUFV2	25	25	0	no,no	UCEC=4; STAD=3; BLCA=3; LUSC=3; BRCA=3; READ=2; LIHC=2; COAD=2; GBM=1; KIRP=1; KIRC=1	16	13	7	NA	NA	NA	NA	NA	NA	NA	NA	NA
NA	IPO5	25	25	0	no	STAD=15; COAD=7; PRAD=1; LGG=1; UCEC=1	23	2	1	NA	NA	NA	NA	NA	NA	NA	NA	NA
STAG2	STAG2	25	25	0	yes	STAD=6; LUAD=5; BLCA=3; ESCA=2; COAD=2; LUSC=2; GBM=1; READ=1; OV=1; CESC=1; BRCA=1	11	13	8	bladder carcinoma, glioblastoma, melanoma, Ewing's sarcoma, myeloid neoplasms			E, L, M, O	Rec	TSG	Mis, N, F, S
CLTC	CLTC	24	24	0	yes	STAD=7; COAD=4; UCEC=4; BRCA=3; ESCA=2; OV=1; KIRP=1; BLCA=1; HNSC=1	12	17	5	ALCL, renal			L	Dom	TSG, fusion	T	ALK, TFE3
ERBB3	ERBB3	24	24	0	yes	STAD=4; BLCA=4; CESC=3; LUAD=3; ESCA=2; UCEC=2; READ=1; LIHC=1; COAD=1; LUSC=1; LGG=1; BRCA=1	12	11	11	colon, gastric, head and neck, bladder, skin			E	Dom	oncogene	Mis, N
FIP1L1	AC058822.1,FIP1L1	24	24	0	no,yes	LUSC=5; UCEC=5; STAD=4; BLCA=2; BRCA=2; GBM=1; READ=1; SARC=1; LIHC=1; COAD=1; HNSC=1	13	12	6	idiopathic hypereosinophilic syndrome			L	Dom	fusion	T	PDGFRA
NA	ATP13A2	24	24	0	no	STAD=4; SKCM=3; LUSC=3; CESC=2; BLCA=2; COAD=2; PRAD=2; LUAD=2; KICH=1; TGCT=1; UCEC=1; BRCA=1	11	13	8	NA	NA	NA	NA	NA	NA	NA	NA	NA
NA	COL4A2	24	24	0	no	UCEC=7; STAD=6; OV=2; LUSC=2; MESO=1; READ=1; TGCT=1; PAAD=1; COAD=1; LUAD=1; BRCA=1	7	20	12	NA	NA	NA	NA	NA	NA	NA	NA	NA
NA	HSP90B1	24	24	0	no	UCEC=10; STAD=4; BLCA=2; READ=1; ESCA=1; PAAD=1; CESC=1; COAD=1; LUSC=1; HNSC=1; LUAD=1	6	19	4	NA	NA	NA	NA	NA	NA	NA	NA	NA
NA	HDLBP	24	24	0	no	UCEC=9; STAD=5; COAD=3; CESC=2; READ=1; LIHC=1; LGG=1; LUAD=1; BRCA=1	6	22	9	NA	NA	NA	NA	NA	NA	NA	NA	NA
NA	P4HB	24	24	0	no	UCEC=5; STAD=4; BLCA=4; BRCA=3; COAD=2; READ=1; PAAD=1; OV=1; KIRP=1; LUSC=1; LUAD=1	13	16	15	NA	NA	NA	NA	NA	NA	NA	NA	NA
NA	SUN1	24	24	0	no	UCEC=5; ESCA=4; STAD=4; BLCA=2; BRCA=2; READ=1; PAAD=1; CESC=1; COAD=1; LUSC=1; HNSC=1; LUAD=1	18	4	9	NA	NA	NA	NA	NA	NA	NA	NA	NA
NA	DMBT1	24	24	0	no	STAD=9; LUAD=4; COAD=3; LUSC=3; ESCA=2; HNSC=2; PAAD=1	85	147	18	NA	NA	NA	NA	NA	NA	NA	NA	NA
NA	IGHG2	23	23	0	no	UCEC=9; DLBC=3; STAD=2; LUAD=2; PAAD=1; SARC=1; CESC=1; COAD=1; LUSC=1; LGG=1; BRCA=1	2	15	26	NA	NA	NA	NA	NA	NA	NA	NA	NA
NA	PKD1P6,PKD1P6-NPIPP1	23	23	0	no,no	LUSC=4; STAD=3; CESC=2; COAD=2; LUAD=2; MESO=1; ACC=1; SKCM=1; ESCA=1; SARC=1; KIRP=1; KIRC=1; PRAD=1; UCEC=1; BRCA=1	1	16	14	NA	NA	NA	NA	NA	NA	NA	NA	NA
NA	TCOF1	23	23	0	no	OV=3; CESC=3; LUAD=3; STAD=2; COAD=2; HNSC=2; SKCM=1; READ=1; TGCT=1; ESCA=1; PAAD=1; BLCA=1; LUSC=1; UCEC=1	15	15	6	NA	NA	NA	NA	NA	NA	NA	NA	NA
NA	GAS5	23	23	0	no	UCEC=12; STAD=2; LUSC=2; LUAD=2; SKCM=1; PAAD=1; KIRC=1; BLCA=1; COAD=1	20	13	6	NA	NA	NA	NA	NA	NA	NA	NA	NA
NA	DYNC1H1	23	22	1	no	STAD=5; COAD=3; LUSC=3; HNSC=3; UCEC=3; OSCC=1; UVM=1; PAAD=1; OV=1; BLCA=1; BRCA=1	9	13	8	NA	NA	NA	NA	NA	NA	NA	NA	NA
GATA3	GATA3	22	22	0	yes	BRCA=22	0	50	6	breast			E	Rec	oncogene, TSG	F, N, S		HDR syndrome (hypoparathyroidism, sensorineural deafness, and renal disease)
GNAS	GNAS	22	22	0	yes	BLCA=5; UCEC=5; LUSC=3; STAD=2; SKCM=1; GBM=1; PAAD=1; CESC=1; COAD=1; THCA=1; BRCA=1	6	12	25	pituitary adenoma, pancreatic intraductal papillary mucinous neoplasm, fibrous dysplasia			E, M	Dom	oncogene	Mis		McCune-Albright syndrome; pseudohypoparathyroidism, type IA
NA	RRBP1	22	22	0	no	UCEC=6; STAD=5; CESC=2; LIHC=2; BLCA=2; LUSC=2; SKCM=1; LUAD=1; BRCA=1	8	7	9	NA	NA	NA	NA	NA	NA	NA	NA	NA
NA	COL1A2	22	22	0	no	STAD=10; UCEC=3; ESCA=2; SARC=2; READ=1; OV=1; COAD=1; HNSC=1; BRCA=1	24	6	7	NA	NA	NA	NA	NA	NA	NA	NA	NA
NFE2L2	NFE2L2	22	22	0	yes	LUSC=9; ESCA=4; HNSC=4; BLCA=3; UCEC=2	6	10	12	NSCLC, HNSCC			E	Dom	oncogene, TSG	Mis
PTEN	PTEN	22	22	0	yes	UCEC=6; GBM=4; STAD=4; READ=2; UCS=1; SARC=1; COAD=1; LUSC=1; LGG=1; BRCA=1	12	11	3	glioma, prostate, endometrial	harmartoma, glioma, prostate, endometrial	Cowden syndrome, Bannayan-Riley-Ruvalcaba syndrome	L, E, M, O	Dom	TSG	D, Mis, N, F, S
NA	IGHG1,IGHG3	21	21	0	no,no	LUAD=6; UCEC=4; CESC=2; KIRC=2; STAD=2; DLBC=1; SKCM=1; ESCA=1; BLCA=1; LUSC=1	9	27	0	NA	NA	NA	NA	NA	NA	NA	NA	NA
NA	AC005726.1,PIGS	21	21	0	no,no	BRCA=4; ESCA=2; CESC=2; COAD=2; LUSC=2; DLBC=1; SKCM=1; PAAD=1; SARC=1; OV=1; KIRP=1; STAD=1; LUAD=1; UCEC=1	10	11	7	NA	NA	NA	NA	NA	NA	NA	NA	NA
NA	CCT4	21	21	0	no	UCEC=7; STAD=4; BLCA=2; COAD=2; LUSC=2; UCS=1; SKCM=1; ESCA=1; PRAD=1	18	3	7	NA	NA	NA	NA	NA	NA	NA	NA	NA
NA	CBWD6	21	21	0	no	UCEC=5; GBM=2; READ=2; KIRP=2; UCS=1; PAAD=1; SARC=1; OV=1; STAD=1; BLCA=1; PRAD=1; LUSC=1; LUAD=1; BRCA=1	8	9	13	NA	NA	NA	NA	NA	NA	NA	NA	NA
NA	KRT8	21	21	0	no	STAD=4; UCEC=4; COAD=3; ESCA=2; BRCA=2; UCS=1; OV=1; BLCA=1; PRAD=1; LUSC=1; HNSC=1	5	15	11	NA	NA	NA	NA	NA	NA	NA	NA	NA
NA	CAPRIN1	21	21	0	no	COAD=4; LUSC=4; CESC=3; STAD=3; UCEC=3; BRCA=2; READ=1; ESCA=1	10	10	5	NA	NA	NA	NA	NA	NA	NA	NA	NA
PABPC1	PABPC1	21	21	0	yes	COAD=5; UCEC=5; STAD=4; BLCA=4; ESCA=1; LIHC=1; BRCA=1	14	11	2	HNSCC, biliary tract carcinoma			E		oncogene, TSG	Mis, F
RNF213	RNF213	21	20	1	yes	STAD=8; LUAD=5; BRCA=2; SCLC=1; SKCM=1; KIRP=1; CESC=1; COAD=1; LUSC=1	7	22	12	ALCL			L	Dom	fusion	T	ALK
ELF3	AL691482.3,ELF3	20	20	0	no,yes	BLCA=11; CESC=2; LUSC=2; LUAD=2; KIRP=1; STAD=1; UCEC=1	8	26	17	pancreatic cancer			E		TSG	Mis, N, F
HLA-A	HLA-A	20	20	0	yes	LUSC=6; LUAD=3; UCEC=3; STAD=2; BLCA=2; PAAD=1; OV=1; CESC=1; HNSC=1	13	16	15	Spitzoid tumour			E	Dom	fusion	T	ROS1	Carbamazepine-induced hypersensitivity syndrome
MYH9	MYH9	20	20	0	yes	STAD=4; UCEC=4; CESC=2; BLCA=2; HNSC=2; SKCM=1; READ=1; PAAD=1; KIRC=1; LIHC=1; BRCA=1	2	16	8	ALCL			L	Dom	TSG, fusion	T	ALK	Deafness, autosomal dominant 17, Epstein syndrome, Fechtner syndrome, May-Hegglin anomaly, Sebastian syndrome
NA	AL159163.1,RNASET2	20	20	0	no,no	UCEC=6; COAD=4; CESC=2; DLBC=1; ESCA=1; PAAD=1; OV=1; STAD=1; LUSC=1; HNSC=1; BRCA=1	20	5	20	NA	NA	NA	NA	NA	NA	NA	NA	NA
NA	PGK1	20	20	0	no	UCEC=5; LUAD=3; LUSC=2; BRCA=2; UCS=1; THYM=1; GBM=1; READ=1; SARC=1; OV=1; KIRP=1; CESC=1	7	8	11	NA	NA	NA	NA	NA	NA	NA	NA	NA
NA	KDM1A	20	20	0	no	STAD=4; UCEC=4; READ=2; CESC=2; COAD=2; MESO=1; ESCA=1; KIRP=1; BLCA=1; LUSC=1; HNSC=1	14	8	5	NA	NA	NA	NA	NA	NA	NA	NA	NA
NA	GRK2	20	20	0	no	CESC=3; STAD=3; LUSC=3; BLCA=2; SKCM=1; READ=1; ESCA=1; SARC=1; KIRC=1; COAD=1; LGG=1; LUAD=1; UCEC=1	4	24	5	NA	NA	NA	NA	NA	NA	NA	NA	NA
NA	ITGA5	20	20	0	no	STAD=6; LUAD=4; SKCM=2; CESC=2; BLCA=2; LUSC=2; READ=1; BRCA=1	9	19	6	NA	NA	NA	NA	NA	NA	NA	NA	NA
NA	GSN	20	20	0	no	UCEC=5; SKCM=3; OV=3; LUAD=2; READ=1; CESC=1; LIHC=1; STAD=1; COAD=1; LUSC=1; BRCA=1	5	17	10	NA	NA	NA	NA	NA	NA	NA	NA	NA
NA	STIP1	20	20	0	no	STAD=3; LUAD=3; UCEC=3; BLCA=2; SKCM=1; READ=1; PAAD=1; OV=1; CESC=1; COAD=1; LUSC=1; HNSC=1; BRCA=1	8	12	7	NA	NA	NA	NA	NA	NA	NA	NA	NA
NA	FAM129B	20	20	0	no	STAD=5; LUSC=3; PAAD=2; BLCA=2; COAD=2; BRCA=2; SKCM=1; ESCA=1; CESC=1; UCEC=1	4	17	12	NA	NA	NA	NA	NA	NA	NA	NA	NA
NA	DDB1	20	20	0	no	STAD=5; BRCA=3; READ=2; OV=2; COAD=2; LUSC=2; THYM=1; TGCT=1; ESCA=1; LUAD=1	10	14	4	NA	NA	NA	NA	NA	NA	NA	NA	NA
NA	EEF1D	20	20	0	no	UCEC=4; BLCA=3; COAD=3; CESC=2; STAD=2; TGCT=1; ESCA=1; LUSC=1; HNSC=1; LGG=1; BRCA=1	9	21	13	NA	NA	NA	NA	NA	NA	NA	NA	NA
NA	RANBP3	20	20	0	no	STAD=4; UCEC=4; CESC=2; BLCA=2; LUAD=2; ESCA=1; PAAD=1; OV=1; COAD=1; LUSC=1; BRCA=1	12	6	5	NA	NA	NA	NA	NA	NA	NA	NA	NA
NA	ERLEC1	20	20	0	no	COAD=5; STAD=4; UCEC=4; LUSC=3; BRCA=2; OV=1; KIRC=1	21	7	3	NA	NA	NA	NA	NA	NA	NA	NA	NA
NDRG1	NDRG1	20	20	0	yes	UCEC=5; LUSC=3; KIRC=2; STAD=2; SKCM=1; READ=1; ESCA=1; CESC=1; PRAD=1; HNSC=1; LUAD=1; BRCA=1	14	11	13	prostate			E	Dom	TSG, fusion	T	ERG
MUC16	MUC16	20	17	3	yes	UCEC=10; SCLC=3; OV=3; CESC=1; BLCA=1; LUSC=1; LUAD=1	20	1	1	HNSCC, melanoma			E		oncogene	Mis
HIF1A	AL137129.1,HIF1A	19	19	0	no,yes	COAD=5; UCEC=5; STAD=4; CHOL=1; ACC=1; READ=1; LIHC=1; LUAD=1	10	11	6	endometrioid carcinoma, glioblastoma, colorectal, renal, lung, pancreatic			E, O	Dom	oncogene	Mis, F, N
NA	MYL6,MYL6B	19	19	0	no,no	UCEC=10; STAD=2; LUSC=2; LUAD=2; SARC=1; CESC=1; BLCA=1	7	14	11	NA	NA	NA	NA	NA	NA	NA	NA	NA
NA	AC078778.2,COPZ1	19	19	0	no,no	COAD=4; STAD=2; BLCA=2; LUSC=2; UCEC=2; DLBC=1; ACC=1; PAAD=1; CESC=1; KIRC=1; HNSC=1; LUAD=1	12	1	11	NA	NA	NA	NA	NA	NA	NA	NA	NA
NA	UBTF	19	19	0	no	COAD=4; STAD=2; LUSC=2; BRCA=2; DLBC=1; SKCM=1; SARC=1; KIRP=1; CESC=1; BLCA=1; HNSC=1; LUAD=1; UCEC=1	7	14	5	NA	NA	NA	NA	NA	NA	NA	NA	NA
NA	HLA-B	19	19	0	no	STAD=3; CESC=2; BLCA=2; LUAD=2; UCEC=2; BRCA=2; DLBC=1; KIRC=1; COAD=1; THCA=1; HNSC=1; LGG=1	8	21	15	NA	NA	NA	NA	NA	NA	NA	NA	NA
NA	BSG	19	19	0	no	STAD=4; BLCA=4; COAD=2; BRCA=2; KICH=1; ACC=1; KIRP=1; CESC=1; PRAD=1; LUSC=1; UCEC=1	5	7	17	NA	NA	NA	NA	NA	NA	NA	NA	NA
NA	MED25	19	19	0	no	STAD=4; COAD=3; ESCA=2; PRAD=2; UCEC=2; BRCA=2; ACC=1; GBM=1; TGCT=1; BLCA=1	9	17	3	NA	NA	NA	NA	NA	NA	NA	NA	NA
NA	ADAM15	19	19	0	no	LUSC=3; SKCM=2; OV=2; STAD=2; BLCA=2; HNSC=2; UCEC=2; ESCA=1; CESC=1; COAD=1; BRCA=1	11	20	4	NA	NA	NA	NA	NA	NA	NA	NA	NA
NA	PPA2	19	19	0	no	READ=4; SKCM=3; LUSC=3; UCEC=3; OV=1; STAD=1; COAD=1; PRAD=1; HNSC=1; BRCA=1	11	6	9	NA	NA	NA	NA	NA	NA	NA	NA	NA
NA	RPS3	19	19	0	no	STAD=3; CESC=2; COAD=2; UCEC=2; BRCA=2; READ=1; TGCT=1; OV=1; KIRP=1; KIRC=1; LUSC=1; LGG=1; LUAD=1	9	12	11	NA	NA	NA	NA	NA	NA	NA	NA	NA
NA	FTH1	19	19	0	no	UCEC=4; HNSC=2; LUAD=2; BRCA=2; ESCA=1; PAAD=1; OV=1; CESC=1; KIRC=1; LIHC=1; STAD=1; LUSC=1; LGG=1	5	18	7	NA	NA	NA	NA	NA	NA	NA	NA	NA
NA	CAPNS1	19	19	0	no	STAD=6; COAD=5; LUSC=3; UCEC=2; PAAD=1; PRAD=1; HNSC=1	10	8	7	NA	NA	NA	NA	NA	NA	NA	NA	NA
NA	RACK1	19	19	0	no	LUSC=4; UCEC=4; STAD=3; LUAD=3; PRAD=2; KIRC=1; BLCA=1; BRCA=1	7	14	13	NA	NA	NA	NA	NA	NA	NA	NA	NA
NA	RPL36A,RPL36A-HNRNPH2	18	18	0	no,no	UCEC=7; CESC=2; BRCA=2; UCS=1; STAD=1; BLCA=1; COAD=1; HNSC=1; LGG=1; LUAD=1	3	12	9	NA	NA	NA	NA	NA	NA	NA	NA	NA
NA	LRRC75A-AS1	18	18	0	no	UCEC=4; STAD=3; COAD=2; LUSC=2; BRCA=2; MESO=1; CESC=1; KIRC=1; BLCA=1; LGG=1	12	10	3	NA	NA	NA	NA	NA	NA	NA	NA	NA
NA	LARS	18	18	0	no	UCEC=5; BRCA=3; STAD=2; SKCM=1; READ=1; CESC=1; KIRC=1; BLCA=1; LUSC=1; HNSC=1; LGG=1	11	3	5	NA	NA	NA	NA	NA	NA	NA	NA	NA
NA	AP000311.1,CRYZL1	18	18	0	no,no	STAD=4; BLCA=4; CESC=3; LUAD=2; BRCA=2; GBM=1; PAAD=1; KIRC=1	15	6	7	NA	NA	NA	NA	NA	NA	NA	NA	NA
NA	EPS8L2	18	18	0	no	ESCA=3; COAD=3; CESC=2; KIRC=2; LUAD=2; KIRP=1; STAD=1; BLCA=1; HNSC=1; UCEC=1; BRCA=1	1	19	7	NA	NA	NA	NA	NA	NA	NA	NA	NA
NA	AC244197.3,IDS	18	18	0	no,no	STAD=3; LUAD=3; UCEC=3; ESCA=2; COAD=2; KIRC=1; LIHC=1; LUSC=1; LGG=1; BRCA=1	10	8	6	NA	NA	NA	NA	NA	NA	NA	NA	NA
NA	OAS3	18	18	0	no	STAD=5; BLCA=3; COAD=2; LUSC=2; BRCA=2; PAAD=1; CESC=1; HNSC=1; LUAD=1	6	18	14	NA	NA	NA	NA	NA	NA	NA	NA	NA
NA	TBCD	18	18	0	no	UCEC=6; CESC=2; STAD=2; COAD=2; LUSC=2; BRCA=2; SARC=1; LUAD=1	8	5	7	NA	NA	NA	NA	NA	NA	NA	NA	NA
RPL10	RPL10	18	18	0	yes	CESC=3; UCEC=3; BLCA=2; COAD=2; LUSC=2; HNSC=2; GBM=1; ESCA=1; LUAD=1; BRCA=1	2	14	8	T-ALL			L	Dom	TSG	Mis
NA	HNRNPK	18	17	1	no	STAD=7; UCEC=5; LUSC=2; SCLC=1; BLCA=1; COAD=1; LUAD=1	6	11	7	NA	NA	NA	NA	NA	NA	NA	NA	NA
NA	COL6A1	17	17	0	no	UCEC=5; SARC=2; CESC=2; STAD=2; UCS=1; READ=1; ESCA=1; COAD=1; LUSC=1; HNSC=1	5	10	5	NA	NA	NA	NA	NA	NA	NA	NA	NA
NA	EIF4B	17	17	0	no	STAD=4; UCEC=3; BLCA=2; BRCA=2; KICH=1; SKCM=1; SARC=1; KIRP=1; LUSC=1; HNSC=1	5	21	8	NA	NA	NA	NA	NA	NA	NA	NA	NA
NA	MRPL2	17	17	0	no	COAD=4; STAD=3; KIRP=2; LUSC=2; UVM=1; GBM=1; OV=1; CESC=1; BLCA=1; PRAD=1	5	6	16	NA	NA	NA	NA	NA	NA	NA	NA	NA
NA	KIAA0100	17	17	0	no	STAD=3; UCEC=3; BRCA=3; LIHC=2; SKCM=1; CESC=1; KIRC=1; BLCA=1; COAD=1; LUSC=1	12	6	4	NA	NA	NA	NA	NA	NA	NA	NA	NA
NA	GRINA	17	17	0	no	UCEC=3; CESC=2; COAD=2; LUSC=2; SKCM=1; ESCA=1; KIRP=1; KIRC=1; STAD=1; BLCA=1; HNSC=1; BRCA=1	3	12	6	NA	NA	NA	NA	NA	NA	NA	NA	NA
NA	ATP5F1B	17	17	0	no	STAD=5; BLCA=3; UCEC=3; GBM=1; READ=1; KIRP=1; LUSC=1; HNSC=1; LUAD=1	7	6	6	NA	NA	NA	NA	NA	NA	NA	NA	NA
NA	OAS1	17	17	0	no	STAD=5; BLCA=3; KIRC=2; LUSC=2; GBM=1; PAAD=1; COAD=1; UCEC=1; BRCA=1	4	17	8	NA	NA	NA	NA	NA	NA	NA	NA	NA
NA	SMCHD1	17	17	0	no	STAD=4; LUSC=3; ESCA=2; BLCA=2; READ=1; LIHC=1; COAD=1; HNSC=1; LUAD=1; BRCA=1	9	9	5	NA	NA	NA	NA	NA	NA	NA	NA	NA
NA	LGMN	17	17	0	no	UCEC=5; STAD=3; HNSC=2; ESCA=1; PAAD=1; BLCA=1; COAD=1; LUSC=1; LUAD=1; BRCA=1	13	2	4	NA	NA	NA	NA	NA	NA	NA	NA	NA
NA	ABHD15-AS1,TP53I13	17	17	0	no,no	STAD=3; CESC=2; KIRC=2; BLCA=2; COAD=2; LUAD=2; ESCA=1; HNSC=1; UCEC=1; BRCA=1	2	20	2	NA	NA	NA	NA	NA	NA	NA	NA	NA
NA	HNRNPUL1	17	17	0	no	STAD=3; LUSC=3; COAD=2; LUAD=2; ESCA=1; SARC=1; LIHC=1; BLCA=1; HNSC=1; UCEC=1; BRCA=1	3	16	12	NA	NA	NA	NA	NA	NA	NA	NA	NA
NA	RALY	17	17	0	no	STAD=3; HNSC=3; LUSC=2; UCEC=2; BRCA=2; SARC=1; CESC=1; BLCA=1; COAD=1; PRAD=1	17	7	4	NA	NA	NA	NA	NA	NA	NA	NA	NA
NA	SUMF2	17	17	0	no	UCEC=6; LUAD=3; KIRP=2; BLCA=2; STAD=1; LUSC=1; HNSC=1; BRCA=1	6	14	3	NA	NA	NA	NA	NA	NA	NA	NA	NA
NA	DAP3	17	17	0	no	CESC=3; STAD=3; LUAD=3; UCEC=3; COAD=1; PRAD=1; LUSC=1; HNSC=1; BRCA=1	14	5	4	NA	NA	NA	NA	NA	NA	NA	NA	NA
NA	DMKN	17	16	1	no	UCEC=10; OSCC=1; SKCM=1; CESC=1; COAD=1; LUSC=1; HNSC=1; LUAD=1	11	2	6	NA	NA	NA	NA	NA	NA	NA	NA	NA
ERBB2	ERBB2	16	16	0	yes	STAD=4; UCEC=3; ESCA=2; BLCA=2; CESC=1; KIRC=1; LUSC=1; HNSC=1; BRCA=1	8	16	14	breast, ovarian, other tumour types, NSCLC, gastric			E	Dom	oncogene, fusion	A, Mis, O
HLA-A	DDX39BP2,HCG9,HLA-A,HLA-J,HLA-W	16	16	0	no,no,yes,no,no	BLCA=3; LIHC=2; COAD=2; UCEC=2; SARC=1; CESC=1; KIRC=1; STAD=1; LUSC=1; LUAD=1; BRCA=1	14	3	0	Spitzoid tumour			E	Dom	fusion	T	ROS1	Carbamazepine-induced hypersensitivity syndrome
IKBKB	IKBKB	16	16	0	yes	OV=2; STAD=2; LUSC=2; BRCA=2; SKCM=1; ESCA=1; CESC=1; KIRC=1; BLCA=1; COAD=1; HNSC=1; UCEC=1	5	10	6	SMZL			L	Dom	oncogene	Mis		Immunodeficiency 15
NA	AC144548.1,ARPC3	16	16	0	no,no	UCEC=3; BRCA=3; KIRC=2; CHOL=1; GBM=1; CESC=1; LIHC=1; STAD=1; COAD=1; LUSC=1; LUAD=1	10	8	7	NA	NA	NA	NA	NA	NA	NA	NA	NA
NA	EIF4G1	16	16	0	no	UCEC=6; LUSC=3; CHOL=1; KICH=1; STAD=1; BLCA=1; HNSC=1; LGG=1; LUAD=1	8	9	2	NA	NA	NA	NA	NA	NA	NA	NA	NA
NA	GMPPA	16	16	0	no	LUAD=4; STAD=2; COAD=2; LUSC=2; ACC=1; GBM=1; CESC=1; HNSC=1; UCEC=1; BRCA=1	9	6	7	NA	NA	NA	NA	NA	NA	NA	NA	NA
NA	DDX11	16	16	0	no	STAD=3; CESC=2; BLCA=2; BRCA=2; SKCM=1; PAAD=1; SARC=1; OV=1; LUSC=1; HNSC=1; LUAD=1	5	16	4	NA	NA	NA	NA	NA	NA	NA	NA	NA
NA	OS9	16	16	0	no	STAD=2; LUAD=2; BRCA=2; SKCM=1; READ=1; PAAD=1; SARC=1; KIRC=1; LIHC=1; BLCA=1; COAD=1; HNSC=1; UCEC=1	5	11	7	NA	NA	NA	NA	NA	NA	NA	NA	NA
NA	GSTM1,GSTM2,GSTM4	16	16	0	no,no,no	LUSC=4; BLCA=3; UCEC=3; SKCM=1; OV=1; KIRC=1; STAD=1; HNSC=1; LUAD=1	13	4	9	NA	NA	NA	NA	NA	NA	NA	NA	NA
NA	MGST3	16	16	0	no	UCEC=4; COAD=2; LUSC=2; LUAD=2; BRCA=2; SKCM=1; READ=1; STAD=1; BLCA=1	6	9	9	NA	NA	NA	NA	NA	NA	NA	NA	NA
NA	GOLGA4	16	16	0	no	STAD=4; UCEC=4; COAD=3; HNSC=2; SKCM=1; PAAD=1; LIHC=1	14	3	1	NA	NA	NA	NA	NA	NA	NA	NA	NA
NA	TBC1D9B	16	16	0	no	STAD=3; COAD=3; LUSC=2; UCEC=2; SKCM=1; READ=1; BLCA=1; LGG=1; LUAD=1; BRCA=1	7	11	10	NA	NA	NA	NA	NA	NA	NA	NA	NA
NA	CLTA	16	16	0	no	UCEC=5; CESC=3; STAD=3; BLCA=2; SKCM=1; COAD=1; LUSC=1	5	10	4	NA	NA	NA	NA	NA	NA	NA	NA	NA
NA	SERPING1	16	16	0	no	LIHC=3; LUSC=2; UCEC=2; BRCA=2; SKCM=1; SARC=1; CESC=1; COAD=1; PRAD=1; HNSC=1; LUAD=1	6	10	4	NA	NA	NA	NA	NA	NA	NA	NA	NA
NA	CFL1	16	16	0	no	COAD=5; STAD=2; UCEC=2; GBM=1; PAAD=1; CESC=1; BLCA=1; HNSC=1; LGG=1; LUAD=1	3	9	10	NA	NA	NA	NA	NA	NA	NA	NA	NA
NA	FBXL3	16	16	0	no	STAD=5; LUAD=2; GBM=1; READ=1; ESCA=1; PAAD=1; CESC=1; BLCA=1; COAD=1; LUSC=1; BRCA=1	3	7	11	NA	NA	NA	NA	NA	NA	NA	NA	NA
NA	AC016876.2,EIF4A1,SENP3-EIF4A1	16	16	0	no,no,no	UCEC=8; STAD=2; GBM=1; ESCA=1; CESC=1; BLCA=1; LGG=1; BRCA=1	5	9	5	NA	NA	NA	NA	NA	NA	NA	NA	NA
NA	APP	16	16	0	no	UCEC=4; HNSC=3; PAAD=2; STAD=2; GBM=1; COAD=1; LUSC=1; LGG=1; BRCA=1	6	12	2	NA	NA	NA	NA	NA	NA	NA	NA	NA
NA	MFSD10	16	16	0	no	UCEC=4; BLCA=3; PAAD=2; HNSC=2; READ=1; CESC=1; STAD=1; PRAD=1; BRCA=1	10	6	2	NA	NA	NA	NA	NA	NA	NA	NA	NA
NA	CHD3	16	16	0	no	UCEC=5; STAD=3; BLCA=2; READ=1; ESCA=1; CESC=1; LUSC=1; LUAD=1; BRCA=1	2	12	3	NA	NA	NA	NA	NA	NA	NA	NA	NA
NA	HNRNPA3	16	16	0	no	UCEC=7; STAD=3; LIHC=2; COAD=2; READ=1; CESC=1	6	9	7	NA	NA	NA	NA	NA	NA	NA	NA	NA
NA	PCCB	16	16	0	no	UCEC=7; BRCA=3; READ=1; PAAD=1; CESC=1; STAD=1; BLCA=1; LUSC=1	13	2	3	NA	NA	NA	NA	NA	NA	NA	NA	NA
NA	RMC1	16	16	0	no	STAD=6; UCEC=3; LUSC=2; ESCA=1; BLCA=1; COAD=1; HNSC=1; BRCA=1	3	11	8	NA	NA	NA	NA	NA	NA	NA	NA	NA
NA	IRAK1	16	16	0	no	COAD=6; STAD=4; PAAD=1; CESC=1; BLCA=1; LUSC=1; LUAD=1; UCEC=1	5	9	10	NA	NA	NA	NA	NA	NA	NA	NA	NA
NA	HNRNPC	16	16	0	no	UCEC=5; STAD=3; COAD=2; SARC=1; CESC=1; KIRC=1; HNSC=1; LGG=1; BRCA=1	8	6	4	NA	NA	NA	NA	NA	NA	NA	NA	NA
NA	ST5	16	16	0	no	CESC=3; OV=2; STAD=2; COAD=2; UCEC=2; BRCA=2; LUSC=1; HNSC=1; LUAD=1	6	11	11	NA	NA	NA	NA	NA	NA	NA	NA	NA
NA	WDR41	16	16	0	no	STAD=6; COAD=3; UCEC=3; CESC=2; LUSC=1; LGG=1	3	8	7	NA	NA	NA	NA	NA	NA	NA	NA	NA
NA	ANXA2	16	16	0	no	UCEC=7; STAD=4; LUAD=2; THCA=1; HNSC=1; LGG=1	6	9	14	NA	NA	NA	NA	NA	NA	NA	NA	NA
TP53	TP53	16	16	0	yes	OV=4; STAD=2; BRCA=2; UCS=1; ESCA=1; SARC=1; PRAD=1; LUSC=1; HNSC=1; LGG=1; UCEC=1	4	6	8	breast, colorectal, lung, sarcoma, adrenocortical, glioma, Spitzoid tumour, multiple other tumour types	breast, sarcoma, adrenocortical carcinoma, glioma, multiple other tumour types	Li-Fraumeni syndrome	L, E, M, O	Rec	oncogene, TSG, fusion	Mis, N, F, T	NTRK1
DDX5	DDX5	16	15	1	yes	UCEC=4; STAD=2; BRCA=2; SCLC=1; SARC=1; KIRP=1; CESC=1; KIRC=1; PRAD=1; LGG=1; LUAD=1	3	9	7	prostate			E	Dom	oncogene, fusion	T	ETV4
NA	USP34	16	15	1	no	STAD=7; UCEC=3; ESCA=2; SCLC=1; PRAD=1; HNSC=1; LUAD=1	11	6	4	NA	NA	NA	NA	NA	NA	NA	NA	NA
NA	RPL23	16	15	1	no	STAD=3; UCEC=3; COAD=2; LUAD=2; OSCC=1; CESC=1; LIHC=1; BLCA=1; LUSC=1; BRCA=1	4	7	11	NA	NA	NA	NA	NA	NA	NA	NA	NA
NA	FCGRT	16	15	1	no	UCEC=5; BRCA=3; OSCC=1; KIRP=1; KIRC=1; LIHC=1; STAD=1; BLCA=1; HNSC=1; LUAD=1	10	7	5	NA	NA	NA	NA	NA	NA	NA	NA	NA
CD74	CD74	15	15	0	yes	COAD=4; UCEC=3; OV=2; STAD=2; PAAD=1; CESC=1; LUSC=1; BRCA=1	8	15	5	NSCLC			E	Dom	oncogene, fusion	T	ROS1, NRG1
NA	TBC1D1	15	15	0	no	BRCA=3; COAD=2; UCEC=2; KICH=1; SKCM=1; PAAD=1; KIRC=1; LIHC=1; STAD=1; BLCA=1; HNSC=1	10	1	6	NA	NA	NA	NA	NA	NA	NA	NA	NA
NA	AL132780.3,HAUS4	15	15	0	no,no	UCEC=5; CESC=3; LUAD=2; MESO=1; SKCM=1; ESCA=1; KIRC=1; BRCA=1	12	5	2	NA	NA	NA	NA	NA	NA	NA	NA	NA
NA	HSPG2	15	15	0	no	STAD=5; COAD=2; HNSC=2; UCEC=2; MESO=1; GBM=1; SARC=1; OV=1	4	17	2	NA	NA	NA	NA	NA	NA	NA	NA	NA
NA	PSAP	15	15	0	no	UCEC=4; SKCM=3; CESC=2; LIHC=1; BLCA=1; COAD=1; PRAD=1; LUSC=1; BRCA=1	8	8	1	NA	NA	NA	NA	NA	NA	NA	NA	NA
NA	HYOU1	15	15	0	no	STAD=4; LUSC=3; BLCA=2; UCEC=2; SKCM=1; CESC=1; COAD=1; LUAD=1	4	15	4	NA	NA	NA	NA	NA	NA	NA	NA	NA
NA	GSTM2,GSTM4	15	15	0	no,no	SKCM=4; BLCA=3; LUSC=2; UCEC=2; GBM=1; STAD=1; COAD=1; BRCA=1	9	6	7	NA	NA	NA	NA	NA	NA	NA	NA	NA
NA	TAP1	15	15	0	no	LUSC=5; CESC=2; STAD=2; COAD=2; SKCM=1; LGG=1; UCEC=1; BRCA=1	6	9	4	NA	NA	NA	NA	NA	NA	NA	NA	NA
NA	PKM	15	15	0	no	LUSC=6; UCEC=5; SKCM=1; CESC=1; STAD=1; HNSC=1	2	13	11	NA	NA	NA	NA	NA	NA	NA	NA	NA
NA	HM13	15	15	0	no	STAD=3; GBM=2; COAD=2; SKCM=1; ESCA=1; OV=1; LIHC=1; BLCA=1; LGG=1; LUAD=1; UCEC=1	14	6	2	NA	NA	NA	NA	NA	NA	NA	NA	NA
NA	ACTR10	15	15	0	no	LUAD=3; UCEC=2; BRCA=2; GBM=1; CESC=1; KIRC=1; BLCA=1; COAD=1; PRAD=1; LUSC=1; LGG=1	10	5	3	NA	NA	NA	NA	NA	NA	NA	NA	NA
NA	CD99	15	15	0	no	UCEC=6; LIHC=2; COAD=2; GBM=1; READ=1; STAD=1; HNSC=1; BRCA=1	13	3	2	NA	NA	NA	NA	NA	NA	NA	NA	NA
NA	PFKP	15	15	0	no	UCEC=3; STAD=2; COAD=2; LUSC=2; LUAD=2; GBM=1; ESCA=1; CESC=1; LGG=1	6	7	5	NA	NA	NA	NA	NA	NA	NA	NA	NA
NA	PSMA3	15	15	0	no	STAD=2; COAD=2; LUAD=2; UCEC=2; GBM=1; READ=1; ESCA=1; BLCA=1; PRAD=1; LUSC=1; BRCA=1	6	6	7	NA	NA	NA	NA	NA	NA	NA	NA	NA
NA	WDR45B	15	15	0	no	STAD=3; UCEC=3; CESC=2; BRCA=2; READ=1; PAAD=1; OV=1; COAD=1; LUSC=1	4	8	10	NA	NA	NA	NA	NA	NA	NA	NA	NA
NA	SLC35B3	15	15	0	no	UCEC=4; STAD=3; COAD=3; BRCA=3; READ=1; BLCA=1	8	6	8	NA	NA	NA	NA	NA	NA	NA	NA	NA
NA	FLII	15	15	0	no	STAD=7; OV=2; UCEC=2; ESCA=1; CESC=1; THCA=1; LGG=1	6	13	4	NA	NA	NA	NA	NA	NA	NA	NA	NA
NA	PKP4	15	15	0	no	STAD=4; UCEC=3; LUSC=2; ESCA=1; KIRC=1; BLCA=1; COAD=1; HNSC=1; BRCA=1	10	5	3	NA	NA	NA	NA	NA	NA	NA	NA	NA
NA	TMCO3	15	15	0	no	BRCA=4; LUAD=3; STAD=2; PAAD=1; KIRP=1; CESC=1; BLCA=1; COAD=1; UCEC=1	12	5	12	NA	NA	NA	NA	NA	NA	NA	NA	NA
NA	COL6A2	15	15	0	no	UCEC=3; STAD=2; LUSC=2; PAAD=1; SARC=1; OV=1; KIRP=1; KIRC=1; COAD=1; HNSC=1; BRCA=1	6	13	7	NA	NA	NA	NA	NA	NA	NA	NA	NA
NA	NAPA	15	15	0	no	STAD=4; UCEC=3; LUAD=2; SARC=1; CESC=1; BLCA=1; HNSC=1; LGG=1; BRCA=1	12	14	6	NA	NA	NA	NA	NA	NA	NA	NA	NA
NA	RPSA	15	15	0	no	UCEC=8; STAD=2; BLCA=2; HNSC=2; BRCA=1	6	16	3	NA	NA	NA	NA	NA	NA	NA	NA	NA
NONO	NONO	15	15	0	yes	UCEC=4; SKCM=3; ACC=2; OV=1; CESC=1; BLCA=1; COAD=1; LUAD=1; BRCA=1	5	9	1	papillary renal			E	Dom	fusion	T	TFE3
NA	HUWE1	14	14	0	no	UCEC=6; LUAD=2; OV=1; CESC=1; STAD=1; BLCA=1; COAD=1; LUSC=1	10	3	3	NA	NA	NA	NA	NA	NA	NA	NA	NA
NA	TMC6	14	14	0	no	BLCA=3; COAD=3; LUAD=3; STAD=2; DLBC=1; PAAD=1; UCEC=1	6	9	3	NA	NA	NA	NA	NA	NA	NA	NA	NA
NA	PTOV1	14	14	0	no	UCEC=5; CESC=2; STAD=2; DLBC=1; MESO=1; ESCA=1; COAD=1; LUSC=1	3	9	4	NA	NA	NA	NA	NA	NA	NA	NA	NA
NA	CCT3	14	14	0	no	UCEC=4; STAD=2; DLBC=1; PAAD=1; CESC=1; BLCA=1; COAD=1; HNSC=1; LUAD=1; BRCA=1	6	6	6	NA	NA	NA	NA	NA	NA	NA	NA	NA
NA	SMPD4	14	14	0	no	LUSC=3; LUAD=3; STAD=2; UCEC=2; DLBC=1; OV=1; COAD=1; HNSC=1	3	7	7	NA	NA	NA	NA	NA	NA	NA	NA	NA
NA	OLA1	14	14	0	no	UCEC=5; BRCA=2; DLBC=1; SARC=1; STAD=1; COAD=1; PRAD=1; LUSC=1; HNSC=1	12	6	2	NA	NA	NA	NA	NA	NA	NA	NA	NA
NA	AL590627.2,ARRDC1	14	14	0	no,no	STAD=4; PAAD=2; COAD=2; UCEC=2; DLBC=1; KIRP=1; BLCA=1; LUSC=1	1	16	9	NA	NA	NA	NA	NA	NA	NA	NA	NA
NA	AP000311.1,ATP5PO	14	14	0	no,no	STAD=6; BLCA=3; ESCA=2; UCS=1; COAD=1; BRCA=1	7	7	2	NA	NA	NA	NA	NA	NA	NA	NA	NA
NA	BUD23	14	14	0	no	UCEC=4; LUSC=3; BRCA=3; UCS=1; COAD=1; HNSC=1; LUAD=1	9	7	2	NA	NA	NA	NA	NA	NA	NA	NA	NA
NA	COPB2	14	14	0	no	UCEC=5; STAD=2; BRCA=2; UCS=1; READ=1; CESC=1; LIHC=1; BLCA=1	4	9	2	NA	NA	NA	NA	NA	NA	NA	NA	NA
NA	ATP5MF,ATP5MF-PTCD1,PTCD1	14	14	0	no,no,no	STAD=3; COAD=3; BLCA=2; ACC=1; SKCM=1; GBM=1; PAAD=1; LUAD=1; UCEC=1	5	7	5	NA	NA	NA	NA	NA	NA	NA	NA	NA
NA	NAP1L1	14	14	0	no	UCEC=6; BLCA=3; BRCA=2; SKCM=1; COAD=1; LUSC=1	9	6	2	NA	NA	NA	NA	NA	NA	NA	NA	NA
NA	AC073896.4,SMARCC2	14	14	0	no,no	STAD=5; CESC=2; SKCM=1; READ=1; LUSC=1; LGG=1; LUAD=1; UCEC=1; BRCA=1	9	7	5	NA	NA	NA	NA	NA	NA	NA	NA	NA
NA	MYCBP2	14	14	0	no	STAD=3; LUSC=3; BRCA=2; GBM=1; ESCA=1; KIRC=1; BLCA=1; PRAD=1; LUAD=1	5	8	4	NA	NA	NA	NA	NA	NA	NA	NA	NA
NA	ATP5F1A	14	14	0	no	UCEC=4; STAD=2; BLCA=2; READ=1; OV=1; CESC=1; COAD=1; LUAD=1; BRCA=1	12	5	7	NA	NA	NA	NA	NA	NA	NA	NA	NA
NA	FLOT1	14	14	0	no	UCEC=6; HNSC=2; READ=1; PAAD=1; OV=1; STAD=1; BLCA=1; LUSC=1	8	5	4	NA	NA	NA	NA	NA	NA	NA	NA	NA
NA	SLC52A2	14	14	0	no	UCEC=4; STAD=2; READ=1; ESCA=1; BLCA=1; COAD=1; PRAD=1; LUSC=1; HNSC=1; LUAD=1	6	2	8	NA	NA	NA	NA	NA	NA	NA	NA	NA
NA	PHB2	14	14	0	no	UCEC=4; STAD=2; LUSC=2; HNSC=2; READ=1; CESC=1; COAD=1; LUAD=1	5	12	2	NA	NA	NA	NA	NA	NA	NA	NA	NA
NA	AP2M1	14	14	0	no	UCEC=5; BLCA=2; LUSC=2; STAD=1; PRAD=1; LGG=1; LUAD=1; BRCA=1	9	2	3	NA	NA	NA	NA	NA	NA	NA	NA	NA
NA	ATP2C1	14	14	0	no	UCEC=4; ESCA=2; STAD=2; BLCA=2; LUAD=2; READ=1; COAD=1	9	6	6	NA	NA	NA	NA	NA	NA	NA	NA	NA
NA	RPL17,RPL17-C18orf32	14	14	0	no,no	UCEC=5; COAD=3; ESCA=1; PAAD=1; OV=1; CESC=1; HNSC=1; LUAD=1	6	10	9	NA	NA	NA	NA	NA	NA	NA	NA	NA
NA	PTBP1	14	14	0	no	STAD=3; ESCA=2; CESC=2; COAD=2; UCEC=2; PRAD=1; LUSC=1; BRCA=1	6	8	5	NA	NA	NA	NA	NA	NA	NA	NA	NA
NA	SLTM	14	14	0	no	SARC=2; KIRP=2; KIRC=2; STAD=2; COAD=2; LIHC=1; BLCA=1; UCEC=1; BRCA=1	4	12	2	NA	NA	NA	NA	NA	NA	NA	NA	NA
NA	AL022238.4,SGSM3	14	14	0	no,no	UCEC=7; STAD=2; BRCA=2; CESC=1; BLCA=1; LUAD=1	3	12	2	NA	NA	NA	NA	NA	NA	NA	NA	NA
SDHA	SDHA	14	14	0	yes	STAD=3; COAD=3; UCEC=3; SKCM=1; ESCA=1; OV=1; BLCA=1; BRCA=1	8	7	2	GIST, paraganglioma	paraganglioma	paragangliomas-5 (PGL5)	M, O	Rec	TSG	Mis, N
NA	ERI3	14	13	1	no	UCEC=4; STAD=3; HNSC=3; SCLC=1; CESC=1; LGG=1; LUAD=1	8	3	6	NA	NA	NA	NA	NA	NA	NA	NA	NA
NA	TPM1	14	13	1	no	BRCA=4; STAD=3; COAD=2; OSCC=1; READ=1; CESC=1; HNSC=1; UCEC=1	6	8	3	NA	NA	NA	NA	NA	NA	NA	NA	NA
NA	COPA	14	13	1	no	UCEC=6; BRCA=2; OSCC=1; READ=1; ESCA=1; STAD=1; BLCA=1; LGG=1	4	9	2	NA	NA	NA	NA	NA	NA	NA	NA	NA
EIF4A2	EIF4A2	13	13	0	yes	UCEC=5; STAD=2; BRCA=2; OV=1; COAD=1; HNSC=1; LUAD=1	6	6	5	NHL			L	Dom	fusion	T	BCL6
NA	AC005726.1,ALDOC	13	13	0	no,no	KIRC=2; STAD=2; BLCA=2; CHOL=1; SKCM=1; READ=1; CESC=1; COAD=1; LUSC=1; BRCA=1	3	4	9	NA	NA	NA	NA	NA	NA	NA	NA	NA
NA	IGLL5	13	13	0	no	DLBC=6; UCEC=4; BLCA=1; COAD=1; LUSC=1	0	12	19	NA	NA	NA	NA	NA	NA	NA	NA	NA
NA	HLA-B,HLA-C	13	13	0	no,no	BLCA=3; LIHC=2; UCEC=2; DLBC=1; THYM=1; PAAD=1; CESC=1; COAD=1; LUAD=1	6	14	5	NA	NA	NA	NA	NA	NA	NA	NA	NA
NA	MAF1	13	13	0	no	STAD=3; LUSC=2; UCEC=2; DLBC=1; ESCA=1; SARC=1; KIRC=1; COAD=1; HNSC=1	6	8	6	NA	NA	NA	NA	NA	NA	NA	NA	NA
NA	CNDP2	13	13	0	no	BLCA=2; HNSC=2; LUAD=2; UCS=1; SKCM=1; READ=1; STAD=1; PRAD=1; LUSC=1; UCEC=1	9	3	4	NA	NA	NA	NA	NA	NA	NA	NA	NA
NA	TLE2	13	13	0	no	BLCA=4; UCEC=3; UCS=1; READ=1; OV=1; COAD=1; PRAD=1; LUAD=1	1	7	8	NA	NA	NA	NA	NA	NA	NA	NA	NA
NA	AC009690.1,HEXA	13	13	0	no,no	CESC=2; STAD=2; BLCA=2; LUSC=2; UCEC=2; KICH=1; PAAD=1; LUAD=1	5	3	8	NA	NA	NA	NA	NA	NA	NA	NA	NA
NA	ATG2A	13	13	0	no	SKCM=3; COAD=3; ESCA=2; STAD=2; CESC=1; LUSC=1; HNSC=1	2	6	6	NA	NA	NA	NA	NA	NA	NA	NA	NA
NA	RNF10	13	13	0	no	UCEC=4; BRCA=2; SKCM=1; READ=1; STAD=1; BLCA=1; HNSC=1; LGG=1; LUAD=1	13	5	1	NA	NA	NA	NA	NA	NA	NA	NA	NA
NA	SNX1	13	13	0	no	BLCA=4; UCEC=2; SKCM=1; THYM=1; READ=1; KIRC=1; LIHC=1; LUSC=1; BRCA=1	6	5	6	NA	NA	NA	NA	NA	NA	NA	NA	NA
NA	AC010463.1,BABAM1	13	13	0	no,no	UCEC=3; CESC=2; STAD=2; LUAD=2; SKCM=1; GBM=1; ESCA=1; BRCA=1	3	10	2	NA	NA	NA	NA	NA	NA	NA	NA	NA
NA	ARHGEF2	13	13	0	no	STAD=4; SKCM=1; SARC=1; OV=1; KIRP=1; BLCA=1; HNSC=1; LGG=1; LUAD=1; BRCA=1	4	7	5	NA	NA	NA	NA	NA	NA	NA	NA	NA
NA	AP1B1	13	13	0	no	LUSC=3; BLCA=2; COAD=2; SKCM=1; READ=1; STAD=1; LGG=1; LUAD=1; UCEC=1	4	5	5	NA	NA	NA	NA	NA	NA	NA	NA	NA
NA	CAST	13	13	0	no	COAD=5; KIRP=2; SKCM=1; READ=1; OV=1; BLCA=1; LUAD=1; UCEC=1	6	5	5	NA	NA	NA	NA	NA	NA	NA	NA	NA
NA	NPEPPS	13	13	0	no	STAD=3; CESC=2; COAD=2; UCEC=2; SKCM=1; BLCA=1; LUAD=1; BRCA=1	5	3	7	NA	NA	NA	NA	NA	NA	NA	NA	NA
NA	CCT7	13	13	0	no	UCEC=5; SKCM=1; KIRP=1; CESC=1; STAD=1; BLCA=1; COAD=1; HNSC=1; LUAD=1	18	6	6	NA	NA	NA	NA	NA	NA	NA	NA	NA
NA	ECI2	13	13	0	no	HNSC=2; UCEC=2; BRCA=2; SKCM=1; ESCA=1; OV=1; CESC=1; LIHC=1; COAD=1; PRAD=1	6	4	4	NA	NA	NA	NA	NA	NA	NA	NA	NA
NA	PPFIA1	13	13	0	no	STAD=7; GBM=1; ESCA=1; COAD=1; LUSC=1; HNSC=1; UCEC=1	5	10	0	NA	NA	NA	NA	NA	NA	NA	NA	NA
NA	FDPS	13	13	0	no	BLCA=3; COAD=3; GBM=1; CESC=1; LIHC=1; STAD=1; LUSC=1; LUAD=1; UCEC=1	4	7	9	NA	NA	NA	NA	NA	NA	NA	NA	NA
NA	RPL4	13	13	0	no	STAD=3; CESC=2; UCEC=2; BRCA=2; READ=1; BLCA=1; HNSC=1; LGG=1	3	11	3	NA	NA	NA	NA	NA	NA	NA	NA	NA
NA	AC002985.1,COPE	13	13	0	no,no	STAD=3; UCEC=3; ESCA=2; READ=1; PAAD=1; SARC=1; COAD=1; LUAD=1	6	7	2	NA	NA	NA	NA	NA	NA	NA	NA	NA
NA	CCNI	13	13	0	no	BLCA=3; UCEC=3; READ=1; KIRC=1; STAD=1; COAD=1; THCA=1; HNSC=1; BRCA=1	10	5	2	NA	NA	NA	NA	NA	NA	NA	NA	NA
NA	PPIA	13	13	0	no	COAD=3; UCEC=3; KIRC=2; STAD=2; READ=1; BLCA=1; HNSC=1	6	11	4	NA	NA	NA	NA	NA	NA	NA	NA	NA
NA	MTHFD1	13	13	0	no	STAD=5; CESC=3; READ=1; BLCA=1; COAD=1; LUSC=1; LUAD=1	12	4	4	NA	NA	NA	NA	NA	NA	NA	NA	NA
NA	ADAM10	13	13	0	no	BRCA=3; BLCA=2; COAD=2; READ=1; KIRP=1; CESC=1; PRAD=1; LUAD=1; UCEC=1	12	1	6	NA	NA	NA	NA	NA	NA	NA	NA	NA
NA	ZBTB8OS	13	13	0	no	UCEC=4; COAD=3; KIRC=2; ESCA=1; STAD=1; BLCA=1; LUSC=1	15	3	6	NA	NA	NA	NA	NA	NA	NA	NA	NA
NA	2022-09-02	13	13	0	no	STAD=6; CESC=2; UCEC=2; ESCA=1; COAD=1; LGG=1	9	6	7	NA	NA	NA	NA	NA	NA	NA	NA	NA
NA	BX890604.2	13	13	0	no	UCEC=7; CESC=4; ESCA=1; BRCA=1	11	1	14	NA	NA	NA	NA	NA	NA	NA	NA	NA
NA	CARS2	13	13	0	no	STAD=6; COAD=2; LUSC=2; KIRP=1; UCEC=1; BRCA=1	10	4	5	NA	NA	NA	NA	NA	NA	NA	NA	NA
NA	UBC	13	13	0	no	BRCA=3; CESC=2; STAD=2; LUSC=2; UCEC=2; COAD=1; LUAD=1	0	29	9	NA	NA	NA	NA	NA	NA	NA	NA	NA
NA	GTF2I	13	13	0	no	UCEC=3; STAD=2; COAD=2; HNSC=2; CESC=1; BLCA=1; LUSC=1; LGG=1	8	3	5	NA	NA	NA	NA	NA	NA	NA	NA	NA
NA	PLOD1	13	13	0	no	CESC=3; STAD=2; LUAD=2; LIHC=1; PRAD=1; HNSC=1; LGG=1; UCEC=1; BRCA=1	9	4	2	NA	NA	NA	NA	NA	NA	NA	NA	NA
NA	TELO2	13	13	0	no	UCEC=3; CESC=2; STAD=2; COAD=2; LUSC=1; HNSC=1; LUAD=1; BRCA=1	2	6	10	NA	NA	NA	NA	NA	NA	NA	NA	NA
NA	GCN1	13	13	0	no	STAD=3; BLCA=3; LUAD=2; UCEC=2; LIHC=1; COAD=1; BRCA=1	9	5	1	NA	NA	NA	NA	NA	NA	NA	NA	NA
NA	NAP1L4	13	13	0	no	UCEC=5; BLCA=2; COAD=1; LUSC=1; HNSC=1; LGG=1; LUAD=1; BRCA=1	8	7	3	NA	NA	NA	NA	NA	NA	NA	NA	NA
B2M	B2M	13	12	1	yes	UCEC=4; STAD=3; OSCC=1; CHOL=1; BLCA=1; COAD=1; HNSC=1; LUAD=1	1	10	5	DLBCL, melanoma, colorectal adenocarcinoma			E, L	Rec	TSG	Mis, N, F		Immunodeficiency 43
NA	CD46	13	12	1	no	LUSC=3; UCEC=3; SCLC=1; READ=1; STAD=1; BLCA=1; THCA=1; HNSC=1; BRCA=1	10	4	5	NA	NA	NA	NA	NA	NA	NA	NA	NA
NA	TTN-AS1	13	12	1	no	STAD=7; OSCC=1; SKCM=1; OV=1; LUSC=1; HNSC=1; BRCA=1	7	8	9	NA	NA	NA	NA	NA	NA	NA	NA	NA
NA	RPS4X	13	12	1	no	UCEC=5; CESC=2; OSCC=1; READ=1; ESCA=1; KIRP=1; KIRC=1; LUSC=1	1	11	9	NA	NA	NA	NA	NA	NA	NA	NA	NA
NA	ASCC2	13	11	2	no	BLCA=3; UCEC=3; SCLC=2; KIRP=1; CESC=1; STAD=1; LUSC=1; LUAD=1	1	8	6	NA	NA	NA	NA	NA	NA	NA	NA	NA
DDX3X	DDX3X	12	12	0	yes	STAD=5; UCEC=3; OV=1; CESC=1; COAD=1; BRCA=1	4	7	4	CLL, medulloblastoma			L, O		TSG	Mis, N, F		Mental retardation, X-linked 102
DNM2	DNM2	12	12	0	yes	BLCA=2; UCEC=2; BRCA=2; READ=1; OV=1; LIHC=1; COAD=1; PRAD=1; HNSC=1	4	5	4	T-ALL			L	Rec	TSG	F, N, S, Mis, O		Charcot-Marie-Tooth disease, centronuclear myopathy, lethal congenital contracture syndrome 5
EWSR1	EWSR1	12	12	0	yes	COAD=3; STAD=2; UCEC=2; DLBC=1; SKCM=1; SARC=1; LUSC=1; BRCA=1	10	6	3	Ewing sarcoma, desmoplastic small round cell tumour , ALL, clear cell sarcoma, sarcoma, myoepithelioma, mesothelioma			L, M, E	Dom	oncogene, fusion	T	FLI1, ERG, NR4A3, FEV, ATF1, ETV1, ETV4, WT1, ZNF384, CREB1, POU5F1, PBX1, NFATC1, NFATC2, DDIT3, PATZ1, SMARCA5, SP3, ZNF444, YY1
KTN1	KTN1	12	12	0	yes	STAD=3; BLCA=3; UCEC=3; CESC=1; COAD=1; HNSC=1	8	3	4	papillary thyroid			E	Dom	fusion	T	RET
NA	SERINC2	12	12	0	no	UCEC=7; STAD=3; HCC=1; LUSC=1; HNSC=1	6	9	2	NA	NA	NA	NA	NA	NA	NA	NA	NA
NA	RPL30	12	12	0	no	UCEC=3; CESC=2; STAD=2; HNSC=2; HCC=1; READ=1; KIRC=1; BRCA=1	1	8	10	NA	NA	NA	NA	NA	NA	NA	NA	NA
NA	ENSA	12	12	0	no	UCEC=3; BLCA=2; LUSC=2; LUAD=2; UCS=1; LIHC=1; BRCA=1	4	3	6	NA	NA	NA	NA	NA	NA	NA	NA	NA
NA	GRN	12	12	0	no	STAD=3; LUSC=3; CESC=2; UCS=1; COAD=1; LUAD=1; UCEC=1	6	7	5	NA	NA	NA	NA	NA	NA	NA	NA	NA
NA	ETF1P1,HLA-E,HLA-J,HLA-L,MICC,PPP1R11,RPP21,TMPOP1,TRIM15,TRIM26BP,TRIM31-AS1,TRIM39,TRIM39-RPP21,TRIM40,ZNRD1	12	12	0	no,no,no,no,no,no,no,no,no,no,no,no,no,no,no	STAD=3; BLCA=2; LUSC=2; UCS=1; OV=1; KIRC=1; LUAD=1; UCEC=1	11	2	0	NA	NA	NA	NA	NA	NA	NA	NA	NA
NA	ABHD15-AS1,ANKRD13B	12	12	0	no,no	STAD=3; SKCM=2; BLCA=2; COAD=2; THYM=1; ESCA=1; LUAD=1	0	9	5	NA	NA	NA	NA	NA	NA	NA	NA	NA
NA	SCRIB	12	12	0	no	UCEC=4; SKCM=2; OV=1; CESC=1; LIHC=1; BLCA=1; HNSC=1; BRCA=1	9	1	4	NA	NA	NA	NA	NA	NA	NA	NA	NA
NA	POLDIP3	12	12	0	no	COAD=2; LUAD=2; UCEC=2; BRCA=2; SKCM=1; KIRC=1; BLCA=1; LUSC=1	5	2	5	NA	NA	NA	NA	NA	NA	NA	NA	NA
NA	GLUL	12	12	0	no	HNSC=2; BRCA=2; GBM=1; PAAD=1; OV=1; CESC=1; LIHC=1; STAD=1; PRAD=1; UCEC=1	2	6	4	NA	NA	NA	NA	NA	NA	NA	NA	NA
NA	NDUFB5	12	12	0	no	UCEC=4; LUSC=2; GBM=1; ESCA=1; STAD=1; BLCA=1; COAD=1; HNSC=1	11	4	3	NA	NA	NA	NA	NA	NA	NA	NA	NA
NA	CRTC2	12	12	0	no	COAD=2; LUSC=2; LUAD=2; UCEC=2; GBM=1; LIHC=1; BLCA=1; LGG=1	10	2	6	NA	NA	NA	NA	NA	NA	NA	NA	NA
NA	TM7SF3	12	12	0	no	BLCA=3; UCEC=3; STAD=2; READ=1; ESCA=1; OV=1; COAD=1	11	9	1	NA	NA	NA	NA	NA	NA	NA	NA	NA
NA	DIMT1	12	12	0	no	BLCA=3; ESCA=2; LUSC=2; READ=1; SARC=1; LIHC=1; COAD=1; UCEC=1	8	1	4	NA	NA	NA	NA	NA	NA	NA	NA	NA
NA	USP25	12	12	0	no	STAD=4; UCEC=4; LUSC=2; LUAD=1; BRCA=1	4	10	5	NA	NA	NA	NA	NA	NA	NA	NA	NA
NA	TRIM28	12	12	0	no	UCEC=7; READ=1; CESC=1; STAD=1; LGG=1; LUAD=1	4	8	3	NA	NA	NA	NA	NA	NA	NA	NA	NA
NA	GPSM2	12	12	0	no	ESCA=3; STAD=3; COAD=2; READ=1; LUSC=1; LUAD=1; BRCA=1	5	6	4	NA	NA	NA	NA	NA	NA	NA	NA	NA
NA	IGHG1,IGHG2	12	12	0	no,no	UCEC=4; ESCA=2; HNSC=2; READ=1; OV=1; STAD=1; LUAD=1	8	9	0	NA	NA	NA	NA	NA	NA	NA	NA	NA
NA	AC004922.1,ARPC1A	12	12	0	no,no	STAD=4; COAD=3; LUAD=2; TGCT=1; UCEC=1; BRCA=1	6	4	6	NA	NA	NA	NA	NA	NA	NA	NA	NA
NA	NTAN1	12	12	0	no	CESC=2; KIRC=2; STAD=2; BLCA=2; LUSC=2; ESCA=1; SARC=1	3	5	7	NA	NA	NA	NA	NA	NA	NA	NA	NA
NA	GTF3C1	12	12	0	no	BRCA=4; STAD=2; BLCA=2; UCEC=2; ESCA=1; CESC=1	5	3	5	NA	NA	NA	NA	NA	NA	NA	NA	NA
NA	AC005258.1,OAZ1	12	12	0	no,no	UCEC=3; BLCA=2; ESCA=1; SARC=1; KIRP=1; LIHC=1; COAD=1; HNSC=1; BRCA=1	1	7	5	NA	NA	NA	NA	NA	NA	NA	NA	NA
NA	ATP11B	12	12	0	no	STAD=7; HNSC=3; ESCA=1; BLCA=1	10	3	0	NA	NA	NA	NA	NA	NA	NA	NA	NA
NA	USP9X	12	12	0	no	UCEC=5; ESCA=1; LIHC=1; STAD=1; COAD=1; LUSC=1; HNSC=1; BRCA=1	7	5	1	NA	NA	NA	NA	NA	NA	NA	NA	NA
NA	RRN3	12	12	0	no	STAD=3; SARC=2; COAD=2; LUAD=2; ESCA=1; LUSC=1; UCEC=1	5	4	4	NA	NA	NA	NA	NA	NA	NA	NA	NA
NA	CBWD2	12	12	0	no	STAD=4; UCEC=4; ESCA=1; LIHC=1; LUSC=1; LUAD=1	8	0	6	NA	NA	NA	NA	NA	NA	NA	NA	NA
NA	CIRBP	12	12	0	no	UCEC=5; OV=2; BRCA=2; PAAD=1; KIRP=1; LUAD=1	3	7	4	NA	NA	NA	NA	NA	NA	NA	NA	NA
NA	FKBP4	12	12	0	no	COAD=3; UCEC=3; LUSC=2; PAAD=1; SARC=1; STAD=1; BLCA=1	1	7	6	NA	NA	NA	NA	NA	NA	NA	NA	NA
NA	HSPA9	12	12	0	no	SARC=2; UCEC=2; BRCA=2; KIRC=1; STAD=1; BLCA=1; COAD=1; PRAD=1; LUSC=1	10	9	3	NA	NA	NA	NA	NA	NA	NA	NA	NA
NA	HOOK2	12	12	0	no	BLCA=2; LUSC=2; LUAD=2; OV=1; KIRP=1; CESC=1; COAD=1; HNSC=1; BRCA=1	2	8	9	NA	NA	NA	NA	NA	NA	NA	NA	NA
NA	AL713999.1,KRTCAP2	12	12	0	no,no	UCEC=4; CESC=2; BLCA=2; BRCA=2; OV=1; STAD=1	4	2	12	NA	NA	NA	NA	NA	NA	NA	NA	NA
NA	RUVBL2	12	12	0	no	UCEC=5; LUSC=2; OV=1; CESC=1; STAD=1; HNSC=1; BRCA=1	1	6	6	NA	NA	NA	NA	NA	NA	NA	NA	NA
NA	ERGIC3	12	12	0	no	STAD=3; UCEC=2; BRCA=2; OV=1; BLCA=1; COAD=1; LUSC=1; LGG=1	4	10	2	NA	NA	NA	NA	NA	NA	NA	NA	NA
NA	PLXNB1	12	12	0	no	STAD=2; BLCA=2; UCEC=2; KIRP=1; CESC=1; COAD=1; LUSC=1; HNSC=1; BRCA=1	3	5	4	NA	NA	NA	NA	NA	NA	NA	NA	NA
NA	ELP2	12	12	0	no	STAD=3; LUAD=2; UCEC=2; BRCA=2; CESC=1; HNSC=1; LGG=1	9	3	3	NA	NA	NA	NA	NA	NA	NA	NA	NA
NA	IRF1	12	12	0	no	COAD=3; UCEC=2; BRCA=2; CESC=1; BLCA=1; LUSC=1; HNSC=1; LGG=1	8	4	5	NA	NA	NA	NA	NA	NA	NA	NA	NA
NA	PTK2	12	12	0	no	STAD=2; BLCA=2; LUSC=2; LUAD=2; CESC=1; COAD=1; HNSC=1; UCEC=1	7	2	6	NA	NA	NA	NA	NA	NA	NA	NA	NA
NA	SHARPIN	12	12	0	no	UCEC=3; CESC=2; STAD=2; LUAD=2; KIRC=1; LUSC=1; HNSC=1	1	8	5	NA	NA	NA	NA	NA	NA	NA	NA	NA
NA	NOMO1	12	12	0	no	STAD=4; UCEC=4; COAD=1; LUSC=1; LGG=1; BRCA=1	7	6	1	NA	NA	NA	NA	NA	NA	NA	NA	NA
NA	UBAP2L	12	12	0	no	LUSC=4; STAD=2; UCEC=2; BLCA=1; COAD=1; HNSC=1; BRCA=1	2	9	2	NA	NA	NA	NA	NA	NA	NA	NA	NA
NA	SREBF2	12	12	0	no	STAD=3; BLCA=2; COAD=2; LUSC=2; UCEC=2; PRAD=1	9	4	0	NA	NA	NA	NA	NA	NA	NA	NA	NA
NA	POLB	12	12	0	no	COAD=4; UCEC=4; STAD=2; LUSC=1; LUAD=1	15	0	0	NA	NA	NA	NA	NA	NA	NA	NA	NA
RB1	RB1	12	12	0	yes	SARC=2; CESC=2; BLCA=2; LUSC=2; STAD=1; HNSC=1; UCEC=1; BRCA=1	10	2	6	retinoblastoma, sarcoma, breast, small cell lung carcinoma	retinoblastoma, sarcoma, breast, small cell lung carcinoma	familial retinoblastoma	L, E, M, O	Rec	TSG	D, Mis, N, F, S
YWHAE	YWHAE	12	12	0	yes	UCEC=3; COAD=2; ESCA=1; OV=1; CESC=1; STAD=1; BLCA=1; LUSC=1; HNSC=1	9	4	4	endometrial stromal sarcoma			M	Dom	TSG, fusion	T	NUTM2A, NUTM2B	Miller-Dieker lissencephaly syndrome
KDM5C	KDM5C	12	11	1	yes	CESC=3; UCEC=3; COAD=2; SCLC=1; KIRC=1; STAD=1; BLCA=1	5	5	3	clear cell renal carcinoma			E	Rec	TSG	N, F, S, Mis		X-linked mental retardation syndromic Claes-Jensen-type.
NA	IQGAP1	12	11	1	no	STAD=4; SCLC=1; LUAD=2; UCEC=2; CESC=1; BLCA=1; COAD=1	5	7	1	NA	NA	NA	NA	NA	NA	NA	NA	NA
NA	SBF1	12	11	1	no	STAD=2; HNSC=2; OSCC=1; CESC=1; LIHC=1; BLCA=1; COAD=1; LGG=1; LUAD=1; UCEC=1	3	6	5	NA	NA	NA	NA	NA	NA	NA	NA	NA
NA	RPL31	12	11	1	no	UCEC=4; ESCA=2; COAD=2; OSCC=1; READ=1; PAAD=1; LIHC=1	1	9	4	NA	NA	NA	NA	NA	NA	NA	NA	NA
NA	ANXA4	12	11	1	no	STAD=2; LUSC=2; UCEC=2; OSCC=1; THYM=1; COAD=1; HNSC=1; LUAD=1; BRCA=1	7	6	7	NA	NA	NA	NA	NA	NA	NA	NA	NA
NA	BCAP31	12	11	1	no	STAD=3; UCEC=3; BLCA=2; OSCC=1; COAD=1; LUSC=1; BRCA=1	4	5	10	NA	NA	NA	NA	NA	NA	NA	NA	NA
CUL3	CUL3	11	11	0	yes	UCEC=3; BRCA=2; OV=1; CESC=1; STAD=1; LUSC=1; HNSC=1; LUAD=1	8	0	6	lung cancer			E		TSG	N
MALAT1	MALAT1	11	11	0	yes	LUSC=3; LUAD=2; GBM=1; KIRP=1; CESC=1; STAD=1; BLCA=1; PRAD=1	1	7	6	renal cell carcinoma (childhood epithelioid), lung			E	Dom	oncogene, TSG, fusion	T	TFEB
NA	ATP6V1G2-DDX39B,DDX39B	11	11	0	no,no	CESC=2; HCC=1; READ=1; ESCA=1; OV=1; STAD=1; BLCA=1; LUSC=1; HNSC=1; LUAD=1; UCEC=1	5	7	2	NA	NA	NA	NA	NA	NA	NA	NA	NA
NA	SEC31A	11	11	0	no	STAD=4; CHOL=1; ESCA=1; LIHC=1; BLCA=1; HNSC=1; LUAD=1; UCEC=1	5	1	10	NA	NA	NA	NA	NA	NA	NA	NA	NA
NA	AC073610.2,AC073610.3,FKBP11	11	11	0	no,no,no	LIHC=2; UCS=1; TGCT=1; PAAD=1; STAD=1; COAD=1; LUSC=1; LUAD=1; UCEC=1; BRCA=1	4	11	0	NA	NA	NA	NA	NA	NA	NA	NA	NA
NA	LDHA	11	11	0	no	UCEC=3; STAD=2; LUAD=2; UCS=1; ESCA=1; LUSC=1; HNSC=1	7	8	1	NA	NA	NA	NA	NA	NA	NA	NA	NA
NA	AGRN	11	11	0	no	BLCA=3; UCEC=3; UCS=1; STAD=1; COAD=1; LUAD=1; BRCA=1	5	3	4	NA	NA	NA	NA	NA	NA	NA	NA	NA
NA	SH2B1	11	11	0	no	CESC=2; STAD=2; UCEC=2; MESO=1; PAAD=1; OV=1; BLCA=1; COAD=1	6	6	1	NA	NA	NA	NA	NA	NA	NA	NA	NA
NA	PLSCR1	11	11	0	no	STAD=5; MESO=1; ESCA=1; COAD=1; LUSC=1; LUAD=1; BRCA=1	6	4	2	NA	NA	NA	NA	NA	NA	NA	NA	NA
NA	HGSNAT	11	11	0	no	LUAD=3; UCEC=2; MESO=1; OV=1; LIHC=1; BLCA=1; LUSC=1; HNSC=1	8	3	3	NA	NA	NA	NA	NA	NA	NA	NA	NA
NA	IGHG3	11	11	0	no	LUSC=3; UCEC=3; BRCA=2; SKCM=1; ESCA=1; LUAD=1	4	8	2	NA	NA	NA	NA	NA	NA	NA	NA	NA
NA	MPRIP	11	11	0	no	STAD=4; CESC=2; COAD=2; SKCM=1; READ=1; BLCA=1	3	11	1	NA	NA	NA	NA	NA	NA	NA	NA	NA
NA	GSTM1,GSTM2,GSTM5	11	11	0	no,no,no	BLCA=3; LUAD=2; SKCM=1; CESC=1; STAD=1; COAD=1; PRAD=1; LUSC=1	10	19	5	NA	NA	NA	NA	NA	NA	NA	NA	NA
NA	GSTM1,GSTM2	11	11	0	no,no	BLCA=4; UCEC=2; SKCM=1; KIRC=1; STAD=1; COAD=1; LUSC=1	4	10	13	NA	NA	NA	NA	NA	NA	NA	NA	NA
NA	CTSZ	11	11	0	no	UCEC=4; STAD=3; SKCM=1; PAAD=1; CESC=1; LUAD=1	0	6	8	NA	NA	NA	NA	NA	NA	NA	NA	NA
NA	TECR	11	11	0	no	STAD=2; UCEC=2; SKCM=1; CESC=1; KIRC=1; COAD=1; LUSC=1; HNSC=1; LGG=1	3	6	4	NA	NA	NA	NA	NA	NA	NA	NA	NA
NA	ARPC2	11	11	0	no	STAD=2; HNSC=2; SKCM=1; KIRP=1; LIHC=1; BLCA=1; COAD=1; UCEC=1; BRCA=1	5	1	5	NA	NA	NA	NA	NA	NA	NA	NA	NA
NA	SUPT5H	11	11	0	no	OV=2; UCEC=2; GBM=1; ESCA=1; SARC=1; CESC=1; STAD=1; BLCA=1; LUAD=1	2	10	2	NA	NA	NA	NA	NA	NA	NA	NA	NA
NA	TMEM179B	11	11	0	no	COAD=3; BLCA=2; GBM=1; KIRC=1; LIHC=1; LUSC=1; LUAD=1; BRCA=1	3	6	3	NA	NA	NA	NA	NA	NA	NA	NA	NA
NA	ATP8B1	11	11	0	no	STAD=4; COAD=2; READ=1; OV=1; KIRC=1; LUSC=1; LUAD=1	7	3	6	NA	NA	NA	NA	NA	NA	NA	NA	NA
NA	SULF2	11	11	0	no	LUSC=2; BRCA=2; READ=1; ESCA=1; CESC=1; BLCA=1; COAD=1; HNSC=1; UCEC=1	2	8	2	NA	NA	NA	NA	NA	NA	NA	NA	NA
NA	ANXA6	11	11	0	no	UCEC=3; SARC=2; COAD=2; READ=1; KIRC=1; PRAD=1; LUSC=1	10	2	6	NA	NA	NA	NA	NA	NA	NA	NA	NA
NA	ITSN1	11	11	0	no	STAD=3; ESCA=2; READ=1; OV=1; KIRC=1; LIHC=1; LUSC=1; LUAD=1	7	6	7	NA	NA	NA	NA	NA	NA	NA	NA	NA
NA	HNRNPD	11	11	0	no	UCEC=3; COAD=2; BRCA=2; READ=1; KIRP=1; STAD=1; BLCA=1	8	2	6	NA	NA	NA	NA	NA	NA	NA	NA	NA
NA	CNOT1	11	11	0	no	STAD=2; COAD=2; BRCA=2; READ=1; KIRC=1; BLCA=1; HNSC=1; UCEC=1	7	2	3	NA	NA	NA	NA	NA	NA	NA	NA	NA
NA	NUP88	11	11	0	no	COAD=2; HNSC=2; ESCA=1; BLCA=1; LUSC=1; LGG=1; LUAD=1; UCEC=1; BRCA=1	5	7	1	NA	NA	NA	NA	NA	NA	NA	NA	NA
NA	RPL13A	11	11	0	no	CESC=2; STAD=2; UCEC=2; ESCA=1; LIHC=1; COAD=1; HNSC=1; BRCA=1	7	19	1	NA	NA	NA	NA	NA	NA	NA	NA	NA
NA	EIF3L	11	11	0	no	UCEC=3; CESC=2; STAD=2; ESCA=1; BLCA=1; COAD=1; HNSC=1	7	9	2	NA	NA	NA	NA	NA	NA	NA	NA	NA
NA	TRAP1	11	11	0	no	COAD=2; UCEC=2; BRCA=2; ESCA=1; OV=1; BLCA=1; HNSC=1; LUAD=1	6	2	4	NA	NA	NA	NA	NA	NA	NA	NA	NA
NA	PSMD3	11	11	0	no	CESC=2; UCEC=2; BRCA=2; ESCA=1; LIHC=1; STAD=1; BLCA=1; LUAD=1	9	3	3	NA	NA	NA	NA	NA	NA	NA	NA	NA
NA	TIMP1	11	11	0	no	UCEC=5; ESCA=1; KIRP=1; CESC=1; COAD=1; LUAD=1; BRCA=1	4	7	2	NA	NA	NA	NA	NA	NA	NA	NA	NA
NA	MYH14	11	11	0	no	STAD=3; COAD=2; UCEC=2; PAAD=1; OV=1; CESC=1; BLCA=1	2	11	1	NA	NA	NA	NA	NA	NA	NA	NA	NA
NA	MST1P2	11	11	0	no	LUAD=3; STAD=2; UCEC=2; PAAD=1; CESC=1; LIHC=1; THCA=1	1	9	1	NA	NA	NA	NA	NA	NA	NA	NA	NA
NA	YWHAZ	11	11	0	no	STAD=4; UCEC=3; PAAD=1; CESC=1; COAD=1; HNSC=1	7	4	6	NA	NA	NA	NA	NA	NA	NA	NA	NA
NA	ACLY	11	11	0	no	STAD=3; UCEC=3; OV=1; KIRP=1; BLCA=1; HNSC=1; LGG=1	5	2	4	NA	NA	NA	NA	NA	NA	NA	NA	NA
NA	AL449266.1,CLCC1	11	11	0	no,no	COAD=3; OV=2; STAD=2; BLCA=1; PRAD=1; UCEC=1; BRCA=1	1	7	5	NA	NA	NA	NA	NA	NA	NA	NA	NA
NA	APLP2	11	11	0	no	STAD=2; BLCA=2; LUAD=2; KIRP=1; LIHC=1; LUSC=1; UCEC=1; BRCA=1	10	7	4	NA	NA	NA	NA	NA	NA	NA	NA	NA
NA	PKN1	11	11	0	no	STAD=3; CESC=2; LUAD=2; UCEC=2; KIRP=1; BRCA=1	5	4	5	NA	NA	NA	NA	NA	NA	NA	NA	NA
NA	PFKL	11	11	0	no	UCEC=4; CESC=2; KIRP=1; STAD=1; COAD=1; LUSC=1; BRCA=1	3	4	4	NA	NA	NA	NA	NA	NA	NA	NA	NA
NA	HNRNPH1	11	11	0	no	COAD=3; LUSC=2; UCEC=2; CESC=1; STAD=1; HNSC=1; BRCA=1	7	6	2	NA	NA	NA	NA	NA	NA	NA	NA	NA
NA	RPL37A	11	11	0	no	UCEC=5; STAD=2; LIHC=1; COAD=1; LUSC=1; HNSC=1	1	5	7	NA	NA	NA	NA	NA	NA	NA	NA	NA
NA	DNMT1	11	11	0	no	STAD=5; UCEC=5; HNSC=1	3	6	3	NA	NA	NA	NA	NA	NA	NA	NA	NA
NA	EIF2AK1	11	11	0	no	UCEC=5; STAD=4; BLCA=1; LUAD=1	4	6	3	NA	NA	NA	NA	NA	NA	NA	NA	NA
SETD2	SETD2	11	11	0	yes	KIRC=4; STAD=2; UCEC=2; CESC=1; LUSC=1; LUAD=1	6	5	2	clear cell renal carcinoma			E	Rec	TSG	N, F, S, Mis
TCF3	TCF3	11	11	0	yes	COAD=2; HNSC=2; UCEC=2; SKCM=1; CESC=1; LUSC=1; LUAD=1; BRCA=1	1	7	6	pre B-ALL			L	Dom	oncogene, TSG, fusion	T	PBX1, HLF, TFPT
NA	INPPL1	11	10	1	no	UCEC=3; SCLC=1; ESCA=1; SARC=1; STAD=1; BLCA=1; LGG=1; LUAD=1; BRCA=1	3	4	6	NA	NA	NA	NA	NA	NA	NA	NA	NA
NA	MPV17	11	10	1	no	CESC=2; HCC=1; OSCC=1; UCS=1; SKCM=1; READ=1; STAD=1; COAD=1; LUSC=1; UCEC=1; BRCA=1	11	2	5	NA	NA	NA	NA	NA	NA	NA	NA	NA
NA	VPS29	11	10	1	no	BLCA=2; LUSC=2; UCEC=2; OSCC=1; MESO=1; STAD=1; COAD=1; LGG=1	3	9	4	NA	NA	NA	NA	NA	NA	NA	NA	NA
NA	MYO1C	11	10	1	no	UCEC=3; STAD=2; COAD=2; OSCC=1; TGCT=1; BLCA=1; LUAD=1	1	6	4	NA	NA	NA	NA	NA	NA	NA	NA	NA
NA	AFMID	11	10	1	no	BLCA=2; LUAD=2; OSCC=1; UCS=1; PAAD=1; OV=1; KIRC=1; STAD=1; COAD=1	4	3	4	NA	NA	NA	NA	NA	NA	NA	NA	NA
NA	AP3D1	11	10	1	no	UCEC=5; LIHC=2; OSCC=1; ESCA=1; BLCA=1; LGG=1	3	3	9	NA	NA	NA	NA	NA	NA	NA	NA	NA
NA	ACTB	11	10	1	no	UCEC=3; DLBC=2; HNSC=2; OSCC=1; SARC=1; STAD=1; BLCA=1	2	9	4	NA	NA	NA	NA	NA	NA	NA	NA	NA
ARID1A	ARID1A	10	10	0	yes	STAD=2; LUSC=2; CESC=1; LIHC=1; BLCA=1; HNSC=1; LUAD=1; BRCA=1	4	9	2	clear cell ovarian carcinoma, RCC, breast			E	Rec	TSG, fusion	Mis, N, F, S, D, T	MAST2
CUX1	CUX1	10	10	0	yes	STAD=5; UCEC=2; BRCA=2; PAAD=1	5	2	7	endometrial, melanoma, colorectal, AML, MDS, other tumour types			E,L,M,O	Dom	oncogene, TSG	N,F,S,Mis,O,T	CLDN7
EIF3E	EIF3E	10	10	0	yes	UCEC=6; PRAD=1; LUSC=1; HNSC=1; BRCA=1	7	2	2	colorectal			E	Dom	TSG, fusion	T	RSPO3
NA	AL360181.3,MTG1	10	10	0	no,no	UCEC=3; KIRP=1; CESC=1; STAD=1; BLCA=1; LUSC=1; LUAD=1; BRCA=1	8	0	10	NA	NA	NA	NA	NA	NA	NA	NA	NA
NA	PSMD2	10	10	0	no	STAD=2; BLCA=2; LUAD=2; UCEC=2; CHOL=1; LUSC=1	2	8	0	NA	NA	NA	NA	NA	NA	NA	NA	NA
NA	LAP3	10	10	0	no	UCEC=4; HNSC=2; CHOL=1; ESCA=1; STAD=1; BRCA=1	2	4	4	NA	NA	NA	NA	NA	NA	NA	NA	NA
NA	DHRS4	10	10	0	no	COAD=2; LUSC=2; UCS=1; THYM=1; STAD=1; BLCA=1; UCEC=1; BRCA=1	5	7	2	NA	NA	NA	NA	NA	NA	NA	NA	NA
NA	AL136419.1,DHRS4L2	10	10	0	no,no	UCS=2; STAD=2; SKCM=1; THYM=1; CESC=1; LIHC=1; BLCA=1; UCEC=1	3	4	7	NA	NA	NA	NA	NA	NA	NA	NA	NA
NA	AL136419.1,DHRS4,DHRS4L2	10	10	0	no,no,no	LUSC=3; UCEC=2; UCS=1; STAD=1; BLCA=1; COAD=1; BRCA=1	6	9	0	NA	NA	NA	NA	NA	NA	NA	NA	NA
NA	PSMC6	10	10	0	no	UCEC=7; UCS=1; GBM=1; STAD=1	8	3	1	NA	NA	NA	NA	NA	NA	NA	NA	NA
NA	ALDH3A2	10	10	0	no	STAD=3; UCEC=2; UCS=1; KIRP=1; BLCA=1; THCA=1; BRCA=1	8	3	0	NA	NA	NA	NA	NA	NA	NA	NA	NA
NA	FASN	10	10	0	no	LUAD=2; UCS=1; ESCA=1; SARC=1; LIHC=1; BLCA=1; COAD=1; LGG=1; BRCA=1	5	4	3	NA	NA	NA	NA	NA	NA	NA	NA	NA
NA	PPIH	10	10	0	no	STAD=2; BLCA=2; UCEC=2; UCS=1; READ=1; LUSC=1; LUAD=1	3	7	2	NA	NA	NA	NA	NA	NA	NA	NA	NA
NA	RBM6	10	10	0	no	BLCA=2; COAD=2; BRCA=2; UCS=1; ACC=1; CESC=1; PRAD=1	2	6	4	NA	NA	NA	NA	NA	NA	NA	NA	NA
NA	AL024498.2,TMEM14B,TMEM14C	10	10	0	no,no,no	UCEC=3; STAD=2; UCS=1; SKCM=1; OV=1; BLCA=1; BRCA=1	10	0	0	NA	NA	NA	NA	NA	NA	NA	NA	NA
NA	DECR1	10	10	0	no	UCEC=2; UCS=1; SKCM=1; GBM=1; READ=1; OV=1; COAD=1; HNSC=1; BRCA=1	8	3	0	NA	NA	NA	NA	NA	NA	NA	NA	NA
NA	FN1	10	10	0	no	LIHC=3; STAD=2; UCS=1; PAAD=1; KIRP=1; BLCA=1; LUAD=1	5	4	3	NA	NA	NA	NA	NA	NA	NA	NA	NA
NA	PLOD3	10	10	0	no	STAD=3; UCS=1; ESCA=1; BLCA=1; COAD=1; LUAD=1; UCEC=1; BRCA=1	0	6	4	NA	NA	NA	NA	NA	NA	NA	NA	NA
NA	ETFA	10	10	0	no	COAD=3; UCEC=3; KICH=1; GBM=1; BLCA=1; LUSC=1	8	3	6	NA	NA	NA	NA	NA	NA	NA	NA	NA
NA	MGAT4B	10	10	0	no	STAD=3; MESO=1; SKCM=1; ESCA=1; CESC=1; LIHC=1; LGG=1; UCEC=1	6	5	2	NA	NA	NA	NA	NA	NA	NA	NA	NA
NA	PLEC	10	10	0	no	STAD=6; MESO=1; SKCM=1; ESCA=1; LUAD=1	0	15	1	NA	NA	NA	NA	NA	NA	NA	NA	NA
NA	RPS2	10	10	0	no	UCEC=3; HNSC=2; UVM=1; KIRC=1; BLCA=1; COAD=1; LUSC=1	4	9	9	NA	NA	NA	NA	NA	NA	NA	NA	NA
NA	VEGFB	10	10	0	no	UCEC=3; ACC=1; KIRP=1; CESC=1; STAD=1; THCA=1; LUSC=1; BRCA=1	5	2	4	NA	NA	NA	NA	NA	NA	NA	NA	NA
NA	CD151	10	10	0	no	HNSC=2; LUAD=2; ACC=1; SKCM=1; KIRC=1; COAD=1; LUSC=1; UCEC=1	3	6	2	NA	NA	NA	NA	NA	NA	NA	NA	NA
NA	UCKL1	10	10	0	no	STAD=3; CESC=2; ACC=1; LUSC=1; HNSC=1; UCEC=1; BRCA=1	1	7	3	NA	NA	NA	NA	NA	NA	NA	NA	NA
NA	TLN1	10	10	0	no	UCEC=3; ACC=1; SKCM=1; GBM=1; BLCA=1; LUSC=1; LUAD=1; BRCA=1	2	7	3	NA	NA	NA	NA	NA	NA	NA	NA	NA
NA	ANXA11	10	10	0	no	UCEC=4; HNSC=2; ACC=1; ESCA=1; STAD=1; BRCA=1	4	2	4	NA	NA	NA	NA	NA	NA	NA	NA	NA
NA	NAT10	10	10	0	no	STAD=4; COAD=2; SKCM=1; GBM=1; CESC=1; BLCA=1	5	2	3	NA	NA	NA	NA	NA	NA	NA	NA	NA
NA	TMX2,TMX2-CTNND1	10	10	0	no,no	HNSC=2; SKCM=1; PAAD=1; KIRC=1; STAD=1; BLCA=1; COAD=1; PRAD=1; LUAD=1	2	7	5	NA	NA	NA	NA	NA	NA	NA	NA	NA
NA	KRI1	10	10	0	no	STAD=2; BLCA=2; SKCM=1; ESCA=1; CESC=1; COAD=1; LGG=1; BRCA=1	2	3	5	NA	NA	NA	NA	NA	NA	NA	NA	NA
NA	PGD	10	10	0	no	STAD=2; LUSC=2; SKCM=1; READ=1; PAAD=1; LIHC=1; LUAD=1; UCEC=1	4	2	5	NA	NA	NA	NA	NA	NA	NA	NA	NA
NA	AGPS	10	10	0	no	STAD=3; SKCM=1; READ=1; SARC=1; CESC=1; LUSC=1; LUAD=1; UCEC=1	8	1	3	NA	NA	NA	NA	NA	NA	NA	NA	NA
NA	AKR1C2	10	10	0	no	UCEC=3; BLCA=2; LUAD=2; LIHC=1; LUSC=1; BRCA=1	6	4	6	NA	NA	NA	NA	NA	NA	NA	NA	NA
NA	LYPLA1	10	10	0	no	STAD=2; SKCM=1; PAAD=1; OV=1; BLCA=1; COAD=1; PRAD=1; LUSC=1; BRCA=1	2	4	11	NA	NA	NA	NA	NA	NA	NA	NA	NA
NA	PKD1P6	10	10	0	no	CESC=2; COAD=2; SKCM=1; READ=1; KIRC=1; BLCA=1; LUSC=1; LUAD=1	1	8	4	NA	NA	NA	NA	NA	NA	NA	NA	NA
NA	MATR3	10	10	0	no	SKCM=2; STAD=2; BLCA=2; GBM=1; CESC=1; LGG=1; BRCA=1	8	4	3	NA	NA	NA	NA	NA	NA	NA	NA	NA
NA	ARMH4,PSMA3-AS1	10	10	0	no,no	STAD=4; GBM=1; READ=1; COAD=1; PRAD=1; LUAD=1; BRCA=1	6	15	0	NA	NA	NA	NA	NA	NA	NA	NA	NA
NA	RNF167	10	10	0	no	COAD=2; UCEC=2; BRCA=2; GBM=1; STAD=1; HNSC=1; LUAD=1	10	6	2	NA	NA	NA	NA	NA	NA	NA	NA	NA
NA	NRDC	10	10	0	no	UCEC=3; LUAD=2; GBM=1; CESC=1; STAD=1; BLCA=1; LGG=1	5	5	3	NA	NA	NA	NA	NA	NA	NA	NA	NA
NA	EIF2S2	10	10	0	no	UCEC=3; HNSC=2; GBM=1; READ=1; LIHC=1; LUAD=1; BRCA=1	6	3	2	NA	NA	NA	NA	NA	NA	NA	NA	NA
NA	NDUFS1	10	10	0	no	UCEC=3; STAD=2; GBM=1; CESC=1; LUSC=1; LUAD=1; BRCA=1	7	3	1	NA	NA	NA	NA	NA	NA	NA	NA	NA
NA	ANXA5	10	10	0	no	UCEC=3; LUSC=2; GBM=1; OV=1; BLCA=1; LGG=1; BRCA=1	5	2	4	NA	NA	NA	NA	NA	NA	NA	NA	NA
NA	KARS	10	10	0	no	STAD=2; BLCA=2; LUSC=2; GBM=1; PRAD=1; UCEC=1; BRCA=1	2	6	2	NA	NA	NA	NA	NA	NA	NA	NA	NA
NA	GNB1	10	10	0	no	COAD=3; UCEC=2; GBM=1; ESCA=1; PAAD=1; LUSC=1; LGG=1	8	0	5	NA	NA	NA	NA	NA	NA	NA	NA	NA
NA	AC011604.2,SLCO1B3	10	10	0	no,no	STAD=4; READ=2; COAD=2; PAAD=1; UCEC=1	18	8	3	NA	NA	NA	NA	NA	NA	NA	NA	NA
NA	AC243967.1,CEACAM5	10	10	0	no,no	COAD=5; BLCA=2; READ=1; HNSC=1; UCEC=1	8	5	10	NA	NA	NA	NA	NA	NA	NA	NA	NA
NA	PRRC2C	10	10	0	no	UCEC=3; BRCA=3; ESCA=2; READ=1; STAD=1	10	2	2	NA	NA	NA	NA	NA	NA	NA	NA	NA
NA	COP1	10	10	0	no	STAD=2; LUSC=2; BRCA=2; READ=1; BLCA=1; LGG=1; LUAD=1	7	1	4	NA	NA	NA	NA	NA	NA	NA	NA	NA
NA	MIA3	10	10	0	no	BRCA=3; READ=2; LUAD=2; LIHC=1; STAD=1; UCEC=1	3	6	2	NA	NA	NA	NA	NA	NA	NA	NA	NA
NA	PDIA6	10	10	0	no	STAD=4; READ=2; UCEC=2; COAD=1; LUAD=1	4	5	4	NA	NA	NA	NA	NA	NA	NA	NA	NA
NA	MYL6	10	10	0	no	UCEC=3; LUAD=2; READ=1; OV=1; CESC=1; STAD=1; LUSC=1	1	7	6	NA	NA	NA	NA	NA	NA	NA	NA	NA
NA	FBXO7	10	10	0	no	UCEC=5; BRCA=2; READ=1; HNSC=1; LGG=1	13	5	2	NA	NA	NA	NA	NA	NA	NA	NA	NA
NA	FUCA2	10	10	0	no	STAD=3; UCEC=2; READ=1; KIRP=1; BLCA=1; LUSC=1; LUAD=1	3	3	4	NA	NA	NA	NA	NA	NA	NA	NA	NA
NA	DNAJB6	10	10	0	no	UCEC=3; READ=1; SARC=1; OV=1; KIRC=1; STAD=1; LUSC=1; LGG=1	4	5	1	NA	NA	NA	NA	NA	NA	NA	NA	NA
NA	MCM6	10	10	0	no	UCEC=3; READ=1; CESC=1; LIHC=1; STAD=1; BLCA=1; COAD=1; BRCA=1	6	3	2	NA	NA	NA	NA	NA	NA	NA	NA	NA
NA	SPTBN1	10	10	0	no	STAD=3; UCEC=2; TGCT=1; ESCA=1; PAAD=1; BLCA=1; LUAD=1	6	2	4	NA	NA	NA	NA	NA	NA	NA	NA	NA
NA	RPS6KB2	10	10	0	no	STAD=2; LUSC=2; UCEC=2; ESCA=1; CESC=1; HNSC=1; BRCA=1	4	6	2	NA	NA	NA	NA	NA	NA	NA	NA	NA
NA	CTTN	10	10	0	no	UCEC=4; LUSC=3; ESCA=1; CESC=1; LUAD=1	5	5	1	NA	NA	NA	NA	NA	NA	NA	NA	NA
NA	PSMD11	10	10	0	no	BLCA=2; BRCA=2; ESCA=1; CESC=1; STAD=1; LUSC=1; HNSC=1; LUAD=1	5	2	3	NA	NA	NA	NA	NA	NA	NA	NA	NA
NA	MFSD12	10	10	0	no	STAD=3; COAD=2; ESCA=1; BLCA=1; HNSC=1; LUAD=1; UCEC=1	3	3	6	NA	NA	NA	NA	NA	NA	NA	NA	NA
NA	HSPD1	10	10	0	no	UCEC=3; STAD=2; ESCA=1; PAAD=1; KIRP=1; LUAD=1; BRCA=1	6	6	2	NA	NA	NA	NA	NA	NA	NA	NA	NA
NA	RFC2	10	10	0	no	STAD=3; BLCA=2; UCEC=2; LUSC=1; LGG=1; BRCA=1	8	1	3	NA	NA	NA	NA	NA	NA	NA	NA	NA
NA	CIZ1	10	10	0	no	UCEC=3; STAD=2; LUSC=2; ESCA=1; PAAD=1; OV=1	6	6	1	NA	NA	NA	NA	NA	NA	NA	NA	NA
NA	HDAC6	10	10	0	no	UCEC=3; LUSC=2; BRCA=2; ESCA=1; STAD=1; LUAD=1	5	4	1	NA	NA	NA	NA	NA	NA	NA	NA	NA
NA	VWF	10	10	0	no	PAAD=1; OV=1; KIRC=1; STAD=1; BLCA=1; COAD=1; LUSC=1; HNSC=1; UCEC=1; BRCA=1	4	4	11	NA	NA	NA	NA	NA	NA	NA	NA	NA
NA	CCT5	10	10	0	no	UCEC=4; PAAD=1; STAD=1; LUSC=1; HNSC=1; LUAD=1; BRCA=1	7	4	4	NA	NA	NA	NA	NA	NA	NA	NA	NA
NA	CBWD1	10	10	0	no	UCEC=7; PAAD=1; STAD=1; COAD=1	6	4	1	NA	NA	NA	NA	NA	NA	NA	NA	NA
NA	ANKRD13D	10	10	0	no	UCEC=3; CESC=2; STAD=2; PCPG=1; BLCA=1; COAD=1	1	11	0	NA	NA	NA	NA	NA	NA	NA	NA	NA
NA	MAGED1	10	10	0	no	UCEC=4; SARC=2; OV=1; LUSC=1; LGG=1; BRCA=1	6	6	1	NA	NA	NA	NA	NA	NA	NA	NA	NA
NA	GSTM3	10	10	0	no	BLCA=3; LUSC=2; SARC=1; STAD=1; LUAD=1; UCEC=1; BRCA=1	1	2	7	NA	NA	NA	NA	NA	NA	NA	NA	NA
NA	THBS2	10	10	0	no	STAD=3; COAD=2; LUSC=2; OV=1; LUAD=1; BRCA=1	6	20	7	NA	NA	NA	NA	NA	NA	NA	NA	NA
NA	RGL2	10	10	0	no	STAD=2; BLCA=2; OV=1; KIRP=1; LUSC=1; LUAD=1; UCEC=1; BRCA=1	2	6	6	NA	NA	NA	NA	NA	NA	NA	NA	NA
NA	ZMYND8	10	10	0	no	STAD=2; LUSC=2; UCEC=2; OV=1; BLCA=1; COAD=1; HNSC=1	3	6	2	NA	NA	NA	NA	NA	NA	NA	NA	NA
NA	MRPL4	10	10	0	no	STAD=3; HNSC=3; OV=1; COAD=1; LUSC=1; UCEC=1	3	9	1	NA	NA	NA	NA	NA	NA	NA	NA	NA
NA	SPTAN1	10	10	0	no	STAD=3; BLCA=2; KIRP=1; KIRC=1; LUSC=1; HNSC=1; LUAD=1	6	4	1	NA	NA	NA	NA	NA	NA	NA	NA	NA
NA	C1orf43	10	10	0	no	UCEC=3; CESC=2; LUAD=2; STAD=1; HNSC=1; BRCA=1	6	6	6	NA	NA	NA	NA	NA	NA	NA	NA	NA
NA	RPN2	10	10	0	no	UCEC=5; BLCA=2; CESC=1; STAD=1; BRCA=1	3	3	4	NA	NA	NA	NA	NA	NA	NA	NA	NA
NA	RPL7A	10	10	0	no	STAD=3; UCEC=3; CESC=2; LUAD=1; BRCA=1	4	11	1	NA	NA	NA	NA	NA	NA	NA	NA	NA
NA	TMC4	10	10	0	no	UCEC=6; CESC=1; BLCA=1; LUSC=1; LUAD=1	7	2	2	NA	NA	NA	NA	NA	NA	NA	NA	NA
NA	ZSWIM8	10	10	0	no	UCEC=3; STAD=2; CESC=1; KIRC=1; BLCA=1; COAD=1; LGG=1	0	5	7	NA	NA	NA	NA	NA	NA	NA	NA	NA
NA	CSDE1	10	10	0	no	UCEC=6; CESC=2; STAD=1; LUSC=1	6	1	5	NA	NA	NA	NA	NA	NA	NA	NA	NA
NA	COPG1	10	10	0	no	LUAD=2; UCEC=2; CESC=1; STAD=1; BLCA=1; PRAD=1; LUSC=1; HNSC=1	3	6	2	NA	NA	NA	NA	NA	NA	NA	NA	NA
NA	MBTPS1	10	10	0	no	BLCA=2; LGG=2; KIRC=1; STAD=1; LUSC=1; HNSC=1; UCEC=1; BRCA=1	5	0	5	NA	NA	NA	NA	NA	NA	NA	NA	NA
NA	GOLM1	10	10	0	no	UCEC=4; STAD=2; KIRC=1; COAD=1; PRAD=1; BRCA=1	4	4	3	NA	NA	NA	NA	NA	NA	NA	NA	NA
NA	EPHX1	10	10	0	no	UCEC=5; STAD=2; LUAD=2; LIHC=1	2	6	3	NA	NA	NA	NA	NA	NA	NA	NA	NA
NA	PRKCSH	10	10	0	no	UCEC=6; LIHC=1; LUSC=1; LUAD=1; BRCA=1	4	4	2	NA	NA	NA	NA	NA	NA	NA	NA	NA
NA	LAMA5	10	10	0	no	LUSC=3; STAD=2; BLCA=2; UCEC=2; LUAD=1	4	3	3	NA	NA	NA	NA	NA	NA	NA	NA	NA
NA	TNIP1	10	10	0	no	STAD=4; COAD=2; UCEC=2; BLCA=1; HNSC=1	3	12	1	NA	NA	NA	NA	NA	NA	NA	NA	NA
NA	EEF2	10	10	0	no	UCEC=5; BLCA=2; PRAD=1; LUSC=1; HNSC=1	2	6	5	NA	NA	NA	NA	NA	NA	NA	NA	NA
NA	AL358472.6,JTB	10	10	0	no,no	UCEC=3; HNSC=2; BRCA=2; COAD=1; LUSC=1; LUAD=1	6	3	5	NA	NA	NA	NA	NA	NA	NA	NA	NA
NCOR2	NCOR2	10	10	0	yes	STAD=5; UCEC=2; ESCA=1; PAAD=1; LGG=1	3	3	4	prostate			E	Dom	TSG	Mis, F, N, O
AKT2	AKT2	10	9	1	yes	UCEC=3; STAD=2; OSCC=1; OV=1; BLCA=1; PRAD=1; LUSC=1	4	3	4	ovarian, pancreatic			E	Dom	oncogene	A
FAT1	FAT1	10	9	1	yes	STAD=3; OSCC=1; SKCM=1; ESCA=1; CESC=1; HNSC=1; UCEC=1; BRCA=1	5	6	4	oral squamous cell, chemorefractory CLL, head and neck, pancreatic acinar cell carcinoma	pancreatic		E, L		TSG	Mis, N, F, S
NA	MYO19	10	9	1	no	SCLC=1; HCC=1; KICH=1; OV=1; CESC=1; KIRC=1; BLCA=1; COAD=1; LUSC=1; LUAD=1; UCEC=1	7	5	3	NA	NA	NA	NA	NA	NA	NA	NA	NA
NA	SAT2	10	9	1	no	UCEC=3; BLCA=2; COAD=2; SCLC=1; HCC=1; KIRC=1; LUAD=1	6	4	5	NA	NA	NA	NA	NA	NA	NA	NA	NA
NA	XRN2	10	9	1	no	STAD=2; UCEC=2; SCLC=1; GBM=1; KIRP=1; BLCA=1; LGG=1; LUAD=1	5	4	2	NA	NA	NA	NA	NA	NA	NA	NA	NA
NA	MFF	10	9	1	no	UCEC=3; SCLC=1; CHOL=1; ACC=1; GBM=1; PAAD=1; STAD=1; PRAD=1	6	5	1	NA	NA	NA	NA	NA	NA	NA	NA	NA
NA	CP	10	9	1	no	UCEC=4; STAD=2; SCLC=1; CHOL=1; LIHC=1; BRCA=1	3	10	1	NA	NA	NA	NA	NA	NA	NA	NA	NA
NA	GAPDH	10	9	1	no	UCEC=3; OSCC=1; READ=1; PAAD=1; OV=1; LUSC=1; HNSC=1; BRCA=1	3	4	5	NA	NA	NA	NA	NA	NA	NA	NA	NA
NA	TRAPPC12	10	9	1	no	UCEC=4; COAD=2; OSCC=1; GBM=1; CESC=1; LUAD=1	5	0	5	NA	NA	NA	NA	NA	NA	NA	NA	NA
NA	ITGB5	10	9	1	no	COAD=2; LUAD=2; UCEC=2; OSCC=1; GBM=1; STAD=1; BLCA=1	7	2	2	NA	NA	NA	NA	NA	NA	NA	NA	NA
NA	PDCD6IP	10	9	1	no	STAD=2; UCEC=2; OSCC=1; KICH=1; CESC=1; LIHC=1; BLCA=1; BRCA=1	5	5	1	NA	NA	NA	NA	NA	NA	NA	NA	NA
NA	CUL7	10	9	1	no	STAD=2; OSCC=1; THYM=1; PAAD=1; LIHC=1; BLCA=1; COAD=1; LUAD=1; BRCA=1	6	5	3	NA	NA	NA	NA	NA	NA	NA	NA	NA
NA	HSF1	10	9	1	no	STAD=4; UCEC=2; OSCC=1; CESC=1; BLCA=1; COAD=1	3	5	4	NA	NA	NA	NA	NA	NA	NA	NA	NA
NA	IDH3G	10	8	2	no	UCEC=5; OSCC=2; KIRC=1; STAD=1; LUSC=1	6	5	0	NA	NA	NA	NA	NA	NA	NA	NA	NA
BAP1	BAP1	9	9	0	yes	HNSC=2; MESO=1; PAAD=1; LIHC=1; BLCA=1; COAD=1; LUSC=1; UCEC=1	3	5	2	uveal melanoma, breast, NSCLC, RCC	mesothelioma, uveal melanoma		E	Rec	TSG	N, Mis, F, S, O
CDKN2A	CDKN2A	9	9	0	yes	ESCA=2; HNSC=2; CESC=1; LIHC=1; STAD=1; BLCA=1; UCEC=1	4	9	9	melanoma, multiple other tumour types	melanoma, pancreatic	familial malignant melanoma	L, E, M, O	Rec	TSG	D, Mis, N, F, S
CTNNB1	CTNNB1	9	9	0	yes	STAD=4; UCEC=3; READ=1; LUAD=1	8	3	6	colorectal, ovarian, hepatoblastoma, pleomorphic salivary gland adenoma, other tumour types			E, M, O	Dom	oncogene, fusion	Mis, O, T	PLAG1
DCTN1	DCTN1	9	9	0	yes	OV=2; LUSC=2; READ=1; SARC=1; KIRC=1; COAD=1; LGG=1	1	5	4	inflammatory myofibroblastic tumour, Spitzoid tumour			M	Dom	fusion	T	ALK, ROS1	Distal hereditary motor neuronopathy, susceptibility to amyotrophic lateral sclerosis, Perry syndrome
FUBP1	FUBP1	9	9	0	yes	LGG=6; TGCT=1; COAD=1; UCEC=1	6	2	1	oligodendroglioma			O	Rec	oncogene	F, N
FUS	FUS	9	9	0	yes	STAD=3; LUSC=3; THCA=2; UCEC=1	2	5	4	liposarcoma, AML, Ewing sarcoma, angiomatoid fibrous histiocytoma, fibromyxoid sarcoma			M, L	Dom	TSG, fusion	T	DDIT3, ERG, FEV, ATF1, CREB3L2, CREB3L1, NFATC2
LMNA	LMNA	9	9	0	yes	STAD=3; KIRC=2; CESC=1; HNSC=1; LUAD=1; UCEC=1	2	7	4	Spitzoid tumour			E	Dom	fusion	T	NTRK1	Muscular dystrophy, dilated cardiomyopathy, familial partial lipodystrophy, and others
NA	SELENBP1	9	9	0	no	LUAD=3; COAD=2; UCEC=2; HCC=1; SKCM=1; BRCA=1	10	2	1	NA	NA	NA	NA	NA	NA	NA	NA	NA
NA	SHC1	9	9	0	no	UCEC=2; HCC=1; KIRP=1; LIHC=1; STAD=1; BLCA=1; COAD=1; PRAD=1; LUAD=1	4	3	6	NA	NA	NA	NA	NA	NA	NA	NA	NA
NA	MTCH2	9	9	0	no	UCEC=4; CESC=2; COAD=2; LUAD=1	9	2	2	NA	NA	NA	NA	NA	NA	NA	NA	NA
NA	KRT7	9	9	0	no	LUAD=2; BRCA=2; CHOL=1; CESC=1; STAD=1; HNSC=1; UCEC=1	4	7	4	NA	NA	NA	NA	NA	NA	NA	NA	NA
NA	TYK2	9	9	0	no	ESCA=2; CHOL=1; PAAD=1; CESC=1; STAD=1; COAD=1; LUSC=1; LUAD=1	6	4	1	NA	NA	NA	NA	NA	NA	NA	NA	NA
NA	CD82	9	9	0	no	UCEC=2; DLBC=1; GBM=1; CESC=1; BLCA=1; LUSC=1; LUAD=1; BRCA=1	2	8	5	NA	NA	NA	NA	NA	NA	NA	NA	NA
NA	ACTG1	9	9	0	no	UCEC=3; DLBC=2; BLCA=2; THCA=1; HNSC=1	1	6	4	NA	NA	NA	NA	NA	NA	NA	NA	NA
NA	SMARCC1	9	9	0	no	STAD=6; DLBC=1; LUAD=1; UCEC=1	4	2	5	NA	NA	NA	NA	NA	NA	NA	NA	NA
NA	TCP1	9	9	0	no	STAD=5; CESC=1; LGG=1; UCEC=1; BRCA=1	3	4	3	NA	NA	NA	NA	NA	NA	NA	NA	NA
NA	TGFB1	9	9	0	no	UCS=1; SARC=1; OV=1; CESC=1; STAD=1; COAD=1; LUSC=1; HNSC=1; LUAD=1	1	5	6	NA	NA	NA	NA	NA	NA	NA	NA	NA
NA	MTX2	9	9	0	no	UCEC=4; UCS=1; READ=1; COAD=1; LUSC=1; BRCA=1	5	0	4	NA	NA	NA	NA	NA	NA	NA	NA	NA
NA	TMBIM1	9	9	0	no	LUSC=2; UCS=1; ESCA=1; PAAD=1; KIRC=1; LIHC=1; BLCA=1; LUAD=1	9	5	3	NA	NA	NA	NA	NA	NA	NA	NA	NA
NA	ZNRD1ASP	9	9	0	no	UCS=1; READ=1; KIRC=1; LIHC=1; STAD=1; BLCA=1; THCA=1; UCEC=1; BRCA=1	0	8	2	NA	NA	NA	NA	NA	NA	NA	NA	NA
NA	LTA4H	9	9	0	no	STAD=2; HNSC=2; BRCA=2; MESO=1; PAAD=1; BLCA=1	4	4	2	NA	NA	NA	NA	NA	NA	NA	NA	NA
NA	ABR	9	9	0	no	STAD=3; BLCA=2; MESO=1; GBM=1; COAD=1; LGG=1	3	3	6	NA	NA	NA	NA	NA	NA	NA	NA	NA
NA	SYMPK	9	9	0	no	UCEC=3; BLCA=2; LUSC=2; MESO=1; STAD=1	1	7	1	NA	NA	NA	NA	NA	NA	NA	NA	NA
NA	HLA-DRB1	9	9	0	no	UCEC=2; MESO=1; GBM=1; ESCA=1; OV=1; CESC=1; LUSC=1; LUAD=1	4	5	3	NA	NA	NA	NA	NA	NA	NA	NA	NA
NA	EMC1	9	9	0	no	COAD=2; LUSC=2; UVM=1; SARC=1; STAD=1; LGG=1; BRCA=1	3	7	0	NA	NA	NA	NA	NA	NA	NA	NA	NA
NA	CDK16	9	9	0	no	UCEC=4; STAD=2; ACC=1; OV=1; LUAD=1	4	2	4	NA	NA	NA	NA	NA	NA	NA	NA	NA
NA	RAP1A	9	9	0	no	STAD=5; ACC=1; CESC=1; COAD=1; BRCA=1	2	4	4	NA	NA	NA	NA	NA	NA	NA	NA	NA
NA	ARHGAP21	9	9	0	no	STAD=4; BRCA=2; SKCM=1; ESCA=1; PAAD=1	3	6	1	NA	NA	NA	NA	NA	NA	NA	NA	NA
NA	DGKZ	9	9	0	no	BLCA=2; HNSC=2; SKCM=1; PAAD=1; LIHC=1; UCEC=1; BRCA=1	1	5	3	NA	NA	NA	NA	NA	NA	NA	NA	NA
NA	EIF3K	9	9	0	no	UCEC=2; BRCA=2; SKCM=1; CESC=1; LIHC=1; COAD=1; LUSC=1	6	2	9	NA	NA	NA	NA	NA	NA	NA	NA	NA
NA	TIMM50	9	9	0	no	STAD=2; UCEC=2; SKCM=1; OV=1; BLCA=1; COAD=1; LUSC=1	7	3	2	NA	NA	NA	NA	NA	NA	NA	NA	NA
NA	H2AFY	9	9	0	no	UCEC=3; SKCM=1; KIRP=1; CESC=1; STAD=1; PRAD=1; BRCA=1	3	4	5	NA	NA	NA	NA	NA	NA	NA	NA	NA
NA	VARS	9	9	0	no	UCEC=4; STAD=2; SKCM=1; LUSC=1; LUAD=1	7	1	1	NA	NA	NA	NA	NA	NA	NA	NA	NA
NA	FLOT2	9	9	0	no	SKCM=1; READ=1; KIRP=1; CESC=1; LIHC=1; COAD=1; LUSC=1; LUAD=1; UCEC=1	3	5	2	NA	NA	NA	NA	NA	NA	NA	NA	NA
NA	CCT2	9	9	0	no	UCEC=3; GBM=1; KIRP=1; STAD=1; BLCA=1; LUSC=1; BRCA=1	5	3	1	NA	NA	NA	NA	NA	NA	NA	NA	NA
NA	PRMT1	9	9	0	no	UCEC=3; HNSC=2; GBM=1; STAD=1; BLCA=1; LUAD=1	6	4	3	NA	NA	NA	NA	NA	NA	NA	NA	NA
NA	UBE2Q1	9	9	0	no	COAD=3; LUSC=2; UCEC=2; GBM=1; KIRC=1	1	5	3	NA	NA	NA	NA	NA	NA	NA	NA	NA
NA	CAPN1	9	9	0	no	STAD=2; BLCA=2; LUSC=2; UCEC=2; LUAD=1	5	1	3	NA	NA	NA	NA	NA	NA	NA	NA	NA
NA	HDAC1	9	9	0	no	HNSC=2; LUAD=2; UCEC=2; GBM=1; STAD=1; BLCA=1	6	2	1	NA	NA	NA	NA	NA	NA	NA	NA	NA
NA	DDX1	9	9	0	no	UCEC=3; STAD=2; GBM=1; READ=1; PAAD=1; CESC=1	7	2	0	NA	NA	NA	NA	NA	NA	NA	NA	NA
NA	AC023509.1,PCBP2	9	9	0	no,no	CESC=2; UCEC=2; READ=1; OV=1; BLCA=1; LUSC=1; BRCA=1	4	4	4	NA	NA	NA	NA	NA	NA	NA	NA	NA
NA	CDC16	9	9	0	no	UCEC=3; STAD=2; READ=1; SARC=1; LUSC=1; LUAD=1	10	3	0	NA	NA	NA	NA	NA	NA	NA	NA	NA
NA	POSTN	9	9	0	no	STAD=3; READ=1; ESCA=1; SARC=1; LUSC=1; LUAD=1; UCEC=1	6	6	1	NA	NA	NA	NA	NA	NA	NA	NA	NA
NA	AC093512.2,ALDOA	9	9	0	no,no	UCEC=3; READ=1; CESC=1; STAD=1; PRAD=1; LUSC=1; HNSC=1	4	3	4	NA	NA	NA	NA	NA	NA	NA	NA	NA
NA	GLG1	9	9	0	no	UCEC=3; READ=2; STAD=2; KIRP=1; BRCA=1	6	2	1	NA	NA	NA	NA	NA	NA	NA	NA	NA
NA	HAUS1	9	9	0	no	STAD=3; READ=2; UCEC=2; CESC=1; BRCA=1	5	5	2	NA	NA	NA	NA	NA	NA	NA	NA	NA
NA	AC008763.2,STXBP2	9	9	0	no,no	COAD=3; READ=1; ESCA=1; OV=1; LUSC=1; LUAD=1; UCEC=1	1	8	0	NA	NA	NA	NA	NA	NA	NA	NA	NA
NA	CSE1L	9	9	0	no	UCEC=4; BRCA=2; READ=1; STAD=1; BLCA=1	2	3	4	NA	NA	NA	NA	NA	NA	NA	NA	NA
NA	GORASP2	9	9	0	no	READ=2; STAD=2; UCEC=2; PAAD=1; BLCA=1; COAD=1	6	3	0	NA	NA	NA	NA	NA	NA	NA	NA	NA
NA	RPS10,RPS10-NUDT3	9	9	0	no,no	UCEC=4; BLCA=2; READ=1; COAD=1; HNSC=1	2	7	2	NA	NA	NA	NA	NA	NA	NA	NA	NA
NA	PMPCB	9	9	0	no	STAD=3; READ=1; OV=1; KIRP=1; KIRC=1; LIHC=1; UCEC=1	3	7	0	NA	NA	NA	NA	NA	NA	NA	NA	NA
NA	FDFT1	9	9	0	no	STAD=3; UCEC=3; READ=1; ESCA=1; BLCA=1	1	3	5	NA	NA	NA	NA	NA	NA	NA	NA	NA
NA	NOL6	9	9	0	no	STAD=2; LUSC=2; READ=1; ESCA=1; OV=1; BLCA=1; COAD=1	3	6	0	NA	NA	NA	NA	NA	NA	NA	NA	NA
NA	ACAD10	9	9	0	no	LUSC=2; UCEC=2; READ=1; ESCA=1; STAD=1; THCA=1; HNSC=1	5	3	1	NA	NA	NA	NA	NA	NA	NA	NA	NA
NA	PTGR1	9	9	0	no	STAD=2; UCEC=2; READ=1; KIRP=1; CESC=1; LIHC=1; BRCA=1	4	6	1	NA	NA	NA	NA	NA	NA	NA	NA	NA
NA	UBA52	9	9	0	no	STAD=3; LUSC=2; READ=1; TGCT=1; COAD=1; HNSC=1	1	10	3	NA	NA	NA	NA	NA	NA	NA	NA	NA
NA	TADA3	9	9	0	no	BRCA=3; LUAD=2; UCEC=2; READ=1; LIHC=1	3	1	5	NA	NA	NA	NA	NA	NA	NA	NA	NA
NA	MED25,PTOV1	9	9	0	no,no	STAD=2; UCEC=2; TGCT=1; ESCA=1; PRAD=1; LUSC=1; BRCA=1	5	3	3	NA	NA	NA	NA	NA	NA	NA	NA	NA
NA	LONP1	9	9	0	no	UCEC=7; TGCT=1; LUAD=1	5	3	4	NA	NA	NA	NA	NA	NA	NA	NA	NA
NA	AF241726.2,CYBB	9	9	0	no,no	LUAD=3; COAD=2; TGCT=1; PAAD=1; OV=1; LUSC=1	7	0	3	NA	NA	NA	NA	NA	NA	NA	NA	NA
NA	YME1L1	9	9	0	no	STAD=2; LUSC=2; ESCA=1; KIRC=1; BLCA=1; LUAD=1; BRCA=1	7	1	5	NA	NA	NA	NA	NA	NA	NA	NA	NA
NA	SRRM2	9	9	0	no	UCEC=4; ESCA=1; CESC=1; BLCA=1; LUAD=1; BRCA=1	1	11	1	NA	NA	NA	NA	NA	NA	NA	NA	NA
NA	AC018521.1,CDK5RAP3	9	9	0	no,no	STAD=3; UCEC=3; ESCA=1; LUSC=1; LUAD=1	4	5	2	NA	NA	NA	NA	NA	NA	NA	NA	NA
NA	LTBP4	9	9	0	no	COAD=2; ESCA=1; SARC=1; OV=1; KIRC=1; STAD=1; LUSC=1; UCEC=1	4	5	3	NA	NA	NA	NA	NA	NA	NA	NA	NA
NA	EPS8L3	9	9	0	no	STAD=4; COAD=4; ESCA=1	6	14	2	NA	NA	NA	NA	NA	NA	NA	NA	NA
NA	PIGT	9	9	0	no	BLCA=2; UCEC=2; ESCA=1; CESC=1; STAD=1; COAD=1; LUSC=1	3	6	1	NA	NA	NA	NA	NA	NA	NA	NA	NA
NA	TRAF3IP2	9	9	0	no	ESCA=2; UCEC=2; KIRP=1; KIRC=1; STAD=1; BLCA=1; PRAD=1	2	4	5	NA	NA	NA	NA	NA	NA	NA	NA	NA
NA	C7orf55-LUC7L2,LUC7L2	9	9	0	no,no	STAD=2; HNSC=2; UCEC=2; BRCA=2; ESCA=1	1	5	4	NA	NA	NA	NA	NA	NA	NA	NA	NA
NA	CCZ1	9	9	0	no	ESCA=2; UCEC=2; PAAD=1; SARC=1; STAD=1; COAD=1; LUAD=1	7	1	2	NA	NA	NA	NA	NA	NA	NA	NA	NA
NA	GUSB	9	9	0	no	STAD=3; ESCA=2; COAD=2; HNSC=1; UCEC=1	4	2	3	NA	NA	NA	NA	NA	NA	NA	NA	NA
NA	PTPN12	9	9	0	no	HNSC=2; UCEC=2; ESCA=1; KIRP=1; STAD=1; BLCA=1; BRCA=1	3	7	0	NA	NA	NA	NA	NA	NA	NA	NA	NA
NA	COL5A1	9	9	0	no	STAD=4; ESCA=2; CESC=1; LUSC=1; HNSC=1	5	5	2	NA	NA	NA	NA	NA	NA	NA	NA	NA
NA	WDR13	9	9	0	no	UCEC=2; ESCA=1; KIRP=1; CESC=1; LIHC=1; STAD=1; LUSC=1; BRCA=1	3	5	3	NA	NA	NA	NA	NA	NA	NA	NA	NA
NA	ZCRB1	9	9	0	no	UCEC=4; ESCA=1; PAAD=1; STAD=1; COAD=1; LUSC=1	5	2	5	NA	NA	NA	NA	NA	NA	NA	NA	NA
NA	SUN2	9	9	0	no	BLCA=5; ESCA=1; LUSC=1; LGG=1; BRCA=1	4	0	7	NA	NA	NA	NA	NA	NA	NA	NA	NA
NA	RNPEPL1	9	9	0	no	UCEC=3; STAD=2; ESCA=1; SARC=1; BLCA=1; LUSC=1	3	9	1	NA	NA	NA	NA	NA	NA	NA	NA	NA
NA	TBC1D5	9	9	0	no	STAD=4; ESCA=1; PAAD=1; COAD=1; LUAD=1; BRCA=1	5	3	5	NA	NA	NA	NA	NA	NA	NA	NA	NA
NA	SLC12A7	9	9	0	no	STAD=3; BRCA=3; ESCA=1; LUSC=1; UCEC=1	1	8	7	NA	NA	NA	NA	NA	NA	NA	NA	NA
NA	CANX	9	9	0	no	UCEC=3; STAD=2; ESCA=1; CESC=1; COAD=1; LUAD=1	4	5	2	NA	NA	NA	NA	NA	NA	NA	NA	NA
NA	CHD7	9	9	0	no	ESCA=2; STAD=2; CESC=1; LUSC=1; HNSC=1; LUAD=1; UCEC=1	1	5	3	NA	NA	NA	NA	NA	NA	NA	NA	NA
NA	RPL6	9	9	0	no	UCEC=5; PAAD=1; SARC=1; PRAD=1; LUSC=1	0	9	4	NA	NA	NA	NA	NA	NA	NA	NA	NA
NA	CAPZB	9	9	0	no	COAD=2; UCEC=2; PAAD=1; STAD=1; BLCA=1; LUSC=1; LGG=1	3	4	3	NA	NA	NA	NA	NA	NA	NA	NA	NA
NA	RPL32	9	9	0	no	UCEC=5; PAAD=1; OV=1; LIHC=1; BRCA=1	1	5	6	NA	NA	NA	NA	NA	NA	NA	NA	NA
NA	WWP1	9	9	0	no	UCEC=4; STAD=2; PAAD=1; BLCA=1; LUSC=1	7	0	2	NA	NA	NA	NA	NA	NA	NA	NA	NA
NA	PITRM1	9	9	0	no	PAAD=1; CESC=1; BLCA=1; COAD=1; LUSC=1; HNSC=1; LUAD=1; UCEC=1; BRCA=1	3	2	4	NA	NA	NA	NA	NA	NA	NA	NA	NA
NA	TNKS1BP1	9	9	0	no	BLCA=2; LUSC=2; PAAD=1; STAD=1; COAD=1; HNSC=1; UCEC=1	2	2	7	NA	NA	NA	NA	NA	NA	NA	NA	NA
NA	AC011473.4,KLK8	9	9	0	no,no	LUSC=2; HNSC=2; PAAD=1; OV=1; CESC=1; STAD=1; BLCA=1	1	10	8	NA	NA	NA	NA	NA	NA	NA	NA	NA
NA	BTBD1	9	9	0	no	STAD=3; COAD=2; SARC=1; LGG=1; LUAD=1; UCEC=1	4	3	3	NA	NA	NA	NA	NA	NA	NA	NA	NA
NA	LAMB1	9	9	0	no	BLCA=3; UCEC=2; SARC=1; PRAD=1; LGG=1; LUAD=1	6	2	1	NA	NA	NA	NA	NA	NA	NA	NA	NA
NA	HLA-J	9	9	0	no	BLCA=2; UCEC=2; SARC=1; KIRP=1; LIHC=1; STAD=1; COAD=1	1	5	3	NA	NA	NA	NA	NA	NA	NA	NA	NA
NA	TROAP	9	9	0	no	UCEC=2; OV=1; CESC=1; STAD=1; BLCA=1; LUSC=1; HNSC=1; LUAD=1	7	2	1	NA	NA	NA	NA	NA	NA	NA	NA	NA
NA	AC092073.1,GPI	9	9	0	no,no	UCEC=3; OV=1; CESC=1; LIHC=1; COAD=1; LUSC=1; LUAD=1	5	8	1	NA	NA	NA	NA	NA	NA	NA	NA	NA
NA	FOXP4	9	9	0	no	STAD=2; UCEC=2; OV=1; CESC=1; BLCA=1; LUSC=1; HNSC=1	4	5	0	NA	NA	NA	NA	NA	NA	NA	NA	NA
NA	RBBP7	9	9	0	no	UCEC=3; BRCA=2; OV=1; CESC=1; LUSC=1; LUAD=1	7	5	1	NA	NA	NA	NA	NA	NA	NA	NA	NA
NA	NOP56	9	9	0	no	UCEC=4; HNSC=2; OV=1; STAD=1; LUAD=1	3	4	2	NA	NA	NA	NA	NA	NA	NA	NA	NA
NA	BRD2	9	9	0	no	UCEC=3; LUAD=2; OV=1; STAD=1; LUSC=1; HNSC=1	3	1	9	NA	NA	NA	NA	NA	NA	NA	NA	NA
NA	AL671883.1,HLA-B,HLA-C,LINC02571	9	9	0	no,no,no,no	COAD=2; KIRP=1; STAD=1; LUSC=1; HNSC=1; LUAD=1; UCEC=1; BRCA=1	9	0	1	NA	NA	NA	NA	NA	NA	NA	NA	NA
NA	MX1	9	9	0	no	BRCA=3; KIRP=1; STAD=1; BLCA=1; LUSC=1; HNSC=1; UCEC=1	3	8	4	NA	NA	NA	NA	NA	NA	NA	NA	NA
NA	DAZAP1	9	9	0	no	UCEC=3; STAD=2; KIRP=1; CESC=1; BLCA=1; LUSC=1	9	7	4	NA	NA	NA	NA	NA	NA	NA	NA	NA
NA	RNH1	9	9	0	no	UCEC=3; STAD=2; KIRP=1; COAD=1; HNSC=1; LUAD=1	4	4	2	NA	NA	NA	NA	NA	NA	NA	NA	NA
NA	ABCC3	9	9	0	no	STAD=3; KIRP=1; CESC=1; BLCA=1; LUAD=1; UCEC=1; BRCA=1	4	2	6	NA	NA	NA	NA	NA	NA	NA	NA	NA
NA	AP2A2	9	9	0	no	COAD=3; CESC=2; STAD=2; UCEC=2	1	5	4	NA	NA	NA	NA	NA	NA	NA	NA	NA
NA	AC020907.6,FXYD3	9	9	0	no,no	UCEC=3; LUSC=2; CESC=1; STAD=1; BLCA=1; COAD=1	6	6	3	NA	NA	NA	NA	NA	NA	NA	NA	NA
NA	AP1G2	9	9	0	no	STAD=5; BLCA=2; COAD=1; LUAD=1	6	6	2	NA	NA	NA	NA	NA	NA	NA	NA	NA
NA	AP000275.2,CFAP298	9	9	0	no,no	UCEC=4; COAD=2; LUSC=2; LUAD=1	2	4	6	NA	NA	NA	NA	NA	NA	NA	NA	NA
NA	CPS1	9	9	0	no	LIHC=4; LUAD=3; CESC=1; LUSC=1	3	0	6	NA	NA	NA	NA	NA	NA	NA	NA	NA
NA	COL7A1	9	9	0	no	CESC=3; LUAD=2; UCEC=2; STAD=1; BLCA=1	5	5	0	NA	NA	NA	NA	NA	NA	NA	NA	NA
NA	GSTK1	9	9	0	no	UCEC=2; BRCA=2; CESC=1; LIHC=1; STAD=1; BLCA=1; LUSC=1	5	4	1	NA	NA	NA	NA	NA	NA	NA	NA	NA
NA	SORBS3	9	9	0	no	STAD=2; COAD=2; UCEC=2; CESC=1; BLCA=1; BRCA=1	2	5	4	NA	NA	NA	NA	NA	NA	NA	NA	NA
NA	GSTM1,GSTM2,GSTM4,GSTM5	9	9	0	no,no,no,no	BLCA=3; LUSC=2; CESC=1; STAD=1; COAD=1; LUAD=1	8	2	1	NA	NA	NA	NA	NA	NA	NA	NA	NA
NA	NASP	9	9	0	no	UCEC=3; COAD=2; CESC=1; KIRC=1; STAD=1; BLCA=1	5	0	8	NA	NA	NA	NA	NA	NA	NA	NA	NA
NA	OAS2	9	9	0	no	LUSC=3; BLCA=2; CESC=1; STAD=1; COAD=1; LUAD=1	3	4	3	NA	NA	NA	NA	NA	NA	NA	NA	NA
NA	CSRP1	9	9	0	no	UCEC=4; BRCA=2; CESC=1; STAD=1; LUSC=1	5	1	5	NA	NA	NA	NA	NA	NA	NA	NA	NA
NA	HDAC2	9	9	0	no	LUSC=3; UCEC=2; LIHC=1; STAD=1; HNSC=1; BRCA=1	3	5	2	NA	NA	NA	NA	NA	NA	NA	NA	NA
NA	HSPA8	9	9	0	no	UCEC=5; LIHC=1; COAD=1; LUSC=1; HNSC=1	2	5	2	NA	NA	NA	NA	NA	NA	NA	NA	NA
NA	TMEM258	9	9	0	no	BRCA=3; STAD=2; BLCA=1; COAD=1; LUSC=1; HNSC=1	0	4	5	NA	NA	NA	NA	NA	NA	NA	NA	NA
NA	AHSA1	9	9	0	no	UCEC=4; STAD=2; HNSC=1; LUAD=1; BRCA=1	8	2	0	NA	NA	NA	NA	NA	NA	NA	NA	NA
NA	SMG5	9	9	0	no	STAD=2; UCEC=2; LUSC=1; HNSC=1; LGG=1; LUAD=1; BRCA=1	2	4	3	NA	NA	NA	NA	NA	NA	NA	NA	NA
NA	SYNCRIP	9	9	0	no	STAD=2; UCEC=2; BRCA=2; COAD=1; LUSC=1; HNSC=1	4	1	4	NA	NA	NA	NA	NA	NA	NA	NA	NA
NA	FKBP10	9	9	0	no	STAD=2; LGG=2; UCEC=2; LUSC=1; LUAD=1; BRCA=1	3	5	4	NA	NA	NA	NA	NA	NA	NA	NA	NA
NA	PTPA	9	9	0	no	UCEC=3; STAD=1; BLCA=1; COAD=1; HNSC=1; LUAD=1; BRCA=1	8	2	1	NA	NA	NA	NA	NA	NA	NA	NA	NA
NA	SNX14	9	9	0	no	UCEC=3; BLCA=2; BRCA=2; STAD=1; COAD=1	5	2	3	NA	NA	NA	NA	NA	NA	NA	NA	NA
RECQL4	RECQL4	9	9	0	yes	UCEC=3; STAD=2; CESC=1; BLCA=1; HNSC=1; BRCA=1	2	5	3		osteosarcoma, skin basal cell, skin sqamous cell	Rothmund-Thompson syndrome	M	Rec	oncogene, TSG	N, F, S
TFG	TFG	9	9	0	yes	STAD=3; UCEC=3; ESCA=1; KIRC=1; LIHC=1	6	4	2	papillary thyroid, ALCL, NSCLC, extraskeletal myxoid chondrosarcoma			E, L, M	Dom	fusion	T	NTRK1, ALK, NR4A3
NA	ACTR6	9	8	1	no	STAD=3; COAD=2; SCLC=1; PAAD=1; KIRP=1; UCEC=1	5	4	0	NA	NA	NA	NA	NA	NA	NA	NA	NA
NA	RUSC1	9	8	1	no	BLCA=3; SCLC=1; MESO=1; STAD=1; LUSC=1; LGG=1; UCEC=1	5	5	0	NA	NA	NA	NA	NA	NA	NA	NA	NA
NA	SDCCAG8	9	8	1	no	UCEC=2; SCLC=1; PAAD=1; CESC=1; STAD=1; LUSC=1; HNSC=1; BRCA=1	4	3	7	NA	NA	NA	NA	NA	NA	NA	NA	NA
NA	R3HDM1	9	8	1	no	COAD=2; BRCA=2; SCLC=1; LUSC=1; HNSC=1; LUAD=1; UCEC=1	7	3	0	NA	NA	NA	NA	NA	NA	NA	NA	NA
NA	HAT1	9	8	1	no	COAD=2; UCEC=2; SCLC=1; HCC=1; KICH=1; ESCA=1; BLCA=1; LUSC=1	4	3	4	NA	NA	NA	NA	NA	NA	NA	NA	NA
NA	CCDC58	9	8	1	no	UCEC=4; COAD=2; SCLC=1; BLCA=1; LUSC=1	5	4	5	NA	NA	NA	NA	NA	NA	NA	NA	NA
NA	TKT	9	8	1	no	STAD=2; BRCA=2; SCLC=1; CESC=1; COAD=1; HNSC=1; UCEC=1	3	4	3	NA	NA	NA	NA	NA	NA	NA	NA	NA
NA	CTBP1	9	8	1	no	STAD=2; LUAD=2; UCEC=2; SCLC=1; COAD=1; LGG=1	1	5	4	NA	NA	NA	NA	NA	NA	NA	NA	NA
NA	HSD17B4	9	8	1	no	UCEC=3; SCLC=1; ACC=1; GBM=1; KIRP=1; STAD=1; LUSC=1	6	3	2	NA	NA	NA	NA	NA	NA	NA	NA	NA
NA	YIPF3	9	8	1	no	SCLC=1; SKCM=1; GBM=1; READ=1; KIRP=1; BLCA=1; COAD=1; UCEC=1; BRCA=1	6	3	0	NA	NA	NA	NA	NA	NA	NA	NA	NA
NA	CBWD3	9	8	1	no	UCEC=6; SCLC=1; GBM=1; LUSC=1	4	6	2	NA	NA	NA	NA	NA	NA	NA	NA	NA
NA	KRT6A	9	8	1	no	HNSC=4; CESC=2; OSCC=1; ESCA=1; UCEC=1	0	10	2	NA	NA	NA	NA	NA	NA	NA	NA	NA
NA	EDC4	9	8	1	no	STAD=2; BLCA=2; OSCC=1; READ=1; ESCA=1; COAD=1; LUSC=1	0	9	0	NA	NA	NA	NA	NA	NA	NA	NA	NA
NA	SPG7	9	8	1	no	OSCC=1; SKCM=1; ESCA=1; CESC=1; STAD=1; COAD=1; LUSC=1; UCEC=1; BRCA=1	3	6	3	NA	NA	NA	NA	NA	NA	NA	NA	NA
NA	RBM42	9	8	1	no	STAD=2; LUAD=2; OSCC=1; MESO=1; BLCA=1; HNSC=1; BRCA=1	5	2	3	NA	NA	NA	NA	NA	NA	NA	NA	NA
NA	SNRPA	9	8	1	no	STAD=6; OSCC=1; CESC=1; UCEC=1	4	6	0	NA	NA	NA	NA	NA	NA	NA	NA	NA
NA	ELAVL1	9	8	1	no	UCEC=4; COAD=2; OSCC=1; STAD=1; BRCA=1	4	4	1	NA	NA	NA	NA	NA	NA	NA	NA	NA
NA	TMEM183A	9	8	1	no	UCEC=5; OSCC=1; STAD=1; LUAD=1; BRCA=1	2	6	2	NA	NA	NA	NA	NA	NA	NA	NA	NA
NA	GUK1	9	8	1	no	LUSC=2; OSCC=1; READ=1; CESC=1; PRAD=1; HNSC=1; LUAD=1; BRCA=1	6	6	4	NA	NA	NA	NA	NA	NA	NA	NA	NA
NA	GNL3	9	8	1	no	UCEC=3; OSCC=1; READ=1; BLCA=1; COAD=1; LGG=1; BRCA=1	5	4	1	NA	NA	NA	NA	NA	NA	NA	NA	NA
ASPSCR1	ASPSCR1	8	8	0	yes	UCEC=2; STAD=1; BLCA=1; COAD=1; PRAD=1; LUAD=1; BRCA=1	1	1	6	alveolar soft part sarcoma			M	Dom	fusion	T	TFE3
EZR	EZR	8	8	0	yes	STAD=3; MESO=1; KIRC=1; COAD=1; LUSC=1; BRCA=1	5	2	2	NSCLC			E	Dom	fusion	T	ROS1
FANCD2	FANCD2	8	8	0	yes	BLCA=2; STAD=1; COAD=1; HNSC=1; LUAD=1; UCEC=1; BRCA=1	1	8	0		AML, leukaemia	Fanconi anaemia D2	L	Rec	TSG	D, Mis, N, F
HSP90AA1	HSP90AA1	8	8	0	yes	UCEC=4; PAAD=1; OV=1; LUSC=1; BRCA=1	2	6	4	NHL			L	Dom	fusion	T	BCL6
ITGAV	ITGAV	8	8	0	yes	STAD=4; COAD=1; LUSC=1; LUAD=1; UCEC=1	5	4	0	large intestine carcinoma			E			F
NA	PTGES3	8	8	0	no	UCEC=4; STAD=2; HCC=1; ESCA=1; LUAD=1	4	3	3	NA	NA	NA	NA	NA	NA	NA	NA	NA
NA	MORF4L1	8	8	0	no	COAD=3; UCEC=2; KIRP=1; LUSC=1; LUAD=1	5	1	4	NA	NA	NA	NA	NA	NA	NA	NA	NA
NA	LRP5	8	8	0	no	STAD=4; CHOL=1; SARC=1; LUSC=1; UCEC=1	2	0	7	NA	NA	NA	NA	NA	NA	NA	NA	NA
NA	HDGF	8	8	0	no	UCEC=3; OV=2; CHOL=1; HNSC=1; BRCA=1	2	5	8	NA	NA	NA	NA	NA	NA	NA	NA	NA
NA	NARF	8	8	0	no	HNSC=2; DLBC=1; SKCM=1; OV=1; CESC=1; STAD=1; LUSC=1	6	2	2	NA	NA	NA	NA	NA	NA	NA	NA	NA
NA	RPL18	8	8	0	no	UCEC=4; DLBC=1; LIHC=1; STAD=1; BLCA=1	5	1	4	NA	NA	NA	NA	NA	NA	NA	NA	NA
NA	GRHPR	8	8	0	no	DLBC=2; SKCM=1; SARC=1; LIHC=1; STAD=1; LUSC=1; UCEC=1	12	3	6	NA	NA	NA	NA	NA	NA	NA	NA	NA
NA	PNKP	8	8	0	no	CESC=2; UCS=1; OV=1; LIHC=1; COAD=1; LGG=1; BRCA=1	10	3	0	NA	NA	NA	NA	NA	NA	NA	NA	NA
NA	AK2	8	8	0	no	UCS=1; SKCM=1; STAD=1; BLCA=1; COAD=1; LUSC=1; UCEC=1; BRCA=1	7	5	2	NA	NA	NA	NA	NA	NA	NA	NA	NA
NA	RPL8	8	8	0	no	BLCA=2; LUAD=2; UCS=1; COAD=1; UCEC=1; BRCA=1	1	3	8	NA	NA	NA	NA	NA	NA	NA	NA	NA
NA	SLC44A2	8	8	0	no	CESC=2; UCS=1; OV=1; STAD=1; BLCA=1; LUSC=1; LUAD=1	3	1	5	NA	NA	NA	NA	NA	NA	NA	NA	NA
NA	RNF149	8	8	0	no	HNSC=2; UCEC=2; UCS=1; READ=1; BLCA=1; PRAD=1	7	1	0	NA	NA	NA	NA	NA	NA	NA	NA	NA
NA	NPIPP1,PKD1P6,PKD1P6-NPIPP1	8	8	0	no,no,no	SARC=2; KICH=1; PAAD=1; STAD=1; COAD=1; LUSC=1; LUAD=1	10	2	0	NA	NA	NA	NA	NA	NA	NA	NA	NA
NA	SETD5	8	8	0	no	UCEC=3; BRCA=2; KICH=1; KIRP=1; CESC=1	3	3	2	NA	NA	NA	NA	NA	NA	NA	NA	NA
NA	ADD1	8	8	0	no	LUAD=2; UCEC=2; KICH=1; KIRP=1; LGG=1; BRCA=1	10	1	2	NA	NA	NA	NA	NA	NA	NA	NA	NA
NA	RPL7	8	8	0	no	UCEC=2; KICH=1; SKCM=1; READ=1; STAD=1; BLCA=1; BRCA=1	1	5	4	NA	NA	NA	NA	NA	NA	NA	NA	NA
NA	PATJ	8	8	0	no	STAD=2; KICH=1; BLCA=1; COAD=1; LUSC=1; HNSC=1; BRCA=1	7	0	2	NA	NA	NA	NA	NA	NA	NA	NA	NA
NA	SEC23B	8	8	0	no	STAD=3; KICH=1; KIRP=1; COAD=1; LUAD=1; BRCA=1	3	5	1	NA	NA	NA	NA	NA	NA	NA	NA	NA
NA	PARP6	8	8	0	no	UCEC=2; BRCA=2; MESO=1; SKCM=1; COAD=1; LUSC=1	3	4	2	NA	NA	NA	NA	NA	NA	NA	NA	NA
NA	UBL7	8	8	0	no	LUSC=2; UCEC=2; MESO=1; READ=1; OV=1; KIRP=1	8	0	1	NA	NA	NA	NA	NA	NA	NA	NA	NA
NA	CALM1	8	8	0	no	UCEC=3; ACC=1; STAD=1; BLCA=1; COAD=1; LGG=1	2	4	2	NA	NA	NA	NA	NA	NA	NA	NA	NA
NA	WDR61	8	8	0	no	HNSC=2; ACC=1; READ=1; STAD=1; BLCA=1; COAD=1; LUSC=1	2	4	4	NA	NA	NA	NA	NA	NA	NA	NA	NA
NA	WASH6P	8	8	0	no	UCEC=4; KIRP=2; ACC=1; HNSC=1	3	6	2	NA	NA	NA	NA	NA	NA	NA	NA	NA
NA	TAF1D	8	8	0	no	HNSC=2; ACC=1; OV=1; BLCA=1; LUSC=1; LGG=1; UCEC=1	4	2	4	NA	NA	NA	NA	NA	NA	NA	NA	NA
NA	NUBP2	8	8	0	no	SKCM=3; UCEC=3; GBM=1; KIRP=1	4	3	3	NA	NA	NA	NA	NA	NA	NA	NA	NA
NA	NEDD4L	8	8	0	no	SKCM=1; PAAD=1; SARC=1; KIRC=1; BLCA=1; COAD=1; LUSC=1; LUAD=1	5	3	3	NA	NA	NA	NA	NA	NA	NA	NA	NA
NA	CC2D1A	8	8	0	no	STAD=2; LUSC=2; SKCM=1; ESCA=1; CESC=1; BLCA=1	2	4	5	NA	NA	NA	NA	NA	NA	NA	NA	NA
NA	SNRPE	8	8	0	no	UCEC=3; SKCM=1; PAAD=1; PRAD=1; LUSC=1; LGG=1	3	6	2	NA	NA	NA	NA	NA	NA	NA	NA	NA
NA	MED15	8	8	0	no	STAD=3; HNSC=2; SKCM=1; THYM=1; UCEC=1	4	2	2	NA	NA	NA	NA	NA	NA	NA	NA	NA
NA	DRG1	8	8	0	no	STAD=2; COAD=2; UCEC=2; SKCM=1; OV=1	4	2	3	NA	NA	NA	NA	NA	NA	NA	NA	NA
NA	RPL24	8	8	0	no	UCEC=3; COAD=2; SKCM=1; GBM=1; LUAD=1	1	7	3	NA	NA	NA	NA	NA	NA	NA	NA	NA
NA	SLC18B1	8	8	0	no	UCEC=4; SKCM=1; SARC=1; STAD=1; PRAD=1	7	0	2	NA	NA	NA	NA	NA	NA	NA	NA	NA
NA	XPNPEP1	8	8	0	no	STAD=2; UCEC=2; BRCA=2; SKCM=1; READ=1	4	1	3	NA	NA	NA	NA	NA	NA	NA	NA	NA
NA	CHID1	8	8	0	no	UCEC=5; SKCM=1; LUSC=1; BRCA=1	3	3	2	NA	NA	NA	NA	NA	NA	NA	NA	NA
NA	LETMD1	8	8	0	no	STAD=3; SKCM=1; PAAD=1; LIHC=1; HNSC=1; UCEC=1	1	9	1	NA	NA	NA	NA	NA	NA	NA	NA	NA
NA	LTBR	8	8	0	no	HNSC=2; SKCM=1; KIRP=1; COAD=1; LUAD=1; UCEC=1; BRCA=1	4	3	4	NA	NA	NA	NA	NA	NA	NA	NA	NA
NA	MAN2B1	8	8	0	no	SKCM=2; UCEC=2; CESC=1; COAD=1; LUAD=1; BRCA=1	2	5	2	NA	NA	NA	NA	NA	NA	NA	NA	NA
NA	COPE	8	8	0	no	ESCA=2; BLCA=2; UCEC=2; SKCM=1; PAAD=1	5	4	1	NA	NA	NA	NA	NA	NA	NA	NA	NA
NA	AL139011.2,DCAF8	8	8	0	no,no	UCEC=3; STAD=2; SKCM=1; CESC=1; BLCA=1	1	8	3	NA	NA	NA	NA	NA	NA	NA	NA	NA
NA	NRBP1	8	8	0	no	LUAD=2; UCEC=2; SKCM=1; LIHC=1; STAD=1; LUSC=1	4	1	3	NA	NA	NA	NA	NA	NA	NA	NA	NA
NA	SAFB	8	8	0	no	THYM=1; PAAD=1; SARC=1; KIRP=1; KIRC=1; STAD=1; HNSC=1; UCEC=1	4	3	1	NA	NA	NA	NA	NA	NA	NA	NA	NA
NA	NBPF12	8	8	0	no	ESCA=3; LUAD=2; THYM=1; LUSC=1; BRCA=1	6	3	0	NA	NA	NA	NA	NA	NA	NA	NA	NA
NA	METTL5	8	8	0	no	UCEC=2; THYM=1; OV=1; STAD=1; COAD=1; HNSC=1; LUAD=1	4	3	1	NA	NA	NA	NA	NA	NA	NA	NA	NA
NA	TLE3	8	8	0	no	COAD=3; LUAD=2; THYM=1; STAD=1; BRCA=1	7	3	1	NA	NA	NA	NA	NA	NA	NA	NA	NA
NA	MRC2	8	8	0	no	BRCA=2; GBM=1; CESC=1; COAD=1; LUSC=1; HNSC=1; UCEC=1	2	2	5	NA	NA	NA	NA	NA	NA	NA	NA	NA
NA	VPS72	8	8	0	no	LGG=2; GBM=1; STAD=1; BLCA=1; HNSC=1; LUAD=1; BRCA=1	1	5	2	NA	NA	NA	NA	NA	NA	NA	NA	NA
NA	DHX30	8	8	0	no	BLCA=3; GBM=1; READ=1; CESC=1; STAD=1; UCEC=1	7	4	0	NA	NA	NA	NA	NA	NA	NA	NA	NA
NA	MCM7	8	8	0	no	GBM=1; OV=1; BLCA=1; COAD=1; LUSC=1; LUAD=1; UCEC=1; BRCA=1	4	5	0	NA	NA	NA	NA	NA	NA	NA	NA	NA
NA	TAX1BP1	8	8	0	no	UCEC=3; STAD=2; GBM=1; OV=1; CESC=1	3	5	1	NA	NA	NA	NA	NA	NA	NA	NA	NA
NA	LAPTM4B	8	8	0	no	UCEC=4; STAD=2; GBM=1; BRCA=1	4	2	2	NA	NA	NA	NA	NA	NA	NA	NA	NA
NA	TPM2	8	8	0	no	CESC=4; GBM=1; PAAD=1; COAD=1; LUSC=1	6	3	0	NA	NA	NA	NA	NA	NA	NA	NA	NA
NA	EHBP1L1	8	8	0	no	STAD=4; GBM=1; CESC=1; BLCA=1; HNSC=1	4	4	3	NA	NA	NA	NA	NA	NA	NA	NA	NA
NA	PILRB,PVRIG2P,STAG3L5P-PVRIG2P-PILRB	8	8	0	no,no,no	LUSC=2; LUAD=2; GBM=1; OV=1; STAD=1; COAD=1	2	4	2	NA	NA	NA	NA	NA	NA	NA	NA	NA
NA	CPSF6	8	8	0	no	COAD=2; READ=1; KIRC=1; STAD=1; BLCA=1; LUAD=1; UCEC=1	1	6	2	NA	NA	NA	NA	NA	NA	NA	NA	NA
NA	ACTN1	8	8	0	no	UCEC=4; READ=1; KIRP=1; LUSC=1; LUAD=1	3	2	5	NA	NA	NA	NA	NA	NA	NA	NA	NA
NA	AL590385.2,FCGR2C	8	8	0	no,no	LUSC=2; READ=1; KIRC=1; LIHC=1; COAD=1; LUAD=1; UCEC=1	2	3	5	NA	NA	NA	NA	NA	NA	NA	NA	NA
NA	COL5A2	8	8	0	no	STAD=4; READ=1; PAAD=1; OV=1; CESC=1	7	2	2	NA	NA	NA	NA	NA	NA	NA	NA	NA
NA	EIF3B	8	8	0	no	UCEC=4; READ=2; STAD=1; BRCA=1	1	6	2	NA	NA	NA	NA	NA	NA	NA	NA	NA
NA	CARD16,CASP1	8	8	0	no,no	LUAD=3; BRCA=3; READ=1; UCEC=1	6	0	3	NA	NA	NA	NA	NA	NA	NA	NA	NA
NA	ELAC2	8	8	0	no	STAD=2; READ=1; CESC=1; KIRC=1; LIHC=1; LUSC=1; UCEC=1	6	2	2	NA	NA	NA	NA	NA	NA	NA	NA	NA
NA	UBA5	8	8	0	no	COAD=3; READ=1; KIRC=1; STAD=1; UCEC=1; BRCA=1	6	2	4	NA	NA	NA	NA	NA	NA	NA	NA	NA
NA	MST1R	8	8	0	no	STAD=2; READ=1; PAAD=1; CESC=1; COAD=1; LUSC=1; LUAD=1	6	4	3	NA	NA	NA	NA	NA	NA	NA	NA	NA
NA	ZNF385A	8	8	0	no	BLCA=2; READ=1; OV=1; COAD=1; LUSC=1; LUAD=1; UCEC=1	3	7	1	NA	NA	NA	NA	NA	NA	NA	NA	NA
NA	ZC3H15	8	8	0	no	STAD=3; UCEC=2; READ=1; CESC=1; COAD=1	5	4	0	NA	NA	NA	NA	NA	NA	NA	NA	NA
NA	NOP58	8	8	0	no	HNSC=2; BRCA=2; READ=1; BLCA=1; PRAD=1; LUSC=1	3	4	4	NA	NA	NA	NA	NA	NA	NA	NA	NA
NA	NANS	8	8	0	no	CESC=2; STAD=2; READ=1; SARC=1; COAD=1; BRCA=1	3	2	4	NA	NA	NA	NA	NA	NA	NA	NA	NA
NA	GSTO1	8	8	0	no	UCEC=3; TGCT=1; OV=1; LIHC=1; LUSC=1; HNSC=1	3	4	4	NA	NA	NA	NA	NA	NA	NA	NA	NA
NA	EXOSC10	8	8	0	no	STAD=2; TGCT=1; PAAD=1; LUSC=1; LUAD=1; UCEC=1; BRCA=1	3	2	3	NA	NA	NA	NA	NA	NA	NA	NA	NA
NA	PRPF19	8	8	0	no	UCEC=3; STAD=2; TGCT=1; LIHC=1; LUSC=1	2	4	2	NA	NA	NA	NA	NA	NA	NA	NA	NA
NA	OTUB1	8	8	0	no	STAD=2; UCEC=2; ESCA=1; CESC=1; COAD=1; BRCA=1	5	4	2	NA	NA	NA	NA	NA	NA	NA	NA	NA
NA	RABGGTA	8	8	0	no	LUSC=2; UCEC=2; ESCA=1; CESC=1; STAD=1; LUAD=1	0	3	5	NA	NA	NA	NA	NA	NA	NA	NA	NA
NA	DHX38	8	8	0	no	BLCA=2; ESCA=1; OV=1; CESC=1; KIRC=1; STAD=1; LUSC=1	4	4	0	NA	NA	NA	NA	NA	NA	NA	NA	NA
NA	LLGL2	8	8	0	no	UCEC=3; ESCA=1; CESC=1; STAD=1; LUAD=1; BRCA=1	2	3	3	NA	NA	NA	NA	NA	NA	NA	NA	NA
NA	NDUFA3	8	8	0	no	UCEC=4; STAD=2; LUSC=1; BRCA=1	8	3	1	NA	NA	NA	NA	NA	NA	NA	NA	NA
NA	MINOS1,MINOS1-NBL1,NBL1	8	8	0	no,no,no	STAD=2; COAD=2; UCEC=2; ESCA=1; LUSC=1	2	2	8	NA	NA	NA	NA	NA	NA	NA	NA	NA
NA	TMEM63A	8	8	0	no	ESCA=2; UCEC=2; BRCA=2; CESC=1; STAD=1	3	5	2	NA	NA	NA	NA	NA	NA	NA	NA	NA
NA	DYNC1I2	8	8	0	no	ESCA=2; CESC=1; COAD=1; LUSC=1; HNSC=1; LUAD=1; BRCA=1	8	3	1	NA	NA	NA	NA	NA	NA	NA	NA	NA
NA	PTMA	8	8	0	no	UCEC=3; STAD=2; ESCA=1; CESC=1; HNSC=1	2	7	0	NA	NA	NA	NA	NA	NA	NA	NA	NA
NA	AC004922.1,ARPC1B	8	8	0	no,no	COAD=3; STAD=2; UCEC=2; LUSC=1	2	3	4	NA	NA	NA	NA	NA	NA	NA	NA	NA
NA	TARS	8	8	0	no	UCEC=3; ESCA=1; BLCA=1; LUSC=1; HNSC=1; LUAD=1	0	5	3	NA	NA	NA	NA	NA	NA	NA	NA	NA
NA	COX7C	8	8	0	no	UCEC=4; STAD=2; ESCA=1; CESC=1	2	3	5	NA	NA	NA	NA	NA	NA	NA	NA	NA
NA	ITPR3	8	8	0	no	STAD=2; HNSC=2; ESCA=1; BLCA=1; COAD=1; LUAD=1	0	5	3	NA	NA	NA	NA	NA	NA	NA	NA	NA
NA	AC010132.3,PSMA2	8	8	0	no,no	ESCA=2; STAD=2; BLCA=2; LUSC=1; UCEC=1	2	4	3	NA	NA	NA	NA	NA	NA	NA	NA	NA
NA	DYNLT3	8	8	0	no	LUSC=3; STAD=2; ESCA=1; SARC=1; BLCA=1	3	3	2	NA	NA	NA	NA	NA	NA	NA	NA	NA
NA	TMEM214	8	8	0	no	STAD=3; UCEC=2; PAAD=1; BLCA=1; BRCA=1	1	7	1	NA	NA	NA	NA	NA	NA	NA	NA	NA
NA	RPUSD3	8	8	0	no	UCEC=2; PAAD=1; SARC=1; OV=1; BLCA=1; COAD=1; HNSC=1	3	6	1	NA	NA	NA	NA	NA	NA	NA	NA	NA
NA	PSMC2	8	8	0	no	UCEC=3; LUSC=2; PAAD=1; OV=1; CESC=1	5	3	1	NA	NA	NA	NA	NA	NA	NA	NA	NA
NA	LRP1	8	8	0	no	LUSC=3; PAAD=1; CESC=1; LIHC=1; STAD=1; BRCA=1	4	5	0	NA	NA	NA	NA	NA	NA	NA	NA	NA
NA	SULT1A1	8	8	0	no	OV=2; STAD=2; PAAD=1; LIHC=1; LUAD=1; UCEC=1	0	5	7	NA	NA	NA	NA	NA	NA	NA	NA	NA
NA	IL32	8	8	0	no	LUSC=2; PAAD=1; OV=1; STAD=1; COAD=1; UCEC=1; BRCA=1	2	4	7	NA	NA	NA	NA	NA	NA	NA	NA	NA
NA	MMP28	8	8	0	no	BLCA=3; PAAD=1; CESC=1; LUSC=1; HNSC=1; LUAD=1	3	7	9	NA	NA	NA	NA	NA	NA	NA	NA	NA
NA	USF2	8	8	0	no	UCEC=3; BRCA=2; PAAD=1; OV=1; STAD=1	2	4	5	NA	NA	NA	NA	NA	NA	NA	NA	NA
NA	OXCT1	8	8	0	no	UCEC=2; PAAD=1; CESC=1; KIRC=1; STAD=1; LUSC=1; HNSC=1	4	6	1	NA	NA	NA	NA	NA	NA	NA	NA	NA
NA	AL139300.1,APOPT1,KLC1	8	8	0	no,no,no	CESC=2; BLCA=2; UCEC=2; PAAD=1; BRCA=1	8	1	3	NA	NA	NA	NA	NA	NA	NA	NA	NA
NA	PHC2	8	8	0	no	STAD=2; COAD=2; PAAD=1; LUSC=1; LGG=1; UCEC=1	4	7	1	NA	NA	NA	NA	NA	NA	NA	NA	NA
NA	RRP1	8	8	0	no	UCEC=2; PAAD=1; OV=1; CESC=1; HNSC=1; LGG=1; BRCA=1	5	3	1	NA	NA	NA	NA	NA	NA	NA	NA	NA
NA	CAPN15	8	8	0	no	COAD=3; HNSC=2; SARC=1; STAD=1; LUSC=1	0	7	7	NA	NA	NA	NA	NA	NA	NA	NA	NA
NA	APOL1	8	8	0	no	STAD=4; BRCA=2; SARC=1; UCEC=1	2	2	4	NA	NA	NA	NA	NA	NA	NA	NA	NA
NA	IARS	8	8	0	no	STAD=2; SARC=1; CESC=1; COAD=1; HNSC=1; UCEC=1; BRCA=1	3	3	3	NA	NA	NA	NA	NA	NA	NA	NA	NA
NA	ANP32B	8	8	0	no	UCEC=4; SARC=1; LIHC=1; STAD=1; HNSC=1	1	6	1	NA	NA	NA	NA	NA	NA	NA	NA	NA
NA	MYL6B	8	8	0	no	UCEC=3; LUSC=2; SARC=1; CESC=1; BLCA=1	1	3	4	NA	NA	NA	NA	NA	NA	NA	NA	NA
NA	POLRMT	8	8	0	no	UCEC=3; SARC=1; KIRP=1; CESC=1; BLCA=1; PRAD=1	3	4	2	NA	NA	NA	NA	NA	NA	NA	NA	NA
NA	KHSRP	8	8	0	no	STAD=2; COAD=2; UCEC=2; SARC=1; LUAD=1	4	3	2	NA	NA	NA	NA	NA	NA	NA	NA	NA
NA	TNK2	8	8	0	no	STAD=3; BLCA=2; SARC=1; LUSC=1; BRCA=1	2	1	6	NA	NA	NA	NA	NA	NA	NA	NA	NA
NA	LTBP1	8	8	0	no	UCEC=3; CESC=2; SARC=1; STAD=1; HNSC=1	5	1	2	NA	NA	NA	NA	NA	NA	NA	NA	NA
NA	HNRNPM	8	8	0	no	STAD=2; UCEC=2; SARC=1; OV=1; CESC=1; COAD=1	3	1	4	NA	NA	NA	NA	NA	NA	NA	NA	NA
NA	INTS3	8	8	0	no	STAD=2; BRCA=2; OV=1; LUSC=1; LUAD=1; UCEC=1	3	4	3	NA	NA	NA	NA	NA	NA	NA	NA	NA
NA	QARS	8	8	0	no	UCEC=2; OV=1; KIRP=1; CESC=1; STAD=1; BLCA=1; BRCA=1	6	1	3	NA	NA	NA	NA	NA	NA	NA	NA	NA
NA	ZFAND3	8	8	0	no	STAD=3; OV=1; KIRC=1; LUSC=1; UCEC=1; BRCA=1	2	3	3	NA	NA	NA	NA	NA	NA	NA	NA	NA
NA	CALD1	8	8	0	no	STAD=2; HNSC=2; OV=1; CESC=1; LUSC=1; BRCA=1	5	1	3	NA	NA	NA	NA	NA	NA	NA	NA	NA
NA	TBRG4	8	8	0	no	CESC=2; BRCA=2; OV=1; LIHC=1; STAD=1; LUAD=1	2	3	4	NA	NA	NA	NA	NA	NA	NA	NA	NA
NA	HMG20B	8	8	0	no	UCEC=3; HNSC=2; OV=1; STAD=1; LUSC=1	3	5	2	NA	NA	NA	NA	NA	NA	NA	NA	NA
NA	RPS16	8	8	0	no	UCEC=3; BLCA=2; OV=1; STAD=1; BRCA=1	3	3	3	NA	NA	NA	NA	NA	NA	NA	NA	NA
NA	AL121594.1,PSMA6	8	8	0	no,no	UCEC=4; KIRP=1; CESC=1; HNSC=1; LUAD=1	3	1	6	NA	NA	NA	NA	NA	NA	NA	NA	NA
NA	LSR	8	8	0	no	BRCA=3; STAD=2; KIRP=1; COAD=1; LUSC=1	4	3	5	NA	NA	NA	NA	NA	NA	NA	NA	NA
NA	RPS8	8	8	0	no	BLCA=3; KIRP=1; CESC=1; STAD=1; LUSC=1; UCEC=1	1	3	5	NA	NA	NA	NA	NA	NA	NA	NA	NA
NA	ABHD12	8	8	0	no	BLCA=3; KIRP=1; COAD=1; HNSC=1; UCEC=1; BRCA=1	5	2	2	NA	NA	NA	NA	NA	NA	NA	NA	NA
NA	ACO2	8	8	0	no	STAD=2; UCEC=2; KIRP=1; CESC=1; BLCA=1; HNSC=1	2	2	4	NA	NA	NA	NA	NA	NA	NA	NA	NA
NA	UBXN4	8	8	0	no	LUAD=3; KIRP=1; STAD=1; LUSC=1; HNSC=1; UCEC=1	0	8	2	NA	NA	NA	NA	NA	NA	NA	NA	NA
NA	MUC5B	8	8	0	no	CESC=2; STAD=2; COAD=2; UCEC=2	2	1	14	NA	NA	NA	NA	NA	NA	NA	NA	NA
NA	KRT6C	8	8	0	no	CESC=3; HNSC=3; BLCA=1; LUSC=1	1	6	4	NA	NA	NA	NA	NA	NA	NA	NA	NA
NA	NLRC5	8	8	0	no	STAD=3; CESC=2; LUSC=1; HNSC=1; BRCA=1	5	4	0	NA	NA	NA	NA	NA	NA	NA	NA	NA
NA	ZNF207	8	8	0	no	BRCA=2; CESC=1; STAD=1; BLCA=1; COAD=1; HNSC=1; UCEC=1	1	8	0	NA	NA	NA	NA	NA	NA	NA	NA	NA
NA	PSMA5	8	8	0	no	UCEC=3; STAD=2; CESC=1; COAD=1; BRCA=1	7	0	4	NA	NA	NA	NA	NA	NA	NA	NA	NA
NA	PABPC4	8	8	0	no	BLCA=2; CESC=1; STAD=1; COAD=1; LUAD=1; UCEC=1; BRCA=1	8	2	2	NA	NA	NA	NA	NA	NA	NA	NA	NA
NA	NCOA6	8	8	0	no	STAD=2; UCEC=2; CESC=1; LIHC=1; BLCA=1; LGG=1	1	6	2	NA	NA	NA	NA	NA	NA	NA	NA	NA
NA	ATP1B3	8	8	0	no	UCEC=4; CESC=1; BLCA=1; LUSC=1; HNSC=1	6	0	3	NA	NA	NA	NA	NA	NA	NA	NA	NA
NA	CLPTM1L	8	8	0	no	UCEC=3; BRCA=2; CESC=1; STAD=1; HNSC=1	5	2	7	NA	NA	NA	NA	NA	NA	NA	NA	NA
NA	RPS6	8	8	0	no	UCEC=3; CESC=2; STAD=1; BLCA=1; LUSC=1	3	4	1	NA	NA	NA	NA	NA	NA	NA	NA	NA
NA	MORC4	8	8	0	no	STAD=2; BRCA=2; CESC=1; LIHC=1; COAD=1; LUAD=1	1	5	2	NA	NA	NA	NA	NA	NA	NA	NA	NA
NA	AC012184.2,DDX19B	8	8	0	no,no	COAD=2; UCEC=2; BRCA=2; CESC=1; LGG=1	3	5	2	NA	NA	NA	NA	NA	NA	NA	NA	NA
NA	SPINT2	8	8	0	no	STAD=2; UCEC=2; CESC=1; COAD=1; LUAD=1; BRCA=1	0	0	10	NA	NA	NA	NA	NA	NA	NA	NA	NA
NA	SEC24C	8	8	0	no	STAD=3; UCEC=3; CESC=1; LUSC=1	2	2	5	NA	NA	NA	NA	NA	NA	NA	NA	NA
NA	ALG8	8	8	0	no	CESC=2; COAD=2; LIHC=1; BLCA=1; PRAD=1; UCEC=1	6	0	3	NA	NA	NA	NA	NA	NA	NA	NA	NA
NA	PIN4	8	8	0	no	UCEC=4; CESC=1; LIHC=1; STAD=1; BRCA=1	4	2	3	NA	NA	NA	NA	NA	NA	NA	NA	NA
NA	NMRAL1	8	8	0	no	UCEC=4; HNSC=2; CESC=1; KIRC=1	6	3	0	NA	NA	NA	NA	NA	NA	NA	NA	NA
NA	FBLN1	8	8	0	no	UCEC=4; LUAD=2; CESC=1; BRCA=1	5	5	3	NA	NA	NA	NA	NA	NA	NA	NA	NA
NA	TCTN1	8	8	0	no	UCEC=2; BRCA=2; CESC=1; KIRC=1; COAD=1; THCA=1	3	5	1	NA	NA	NA	NA	NA	NA	NA	NA	NA
NA	UNC13D	8	8	0	no	STAD=3; BRCA=2; CESC=1; LUAD=1; UCEC=1	2	5	3	NA	NA	NA	NA	NA	NA	NA	NA	NA
NA	RUVBL1	8	8	0	no	STAD=2; UCEC=2; KIRC=1; BLCA=1; LUSC=1; LUAD=1	5	2	1	NA	NA	NA	NA	NA	NA	NA	NA	NA
NA	TSTA3	8	8	0	no	UCEC=3; KIRC=1; STAD=1; BLCA=1; HNSC=1; BRCA=1	1	5	2	NA	NA	NA	NA	NA	NA	NA	NA	NA
NA	TMEM230	8	8	0	no	LUSC=2; UCEC=2; LIHC=1; STAD=1; HNSC=1; LUAD=1	3	4	1	NA	NA	NA	NA	NA	NA	NA	NA	NA
NA	GDI2	8	8	0	no	UCEC=3; LIHC=1; STAD=1; BLCA=1; COAD=1; LUAD=1	7	1	3	NA	NA	NA	NA	NA	NA	NA	NA	NA
NA	AC008537.1,EGLN2,RAB4B-EGLN2	8	8	0	no,no,no	UCEC=3; BRCA=2; LIHC=1; BLCA=1; PRAD=1	3	6	6	NA	NA	NA	NA	NA	NA	NA	NA	NA
NA	ACSL5	8	8	0	no	STAD=2; COAD=2; UCEC=2; LIHC=1; LUAD=1	5	3	2	NA	NA	NA	NA	NA	NA	NA	NA	NA
NA	SVIL	8	8	0	no	LUSC=3; LUAD=3; STAD=1; COAD=1	4	1	6	NA	NA	NA	NA	NA	NA	NA	NA	NA
NA	ARNTL2	8	8	0	no	STAD=4; HNSC=2; LUSC=1; LUAD=1	3	6	1	NA	NA	NA	NA	NA	NA	NA	NA	NA
NA	COL4A1	8	8	0	no	STAD=4; UCEC=4	1	7	2	NA	NA	NA	NA	NA	NA	NA	NA	NA
NA	LGALS3BP	8	8	0	no	UCEC=4; STAD=2; COAD=1; BRCA=1	3	4	4	NA	NA	NA	NA	NA	NA	NA	NA	NA
NA	AES	8	8	0	no	STAD=2; UCEC=2; BRCA=2; BLCA=1; THCA=1	2	3	5	NA	NA	NA	NA	NA	NA	NA	NA	NA
NA	PSMF1	8	8	0	no	LUSC=2; UCEC=2; BRCA=2; STAD=1; HNSC=1	3	6	1	NA	NA	NA	NA	NA	NA	NA	NA	NA
NA	ACTR3	8	8	0	no	HNSC=3; UCEC=3; STAD=1; BLCA=1	6	1	2	NA	NA	NA	NA	NA	NA	NA	NA	NA
NA	SP110	8	8	0	no	LUSC=2; UCEC=2; BRCA=2; STAD=1; HNSC=1	5	2	2	NA	NA	NA	NA	NA	NA	NA	NA	NA
NA	MLPH	8	8	0	no	UCEC=4; STAD=3; COAD=1	4	4	2	NA	NA	NA	NA	NA	NA	NA	NA	NA
NA	SLC4A2	8	8	0	no	STAD=3; COAD=2; BLCA=1; LUAD=1; UCEC=1	5	4	4	NA	NA	NA	NA	NA	NA	NA	NA	NA
NA	SLC44A1	8	8	0	no	STAD=2; UCEC=2; BLCA=1; COAD=1; LUSC=1; BRCA=1	4	3	1	NA	NA	NA	NA	NA	NA	NA	NA	NA
NA	SEC16A	8	8	0	no	STAD=3; BLCA=2; PRAD=1; UCEC=1; BRCA=1	3	9	1	NA	NA	NA	NA	NA	NA	NA	NA	NA
NA	UBA1	8	8	0	no	STAD=2; UCEC=2; COAD=1; HNSC=1; LGG=1; BRCA=1	1	8	0	NA	NA	NA	NA	NA	NA	NA	NA	NA
NA	AURKB	8	8	0	no	COAD=4; STAD=3; UCEC=1	7	1	0	NA	NA	NA	NA	NA	NA	NA	NA	NA
NA	WASH2P	8	8	0	no	UCEC=5; LUAD=2; STAD=1	1	8	3	NA	NA	NA	NA	NA	NA	NA	NA	NA
NA	PSMG2	8	8	0	no	UCEC=4; BLCA=2; STAD=1; COAD=1	2	6	1	NA	NA	NA	NA	NA	NA	NA	NA	NA
NA	RBM14-RBM4,RBM4	8	8	0	no,no	STAD=2; LUSC=2; BRCA=2; COAD=1; THCA=1	4	5	4	NA	NA	NA	NA	NA	NA	NA	NA	NA
NA	PSME3	8	8	0	no	BLCA=2; STAD=1; LUSC=1; HNSC=1; LGG=1; LUAD=1; UCEC=1	5	1	4	NA	NA	NA	NA	NA	NA	NA	NA	NA
NA	IGHG2,IGHGP	8	8	0	no,no	UCEC=4; LUAD=2; BLCA=1; HNSC=1	1	10	0	NA	NA	NA	NA	NA	NA	NA	NA	NA
NA	AL136295.5,RNF31	8	8	0	no,no	BLCA=2; LUAD=2; UCEC=2; LUSC=1; LGG=1	3	5	1	NA	NA	NA	NA	NA	NA	NA	NA	NA
NA	NADSYN1	8	8	0	no	BLCA=2; UCEC=2; COAD=1; PRAD=1; LUSC=1; HNSC=1	5	4	0	NA	NA	NA	NA	NA	NA	NA	NA	NA
NA	BSCL2,HNRNPUL2-BSCL2	8	8	0	no,no	UCEC=3; BRCA=3; COAD=1; HNSC=1	5	1	5	NA	NA	NA	NA	NA	NA	NA	NA	NA
NA	ZC3H14	8	8	0	no	UCEC=4; LUAD=2; PRAD=1; BRCA=1	3	3	4	NA	NA	NA	NA	NA	NA	NA	NA	NA
NA	IFI16	8	8	0	no	UCEC=4; HNSC=2; LUSC=1; BRCA=1	1	6	4	NA	NA	NA	NA	NA	NA	NA	NA	NA
NA	PRDX1	8	8	0	no	UCEC=5; LUSC=2; BRCA=1	9	0	3	NA	NA	NA	NA	NA	NA	NA	NA	NA
NACA	AC117378.1,NACA	8	8	0	no,yes	UCEC=3; THYM=1; BLCA=1; PRAD=1; HNSC=1; BRCA=1	6	0	2	NHL			L	Dom	fusion	T	BCL6
PDGFRA	AC058822.1,PDGFRA	8	8	0	no,yes	GBM=2; TGCT=1; PAAD=1; COAD=1; LUSC=1; LGG=1; LUAD=1	8	8	23	GIST, idiopathic hypereosinophilic syndrome, paediatric glioblastoma	GIST	familial gastrointestinal stromal tumour	L, M, O	Dom	oncogene, fusion	Mis, O, T	FIP1L1
PRKACA	PRKACA	8	8	0	yes	STAD=3; LIHC=1; THCA=1; HNSC=1; UCEC=1; BRCA=1	4	6	1	fibrolamellar hepatocellular carcinoma, cortisol secreting adrenal adenoma			E	Dom	oncogene	T, Mis, N	DNAJB1
PTPRK	PTPRK	8	8	0	yes	STAD=4; LUSC=2; PAAD=1; LUAD=1	1	3	4	colorectal			E	Dom	TSG, fusion	T	RSPO3
ROS1	AL132671.2,ROS1	8	8	0	no,yes	LUAD=3; LUSC=2; ESCA=1; CESC=1; STAD=1	5	6	4	glioblastoma, NSCLC, Spitzoid tumour, cholangiocarcinoma, borderline ovarian			O, E	Dom	oncogene, fusion	T	GOPC, SDC4, SLC34A2, EZR, LRIG3, HLA-A, MYO5A, PPFIBP1, ERC1, CLIP1, TPM3, ZCCHHC8, KIAA1598, PWWP2A
RPN1	RPN1	8	8	0	yes	UCEC=4; CESC=1; STAD=1; LUSC=1; BRCA=1	7	1	0	AML			L	Dom	fusion	T	MECOM
2022-09-09	2022-09-09	8	8	0	yes	UCEC=4; KIRP=1; BLCA=1; LUSC=1; LGG=1	2	2	7	AML*			L	Dom	fusion	T	KMT2A
SND1	SND1	8	8	0	yes	UCEC=3; COAD=2; ESCA=1; LUSC=1; BRCA=1	3	3	3	pancreas acinar carcinoma			E	Dom	oncogene, fusion	T	BRAF
TPM3	TPM3	8	8	0	yes	UCEC=2; BRCA=2; SKCM=1; STAD=1; LUSC=1; LUAD=1	1	3	7	papillary thyroid, ALCL, NSCLC, Spitzoid tumour			E, L	Dom	TSG, fusion	T	NTRK1, ALK, ROS1
NA	SPINT1	8	7	1	no	CESC=2; UCEC=2; SCLC=1; ESCA=1; COAD=1; LUSC=1	3	6	3	NA	NA	NA	NA	NA	NA	NA	NA	NA
NA	SERF2	8	7	1	no	SCLC=1; SKCM=1; ESCA=1; KIRP=1; STAD=1; COAD=1; UCEC=1; BRCA=1	2	4	3	NA	NA	NA	NA	NA	NA	NA	NA	NA
NA	VPS13C	8	7	1	no	KIRC=2; SCLC=1; ESCA=1; COAD=1; HNSC=1; LUAD=1; BRCA=1	6	1	1	NA	NA	NA	NA	NA	NA	NA	NA	NA
NA	ILF3	8	7	1	no	STAD=3; UCEC=2; BRCA=2; SCLC=1	2	3	3	NA	NA	NA	NA	NA	NA	NA	NA	NA
NA	PTPRS	8	7	1	no	HNSC=2; SCLC=1; STAD=1; THCA=1; LUSC=1; LGG=1; UCEC=1	3	4	1	NA	NA	NA	NA	NA	NA	NA	NA	NA
NA	DVL1	8	7	1	no	STAD=2; LUSC=2; SCLC=1; BLCA=1; COAD=1; HNSC=1	3	4	1	NA	NA	NA	NA	NA	NA	NA	NA	NA
NA	CROCCP2	8	7	1	no	STAD=3; COAD=2; SCLC=1; LUSC=1; LUAD=1	6	0	2	NA	NA	NA	NA	NA	NA	NA	NA	NA
NA	COL16A1	8	7	1	no	SCLC=1; SKCM=1; TGCT=1; STAD=1; COAD=1; PRAD=1; LGG=1; BRCA=1	3	4	2	NA	NA	NA	NA	NA	NA	NA	NA	NA
NA	GTF3C2	8	7	1	no	COAD=2; LUSC=2; SCLC=1; STAD=1; BLCA=1; UCEC=1	6	2	0	NA	NA	NA	NA	NA	NA	NA	NA	NA
NA	KIF2A	8	7	1	no	LUAD=2; SCLC=1; TGCT=1; ESCA=1; CESC=1; STAD=1; UCEC=1	1	4	5	NA	NA	NA	NA	NA	NA	NA	NA	NA
NA	BRD9	8	7	1	no	PRAD=2; UCEC=2; SCLC=1; ESCA=1; CESC=1; BRCA=1	3	3	4	NA	NA	NA	NA	NA	NA	NA	NA	NA
NA	PRKDC	8	7	1	no	STAD=3; BRCA=2; SCLC=1; COAD=1; LUSC=1	5	2	2	NA	NA	NA	NA	NA	NA	NA	NA	NA
NA	TRPT1	8	7	1	no	UCEC=4; BLCA=2; OSCC=1; GBM=1	2	5	3	NA	NA	NA	NA	NA	NA	NA	NA	NA
NA	PSME1	8	7	1	no	STAD=3; UCEC=2; OSCC=1; ESCA=1; HNSC=1	4	6	0	NA	NA	NA	NA	NA	NA	NA	NA	NA
NA	PSME2	8	7	1	no	UCEC=3; OSCC=1; UVM=1; CESC=1; COAD=1; PRAD=1	5	3	1	NA	NA	NA	NA	NA	NA	NA	NA	NA
NA	TOM1L1	8	7	1	no	LUAD=2; OSCC=1; ESCA=1; OV=1; STAD=1; UCEC=1; BRCA=1	4	1	3	NA	NA	NA	NA	NA	NA	NA	NA	NA
NA	CDK5RAP1	8	7	1	no	STAD=2; OSCC=1; CESC=1; BLCA=1; COAD=1; LUSC=1; UCEC=1	5	3	3	NA	NA	NA	NA	NA	NA	NA	NA	NA
NA	COL6A3	8	7	1	no	BRCA=3; OSCC=1; UCS=1; COAD=1; LUSC=1; HNSC=1	5	0	5	NA	NA	NA	NA	NA	NA	NA	NA	NA
NA	CFAP36	8	7	1	no	UCEC=4; OSCC=1; LUSC=1; LGG=1; BRCA=1	5	2	1	NA	NA	NA	NA	NA	NA	NA	NA	NA
NA	HLA-E	8	7	1	no	UCEC=2; OSCC=1; READ=1; PAAD=1; KIRP=1; BLCA=1; LUSC=1	2	4	2	NA	NA	NA	NA	NA	NA	NA	NA	NA
NA	RPL10A	8	7	1	no	BLCA=3; CESC=2; OSCC=1; OV=1; HNSC=1	4	5	2	NA	NA	NA	NA	NA	NA	NA	NA	NA
NUP214	NUP214	8	7	1	yes	STAD=3; OSCC=1; READ=1; CESC=1; BLCA=1; UCEC=1	6	3	0	AML, T-ALL			L	Dom	fusion	T	DEK, SET, ABL1
UBR5	UBR5	8	7	1	yes	BRCA=2; SCLC=1; KIRP=1; CESC=1; STAD=1; LUSC=1; UCEC=1	4	1	3	mantle cell lymphoma, gastric, colorectal			L, E	Rec	oncogene	F, N, Mis, S
ATP1A1	ATP1A1	7	7	0	yes	COAD=3; READ=1; LUSC=1; LUAD=1; UCEC=1	5	4	3	adrenal aldosterone producing adenoma			E	Dom	oncogene, TSG	Mis, O
CALR	CALR	7	7	0	yes	UCEC=3; STAD=2; CESC=1; BRCA=1	0	7	1	MPN, MDS			L	Dom	oncogene	F, Mis
CBLC	CBLC	7	7	0	yes	UCEC=2; CESC=1; STAD=1; BLCA=1; COAD=1; BRCA=1	4	3	2	AML			L	Rec	oncogene, TSG	M
CDK4	CDK4	7	7	0	yes	UCEC=3; ACC=1; READ=1; OV=1; LUSC=1	5	0	3		melanoma	familial malignant melanoma	E	Dom	oncogene	Mis
ELN	ELN	7	7	0	yes	STAD=2; GBM=1; BLCA=1; PRAD=1; HNSC=1; UCEC=1	7	0	2	B-ALL			L	Dom	fusion	T	PAX5	Supravalvular Aortic Stenosis, Cutis laxa , Williams-Beuren Syndrome
MDM2	MDM2	7	7	0	yes	STAD=3; COAD=2; SARC=1; PRAD=1	3	5	3	sarcoma, glioma, colorectal, other tumour types			M, O, E, L	Dom	oncogene	A
MLLT6	MLLT6	7	7	0	yes	COAD=2; ESCA=1; LUSC=1; HNSC=1; UCEC=1; BRCA=1	4	1	2	AL			L	Dom	fusion	T	KMT2A
MSH6	MSH6	7	7	0	yes	HNSC=3; READ=1; ESCA=1; LIHC=1; STAD=1	2	2	4	colorectal	colorectal, endometrial, ovarian	hereditary non-polyposis colorectal cancer	E	Rec	TSG	Mis, N, F, S
MUC1	MUC1	7	7	0	yes	STAD=2; LUAD=2; COAD=1; UCEC=1; BRCA=1	4	2	5	B-NHL			L	Dom	fusion	T	IGH
NA	MMP2	7	7	0	no	COAD=2; HNSC=2; UCEC=2; LUSC=1	3	4	1	NA	NA	NA	NA	NA	NA	NA	NA	NA
NA	SENP2	7	7	0	no	HNSC=2; BRCA=2; CHOL=1; KIRC=1; UCEC=1	4	2	2	NA	NA	NA	NA	NA	NA	NA	NA	NA
NA	NUDT5	7	7	0	no	UCEC=3; DLBC=1; GBM=1; LUSC=1; BRCA=1	3	3	3	NA	NA	NA	NA	NA	NA	NA	NA	NA
NA	PPP2R5C	7	7	0	no	STAD=2; DLBC=1; READ=1; CESC=1; COAD=1; UCEC=1	4	4	1	NA	NA	NA	NA	NA	NA	NA	NA	NA
NA	MYBBP1A	7	7	0	no	STAD=2; DLBC=1; SKCM=1; OV=1; COAD=1; UCEC=1	1	5	5	NA	NA	NA	NA	NA	NA	NA	NA	NA
NA	AL662899.2,CSNK2B	7	7	0	no,no	LUAD=2; DLBC=1; KIRP=1; LUSC=1; HNSC=1; BRCA=1	1	3	5	NA	NA	NA	NA	NA	NA	NA	NA	NA
NA	BUB3	7	7	0	no	STAD=2; UCEC=2; UCS=1; ESCA=1; BRCA=1	4	1	3	NA	NA	NA	NA	NA	NA	NA	NA	NA
NA	ITGB1	7	7	0	no	UCEC=3; UCS=1; PAAD=1; CESC=1; HNSC=1	3	7	1	NA	NA	NA	NA	NA	NA	NA	NA	NA
NA	UBXN1	7	7	0	no	UCEC=3; UCS=2; ACC=1; BRCA=1	3	3	3	NA	NA	NA	NA	NA	NA	NA	NA	NA
NA	MTA1	7	7	0	no	STAD=2; UCS=1; CESC=1; LUSC=1; LUAD=1; UCEC=1	2	3	3	NA	NA	NA	NA	NA	NA	NA	NA	NA
NA	SLC25A39	7	7	0	no	STAD=2; UCEC=2; UCS=1; COAD=1; LUSC=1	6	1	3	NA	NA	NA	NA	NA	NA	NA	NA	NA
NA	PPP2R5A	7	7	0	no	BRCA=2; UCS=1; CESC=1; COAD=1; LUAD=1; UCEC=1	4	3	1	NA	NA	NA	NA	NA	NA	NA	NA	NA
NA	UFD1	7	7	0	no	STAD=2; UCS=1; PAAD=1; CESC=1; HNSC=1; BRCA=1	2	1	8	NA	NA	NA	NA	NA	NA	NA	NA	NA
NA	UBE2E3	7	7	0	no	UCS=1; GBM=1; STAD=1; COAD=1; LUSC=1; LUAD=1; UCEC=1	1	2	6	NA	NA	NA	NA	NA	NA	NA	NA	NA
NA	KRT15,KRT19	7	7	0	no,no	UCEC=3; CESC=1; BLCA=1; HNSC=1; BRCA=1	0	11	0	NA	NA	NA	NA	NA	NA	NA	NA	NA
NA	RB1CC1	7	7	0	no	STAD=3; UCS=1; ESCA=1; BLCA=1; COAD=1	1	6	2	NA	NA	NA	NA	NA	NA	NA	NA	NA
NA	CTSB	7	7	0	no	STAD=2; UCEC=2; UCS=1; ESCA=1; BRCA=1	4	3	2	NA	NA	NA	NA	NA	NA	NA	NA	NA
NA	MDH1	7	7	0	no	UCEC=2; KICH=1; GBM=1; STAD=1; COAD=1; LUSC=1	3	2	3	NA	NA	NA	NA	NA	NA	NA	NA	NA
NA	LNX1	7	7	0	no	COAD=2; LUSC=2; KICH=1; OV=1; BLCA=1	2	3	5	NA	NA	NA	NA	NA	NA	NA	NA	NA
NA	WDR6	7	7	0	no	STAD=2; MESO=1; CESC=1; LUSC=1; HNSC=1; UCEC=1	1	4	3	NA	NA	NA	NA	NA	NA	NA	NA	NA
NA	DUSP22	7	7	0	no	COAD=2; MESO=1; CESC=1; STAD=1; LUSC=1; BRCA=1	0	7	2	NA	NA	NA	NA	NA	NA	NA	NA	NA
NA	AL137798.3,CROCCP2	7	7	0	no,no	OV=3; MESO=1; CESC=1; STAD=1; BLCA=1	7	1	0	NA	NA	NA	NA	NA	NA	NA	NA	NA
NA	GPS1	7	7	0	no	STAD=2; ACC=1; COAD=1; LUAD=1; UCEC=1; BRCA=1	2	6	2	NA	NA	NA	NA	NA	NA	NA	NA	NA
NA	KMT2B	7	7	0	no	STAD=2; UCEC=2; ACC=1; SKCM=1; CESC=1	4	3	2	NA	NA	NA	NA	NA	NA	NA	NA	NA
NA	HNRNPAB	7	7	0	no	COAD=3; ACC=1; READ=1; STAD=1; UCEC=1	0	3	4	NA	NA	NA	NA	NA	NA	NA	NA	NA
NA	HNRNPH3	7	7	0	no	STAD=3; ACC=1; ESCA=1; BLCA=1; UCEC=1	2	5	2	NA	NA	NA	NA	NA	NA	NA	NA	NA
NA	PGGHG	7	7	0	no	UCEC=3; LIHC=2; SKCM=1; CESC=1	3	9	3	NA	NA	NA	NA	NA	NA	NA	NA	NA
NA	RAB6A	7	7	0	no	HNSC=2; SKCM=1; READ=1; KIRP=1; BLCA=1; LUAD=1	2	2	5	NA	NA	NA	NA	NA	NA	NA	NA	NA
NA	BMS1P8	7	7	0	no	LUAD=3; SKCM=1; LIHC=1; STAD=1; UCEC=1	1	5	1	NA	NA	NA	NA	NA	NA	NA	NA	NA
NA	AC005726.1,UNC119	7	7	0	no,no	LUSC=2; BRCA=2; SKCM=1; STAD=1; COAD=1	5	0	3	NA	NA	NA	NA	NA	NA	NA	NA	NA
NA	UTP6	7	7	0	no	HNSC=2; SKCM=1; CESC=1; KIRC=1; UCEC=1; BRCA=1	6	2	1	NA	NA	NA	NA	NA	NA	NA	NA	NA
NA	AC026954.2,GPS2	7	7	0	no,no	UCEC=3; SKCM=1; OV=1; BLCA=1; HNSC=1	4	4	0	NA	NA	NA	NA	NA	NA	NA	NA	NA
NA	NUCB1	7	7	0	no	STAD=2; BRCA=2; SKCM=1; COAD=1; HNSC=1	0	7	2	NA	NA	NA	NA	NA	NA	NA	NA	NA
NA	AC010619.1,ALDH16A1	7	7	0	no,no	SKCM=1; CESC=1; STAD=1; BLCA=1; COAD=1; LUSC=1; UCEC=1	2	3	3	NA	NA	NA	NA	NA	NA	NA	NA	NA
NA	UBE2F,UBE2F-SCLY	7	7	0	no,no	UCEC=5; SKCM=1; BRCA=1	3	1	5	NA	NA	NA	NA	NA	NA	NA	NA	NA
NA	ABHD11	7	7	0	no	UCEC=3; STAD=2; SKCM=1; KIRC=1	2	2	3	NA	NA	NA	NA	NA	NA	NA	NA	NA
NA	VPS28	7	7	0	no	COAD=2; UCEC=2; SKCM=1; LUAD=1; BRCA=1	5	4	4	NA	NA	NA	NA	NA	NA	NA	NA	NA
NA	GPAT4	7	7	0	no	UCEC=2; SKCM=1; PAAD=1; SARC=1; CESC=1; LIHC=1	3	4	2	NA	NA	NA	NA	NA	NA	NA	NA	NA
NA	WASHC2A	7	7	0	no	UCEC=2; SKCM=1; KIRP=1; STAD=1; BLCA=1; LGG=1	0	4	3	NA	NA	NA	NA	NA	NA	NA	NA	NA
NA	WARS	7	7	0	no	SKCM=1; KIRC=1; STAD=1; BLCA=1; LUAD=1; UCEC=1; BRCA=1	6	4	2	NA	NA	NA	NA	NA	NA	NA	NA	NA
NA	METTL17	7	7	0	no	SKCM=1; READ=1; STAD=1; BLCA=1; LUSC=1; UCEC=1; BRCA=1	6	1	1	NA	NA	NA	NA	NA	NA	NA	NA	NA
NA	AC109460.3,SPNS1	7	7	0	no,no	SKCM=1; ESCA=1; CESC=1; COAD=1; HNSC=1; LUAD=1; BRCA=1	0	5	2	NA	NA	NA	NA	NA	NA	NA	NA	NA
NA	SAE1	7	7	0	no	SKCM=1; BLCA=1; COAD=1; LUSC=1; LGG=1; LUAD=1; UCEC=1	2	2	5	NA	NA	NA	NA	NA	NA	NA	NA	NA
NA	WDR18	7	7	0	no	BLCA=2; SKCM=1; KIRC=1; COAD=1; LUAD=1; UCEC=1	3	2	5	NA	NA	NA	NA	NA	NA	NA	NA	NA
NA	CD55	7	7	0	no	UCEC=2; SKCM=1; ESCA=1; PAAD=1; BLCA=1; LUSC=1	4	4	2	NA	NA	NA	NA	NA	NA	NA	NA	NA
NA	MTCH1	7	7	0	no	UCEC=3; STAD=2; SKCM=1; LUSC=1	2	4	2	NA	NA	NA	NA	NA	NA	NA	NA	NA
NA	FASTK	7	7	0	no	UCEC=2; SKCM=1; PAAD=1; STAD=1; BLCA=1; COAD=1	6	1	1	NA	NA	NA	NA	NA	NA	NA	NA	NA
NA	TRAM1	7	7	0	no	SKCM=1; LIHC=1; STAD=1; BLCA=1; LUSC=1; UCEC=1; BRCA=1	4	4	1	NA	NA	NA	NA	NA	NA	NA	NA	NA
NA	SLC6A8	7	7	0	no	LUSC=2; SKCM=1; STAD=1; BLCA=1; LUAD=1; UCEC=1	7	1	1	NA	NA	NA	NA	NA	NA	NA	NA	NA
NA	KCNQ1	7	7	0	no	STAD=5; THYM=1; READ=1	6	1	4	NA	NA	NA	NA	NA	NA	NA	NA	NA
NA	MS4A14,MS4A6E,MS4A7	7	7	0	no,no,no	BRCA=3; LUAD=2; GBM=1; PAAD=1	3	6	1	NA	NA	NA	NA	NA	NA	NA	NA	NA
NA	LAMP1	7	7	0	no	UCEC=3; GBM=1; STAD=1; LUSC=1; LUAD=1	5	1	1	NA	NA	NA	NA	NA	NA	NA	NA	NA
NA	AC002094.1,TMEM199	7	7	0	no,no	LUSC=3; GBM=1; CESC=1; UCEC=1; BRCA=1	2	5	0	NA	NA	NA	NA	NA	NA	NA	NA	NA
NA	GEMIN7,MARK4	7	7	0	no,no	CESC=3; GBM=1; SARC=1; COAD=1; LUSC=1	0	0	10	NA	NA	NA	NA	NA	NA	NA	NA	NA
NA	TMCO1	7	7	0	no	BRCA=2; GBM=1; ESCA=1; CESC=1; HNSC=1; LUAD=1	2	3	2	NA	NA	NA	NA	NA	NA	NA	NA	NA
NA	YARS	7	7	0	no	BLCA=2; COAD=2; GBM=1; STAD=1; UCEC=1	3	2	2	NA	NA	NA	NA	NA	NA	NA	NA	NA
NA	FGGY	7	7	0	no	UCEC=2; GBM=1; READ=1; TGCT=1; KIRP=1; KIRC=1	4	1	4	NA	NA	NA	NA	NA	NA	NA	NA	NA
NA	PSMD1	7	7	0	no	STAD=2; UCEC=2; GBM=1; LUAD=1; BRCA=1	5	0	2	NA	NA	NA	NA	NA	NA	NA	NA	NA
NA	APEH	7	7	0	no	UCEC=3; GBM=1; STAD=1; BLCA=1; HNSC=1	4	2	1	NA	NA	NA	NA	NA	NA	NA	NA	NA
NA	CACYBP	7	7	0	no	UCEC=3; GBM=1; BLCA=1; COAD=1; LUSC=1	4	0	6	NA	NA	NA	NA	NA	NA	NA	NA	NA
NA	SLC2A1	7	7	0	no	STAD=2; COAD=2; GBM=1; PAAD=1; HNSC=1	4	4	0	NA	NA	NA	NA	NA	NA	NA	NA	NA
NA	RANBP1	7	7	0	no	UCEC=4; GBM=1; COAD=1; HNSC=1	0	2	6	NA	NA	NA	NA	NA	NA	NA	NA	NA
NA	COMMD3,COMMD3-BMI1	7	7	0	no,no	UCEC=3; READ=1; STAD=1; BLCA=1; BRCA=1	4	2	2	NA	NA	NA	NA	NA	NA	NA	NA	NA
NA	PARD3	7	7	0	no	HNSC=2; READ=1; STAD=1; BLCA=1; COAD=1; UCEC=1	3	2	2	NA	NA	NA	NA	NA	NA	NA	NA	NA
NA	PKP2	7	7	0	no	STAD=2; COAD=2; UCEC=2; READ=1	0	3	4	NA	NA	NA	NA	NA	NA	NA	NA	NA
NA	SLC25A3	7	7	0	no	UCEC=4; READ=1; COAD=1; LUSC=1	0	4	6	NA	NA	NA	NA	NA	NA	NA	NA	NA
NA	RPL28	7	7	0	no	UCEC=2; READ=1; CESC=1; COAD=1; PRAD=1; LUSC=1	3	1	5	NA	NA	NA	NA	NA	NA	NA	NA	NA
NA	XBP1	7	7	0	no	UCEC=2; BRCA=2; READ=1; LIHC=1; HNSC=1	1	1	8	NA	NA	NA	NA	NA	NA	NA	NA	NA
NA	CYB5R3	7	7	0	no	STAD=3; READ=1; CESC=1; BLCA=1; BRCA=1	2	4	1	NA	NA	NA	NA	NA	NA	NA	NA	NA
NA	MAP3K20	7	7	0	no	STAD=4; READ=1; CESC=1; BLCA=1	0	3	6	NA	NA	NA	NA	NA	NA	NA	NA	NA
NA	PPP1CB,SPDYA	7	7	0	no,no	UCEC=4; READ=1; CESC=1; STAD=1	5	4	0	NA	NA	NA	NA	NA	NA	NA	NA	NA
NA	SEC63	7	7	0	no	UCEC=4; READ=1; BLCA=1; BRCA=1	6	1	0	NA	NA	NA	NA	NA	NA	NA	NA	NA
NA	BAG6	7	7	0	no	READ=1; OV=1; CESC=1; COAD=1; HNSC=1; LGG=1; UCEC=1	1	3	3	NA	NA	NA	NA	NA	NA	NA	NA	NA
NA	BLOC1S5-TXNDC5,TXNDC5	7	7	0	no,no	UCEC=3; COAD=2; READ=1; CESC=1	6	0	2	NA	NA	NA	NA	NA	NA	NA	NA	NA
NA	FIS1	7	7	0	no	UCEC=2; READ=1; CESC=1; STAD=1; LUSC=1; BRCA=1	5	2	2	NA	NA	NA	NA	NA	NA	NA	NA	NA
NA	FRG1JP	7	7	0	no	BRCA=2; READ=1; KIRP=1; LIHC=1; STAD=1; LUSC=1	4	1	4	NA	NA	NA	NA	NA	NA	NA	NA	NA
NA	POF1B	7	7	0	no	LUAD=3; STAD=2; READ=1; COAD=1	4	2	1	NA	NA	NA	NA	NA	NA	NA	NA	NA
NA	VDAC2	7	7	0	no	UCEC=3; READ=1; ESCA=1; STAD=1; BRCA=1	1	5	1	NA	NA	NA	NA	NA	NA	NA	NA	NA
NA	ZCCHC17	7	7	0	no	UCEC=4; READ=1; BLCA=1; LUSC=1	4	0	3	NA	NA	NA	NA	NA	NA	NA	NA	NA
NA	C22orf39,HIRA	7	7	0	no,no	UCEC=2; READ=1; STAD=1; BLCA=1; COAD=1; LUAD=1	4	0	3	NA	NA	NA	NA	NA	NA	NA	NA	NA
NA	TLK1	7	7	0	no	STAD=3; PRAD=2; READ=1; ESCA=1	5	1	2	NA	NA	NA	NA	NA	NA	NA	NA	NA
NA	UBE2D3	7	7	0	no	UCEC=3; READ=1; CESC=1; KIRC=1; COAD=1	3	3	4	NA	NA	NA	NA	NA	NA	NA	NA	NA
NA	RAB2A	7	7	0	no	UCEC=3; READ=2; ESCA=1; STAD=1	4	2	3	NA	NA	NA	NA	NA	NA	NA	NA	NA
NA	APTX	7	7	0	no	UCEC=3; READ=1; KIRP=1; STAD=1; BLCA=1	2	2	4	NA	NA	NA	NA	NA	NA	NA	NA	NA
NA	DNAJA1	7	7	0	no	READ=2; UCEC=2; STAD=1; BLCA=1; BRCA=1	3	2	2	NA	NA	NA	NA	NA	NA	NA	NA	NA
NA	AC139530.2,SLC25A10	7	7	0	no,no	UCEC=4; READ=1; BLCA=1; BRCA=1	4	5	1	NA	NA	NA	NA	NA	NA	NA	NA	NA
NA	SNRNP70	7	7	0	no	STAD=2; READ=1; CESC=1; COAD=1; LUSC=1; HNSC=1	0	3	4	NA	NA	NA	NA	NA	NA	NA	NA	NA
NA	SUMO1	7	7	0	no	UCEC=3; READ=1; STAD=1; BLCA=1; LUAD=1	1	2	6	NA	NA	NA	NA	NA	NA	NA	NA	NA
NA	EIF4E	7	7	0	no	STAD=3; LUAD=2; READ=1; LUSC=1	2	1	4	NA	NA	NA	NA	NA	NA	NA	NA	NA
NA	ITFG2	7	7	0	no	BLCA=2; COAD=2; TGCT=1; OV=1; LUAD=1	4	2	1	NA	NA	NA	NA	NA	NA	NA	NA	NA
NA	POLD2	7	7	0	no	BRCA=2; TGCT=1; OV=1; LIHC=1; STAD=1; LUSC=1	3	4	2	NA	NA	NA	NA	NA	NA	NA	NA	NA
NA	SEPHS1	7	7	0	no	UCEC=3; ESCA=1; BLCA=1; LUAD=1; BRCA=1	3	2	2	NA	NA	NA	NA	NA	NA	NA	NA	NA
NA	PSMC3	7	7	0	no	UCEC=3; ESCA=1; STAD=1; HNSC=1; BRCA=1	5	2	1	NA	NA	NA	NA	NA	NA	NA	NA	NA
NA	TFDP1	7	7	0	no	HNSC=2; UCEC=2; ESCA=1; CESC=1; STAD=1	5	1	1	NA	NA	NA	NA	NA	NA	NA	NA	NA
NA	ACIN1	7	7	0	no	STAD=3; ESCA=1; LUAD=1; UCEC=1; BRCA=1	1	4	5	NA	NA	NA	NA	NA	NA	NA	NA	NA
NA	PAPOLA	7	7	0	no	STAD=2; LUSC=2; ESCA=1; COAD=1; LUAD=1	2	2	4	NA	NA	NA	NA	NA	NA	NA	NA	NA
NA	PPL	7	7	0	no	ESCA=2; CESC=1; STAD=1; BLCA=1; HNSC=1; BRCA=1	4	3	1	NA	NA	NA	NA	NA	NA	NA	NA	NA
NA	BRD7	7	7	0	no	UCEC=3; LIHC=2; ESCA=1; SARC=1	4	1	2	NA	NA	NA	NA	NA	NA	NA	NA	NA
NA	KIFC3	7	7	0	no	CESC=2; ESCA=1; BLCA=1; COAD=1; HNSC=1; LUAD=1	2	4	3	NA	NA	NA	NA	NA	NA	NA	NA	NA
NA	AL645922.1,CFB	7	7	0	no,no	UCEC=2; OV=1; STAD=1; BLCA=1; COAD=1; BRCA=1	3	6	0	NA	NA	NA	NA	NA	NA	NA	NA	NA
NA	U2AF2	7	7	0	no	LUSC=3; STAD=2; ESCA=1; PAAD=1	3	4	1	NA	NA	NA	NA	NA	NA	NA	NA	NA
NA	MST1L	7	7	0	no	LIHC=2; ESCA=1; STAD=1; BLCA=1; COAD=1; LUSC=1	1	6	2	NA	NA	NA	NA	NA	NA	NA	NA	NA
NA	NAV1	7	7	0	no	ESCA=2; LUSC=2; SARC=1; STAD=1; BRCA=1	3	2	6	NA	NA	NA	NA	NA	NA	NA	NA	NA
NA	MRPS15	7	7	0	no	COAD=2; LUAD=2; ESCA=1; STAD=1; BRCA=1	4	1	3	NA	NA	NA	NA	NA	NA	NA	NA	NA
NA	MACF1	7	7	0	no	UCEC=2; ESCA=1; CESC=1; STAD=1; COAD=1; LUSC=1	4	4	0	NA	NA	NA	NA	NA	NA	NA	NA	NA
NA	PTPRF	7	7	0	no	UCEC=2; ESCA=1; CESC=1; BLCA=1; LGG=1; LUAD=1	3	5	4	NA	NA	NA	NA	NA	NA	NA	NA	NA
NA	PDXK	7	7	0	no	CESC=2; UCEC=2; ESCA=1; STAD=1; COAD=1	3	3	4	NA	NA	NA	NA	NA	NA	NA	NA	NA
NA	HDAC10,MAPK12	7	7	0	no,no	UCEC=4; ESCA=1; HNSC=1; LUAD=1	6	2	3	NA	NA	NA	NA	NA	NA	NA	NA	NA
NA	SATB1,TBC1D5	7	7	0	no,no	STAD=3; LUAD=2; ESCA=1; SARC=1	1	6	3	NA	NA	NA	NA	NA	NA	NA	NA	NA
NA	ANKHD1,ANKHD1-EIF4EBP3	7	7	0	no,no	STAD=2; ESCA=1; KIRC=1; COAD=1; UCEC=1; BRCA=1	4	1	2	NA	NA	NA	NA	NA	NA	NA	NA	NA
NA	PTK7	7	7	0	no	CESC=2; ESCA=1; OV=1; BLCA=1; LUSC=1; LUAD=1	3	5	2	NA	NA	NA	NA	NA	NA	NA	NA	NA
NA	SENP6	7	7	0	no	STAD=3; UCEC=2; ESCA=1; BLCA=1	7	2	1	NA	NA	NA	NA	NA	NA	NA	NA	NA
NA	MICALL2	7	7	0	no	STAD=3; ESCA=1; COAD=1; LUSC=1; BRCA=1	2	2	5	NA	NA	NA	NA	NA	NA	NA	NA	NA
NA	FBXL6	7	7	0	no	STAD=2; UCEC=2; ESCA=1; BLCA=1; COAD=1	2	4	4	NA	NA	NA	NA	NA	NA	NA	NA	NA
NA	COL15A1	7	7	0	no	STAD=4; ESCA=1; COAD=1; LUSC=1	2	4	2	NA	NA	NA	NA	NA	NA	NA	NA	NA
NA	GBF1	7	7	0	no	ESCA=1; KIRC=1; STAD=1; LUSC=1; HNSC=1; LUAD=1; UCEC=1	5	2	0	NA	NA	NA	NA	NA	NA	NA	NA	NA
NA	SMC3	7	7	0	no	STAD=3; UCEC=2; ESCA=1; BLCA=1	5	1	1	NA	NA	NA	NA	NA	NA	NA	NA	NA
NA	NOC2L	7	7	0	no	UCEC=3; ESCA=1; CESC=1; COAD=1; LGG=1	5	2	1	NA	NA	NA	NA	NA	NA	NA	NA	NA
NA	ATP9A	7	7	0	no	STAD=2; ESCA=1; KIRC=1; BLCA=1; PRAD=1; BRCA=1	4	3	1	NA	NA	NA	NA	NA	NA	NA	NA	NA
NA	SEC61A1	7	7	0	no	STAD=3; UCEC=2; ESCA=1; HNSC=1	1	9	0	NA	NA	NA	NA	NA	NA	NA	NA	NA
NA	NUB1	7	7	0	no	LUSC=2; UCEC=2; ESCA=1; STAD=1; COAD=1	3	2	2	NA	NA	NA	NA	NA	NA	NA	NA	NA
NA	CPSF7	7	7	0	no	STAD=2; UCEC=2; PAAD=1; LUSC=1; HNSC=1	4	1	3	NA	NA	NA	NA	NA	NA	NA	NA	NA
NA	NDUFV1	7	7	0	no	LUSC=2; PAAD=1; HNSC=1; LGG=1; UCEC=1; BRCA=1	4	2	1	NA	NA	NA	NA	NA	NA	NA	NA	NA
NA	NPTN	7	7	0	no	STAD=2; PAAD=1; LUSC=1; HNSC=1; LUAD=1; UCEC=1	1	4	5	NA	NA	NA	NA	NA	NA	NA	NA	NA
NA	EIF5A	7	7	0	no	STAD=2; PAAD=1; HNSC=1; LUAD=1; UCEC=1; BRCA=1	0	11	0	NA	NA	NA	NA	NA	NA	NA	NA	NA
NA	GLMP	7	7	0	no	UCEC=3; OV=2; PAAD=1; LUAD=1	3	3	1	NA	NA	NA	NA	NA	NA	NA	NA	NA
NA	FCGR3A	7	7	0	no	COAD=2; PAAD=1; STAD=1; LUSC=1; LUAD=1; BRCA=1	4	0	4	NA	NA	NA	NA	NA	NA	NA	NA	NA
NA	STAT1	7	7	0	no	UCEC=2; PAAD=1; CESC=1; STAD=1; LUSC=1; LUAD=1	4	3	0	NA	NA	NA	NA	NA	NA	NA	NA	NA
NA	IMMT	7	7	0	no	STAD=2; UCEC=2; PAAD=1; KIRP=1; LUSC=1	5	2	0	NA	NA	NA	NA	NA	NA	NA	NA	NA
NA	SSR3	7	7	0	no	PAAD=1; CESC=1; BLCA=1; COAD=1; LUSC=1; LUAD=1; BRCA=1	6	1	4	NA	NA	NA	NA	NA	NA	NA	NA	NA
NA	GRK6	7	7	0	no	PAAD=1; KIRP=1; STAD=1; BLCA=1; COAD=1; HNSC=1; LUAD=1	2	4	1	NA	NA	NA	NA	NA	NA	NA	NA	NA
NA	AC008764.1,CHERP	7	7	0	no,no	PAAD=1; KIRP=1; CESC=1; STAD=1; COAD=1; LUSC=1; UCEC=1	3	4	3	NA	NA	NA	NA	NA	NA	NA	NA	NA
NA	UBE2J2	7	7	0	no	COAD=2; UCEC=2; PAAD=1; SARC=1; LGG=1	0	6	2	NA	NA	NA	NA	NA	NA	NA	NA	NA
NA	RTF2	7	7	0	no	LUSC=2; PAAD=1; OV=1; COAD=1; LUAD=1; UCEC=1	2	2	3	NA	NA	NA	NA	NA	NA	NA	NA	NA
NA	AL162231.3,GALT	7	7	0	no,no	LUSC=2; PAAD=1; OV=1; PRAD=1; UCEC=1; BRCA=1	5	2	1	NA	NA	NA	NA	NA	NA	NA	NA	NA
NA	TMPRSS4	7	7	0	no	UCEC=4; PAAD=1; CESC=1; LUSC=1	3	8	1	NA	NA	NA	NA	NA	NA	NA	NA	NA
NA	TTC14	7	7	0	no	PAAD=1; STAD=1; BLCA=1; COAD=1; LGG=1; LUAD=1; BRCA=1	2	5	0	NA	NA	NA	NA	NA	NA	NA	NA	NA
NA	DERL1	7	7	0	no	BLCA=2; SARC=1; STAD=1; COAD=1; LUAD=1; UCEC=1	4	2	3	NA	NA	NA	NA	NA	NA	NA	NA	NA
NA	IARS2	7	7	0	no	STAD=3; BRCA=2; SARC=1; LUAD=1	4	5	2	NA	NA	NA	NA	NA	NA	NA	NA	NA
NA	AC004754.1,FAM234A	7	7	0	no,no	UCEC=2; SARC=1; CESC=1; STAD=1; LUSC=1; LUAD=1	2	4	2	NA	NA	NA	NA	NA	NA	NA	NA	NA
NA	AC005520.1,ZNF410	7	7	0	no,no	BRCA=2; OV=1; CESC=1; LIHC=1; LUSC=1; UCEC=1	4	3	2	NA	NA	NA	NA	NA	NA	NA	NA	NA
NA	ERCC1	7	7	0	no	UCEC=3; OV=1; STAD=1; BLCA=1; LUAD=1	3	3	2	NA	NA	NA	NA	NA	NA	NA	NA	NA
NA	KDM1B	7	7	0	no	OV=2; CESC=1; KIRC=1; STAD=1; COAD=1; BRCA=1	5	3	1	NA	NA	NA	NA	NA	NA	NA	NA	NA
NA	CADPS2	7	7	0	no	UCEC=3; OV=1; COAD=1; LUAD=1; BRCA=1	6	0	2	NA	NA	NA	NA	NA	NA	NA	NA	NA
NA	GTF2E2	7	7	0	no	UCEC=4; OV=1; LUSC=1; BRCA=1	5	1	2	NA	NA	NA	NA	NA	NA	NA	NA	NA
NA	MCM4	7	7	0	no	STAD=2; COAD=2; UCEC=2; OV=1	4	5	0	NA	NA	NA	NA	NA	NA	NA	NA	NA
NA	EIF2S3	7	7	0	no	UCEC=4; OV=1; STAD=1; PRAD=1	6	1	0	NA	NA	NA	NA	NA	NA	NA	NA	NA
NA	ESYT1	7	7	0	no	STAD=2; OV=1; LUSC=1; HNSC=1; UCEC=1; BRCA=1	6	1	1	NA	NA	NA	NA	NA	NA	NA	NA	NA
NA	ARMC8	7	7	0	no	STAD=2; LUSC=2; OV=1; BLCA=1; LUAD=1	5	3	0	NA	NA	NA	NA	NA	NA	NA	NA	NA
NA	EPRS	7	7	0	no	KIRP=1; CESC=1; BLCA=1; PRAD=1; LUAD=1; UCEC=1; BRCA=1	2	3	3	NA	NA	NA	NA	NA	NA	NA	NA	NA
NA	ZFAND2B	7	7	0	no	UCEC=2; KIRP=1; CESC=1; KIRC=1; LIHC=1; BLCA=1	3	4	0	NA	NA	NA	NA	NA	NA	NA	NA	NA
NA	RPL29	7	7	0	no	CESC=2; STAD=2; UCEC=2; KIRP=1	1	5	2	NA	NA	NA	NA	NA	NA	NA	NA	NA
NA	XPO5	7	7	0	no	STAD=4; UCEC=2; KIRP=1	5	1	1	NA	NA	NA	NA	NA	NA	NA	NA	NA
NA	ARHGDIA	7	7	0	no	UCEC=2; KIRP=1; LIHC=1; STAD=1; BLCA=1; LGG=1	1	4	2	NA	NA	NA	NA	NA	NA	NA	NA	NA
NA	HPN	7	7	0	no	KIRP=2; LIHC=2; UCEC=2; KIRC=1	1	4	2	NA	NA	NA	NA	NA	NA	NA	NA	NA
NA	ASS1	7	7	0	no	UCEC=3; STAD=2; KIRP=1; LUAD=1	6	1	2	NA	NA	NA	NA	NA	NA	NA	NA	NA
NA	CTSC	7	7	0	no	KIRP=2; BLCA=1; COAD=1; HNSC=1; UCEC=1; BRCA=1	3	3	1	NA	NA	NA	NA	NA	NA	NA	NA	NA
NA	AL133352.1,NDUFB8	7	7	0	no,no	COAD=2; UCEC=2; CESC=1; BLCA=1; LUAD=1	4	4	0	NA	NA	NA	NA	NA	NA	NA	NA	NA
NA	CDC123	7	7	0	no	CESC=3; UCEC=2; KIRC=1; COAD=1	5	1	2	NA	NA	NA	NA	NA	NA	NA	NA	NA
NA	TMEM106C	7	7	0	no	STAD=2; CESC=1; LIHC=1; BLCA=1; COAD=1; LUAD=1	8	3	0	NA	NA	NA	NA	NA	NA	NA	NA	NA
NA	AC034102.2,PA2G4	7	7	0	no,no	HNSC=2; CESC=1; LIHC=1; STAD=1; LGG=1; UCEC=1	3	2	2	NA	NA	NA	NA	NA	NA	NA	NA	NA
NA	NUP85	7	7	0	no	BLCA=3; UCEC=2; CESC=1; HNSC=1	3	3	4	NA	NA	NA	NA	NA	NA	NA	NA	NA
NA	GPR108	7	7	0	no	UCEC=3; CESC=1; STAD=1; LUSC=1; HNSC=1	1	5	2	NA	NA	NA	NA	NA	NA	NA	NA	NA
NA	CYB5R1	7	7	0	no	UCEC=2; CESC=1; LIHC=1; BLCA=1; LUSC=1; HNSC=1	6	1	1	NA	NA	NA	NA	NA	NA	NA	NA	NA
NA	DDX27	7	7	0	no	COAD=2; UCEC=2; CESC=1; STAD=1; LUSC=1	4	2	2	NA	NA	NA	NA	NA	NA	NA	NA	NA
NA	DOP1B	7	7	0	no	BRCA=3; STAD=2; CESC=1; LUAD=1	4	3	0	NA	NA	NA	NA	NA	NA	NA	NA	NA
NA	NGLY1	7	7	0	no	STAD=4; CESC=1; BLCA=1; UCEC=1	0	4	3	NA	NA	NA	NA	NA	NA	NA	NA	NA
NA	ITPR1	7	7	0	no	BRCA=3; CESC=1; STAD=1; LUAD=1; UCEC=1	6	0	3	NA	NA	NA	NA	NA	NA	NA	NA	NA
NA	SCEL	7	7	0	no	STAD=2; HNSC=2; CESC=1; LUAD=1; UCEC=1	6	3	1	NA	NA	NA	NA	NA	NA	NA	NA	NA
NA	MRPL33	7	7	0	no	UCEC=2; CESC=1; STAD=1; BLCA=1; COAD=1; BRCA=1	1	2	7	NA	NA	NA	NA	NA	NA	NA	NA	NA
NA	NAPRT	7	7	0	no	COAD=2; HNSC=2; CESC=1; LIHC=1; UCEC=1	2	3	4	NA	NA	NA	NA	NA	NA	NA	NA	NA
NA	SERPINB3	7	7	0	no	CESC=2; LUSC=2; LUAD=2; BLCA=1	1	10	6	NA	NA	NA	NA	NA	NA	NA	NA	NA
NA	DNAJC8	7	7	0	no	UCEC=4; CESC=1; THCA=1; BRCA=1	3	4	2	NA	NA	NA	NA	NA	NA	NA	NA	NA
NA	PPP1R16A	7	7	0	no	STAD=4; CESC=1; UCEC=1; BRCA=1	0	9	1	NA	NA	NA	NA	NA	NA	NA	NA	NA
NA	YIF1A	7	7	0	no	STAD=2; UCEC=2; CESC=1; HNSC=1; LGG=1	2	3	3	NA	NA	NA	NA	NA	NA	NA	NA	NA
NA	TM9SF2	7	7	0	no	LUAD=2; CESC=1; KIRC=1; STAD=1; COAD=1; HNSC=1	5	1	2	NA	NA	NA	NA	NA	NA	NA	NA	NA
NA	SLIRP	7	7	0	no	STAD=3; CESC=1; COAD=1; LGG=1; BRCA=1	2	4	2	NA	NA	NA	NA	NA	NA	NA	NA	NA
NA	NOP16	7	7	0	no	UCEC=3; COAD=2; CESC=1; LUAD=1	5	1	1	NA	NA	NA	NA	NA	NA	NA	NA	NA
NA	PDAP1	7	7	0	no	UCEC=3; COAD=2; CESC=1; LIHC=1	3	3	3	NA	NA	NA	NA	NA	NA	NA	NA	NA
NA	PARP1	7	7	0	no	LUSC=3; UCEC=2; LIHC=1; BLCA=1	4	0	3	NA	NA	NA	NA	NA	NA	NA	NA	NA
NA	DNAJC7	7	7	0	no	UCEC=4; LIHC=1; BLCA=1; BRCA=1	4	0	4	NA	NA	NA	NA	NA	NA	NA	NA	NA
NA	ATP5F1C	7	7	0	no	UCEC=4; STAD=1; COAD=1; LUSC=1	4	3	0	NA	NA	NA	NA	NA	NA	NA	NA	NA
NA	PLEKHA7	7	7	0	no	STAD=4; BLCA=1; LUAD=1; BRCA=1	3	1	6	NA	NA	NA	NA	NA	NA	NA	NA	NA
NA	UBE3A	7	7	0	no	STAD=2; LUSC=2; COAD=1; HNSC=1; BRCA=1	5	5	4	NA	NA	NA	NA	NA	NA	NA	NA	NA
NA	PDIA3	7	7	0	no	UCEC=6; STAD=1	3	0	4	NA	NA	NA	NA	NA	NA	NA	NA	NA
NA	ABCD3	7	7	0	no	STAD=3; COAD=3; UCEC=1	0	7	0	NA	NA	NA	NA	NA	NA	NA	NA	NA
NA	AC005943.1,UQCR11	7	7	0	no,no	UCEC=3; STAD=2; BLCA=1; LUSC=1	4	2	1	NA	NA	NA	NA	NA	NA	NA	NA	NA
NA	MCM3AP	7	7	0	no	BRCA=3; UCEC=2; STAD=1; BLCA=1	4	1	4	NA	NA	NA	NA	NA	NA	NA	NA	NA
NA	UXS1	7	7	0	no	UCEC=3; STAD=1; COAD=1; LGG=1; BRCA=1	2	4	2	NA	NA	NA	NA	NA	NA	NA	NA	NA
NA	RNF145	7	7	0	no	UCEC=4; STAD=1; COAD=1; LUSC=1	5	3	0	NA	NA	NA	NA	NA	NA	NA	NA	NA
NA	AHRR,PDCD6	7	7	0	no,no	LUAD=2; STAD=1; BLCA=1; COAD=1; LGG=1; UCEC=1	1	3	5	NA	NA	NA	NA	NA	NA	NA	NA	NA
NA	PRRC2A	7	7	0	no	STAD=2; UCEC=2; BLCA=1; LGG=1; BRCA=1	4	3	5	NA	NA	NA	NA	NA	NA	NA	NA	NA
NA	UBE3C	7	7	0	no	LUAD=3; STAD=2; UCEC=1; BRCA=1	6	0	4	NA	NA	NA	NA	NA	NA	NA	NA	NA
NA	SARAF	7	7	0	no	STAD=3; UCEC=3; COAD=1	3	2	2	NA	NA	NA	NA	NA	NA	NA	NA	NA
NA	CD81	7	7	0	no	UCEC=3; STAD=2; LUAD=1; BRCA=1	1	3	5	NA	NA	NA	NA	NA	NA	NA	NA	NA
NA	RELA	7	7	0	no	STAD=1; BLCA=1; COAD=1; LUSC=1; HNSC=1; UCEC=1; BRCA=1	2	5	2	NA	NA	NA	NA	NA	NA	NA	NA	NA
NA	PCID2	7	7	0	no	UCEC=5; STAD=1; LGG=1	4	1	2	NA	NA	NA	NA	NA	NA	NA	NA	NA
NA	PPOX	7	7	0	no	STAD=3; UCEC=2; PRAD=1; HNSC=1	1	9	0	NA	NA	NA	NA	NA	NA	NA	NA	NA
NA	AKR1A1	7	7	0	no	UCEC=3; BLCA=2; STAD=1; BRCA=1	3	3	2	NA	NA	NA	NA	NA	NA	NA	NA	NA
NA	MYBL2	7	7	0	no	STAD=3; UCEC=2; BLCA=1; COAD=1	0	5	3	NA	NA	NA	NA	NA	NA	NA	NA	NA
NA	UGT1A1,UGT1A10,UGT1A3,UGT1A4,UGT1A5,UGT1A6,UGT1A7,UGT1A8,UGT1A9	7	7	0	no,no,no,no,no,no,no,no,no	LUAD=3; STAD=2; BLCA=2	5	2	6	NA	NA	NA	NA	NA	NA	NA	NA	NA
NA	RPS7	7	7	0	no	UCEC=3; STAD=1; BLCA=1; LUAD=1; BRCA=1	1	4	5	NA	NA	NA	NA	NA	NA	NA	NA	NA
NA	CTNNA1	7	7	0	no	BLCA=2; UCEC=2; STAD=1; COAD=1; LUSC=1	4	4	1	NA	NA	NA	NA	NA	NA	NA	NA	NA
NA	SLC30A5	7	7	0	no	STAD=2; UCEC=2; COAD=1; LUSC=1; BRCA=1	2	2	6	NA	NA	NA	NA	NA	NA	NA	NA	NA
NA	FOXM1	7	7	0	no	STAD=3; BLCA=1; HNSC=1; UCEC=1; BRCA=1	4	2	3	NA	NA	NA	NA	NA	NA	NA	NA	NA
NA	DARS	7	7	0	no	UCEC=3; STAD=1; COAD=1; HNSC=1; BRCA=1	6	1	1	NA	NA	NA	NA	NA	NA	NA	NA	NA
NA	IFT52	7	7	0	no	UCEC=2; STAD=1; LUSC=1; HNSC=1; LGG=1; BRCA=1	6	0	1	NA	NA	NA	NA	NA	NA	NA	NA	NA
NA	CRELD2	7	7	0	no	LUAD=2; UCEC=2; STAD=1; THCA=1; HNSC=1	1	5	3	NA	NA	NA	NA	NA	NA	NA	NA	NA
NA	AL132989.1,PSMA3	7	7	0	no,no	STAD=2; BLCA=1; COAD=1; LUSC=1; LUAD=1; BRCA=1	7	1	2	NA	NA	NA	NA	NA	NA	NA	NA	NA
NA	YWHAB	7	7	0	no	UCEC=2; STAD=1; BLCA=1; HNSC=1; LGG=1; BRCA=1	2	4	1	NA	NA	NA	NA	NA	NA	NA	NA	NA
NA	INTS7	7	7	0	no	STAD=3; BLCA=1; HNSC=1; LUAD=1; BRCA=1	6	0	2	NA	NA	NA	NA	NA	NA	NA	NA	NA
NA	PHGDH	7	7	0	no	UCEC=3; BLCA=2; PRAD=1; LUAD=1	3	6	5	NA	NA	NA	NA	NA	NA	NA	NA	NA
NA	ZBTB48	7	7	0	no	UCEC=3; BLCA=2; LUSC=1; HNSC=1	3	2	2	NA	NA	NA	NA	NA	NA	NA	NA	NA
NA	ATXN10	7	7	0	no	COAD=2; UCEC=2; BLCA=1; PRAD=1; LGG=1	4	0	4	NA	NA	NA	NA	NA	NA	NA	NA	NA
NA	AC073283.3,CALM2	7	7	0	no,no	BLCA=2; COAD=2; LUSC=2; BRCA=1	4	3	0	NA	NA	NA	NA	NA	NA	NA	NA	NA
NA	PILRB,STAG3L5P-PVRIG2P-PILRB	7	7	0	no,no	UCEC=4; BLCA=1; HNSC=1; BRCA=1	2	5	0	NA	NA	NA	NA	NA	NA	NA	NA	NA
NA	SYNGR2	7	7	0	no	BRCA=2; BLCA=1; COAD=1; LUSC=1; HNSC=1; UCEC=1	0	8	2	NA	NA	NA	NA	NA	NA	NA	NA	NA
NA	NPDC1	7	7	0	no	UCEC=5; COAD=1; LGG=1	2	6	0	NA	NA	NA	NA	NA	NA	NA	NA	NA
NA	RPL41	7	7	0	no	COAD=2; UCEC=2; LUSC=1; LUAD=1; BRCA=1	3	7	5	NA	NA	NA	NA	NA	NA	NA	NA	NA
NA	PRKRIP1	7	7	0	no	UCEC=2; COAD=1; LUSC=1; HNSC=1; LGG=1; LUAD=1	4	1	3	NA	NA	NA	NA	NA	NA	NA	NA	NA
NA	ST13	7	7	0	no	UCEC=4; COAD=1; LGG=1; BRCA=1	5	1	3	NA	NA	NA	NA	NA	NA	NA	NA	NA
NA	GNB2	7	7	0	no	UCEC=4; BRCA=2; PRAD=1	1	3	5	NA	NA	NA	NA	NA	NA	NA	NA	NA
NA	TG	7	7	0	no	THCA=6; UCEC=1	2	7	2	NA	NA	NA	NA	NA	NA	NA	NA	NA
NA	KIAA1217	7	7	0	no	BRCA=4; UCEC=2; LUSC=1	1	4	4	NA	NA	NA	NA	NA	NA	NA	NA	NA
NBN	NBN	7	7	0	yes	STAD=3; READ=2; ESCA=1; BRCA=1	2	3	2		NHL, glioma, medulloblastoma, rhabdomyosarcoma	Nijmegen breakage syndrome	L, E, M, O	Rec	TSG	Mis, N, F
NCOR1	NCOR1	7	7	0	yes	ESCA=1; PAAD=1; CESC=1; BLCA=1; LGG=1; LUAD=1; UCEC=1	7	3	2	breast			E	Rec	TSG	Mis, F, N, O		Ulnar-mammary syndrome
PICALM	PICALM	7	7	0	yes	READ=1; STAD=1; PRAD=1; LUSC=1; HNSC=1; LUAD=1; UCEC=1	6	1	1	T-ALL, AML			L	Dom	fusion	T	MLLT10, KMT2A
PSIP1	PSIP1	7	7	0	yes	CESC=2; READ=1; STAD=1; BLCA=1; LUSC=1; UCEC=1	2	5	0	AML			L	Dom	oncogene, fusion	T	NUP98
RALGDS	AL162417.1,RALGDS	7	7	0	no,yes	UCEC=2; SKCM=1; STAD=1; COAD=1; HNSC=1; BRCA=1	0	4	3	PMBL, Hodgkin lymphoma,			L	Dom	fusion	T	CIITA
SDHAF2	AP003108.2,SDHAF2	7	7	0	no,yes	STAD=2; READ=1; ESCA=1; OV=1; CESC=1; HNSC=1	1	5	3		paraganglioma	familial paraganglioma	M	Rec	TSG	M
SETDB1	SETDB1	7	7	0	yes	UCEC=3; KIRP=1; STAD=1; BLCA=1; COAD=1	8	1	0	malignant mesothelioma			E		oncogene	F, Mis
SF3B1	SF3B1	7	7	0	yes	STAD=2; BRCA=2; PAAD=1; BLCA=1; LUSC=1	0	5	3	myelodysplastic syndrome			L	Dom	oncogene	Mis
TNFRSF14	TNFRSF14	7	7	0	yes	UCEC=2; SKCM=1; SARC=1; KIRP=1; CESC=1; STAD=1	1	6	4	follicular lymphoma			L	Rec	TSG	Mis, N, F
TRIM27	TRIM27	7	7	0	yes	UCEC=3; PRAD=1; LUSC=1; HNSC=1; LUAD=1	9	1	1	papillary thyroid			E	Dom	oncogene, fusion	T	RET
XPO1	XPO1	7	7	0	yes	UCEC=3; KIRC=1; STAD=1; BLCA=1; COAD=1	8	2	1	CLL			L	Dom	oncogene	Mis
ARAF	ARAF	7	6	1	yes	BRCA=3; SCLC=1; BLCA=1; LUAD=1; UCEC=1	3	2	3	cholangiocarcinoma, lung adenocarcinoma, Langerhans cell histiocytosis			E, L		oncogene	Mis
NA	ARHGEF7	7	6	1	no	SCLC=1; DLBC=1; ESCA=1; BLCA=1; LGG=1; LUAD=1; UCEC=1	3	1	3	NA	NA	NA	NA	NA	NA	NA	NA	NA
NA	RNASEH2B	7	6	1	no	STAD=2; SCLC=1; PAAD=1; SARC=1; BLCA=1; COAD=1	2	3	3	NA	NA	NA	NA	NA	NA	NA	NA	NA
NA	TCF25	7	6	1	no	STAD=3; UCEC=2; SCLC=1; PRAD=1	3	6	0	NA	NA	NA	NA	NA	NA	NA	NA	NA
NA	PGS1	7	6	1	no	BLCA=2; SCLC=1; COAD=1; LUSC=1; LUAD=1; UCEC=1	4	3	4	NA	NA	NA	NA	NA	NA	NA	NA	NA
NA	OGFOD3	7	6	1	no	BRCA=2; SCLC=1; SKCM=1; PAAD=1; STAD=1; PRAD=1	3	2	3	NA	NA	NA	NA	NA	NA	NA	NA	NA
NA	SHKBP1	7	6	1	no	READ=2; SCLC=1; CESC=1; BLCA=1; LUSC=1; LUAD=1	3	4	0	NA	NA	NA	NA	NA	NA	NA	NA	NA
NA	RER1	7	6	1	no	BLCA=2; SCLC=1; STAD=1; HNSC=1; UCEC=1; BRCA=1	4	2	2	NA	NA	NA	NA	NA	NA	NA	NA	NA
NA	LSS	7	6	1	no	SCLC=1; CESC=2; LUSC=2; STAD=1; UCEC=1	1	1	8	NA	NA	NA	NA	NA	NA	NA	NA	NA
NA	RAB3GAP1	7	6	1	no	SCLC=1; ACC=1; KIRC=1; LIHC=1; STAD=1; PRAD=1; UCEC=1	1	3	3	NA	NA	NA	NA	NA	NA	NA	NA	NA
NA	ANKRD36C	7	6	1	no	STAD=3; SCLC=1; ESCA=1; CESC=1; LUSC=1	4	6	5	NA	NA	NA	NA	NA	NA	NA	NA	NA
NA	DNAJC13	7	6	1	no	LUAD=3; STAD=2; SCLC=1; COAD=1	6	0	2	NA	NA	NA	NA	NA	NA	NA	NA	NA
NA	FLNB	7	6	1	no	SCLC=1; READ=1; CESC=1; STAD=1; BLCA=1; UCEC=1; BRCA=1	3	2	4	NA	NA	NA	NA	NA	NA	NA	NA	NA
NA	THUMPD3	7	6	1	no	STAD=3; SCLC=1; HNSC=1; LUAD=1; BRCA=1	3	2	2	NA	NA	NA	NA	NA	NA	NA	NA	NA
NA	NSUN2	7	6	1	no	STAD=2; SCLC=1; COAD=1; LUSC=1; HNSC=1; BRCA=1	3	2	2	NA	NA	NA	NA	NA	NA	NA	NA	NA
NA	TBCA	7	6	1	no	UCEC=3; SCLC=1; CESC=1; COAD=1; BRCA=1	0	6	2	NA	NA	NA	NA	NA	NA	NA	NA	NA
NA	NUP205	7	6	1	no	LUAD=2; SCLC=1; SKCM=1; OV=1; COAD=1; HNSC=1	6	0	2	NA	NA	NA	NA	NA	NA	NA	NA	NA
NA	COA1	7	6	1	no	UCEC=2; SCLC=1; UCS=1; COAD=1; LUAD=1; BRCA=1	2	2	3	NA	NA	NA	NA	NA	NA	NA	NA	NA
NA	EIF3H	7	6	1	no	COAD=2; UCEC=2; SCLC=1; OV=1; HNSC=1	5	2	2	NA	NA	NA	NA	NA	NA	NA	NA	NA
NA	TATDN1	7	6	1	no	SCLC=1; GBM=1; READ=1; STAD=1; COAD=1; LUAD=1; BRCA=1	4	1	2	NA	NA	NA	NA	NA	NA	NA	NA	NA
NA	MROH1	7	6	1	no	STAD=2; SCLC=1; ESCA=1; LUSC=1; HNSC=1; BRCA=1	6	1	1	NA	NA	NA	NA	NA	NA	NA	NA	NA
NA	APOO	7	6	1	no	UCEC=2; SCLC=1; CESC=1; LIHC=1; BLCA=1; BRCA=1	3	1	4	NA	NA	NA	NA	NA	NA	NA	NA	NA
NA	DMD	7	6	1	no	STAD=3; SCLC=1; TGCT=1; BLCA=1; UCEC=1	3	0	4	NA	NA	NA	NA	NA	NA	NA	NA	NA
NA	ATG4D	7	6	1	no	OSCC=1; SKCM=1; CESC=1; STAD=1; COAD=1; UCEC=1; BRCA=1	4	1	2	NA	NA	NA	NA	NA	NA	NA	NA	NA
NA	LDLR	7	6	1	no	STAD=2; OSCC=1; ESCA=1; BLCA=1; COAD=1; BRCA=1	2	5	3	NA	NA	NA	NA	NA	NA	NA	NA	NA
NA	SBNO2	7	6	1	no	UCEC=2; OSCC=1; KIRC=1; STAD=1; COAD=1; LGG=1	4	2	2	NA	NA	NA	NA	NA	NA	NA	NA	NA
NA	EIF3I	7	6	1	no	OSCC=1; GBM=1; PAAD=1; LIHC=1; STAD=1; UCEC=1; BRCA=1	4	2	1	NA	NA	NA	NA	NA	NA	NA	NA	NA
NA	ODC1	7	6	1	no	UCEC=3; OSCC=1; READ=1; CESC=1; LGG=1	4	3	1	NA	NA	NA	NA	NA	NA	NA	NA	NA
NA	ARIH2	7	6	1	no	STAD=4; OSCC=1; LUAD=1; UCEC=1	4	2	2	NA	NA	NA	NA	NA	NA	NA	NA	NA
NA	GOLGA2	7	6	1	no	STAD=2; BLCA=2; OSCC=1; SKCM=1; LUSC=1	3	4	3	NA	NA	NA	NA	NA	NA	NA	NA	NA
NA	CMSS1	7	5	2	no	SCLC=2; BLCA=1; LUSC=1; LUAD=1; UCEC=1; BRCA=1	0	3	4	NA	NA	NA	NA	NA	NA	NA	NA	NA
KMT2C	KMT2C	7	4	3	yes	OSCC=3; CESC=1; STAD=1; UCEC=1; BRCA=1	7	1	0	medulloblastoma			O	Rec	TSG	N
NA	ANKRD36	7	4	3	no	OSCC=1; SCLC=2; BRCA=2; STAD=1; COAD=1	9	5	1	NA	NA	NA	NA	NA	NA	NA	NA	NA
AKT1	AKT1	6	6	0	yes	UCEC=3; STAD=2; BRCA=1	1	4	1	breast, colorectal, ovarian, NSCLC			E	Dom	oncogene	Mis
ARHGEF12	ARHGEF12	6	6	0	yes	STAD=3; HNSC=2; UCEC=1	2	4	0	AML			L	Dom	TSG, fusion	T	KMT2A
ARID1B	ARID1B	6	6	0	yes	UCS=1; STAD=1; COAD=1; HNSC=1; UCEC=1; BRCA=1	1	3	2	breast, hepatocellular carcinoma, clear cell ovarian carcinoma			E	Rec	TSG	Mis, F, N, O
BCR	BCR	6	6	0	yes	UCEC=3; HNSC=1; LGG=1; LUAD=1	1	4	2	CML, ALL, AML			L	Dom	fusion	T	ABL1, FGFR1, JAK2
CDH1	CDH1	6	6	0	yes	BRCA=3; BLCA=1; LUAD=1; UCEC=1	2	3	3	lobular breast, gastric	gastric	familial gastric carcinoma	E	Rec	TSG	Mis, N, F, S
EIF1AX	EIF1AX	6	6	0	yes	COAD=2; UCEC=2; KIRP=1; LUAD=1	5	2	0	uveal melanoma, thyroid cancer (PDTC and ATC), low grade serous ovarian cancer			E			Mis, S
ESR1	ESR1	6	6	0	yes	UCEC=3; BRCA=2; LUAD=1	0	5	4	breast			E	Dom	oncogene, TSG, fusion	Mis
GMPS	GMPS	6	6	0	yes	CESC=2; UCEC=2; LUSC=1; BRCA=1	5	1	0	AML			L	Dom	fusion	T	KMT2A
HLA-A	DDX39BP1,HLA-A,HLA-H,HLA-K,HLA-T	6	6	0	no,yes,no,no,no	LUSC=2; STAD=1; BLCA=1; HNSC=1; UCEC=1	5	2	0	Spitzoid tumour			E	Dom	fusion	T	ROS1	Carbamazepine-induced hypersensitivity syndrome
KDM6A	KDM6A	6	6	0	yes	HNSC=2; CESC=1; BLCA=1; PRAD=1; UCEC=1	4	2	0	renal cell carcinoma, bladder carcinoma, oesophageal SCC, MM, medulloblastoma, T-ALL, other tumour types			E, L	Rec	oncogene, TSG	D, N, F, S		Kabuki syndrome
LSM14A	LSM14A	6	6	0	yes	LGG=2; READ=1; ESCA=1; PRAD=1; UCEC=1	2	4	2	Spitzoid tumour			E	Dom	fusion	T	BRAF
MECOM	MECOM	6	6	0	yes	UCEC=2; OV=1; STAD=1; BLCA=1; COAD=1	3	2	2	AML, CML, MDS			L	Dom	oncogene, fusion	T	RUNX1, ETV6, PRDM16, RPN1
MLH1	MLH1	6	6	0	yes	BRCA=2; ACC=1; GBM=1; HNSC=1; UCEC=1	7	1	1	colorectal, endometrial, ovarian, CNS tumours	colorectal, endometrial, ovarian, CNS	hereditary non-polyposis colorectal cancer, Turcot syndrome	E, O	Rec	TSG	D, Mis, N, F, S
MLLT10	MLLT10	6	6	0	yes	STAD=2; SARC=1; BLCA=1; LUSC=1; LUAD=1	5	1	0	AL			L	Dom	oncogene, fusion	T	KMT2A, PICALM, CDK6
MSI2	MSI2	6	6	0	yes	SKCM=1; PAAD=1; CESC=1; BLCA=1; LUAD=1; BRCA=1	3	3	0	CML			L	Dom	oncogene, fusion	T	HOXA9
MUC1	AL713999.1,MUC1	6	6	0	no,yes	STAD=2; BLCA=2; ESCA=1; UCEC=1	3	3	1	B-NHL			L	Dom	fusion	T	IGH
MYH11	MYH11	6	6	0	yes	STAD=4; READ=1; UCEC=1	2	12	2	AML			L	Dom	fusion	T	CBFB
NA	DHRS3	6	6	0	no	UCEC=3; STAD=2; OV=1	4	2	2	NA	NA	NA	NA	NA	NA	NA	NA	NA
NA	SRSF11	6	6	0	no	UCEC=2; OV=1; KIRC=1; STAD=1; LUSC=1	2	3	1	NA	NA	NA	NA	NA	NA	NA	NA	NA
NA	GLB1	6	6	0	no	STAD=2; LUAD=2; HCC=1; OV=1; UCEC=1	5	2	2	NA	NA	NA	NA	NA	NA	NA	NA	NA
NA	PRPF3	6	6	0	no	LUSC=2; CHOL=1; PAAD=1; COAD=1; HNSC=1	4	3	1	NA	NA	NA	NA	NA	NA	NA	NA	NA
NA	XRCC6	6	6	0	no	STAD=3; CHOL=1; READ=1; UCEC=1	2	5	2	NA	NA	NA	NA	NA	NA	NA	NA	NA
NA	CNPY3	6	6	0	no	UCEC=3; CHOL=1; LIHC=1; BLCA=1	1	4	2	NA	NA	NA	NA	NA	NA	NA	NA	NA
NA	RPLP0	6	6	0	no	DLBC=1; CESC=1; COAD=1; LUSC=1; LUAD=1; UCEC=1	2	5	0	NA	NA	NA	NA	NA	NA	NA	NA	NA
NA	LIMD2,STRADA	6	6	0	no,no	DLBC=2; SKCM=1; OV=1; THCA=1; UCEC=1	3	3	1	NA	NA	NA	NA	NA	NA	NA	NA	NA
NA	PTPRA	6	6	0	no	UCEC=2; DLBC=1; OV=1; COAD=1; LGG=1	5	2	0	NA	NA	NA	NA	NA	NA	NA	NA	NA
NA	TMF1	6	6	0	no	BLCA=2; CESC=1; COAD=1; LUSC=1; UCEC=1	6	2	0	NA	NA	NA	NA	NA	NA	NA	NA	NA
NA	IDO1	6	6	0	no	UCEC=3; DLBC=1; CESC=1; COAD=1	10	1	1	NA	NA	NA	NA	NA	NA	NA	NA	NA
NA	AL645728.2,ATAD3A,ATAD3B	6	6	0	no,no,no	UCS=1; CESC=1; STAD=1; COAD=1; HNSC=1; UCEC=1	2	2	2	NA	NA	NA	NA	NA	NA	NA	NA	NA
NA	PPP1CC	6	6	0	no	STAD=2; UCEC=2; CESC=1; HNSC=1	3	1	4	NA	NA	NA	NA	NA	NA	NA	NA	NA
NA	RTN4	6	6	0	no	BLCA=2; BRCA=2; UCS=1; STAD=1	5	3	0	NA	NA	NA	NA	NA	NA	NA	NA	NA
NA	REXO2	6	6	0	no	UCS=1; CESC=1; STAD=1; PRAD=1; LUSC=1; LUAD=1	2	3	3	NA	NA	NA	NA	NA	NA	NA	NA	NA
NA	AC018523.2,PSMA1	6	6	0	no,no	STAD=3; UCEC=2; UCS=1	1	4	1	NA	NA	NA	NA	NA	NA	NA	NA	NA
NA	LRP3	6	6	0	no	UCEC=3; UCS=1; KICH=1; OV=1	5	1	1	NA	NA	NA	NA	NA	NA	NA	NA	NA
NA	NBR1	6	6	0	no	STAD=3; MESO=1; BLCA=1; LUSC=1	2	4	1	NA	NA	NA	NA	NA	NA	NA	NA	NA
NA	OGDH	6	6	0	no	MESO=1; STAD=1; BLCA=1; COAD=1; HNSC=1; LUAD=1	7	0	3	NA	NA	NA	NA	NA	NA	NA	NA	NA
NA	RPLP1	6	6	0	no	UCEC=3; ACC=1; STAD=1; COAD=1	1	5	3	NA	NA	NA	NA	NA	NA	NA	NA	NA
NA	CUEDC1	6	6	0	no	BLCA=2; ACC=1; LUSC=1; LGG=1; BRCA=1	3	1	5	NA	NA	NA	NA	NA	NA	NA	NA	NA
NA	RPS5	6	6	0	no	UCEC=2; ACC=1; COAD=1; HNSC=1; LUAD=1	0	6	0	NA	NA	NA	NA	NA	NA	NA	NA	NA
NA	B4GALT3	6	6	0	no	BLCA=2; ACC=1; READ=1; STAD=1; BRCA=1	2	2	3	NA	NA	NA	NA	NA	NA	NA	NA	NA
NA	GTF3C3	6	6	0	no	UCEC=2; ACC=1; CESC=1; LGG=1; LUAD=1	5	2	0	NA	NA	NA	NA	NA	NA	NA	NA	NA
NA	AC026362.1,ARL6IP4	6	6	0	no,no	UCEC=3; CESC=1; STAD=1; LUSC=1	2	4	1	NA	NA	NA	NA	NA	NA	NA	NA	NA
NA	CORO1C	6	6	0	no	HNSC=2; UCEC=2; SKCM=1; BLCA=1	4	3	4	NA	NA	NA	NA	NA	NA	NA	NA	NA
NA	COMMD4	6	6	0	no	UCEC=2; SKCM=1; HNSC=1; LUAD=1; BRCA=1	3	2	2	NA	NA	NA	NA	NA	NA	NA	NA	NA
NA	RSL1D1	6	6	0	no	STAD=2; SKCM=1; COAD=1; UCEC=1; BRCA=1	2	3	3	NA	NA	NA	NA	NA	NA	NA	NA	NA
NA	KRT14,KRT16,KRT17	6	6	0	no,no,no	UCEC=3; HNSC=2; SKCM=1	3	4	0	NA	NA	NA	NA	NA	NA	NA	NA	NA
NA	COQ8B	6	6	0	no	LUAD=2; SKCM=1; SARC=1; HNSC=1; UCEC=1	2	4	1	NA	NA	NA	NA	NA	NA	NA	NA	NA
NA	TSEN34	6	6	0	no	SKCM=1; BLCA=1; COAD=1; LUSC=1; LGG=1; BRCA=1	1	4	2	NA	NA	NA	NA	NA	NA	NA	NA	NA
NA	CERS4	6	6	0	no	CESC=2; UCEC=2; SKCM=1; LUAD=1	2	4	1	NA	NA	NA	NA	NA	NA	NA	NA	NA
NA	MRPL9	6	6	0	no	SKCM=1; ESCA=1; CESC=1; LUAD=1; UCEC=1; BRCA=1	2	4	1	NA	NA	NA	NA	NA	NA	NA	NA	NA
NA	ECE1	6	6	0	no	UCEC=2; BRCA=2; SKCM=1; BLCA=1	0	3	3	NA	NA	NA	NA	NA	NA	NA	NA	NA
NA	TPD52L2	6	6	0	no	COAD=2; SKCM=1; PCPG=1; LUAD=1; UCEC=1	1	3	2	NA	NA	NA	NA	NA	NA	NA	NA	NA
NA	PRELID1	6	6	0	no	CESC=2; UCEC=2; SKCM=1; PRAD=1	0	6	3	NA	NA	NA	NA	NA	NA	NA	NA	NA
NA	NAMPT	6	6	0	no	STAD=3; SKCM=1; READ=1; OV=1	3	2	2	NA	NA	NA	NA	NA	NA	NA	NA	NA
NA	AAAS	6	6	0	no	UCEC=4; SKCM=1; LUSC=1	2	0	5	NA	NA	NA	NA	NA	NA	NA	NA	NA
NA	ANPEP	6	6	0	no	SKCM=1; PAAD=1; STAD=1; COAD=1; UCEC=1; BRCA=1	5	4	1	NA	NA	NA	NA	NA	NA	NA	NA	NA
NA	MOV10	6	6	0	no	CESC=2; SKCM=1; READ=1; HNSC=1; LGG=1	5	0	2	NA	NA	NA	NA	NA	NA	NA	NA	NA
NA	ENTPD6	6	6	0	no	SKCM=1; OV=1; LIHC=1; BLCA=1; PRAD=1; UCEC=1	1	3	2	NA	NA	NA	NA	NA	NA	NA	NA	NA
NA	CTSA	6	6	0	no	UCEC=3; SKCM=1; STAD=1; HNSC=1	4	1	1	NA	NA	NA	NA	NA	NA	NA	NA	NA
NA	MEPCE	6	6	0	no	LUAD=2; UCEC=2; LIHC=1; STAD=1	1	6	1	NA	NA	NA	NA	NA	NA	NA	NA	NA
NA	POLR2B	6	6	0	no	SKCM=1; READ=1; ESCA=1; SARC=1; STAD=1; COAD=1	2	5	1	NA	NA	NA	NA	NA	NA	NA	NA	NA
NA	STYXL1	6	6	0	no	UCEC=2; SKCM=1; SARC=1; STAD=1; LGG=1	2	3	2	NA	NA	NA	NA	NA	NA	NA	NA	NA
NA	COPB1	6	6	0	no	THYM=1; KIRP=1; STAD=1; LUSC=1; UCEC=1; BRCA=1	3	1	3	NA	NA	NA	NA	NA	NA	NA	NA	NA
NA	AC009133.5,MAZ	6	6	0	no,no	THYM=1; ESCA=1; OV=1; COAD=1; HNSC=1; UCEC=1	0	4	3	NA	NA	NA	NA	NA	NA	NA	NA	NA
NA	CAPN2	6	6	0	no	UCEC=2; THYM=1; ESCA=1; COAD=1; LUAD=1	4	2	2	NA	NA	NA	NA	NA	NA	NA	NA	NA
NA	WAC	6	6	0	no	STAD=2; BRCA=2; GBM=1; UCEC=1	5	2	0	NA	NA	NA	NA	NA	NA	NA	NA	NA
NA	RCBTB2	6	6	0	no	GBM=2; PCPG=1; KIRP=1; KIRC=1; COAD=1	5	1	3	NA	NA	NA	NA	NA	NA	NA	NA	NA
NA	RTRAF	6	6	0	no	UCEC=3; GBM=1; LIHC=1; BLCA=1	3	1	2	NA	NA	NA	NA	NA	NA	NA	NA	NA
NA	XPO6	6	6	0	no	GBM=1; ESCA=1; OV=1; CESC=1; COAD=1; UCEC=1	4	0	2	NA	NA	NA	NA	NA	NA	NA	NA	NA
NA	TFAP4	6	6	0	no	LUSC=2; GBM=1; READ=1; STAD=1; BLCA=1	2	2	3	NA	NA	NA	NA	NA	NA	NA	NA	NA
NA	RNF126	6	6	0	no	LIHC=2; UCEC=2; GBM=1; ESCA=1	3	2	1	NA	NA	NA	NA	NA	NA	NA	NA	NA
NA	SAMM50	6	6	0	no	UCEC=3; GBM=1; ESCA=1; STAD=1	6	1	0	NA	NA	NA	NA	NA	NA	NA	NA	NA
NA	NDUFA10	6	6	0	no	UCEC=2; GBM=1; ESCA=1; CESC=1; STAD=1	2	0	6	NA	NA	NA	NA	NA	NA	NA	NA	NA
NA	ATRAID	6	6	0	no	UCEC=3; GBM=1; CESC=1; STAD=1	2	2	3	NA	NA	NA	NA	NA	NA	NA	NA	NA
NA	OGG1	6	6	0	no	GBM=1; PAAD=1; KIRC=1; BLCA=1; UCEC=1; BRCA=1	6	1	2	NA	NA	NA	NA	NA	NA	NA	NA	NA
NA	TRAF3IP2-AS1	6	6	0	no	GBM=2; LUSC=2; PCPG=1; BLCA=1	1	2	5	NA	NA	NA	NA	NA	NA	NA	NA	NA
NA	PON2	6	6	0	no	GBM=1; OV=1; CESC=1; COAD=1; HNSC=1; LGG=1	1	3	2	NA	NA	NA	NA	NA	NA	NA	NA	NA
NA	PLPP5	6	6	0	no	BLCA=2; GBM=1; COAD=1; LUSC=1; BRCA=1	1	2	4	NA	NA	NA	NA	NA	NA	NA	NA	NA
NA	AC068888.1	6	6	0	no	COAD=2; BRCA=2; STAD=1; LUAD=1	2	3	6	NA	NA	NA	NA	NA	NA	NA	NA	NA
NA	ALG5	6	6	0	no	UCEC=2; GBM=1; COAD=1; HNSC=1; BRCA=1	7	1	1	NA	NA	NA	NA	NA	NA	NA	NA	NA
NA	NARS	6	6	0	no	UCEC=3; GBM=1; COAD=1; BRCA=1	2	0	4	NA	NA	NA	NA	NA	NA	NA	NA	NA
NA	TMEM59	6	6	0	no	UCEC=3; CESC=2; GBM=1	3	3	4	NA	NA	NA	NA	NA	NA	NA	NA	NA
NA	DDAH2	6	6	0	no	UCEC=2; GBM=1; BLCA=1; THCA=1; LGG=1	6	1	0	NA	NA	NA	NA	NA	NA	NA	NA	NA
NA	AL139300.1,KLC1	6	6	0	no,no	UCEC=3; READ=1; STAD=1; BRCA=1	2	1	4	NA	NA	NA	NA	NA	NA	NA	NA	NA
NA	GPX2	6	6	0	no	LUSC=2; READ=1; PAAD=1; STAD=1; UCEC=1	1	4	2	NA	NA	NA	NA	NA	NA	NA	NA	NA
NA	TMEM62	6	6	0	no	BLCA=2; READ=1; COAD=1; LUSC=1; UCEC=1	2	1	6	NA	NA	NA	NA	NA	NA	NA	NA	NA
NA	AC093525.1,AC093525.2,ATP6V0C	6	6	0	no,no,no	BLCA=2; READ=1; STAD=1; COAD=1; UCEC=1	0	4	4	NA	NA	NA	NA	NA	NA	NA	NA	NA
NA	FAM168B	6	6	0	no	UCEC=2; BRCA=2; READ=1; STAD=1	0	1	5	NA	NA	NA	NA	NA	NA	NA	NA	NA
NA	PSMD14	6	6	0	no	UCEC=3; READ=1; CESC=1; BRCA=1	3	2	1	NA	NA	NA	NA	NA	NA	NA	NA	NA
NA	ITGA6	6	6	0	no	STAD=2; READ=1; COAD=1; HNSC=1; UCEC=1	1	4	1	NA	NA	NA	NA	NA	NA	NA	NA	NA
NA	EIF2A	6	6	0	no	COAD=2; READ=1; PAAD=1; BLCA=1; UCEC=1	2	3	1	NA	NA	NA	NA	NA	NA	NA	NA	NA
NA	TOP2B	6	6	0	no	UCEC=3; READ=1; COAD=1; LUAD=1	2	2	2	NA	NA	NA	NA	NA	NA	NA	NA	NA
NA	LARP7	6	6	0	no	READ=1; STAD=1; BLCA=1; THCA=1; LUSC=1; UCEC=1	2	3	2	NA	NA	NA	NA	NA	NA	NA	NA	NA
NA	COPS6	6	6	0	no	READ=1; CESC=1; STAD=1; COAD=1; HNSC=1; UCEC=1	3	5	2	NA	NA	NA	NA	NA	NA	NA	NA	NA
NA	KMT2E	6	6	0	no	STAD=3; READ=1; LUAD=1; BRCA=1	4	3	0	NA	NA	NA	NA	NA	NA	NA	NA	NA
NA	DNAJC10	6	6	0	no	STAD=3; UCEC=2; BRCA=1	5	3	0	NA	NA	NA	NA	NA	NA	NA	NA	NA
NA	AC068205.2,HSD17B12	6	6	0	no,no	LUSC=2; READ=1; OV=1; STAD=1; BLCA=1	2	4	2	NA	NA	NA	NA	NA	NA	NA	NA	NA
NA	NDUFB1	6	6	0	no	UCEC=3; BLCA=2; READ=1	1	0	6	NA	NA	NA	NA	NA	NA	NA	NA	NA
NA	AC068831.7,PRC1	6	6	0	no,no	STAD=2; READ=1; BLCA=1; LUSC=1; LGG=1	0	7	3	NA	NA	NA	NA	NA	NA	NA	NA	NA
NA	JUP	6	6	0	no	STAD=4; READ=1; BLCA=1	2	6	1	NA	NA	NA	NA	NA	NA	NA	NA	NA
NA	RPL36	6	6	0	no	UCEC=2; READ=1; OV=1; LIHC=1; STAD=1	0	1	6	NA	NA	NA	NA	NA	NA	NA	NA	NA
NA	ACSS1	6	6	0	no	STAD=3; READ=1; LUAD=1; UCEC=1	3	2	1	NA	NA	NA	NA	NA	NA	NA	NA	NA
NA	KPNA1	6	6	0	no	STAD=3; READ=1; LUSC=1; LUAD=1	2	3	1	NA	NA	NA	NA	NA	NA	NA	NA	NA
NA	UBA6	6	6	0	no	HNSC=2; STAD=1; COAD=1; LUSC=1; LUAD=1	4	0	2	NA	NA	NA	NA	NA	NA	NA	NA	NA
NA	XPO7	6	6	0	no	READ=1; STAD=1; PRAD=1; HNSC=1; UCEC=1; BRCA=1	3	2	2	NA	NA	NA	NA	NA	NA	NA	NA	NA
NA	RAB11A	6	6	0	no	HNSC=2; READ=1; STAD=1; COAD=1; LUSC=1	3	3	2	NA	NA	NA	NA	NA	NA	NA	NA	NA
NA	STAP2	6	6	0	no	READ=1; CESC=1; BLCA=1; COAD=1; PRAD=1; LUSC=1	4	1	2	NA	NA	NA	NA	NA	NA	NA	NA	NA
NA	FAAH	6	6	0	no	LUAD=2; READ=1; OV=1; STAD=1; LUSC=1	3	2	2	NA	NA	NA	NA	NA	NA	NA	NA	NA
NA	RPL15	6	6	0	no	COAD=2; READ=1; CESC=1; STAD=1; UCEC=1	0	6	2	NA	NA	NA	NA	NA	NA	NA	NA	NA
NA	AC069281.2,LRCH4	6	6	0	no,no	UCEC=2; READ=1; STAD=1; LUSC=1; LUAD=1	3	4	0	NA	NA	NA	NA	NA	NA	NA	NA	NA
NA	CTNNAL1	6	6	0	no	UCEC=5; READ=1	6	2	0	NA	NA	NA	NA	NA	NA	NA	NA	NA
NA	SCAMP2	6	6	0	no	LUAD=2; TGCT=1; CESC=1; STAD=1; UCEC=1	4	2	0	NA	NA	NA	NA	NA	NA	NA	NA	NA
NA	DECR2,NME4	6	6	0	no,no	UCEC=2; TGCT=1; COAD=1; LUAD=1; BRCA=1	9	1	0	NA	NA	NA	NA	NA	NA	NA	NA	NA
NA	FAM208B	6	6	0	no	BRCA=3; ESCA=1; STAD=1; LUSC=1	6	2	1	NA	NA	NA	NA	NA	NA	NA	NA	NA
NA	VCL	6	6	0	no	STAD=2; UCEC=2; ESCA=1; HNSC=1	2	3	4	NA	NA	NA	NA	NA	NA	NA	NA	NA
NA	AC138811.2,ARL6IP1	6	6	0	no,no	STAD=3; ESCA=1; CESC=1; LGG=1	3	3	0	NA	NA	NA	NA	NA	NA	NA	NA	NA
NA	USP10	6	6	0	no	UCEC=2; ESCA=1; STAD=1; COAD=1; LUSC=1	7	0	1	NA	NA	NA	NA	NA	NA	NA	NA	NA
NA	VPS53	6	6	0	no	STAD=2; COAD=2; ESCA=1; UCEC=1	3	2	2	NA	NA	NA	NA	NA	NA	NA	NA	NA
NA	TBC1D17	6	6	0	no	BLCA=2; LUAD=2; ESCA=1; UCEC=1	1	3	2	NA	NA	NA	NA	NA	NA	NA	NA	NA
NA	APH1A	6	6	0	no	ESCA=1; CESC=1; STAD=1; BLCA=1; HNSC=1; UCEC=1	2	4	1	NA	NA	NA	NA	NA	NA	NA	NA	NA
NA	MSTO1	6	6	0	no	STAD=2; ESCA=1; LUSC=1; HNSC=1; UCEC=1	3	2	1	NA	NA	NA	NA	NA	NA	NA	NA	NA
NA	MPZL1	6	6	0	no	ESCA=2; COAD=1; HNSC=1; UCEC=1; BRCA=1	0	5	1	NA	NA	NA	NA	NA	NA	NA	NA	NA
NA	UBR4	6	6	0	no	ESCA=1; OV=1; CESC=1; HNSC=1; LUAD=1; UCEC=1	2	1	5	NA	NA	NA	NA	NA	NA	NA	NA	NA
NA	USP33	6	6	0	no	UCEC=3; ESCA=1; STAD=1; COAD=1	5	1	0	NA	NA	NA	NA	NA	NA	NA	NA	NA
NA	ITPA	6	6	0	no	UCEC=2; ESCA=1; KIRC=1; LUSC=1; BRCA=1	6	1	4	NA	NA	NA	NA	NA	NA	NA	NA	NA
NA	SF3A1	6	6	0	no	LUSC=2; ESCA=1; COAD=1; HNSC=1; UCEC=1	1	1	4	NA	NA	NA	NA	NA	NA	NA	NA	NA
NA	CD2AP	6	6	0	no	STAD=4; BRCA=2	1	3	2	NA	NA	NA	NA	NA	NA	NA	NA	NA
NA	AC079594.2,IFT80	6	6	0	no,no	ESCA=2; KIRC=1; COAD=1; LUAD=1; UCEC=1	2	1	4	NA	NA	NA	NA	NA	NA	NA	NA	NA
NA	CASP6	6	6	0	no	UCEC=2; ESCA=1; KIRP=1; BLCA=1; HNSC=1	2	5	0	NA	NA	NA	NA	NA	NA	NA	NA	NA
NA	SCARB2	6	6	0	no	COAD=2; ESCA=1; STAD=1; UCEC=1; BRCA=1	2	3	3	NA	NA	NA	NA	NA	NA	NA	NA	NA
NA	PPARD	6	6	0	no	CESC=3; ESCA=1; HNSC=1; BRCA=1	4	1	2	NA	NA	NA	NA	NA	NA	NA	NA	NA
NA	INTS1	6	6	0	no	UCEC=2; ESCA=1; OV=1; BLCA=1; LUAD=1	2	4	3	NA	NA	NA	NA	NA	NA	NA	NA	NA
NA	POM121	6	6	0	no	LUSC=3; ESCA=1; STAD=1; COAD=1	5	1	0	NA	NA	NA	NA	NA	NA	NA	NA	NA
NA	BAIAP2L1	6	6	0	no	ESCA=1; KIRP=1; LIHC=1; COAD=1; LUSC=1; HNSC=1	5	2	0	NA	NA	NA	NA	NA	NA	NA	NA	NA
NA	CDKN3	6	6	0	no	STAD=2; ESCA=1; SARC=1; COAD=1; UCEC=1	0	6	0	NA	NA	NA	NA	NA	NA	NA	NA	NA
NA	PAICS	6	6	0	no	UCEC=5; STAD=1	5	0	2	NA	NA	NA	NA	NA	NA	NA	NA	NA
NA	TMEM94	6	6	0	no	STAD=2; ESCA=1; LUSC=1; LUAD=1; BRCA=1	2	4	0	NA	NA	NA	NA	NA	NA	NA	NA	NA
NA	SPATS2L	6	6	0	no	ESCA=1; CESC=1; LIHC=1; LUSC=1; LUAD=1; BRCA=1	2	2	4	NA	NA	NA	NA	NA	NA	NA	NA	NA
NA	SCNN1A	6	6	0	no	UCEC=2; PAAD=1; CESC=1; STAD=1; LUSC=1	2	3	3	NA	NA	NA	NA	NA	NA	NA	NA	NA
NA	NAE1	6	6	0	no	PAAD=1; CESC=1; COAD=1; LUSC=1; LUAD=1; UCEC=1	5	2	1	NA	NA	NA	NA	NA	NA	NA	NA	NA
NA	GRB7	6	6	0	no	UCEC=3; PAAD=1; COAD=1; HNSC=1	7	8	3	NA	NA	NA	NA	NA	NA	NA	NA	NA
NA	RBCK1	6	6	0	no	HNSC=2; UCEC=2; PAAD=1; LIHC=1	0	5	1	NA	NA	NA	NA	NA	NA	NA	NA	NA
NA	GSK3B	6	6	0	no	UCEC=3; PAAD=1; KIRP=1; BLCA=1	3	1	3	NA	NA	NA	NA	NA	NA	NA	NA	NA
NA	PAIP1	6	6	0	no	UCEC=2; PAAD=1; KIRC=1; LIHC=1; LUAD=1	3	2	3	NA	NA	NA	NA	NA	NA	NA	NA	NA
NA	UBQLN1	6	6	0	no	PAAD=1; CESC=1; STAD=1; COAD=1; UCEC=1; BRCA=1	2	2	2	NA	NA	NA	NA	NA	NA	NA	NA	NA
NA	SKA2	6	6	0	no	UCEC=3; PAAD=1; STAD=1; COAD=1	1	2	3	NA	NA	NA	NA	NA	NA	NA	NA	NA
NA	NCF2	6	6	0	no	STAD=2; PAAD=1; CESC=1; LUSC=1; UCEC=1	6	4	7	NA	NA	NA	NA	NA	NA	NA	NA	NA
NA	MCAM	6	6	0	no	BLCA=2; LUAD=2; STAD=1; LUSC=1	1	5	1	NA	NA	NA	NA	NA	NA	NA	NA	NA
NA	CUTA	6	6	0	no	UCEC=3; PAAD=1; STAD=1; LUAD=1	2	2	3	NA	NA	NA	NA	NA	NA	NA	NA	NA
NA	PUF60	6	6	0	no	CESC=2; UCEC=2; PAAD=1; STAD=1	4	1	1	NA	NA	NA	NA	NA	NA	NA	NA	NA
NA	ECHS1	6	6	0	no	UCEC=2; PAAD=1; OV=1; STAD=1; BRCA=1	2	2	3	NA	NA	NA	NA	NA	NA	NA	NA	NA
NA	LIPA	6	6	0	no	STAD=3; PAAD=1; COAD=1; BRCA=1	2	3	1	NA	NA	NA	NA	NA	NA	NA	NA	NA
NA	RBM19	6	6	0	no	UCEC=2; PAAD=1; LUSC=1; LGG=1; BRCA=1	1	2	4	NA	NA	NA	NA	NA	NA	NA	NA	NA
NA	STK24	6	6	0	no	STAD=2; PAAD=1; CESC=1; LUAD=1; UCEC=1	0	9	3	NA	NA	NA	NA	NA	NA	NA	NA	NA
NA	C2orf42,TIA1	6	6	0	no,no	UCEC=3; PAAD=1; OV=1; LUAD=1	5	1	0	NA	NA	NA	NA	NA	NA	NA	NA	NA
NA	TMEM184C	6	6	0	no	CESC=2; PAAD=1; STAD=1; LGG=1; UCEC=1	3	0	3	NA	NA	NA	NA	NA	NA	NA	NA	NA
NA	MCCC2	6	6	0	no	UCEC=3; PAAD=1; BLCA=1; LUAD=1	4	2	0	NA	NA	NA	NA	NA	NA	NA	NA	NA
NA	GET4,SUN1	6	6	0	no,no	PAAD=1; CESC=1; BLCA=1; HNSC=1; LUAD=1; UCEC=1	1	3	5	NA	NA	NA	NA	NA	NA	NA	NA	NA
NA	AIFM1	6	6	0	no	UCEC=2; PAAD=1; KIRP=1; CESC=1; STAD=1	1	1	4	NA	NA	NA	NA	NA	NA	NA	NA	NA
NA	AARSD1,PTGES3L-AARSD1	6	6	0	no,no	LUSC=2; PCPG=1; CESC=1; KIRC=1; STAD=1	1	4	1	NA	NA	NA	NA	NA	NA	NA	NA	NA
NA	HLA-F	6	6	0	no	PCPG=1; STAD=1; COAD=1; LUSC=1; HNSC=1; LUAD=1	7	7	0	NA	NA	NA	NA	NA	NA	NA	NA	NA
NA	NELFB	6	6	0	no	PCPG=1; CESC=1; LIHC=1; LGG=1; UCEC=1; BRCA=1	5	4	4	NA	NA	NA	NA	NA	NA	NA	NA	NA
NA	MRPS35	6	6	0	no	BRCA=3; SARC=1; COAD=1; UCEC=1	0	3	5	NA	NA	NA	NA	NA	NA	NA	NA	NA
NA	SLC11A2	6	6	0	no	SARC=1; KIRP=1; LUSC=1; HNSC=1; LUAD=1; UCEC=1	6	1	0	NA	NA	NA	NA	NA	NA	NA	NA	NA
NA	NPRL3	6	6	0	no	SARC=2; CESC=2; STAD=1; UCEC=1	2	3	3	NA	NA	NA	NA	NA	NA	NA	NA	NA
NA	LSM7	6	6	0	no	UCEC=3; SARC=1; CESC=1; BLCA=1	2	5	2	NA	NA	NA	NA	NA	NA	NA	NA	NA
NA	BIN1	6	6	0	no	SARC=1; KIRP=1; LIHC=1; STAD=1; BLCA=1; LUAD=1	6	0	1	NA	NA	NA	NA	NA	NA	NA	NA	NA
NA	EEF1B2	6	6	0	no	COAD=2; SARC=1; LIHC=1; UCEC=1; BRCA=1	3	2	1	NA	NA	NA	NA	NA	NA	NA	NA	NA
NA	DBNL	6	6	0	no	SARC=1; KIRP=1; CESC=1; PRAD=1; HNSC=1; UCEC=1	0	3	3	NA	NA	NA	NA	NA	NA	NA	NA	NA
NA	GHITM	6	6	0	no	COAD=2; SARC=1; STAD=1; LUAD=1; UCEC=1	2	3	1	NA	NA	NA	NA	NA	NA	NA	NA	NA
NA	BIRC2	6	6	0	no	STAD=2; SARC=1; CESC=1; BLCA=1; LUAD=1	1	2	4	NA	NA	NA	NA	NA	NA	NA	NA	NA
NA	ATP5MC2	6	6	0	no	UCEC=3; SARC=1; STAD=1; LUSC=1	1	5	2	NA	NA	NA	NA	NA	NA	NA	NA	NA
NA	SNF8	6	6	0	no	BRCA=2; BLCA=1; COAD=1; LUSC=1; UCEC=1	3	2	4	NA	NA	NA	NA	NA	NA	NA	NA	NA
NA	SNRPA1	6	6	0	no	UCEC=2; SARC=1; LIHC=1; BLCA=1; LUSC=1	1	2	3	NA	NA	NA	NA	NA	NA	NA	NA	NA
NA	GSPT1	6	6	0	no	BRCA=2; SARC=1; CESC=1; BLCA=1; COAD=1	4	0	3	NA	NA	NA	NA	NA	NA	NA	NA	NA
NA	RPL11	6	6	0	no	UCEC=3; SARC=1; BLCA=1; LGG=1	2	1	6	NA	NA	NA	NA	NA	NA	NA	NA	NA
NA	NR1H3	6	6	0	no	OV=1; CESC=1; STAD=1; COAD=1; LUSC=1; BRCA=1	1	5	3	NA	NA	NA	NA	NA	NA	NA	NA	NA
NA	KNTC1	6	6	0	no	OV=1; LIHC=1; BLCA=1; COAD=1; LUAD=1; BRCA=1	3	2	2	NA	NA	NA	NA	NA	NA	NA	NA	NA
NA	ACSM3	6	6	0	no	LUSC=2; OV=1; LIHC=1; STAD=1; BRCA=1	3	5	0	NA	NA	NA	NA	NA	NA	NA	NA	NA
NA	TRAF4	6	6	0	no	OV=1; KIRP=1; STAD=1; BLCA=1; UCEC=1; BRCA=1	3	3	1	NA	NA	NA	NA	NA	NA	NA	NA	NA
NA	SCPEP1	6	6	0	no	BRCA=2; OV=1; CESC=1; LUSC=1; UCEC=1	1	8	1	NA	NA	NA	NA	NA	NA	NA	NA	NA
NA	NBPF14	6	6	0	no	OV=2; LIHC=1; STAD=1; BLCA=1; UCEC=1	27	0	0	NA	NA	NA	NA	NA	NA	NA	NA	NA
NA	EIF4G3	6	6	0	no	STAD=2; OV=1; BLCA=1; UCEC=1; BRCA=1	1	4	1	NA	NA	NA	NA	NA	NA	NA	NA	NA
NA	RAD23B	6	6	0	no	OV=1; COAD=1; THCA=1; LUSC=1; UCEC=1; BRCA=1	4	2	1	NA	NA	NA	NA	NA	NA	NA	NA	NA
NA	RPL27A	6	6	0	no	OV=1; LIHC=1; STAD=1; BLCA=1; COAD=1; UCEC=1	2	4	1	NA	NA	NA	NA	NA	NA	NA	NA	NA
NA	MBD6	6	6	0	no	HNSC=2; UCEC=2; OV=1; BLCA=1	3	4	0	NA	NA	NA	NA	NA	NA	NA	NA	NA
NA	TSPAN1	6	6	0	no	COAD=2; UCEC=2; OV=1; BRCA=1	1	3	2	NA	NA	NA	NA	NA	NA	NA	NA	NA
NA	CLU	6	6	0	no	UCEC=3; OV=1; LIHC=1; LUSC=1	2	5	1	NA	NA	NA	NA	NA	NA	NA	NA	NA
NA	FAM50A	6	6	0	no	UCEC=3; OV=1; KIRC=1; LUSC=1	1	3	2	NA	NA	NA	NA	NA	NA	NA	NA	NA
NA	CAPN10	6	6	0	no	UCEC=2; OV=1; CESC=1; BLCA=1; HNSC=1	1	3	2	NA	NA	NA	NA	NA	NA	NA	NA	NA
NA	P4HTM	6	6	0	no	STAD=2; OV=1; KIRP=1; BLCA=1; COAD=1	2	1	4	NA	NA	NA	NA	NA	NA	NA	NA	NA
NA	PSPH	6	6	0	no	OV=1; CESC=1; LIHC=1; COAD=1; LGG=1; LUAD=1	4	1	1	NA	NA	NA	NA	NA	NA	NA	NA	NA
NA	PFDN5	6	6	0	no	COAD=2; KIRP=1; CESC=1; BLCA=1; LUAD=1	6	2	4	NA	NA	NA	NA	NA	NA	NA	NA	NA
NA	SNRNP200	6	6	0	no	LUSC=2; UCEC=2; KIRP=1; LUAD=1	2	1	4	NA	NA	NA	NA	NA	NA	NA	NA	NA
NA	AC126283.2,CFI	6	6	0	no,no	UCEC=2; KIRP=1; CESC=1; KIRC=1; STAD=1	4	1	1	NA	NA	NA	NA	NA	NA	NA	NA	NA
NA	SSH2	6	6	0	no	KIRP=1; CESC=1; KIRC=1; STAD=1; BLCA=1; LUAD=1	0	2	5	NA	NA	NA	NA	NA	NA	NA	NA	NA
NA	DDOST	6	6	0	no	KIRP=1; BLCA=1; LUSC=1; LUAD=1; UCEC=1; BRCA=1	2	5	1	NA	NA	NA	NA	NA	NA	NA	NA	NA
NA	STT3B	6	6	0	no	STAD=2; UCEC=2; KIRP=1; COAD=1	4	2	0	NA	NA	NA	NA	NA	NA	NA	NA	NA
NA	PA2G4	6	6	0	no	BLCA=3; KIRP=1; CESC=1; LGG=1	1	4	1	NA	NA	NA	NA	NA	NA	NA	NA	NA
NA	MMS19	6	6	0	no	UCEC=3; CESC=2; LIHC=1	3	3	0	NA	NA	NA	NA	NA	NA	NA	NA	NA
NA	FIBP	6	6	0	no	UCEC=3; CESC=1; KIRC=1; LUSC=1	2	3	2	NA	NA	NA	NA	NA	NA	NA	NA	NA
NA	GAS6	6	6	0	no	STAD=2; UCEC=2; CESC=1; HNSC=1	6	2	1	NA	NA	NA	NA	NA	NA	NA	NA	NA
NA	UPF3A	6	6	0	no	STAD=3; CESC=1; LUSC=1; UCEC=1	3	5	0	NA	NA	NA	NA	NA	NA	NA	NA	NA
NA	AL136295.5,IRF9	6	6	0	no,no	UCEC=2; CESC=1; STAD=1; COAD=1; LGG=1	1	5	4	NA	NA	NA	NA	NA	NA	NA	NA	NA
NA	CTSH	6	6	0	no	CESC=2; UCEC=2; STAD=1; BRCA=1	2	2	3	NA	NA	NA	NA	NA	NA	NA	NA	NA
NA	AC138894.1,CLN3	6	6	0	no,no	CESC=2; UCEC=2; BLCA=1; COAD=1	2	3	2	NA	NA	NA	NA	NA	NA	NA	NA	NA
NA	CLUH	6	6	0	no	CESC=1; STAD=1; BLCA=1; LUSC=1; HNSC=1; UCEC=1	2	3	3	NA	NA	NA	NA	NA	NA	NA	NA	NA
NA	KRT19	6	6	0	no	BLCA=2; CESC=1; LUSC=1; HNSC=1; BRCA=1	0	5	4	NA	NA	NA	NA	NA	NA	NA	NA	NA
NA	RANGRF	6	6	0	no	UCEC=2; CESC=1; STAD=1; PRAD=1; LGG=1	0	3	4	NA	NA	NA	NA	NA	NA	NA	NA	NA
NA	SNRPD1	6	6	0	no	UCEC=4; CESC=1; BLCA=1	1	5	2	NA	NA	NA	NA	NA	NA	NA	NA	NA
NA	FXYD5	6	6	0	no	COAD=2; LUAD=2; CESC=1; BLCA=1	6	2	0	NA	NA	NA	NA	NA	NA	NA	NA	NA
NA	EXOSC5	6	6	0	no	CESC=3; LUSC=1; HNSC=1; BRCA=1	1	3	3	NA	NA	NA	NA	NA	NA	NA	NA	NA
NA	ARHGEF1	6	6	0	no	BLCA=2; CESC=1; STAD=1; LUAD=1; BRCA=1	1	3	2	NA	NA	NA	NA	NA	NA	NA	NA	NA
NA	DRAM2	6	6	0	no	UCEC=2; CESC=1; STAD=1; BLCA=1; COAD=1	5	0	1	NA	NA	NA	NA	NA	NA	NA	NA	NA
NA	NUDC	6	6	0	no	CESC=2; BLCA=2; STAD=1; UCEC=1	3	5	1	NA	NA	NA	NA	NA	NA	NA	NA	NA
NA	BSDC1	6	6	0	no	STAD=2; CESC=1; LGG=1; LUAD=1; BRCA=1	3	1	2	NA	NA	NA	NA	NA	NA	NA	NA	NA
NA	YBX1	6	6	0	no	UCEC=4; CESC=1; LUAD=1	3	2	2	NA	NA	NA	NA	NA	NA	NA	NA	NA
NA	BACE2	6	6	0	no	UCEC=3; CESC=1; COAD=1; LUAD=1	2	6	1	NA	NA	NA	NA	NA	NA	NA	NA	NA
NA	SSB	6	6	0	no	STAD=2; BRCA=2; CESC=1; UCEC=1	3	2	2	NA	NA	NA	NA	NA	NA	NA	NA	NA
NA	KIF1A	6	6	0	no	LGG=2; CESC=1; LUSC=1; UCEC=1; BRCA=1	1	5	1	NA	NA	NA	NA	NA	NA	NA	NA	NA
NA	DGUOK	6	6	0	no	UCEC=2; CESC=1; BLCA=1; PRAD=1; LUAD=1	3	2	7	NA	NA	NA	NA	NA	NA	NA	NA	NA
NA	CSNK1A1	6	6	0	no	UCEC=2; CESC=1; STAD=1; LGG=1; BRCA=1	1	3	3	NA	NA	NA	NA	NA	NA	NA	NA	NA
NA	SAT1	6	6	0	no	UCEC=4; CESC=1; LUAD=1	4	6	1	NA	NA	NA	NA	NA	NA	NA	NA	NA
NA	RAB34	6	6	0	no	CESC=2; LUSC=2; HNSC=1; LUAD=1	5	3	2	NA	NA	NA	NA	NA	NA	NA	NA	NA
NA	TNS4	6	6	0	no	BLCA=2; HNSC=2; CESC=1; STAD=1	1	3	4	NA	NA	NA	NA	NA	NA	NA	NA	NA
NA	CHD1L	6	6	0	no	CESC=1; STAD=1; BLCA=1; LUSC=1; LGG=1; LUAD=1	6	0	1	NA	NA	NA	NA	NA	NA	NA	NA	NA
NA	EIF2D	6	6	0	no	BRCA=2; CESC=1; STAD=1; LUSC=1; UCEC=1	1	4	1	NA	NA	NA	NA	NA	NA	NA	NA	NA
NA	OXR1	6	6	0	no	CESC=1; LIHC=1; STAD=1; HNSC=1; UCEC=1; BRCA=1	2	3	1	NA	NA	NA	NA	NA	NA	NA	NA	NA
NA	GPAA1	6	6	0	no	UCEC=3; CESC=1; LIHC=1; STAD=1	5	6	0	NA	NA	NA	NA	NA	NA	NA	NA	NA
NA	SF3B2	6	6	0	no	UCEC=2; CESC=1; BLCA=1; LUSC=1; BRCA=1	1	5	0	NA	NA	NA	NA	NA	NA	NA	NA	NA
NA	AC087721.2,NUSAP1	6	6	0	no,no	UCEC=3; CESC=1; LUSC=1; BRCA=1	5	1	2	NA	NA	NA	NA	NA	NA	NA	NA	NA
NA	VASP	6	6	0	no	CESC=1; STAD=1; BLCA=1; LUSC=1; LUAD=1; UCEC=1	2	4	2	NA	NA	NA	NA	NA	NA	NA	NA	NA
NA	GBA	6	6	0	no	CESC=1; KIRC=1; STAD=1; BLCA=1; COAD=1; LUSC=1	3	4	1	NA	NA	NA	NA	NA	NA	NA	NA	NA
NA	AC105052.1,AC105052.3,AC105052.4,UPK3BL1	6	6	0	no,no,no,no	CESC=2; BLCA=1; HNSC=1; LUAD=1; BRCA=1	4	3	1	NA	NA	NA	NA	NA	NA	NA	NA	NA
NA	NELFCD	6	6	0	no	STAD=2; UCEC=2; CESC=1; COAD=1	2	3	1	NA	NA	NA	NA	NA	NA	NA	NA	NA
NA	TMEM147	6	6	0	no	LUAD=2; CESC=1; LUSC=1; HNSC=1; UCEC=1	4	3	1	NA	NA	NA	NA	NA	NA	NA	NA	NA
NA	CREB3L4	6	6	0	no	CESC=1; STAD=1; COAD=1; PRAD=1; LUSC=1; UCEC=1	3	2	3	NA	NA	NA	NA	NA	NA	NA	NA	NA
NA	SLC35C2	6	6	0	no	LUAD=3; UCEC=2; CESC=1	5	2	2	NA	NA	NA	NA	NA	NA	NA	NA	NA
NA	DDX23	6	6	0	no	STAD=2; COAD=2; CESC=1; BRCA=1	0	3	3	NA	NA	NA	NA	NA	NA	NA	NA	NA
NA	ATP2C2	6	6	0	no	STAD=2; UCEC=2; CESC=1; HNSC=1	1	3	3	NA	NA	NA	NA	NA	NA	NA	NA	NA
NA	AATF	6	6	0	no	UCEC=2; CESC=1; STAD=1; COAD=1; LUSC=1	5	2	0	NA	NA	NA	NA	NA	NA	NA	NA	NA
NA	ARID4B,RBM34	6	6	0	no,no	CESC=1; STAD=1; LUSC=1; HNSC=1; UCEC=1; BRCA=1	3	3	1	NA	NA	NA	NA	NA	NA	NA	NA	NA
NA	SMYD2	6	6	0	no	UCEC=2; KIRC=1; THCA=1; LUAD=1; BRCA=1	3	2	1	NA	NA	NA	NA	NA	NA	NA	NA	NA
NA	ICA1	6	6	0	no	BRCA=3; COAD=2; KIRC=1	2	2	2	NA	NA	NA	NA	NA	NA	NA	NA	NA
NA	RNF181	6	6	0	no	UCEC=3; KIRC=1; LIHC=1; LUSC=1	3	2	2	NA	NA	NA	NA	NA	NA	NA	NA	NA
NA	RPL21	6	6	0	no	UCEC=4; LIHC=1; BRCA=1	5	1	1	NA	NA	NA	NA	NA	NA	NA	NA	NA
NA	ILF2	6	6	0	no	UCEC=2; LIHC=1; BLCA=1; LUSC=1; LGG=1	3	1	3	NA	NA	NA	NA	NA	NA	NA	NA	NA
NA	OSTF1	6	6	0	no	UCEC=2; STAD=1; COAD=1; PRAD=1; LUSC=1	3	3	1	NA	NA	NA	NA	NA	NA	NA	NA	NA
NA	GUF1	6	6	0	no	STAD=2; LIHC=1; LUSC=1; LUAD=1; BRCA=1	6	0	0	NA	NA	NA	NA	NA	NA	NA	NA	NA
NA	STAB1	6	6	0	no	LUAD=3; LIHC=1; STAD=1; UCEC=1	0	6	0	NA	NA	NA	NA	NA	NA	NA	NA	NA
NA	KHDRBS3	6	6	0	no	STAD=2; LIHC=1; LUSC=1; UCEC=1; BRCA=1	5	0	2	NA	NA	NA	NA	NA	NA	NA	NA	NA
NA	ACP2	6	6	0	no	LIHC=1; STAD=1; LUSC=1; LUAD=1; UCEC=1; BRCA=1	7	2	0	NA	NA	NA	NA	NA	NA	NA	NA	NA
NA	SLC43A1	6	6	0	no	STAD=2; BRCA=2; COAD=1; UCEC=1	5	3	0	NA	NA	NA	NA	NA	NA	NA	NA	NA
NA	PPP6R3	6	6	0	no	STAD=1; BLCA=1; COAD=1; LUSC=1; HNSC=1; UCEC=1	3	2	1	NA	NA	NA	NA	NA	NA	NA	NA	NA
NA	MICU2	6	6	0	no	LUSC=3; STAD=1; UCEC=1; BRCA=1	3	2	1	NA	NA	NA	NA	NA	NA	NA	NA	NA
NA	PROSER1	6	6	0	no	LUSC=2; STAD=1; LUAD=1; UCEC=1; BRCA=1	4	1	2	NA	NA	NA	NA	NA	NA	NA	NA	NA
NA	IGHA1,IGHEP1,IGHG1,IGHGP	6	6	0	no,no,no,no	STAD=2; UCEC=2; HNSC=1; LUAD=1	2	0	5	NA	NA	NA	NA	NA	NA	NA	NA	NA
NA	RCC2	6	6	0	no	STAD=4; UCEC=2	2	3	2	NA	NA	NA	NA	NA	NA	NA	NA	NA
NA	YTHDF2	6	6	0	no	STAD=3; UCEC=2; LUSC=1	3	2	1	NA	NA	NA	NA	NA	NA	NA	NA	NA
NA	PGM1	6	6	0	no	STAD=2; BLCA=2; UCEC=2	1	8	1	NA	NA	NA	NA	NA	NA	NA	NA	NA
NA	SERBP1	6	6	0	no	STAD=3; BLCA=1; COAD=1; UCEC=1	6	0	2	NA	NA	NA	NA	NA	NA	NA	NA	NA
NA	STARD3	6	6	0	no	UCEC=2; STAD=1; BLCA=1; LGG=1; LUAD=1	1	3	2	NA	NA	NA	NA	NA	NA	NA	NA	NA
NA	CASC3	6	6	0	no	STAD=3; LUSC=1; LGG=1; UCEC=1	2	7	0	NA	NA	NA	NA	NA	NA	NA	NA	NA
NA	TYMS	6	6	0	no	UCEC=3; STAD=1; BLCA=1; LUSC=1	3	0	3	NA	NA	NA	NA	NA	NA	NA	NA	NA
NA	SAMD4B	6	6	0	no	LUAD=3; LUSC=2; STAD=1	2	4	1	NA	NA	NA	NA	NA	NA	NA	NA	NA
NA	FBL	6	6	0	no	STAD=4; UCEC=1; BRCA=1	2	5	1	NA	NA	NA	NA	NA	NA	NA	NA	NA
NA	KCNN4	6	6	0	no	STAD=2; COAD=2; LUAD=1; UCEC=1	1	4	5	NA	NA	NA	NA	NA	NA	NA	NA	NA
NA	CSNK2A1	6	6	0	no	STAD=2; COAD=2; BLCA=1; UCEC=1	2	3	1	NA	NA	NA	NA	NA	NA	NA	NA	NA
NA	PI4KA	6	6	0	no	UCEC=2; STAD=1; BLCA=1; COAD=1; LUSC=1	1	3	3	NA	NA	NA	NA	NA	NA	NA	NA	NA
NA	NPAS2	6	6	0	no	UCEC=2; STAD=1; BLCA=1; LUSC=1; HNSC=1	3	1	2	NA	NA	NA	NA	NA	NA	NA	NA	NA
NA	RPS27A	6	6	0	no	STAD=1; BLCA=1; COAD=1; PRAD=1; UCEC=1; BRCA=1	1	0	5	NA	NA	NA	NA	NA	NA	NA	NA	NA
NA	CD47	6	6	0	no	UCEC=2; STAD=1; HNSC=1; LUAD=1; BRCA=1	2	4	1	NA	NA	NA	NA	NA	NA	NA	NA	NA
NA	NUP210	6	6	0	no	STAD=2; BLCA=1; COAD=1; LUAD=1; UCEC=1	1	3	3	NA	NA	NA	NA	NA	NA	NA	NA	NA
NA	MGST2	6	6	0	no	STAD=4; LUSC=1; UCEC=1	2	3	1	NA	NA	NA	NA	NA	NA	NA	NA	NA
NA	CCZ1B	6	6	0	no	STAD=2; UCEC=2; LUAD=1; BRCA=1	5	1	0	NA	NA	NA	NA	NA	NA	NA	NA	NA
NA	ECPAS	6	6	0	no	UCEC=2; STAD=1; BLCA=1; LUSC=1; BRCA=1	4	3	0	NA	NA	NA	NA	NA	NA	NA	NA	NA
NA	CEMIP2	6	6	0	no	STAD=3; COAD=1; LUSC=1; LUAD=1	2	1	4	NA	NA	NA	NA	NA	NA	NA	NA	NA
NA	DKC1	6	6	0	no	STAD=3; UCEC=2; LGG=1	3	3	1	NA	NA	NA	NA	NA	NA	NA	NA	NA
NA	NDUFS2	6	6	0	no	UCEC=3; STAD=1; COAD=1; LUAD=1	6	1	3	NA	NA	NA	NA	NA	NA	NA	NA	NA
NA	EMC10	6	6	0	no	COAD=3; STAD=1; HNSC=1; UCEC=1	0	7	0	NA	NA	NA	NA	NA	NA	NA	NA	NA
NA	MED16	6	6	0	no	BLCA=3; STAD=2; LUSC=1	0	6	6	NA	NA	NA	NA	NA	NA	NA	NA	NA
NA	PRR5,PRR5-ARHGAP8	6	6	0	no,no	STAD=2; LUSC=2; LUAD=1; UCEC=1	4	0	2	NA	NA	NA	NA	NA	NA	NA	NA	NA
NA	TRA2B	6	6	0	no	BRCA=3; STAD=1; HNSC=1; UCEC=1	5	1	1	NA	NA	NA	NA	NA	NA	NA	NA	NA
NA	FRG1HP	6	6	0	no	BRCA=2; STAD=1; BLCA=1; LUSC=1; LUAD=1	3	3	0	NA	NA	NA	NA	NA	NA	NA	NA	NA
NA	FAM120A	6	6	0	no	UCEC=4; STAD=1; BRCA=1	0	4	2	NA	NA	NA	NA	NA	NA	NA	NA	NA
NA	COL17A1	6	6	0	no	HNSC=3; STAD=2; COAD=1	5	1	3	NA	NA	NA	NA	NA	NA	NA	NA	NA
NA	IFT43	6	6	0	no	LUAD=3; UCEC=2; STAD=1	3	3	0	NA	NA	NA	NA	NA	NA	NA	NA	NA
NA	TAF6	6	6	0	no	STAD=2; LUSC=1; HNSC=1; LUAD=1; UCEC=1	3	3	1	NA	NA	NA	NA	NA	NA	NA	NA	NA
NA	EPS8L1	6	6	0	no	STAD=2; UCEC=2; BLCA=1; LUSC=1	3	1	3	NA	NA	NA	NA	NA	NA	NA	NA	NA
NA	NDUFB9	6	6	0	no	BLCA=2; STAD=1; COAD=1; LUSC=1; BRCA=1	0	4	2	NA	NA	NA	NA	NA	NA	NA	NA	NA
NA	SYNE4	6	6	0	no	UCEC=4; BLCA=1; HNSC=1	3	2	1	NA	NA	NA	NA	NA	NA	NA	NA	NA
NA	TRIP12	6	6	0	no	UCEC=2; BLCA=1; HNSC=1; LUAD=1; BRCA=1	6	0	0	NA	NA	NA	NA	NA	NA	NA	NA	NA
NA	NAGK	6	6	0	no	UCEC=2; BLCA=1; LUSC=1; LGG=1; BRCA=1	4	2	4	NA	NA	NA	NA	NA	NA	NA	NA	NA
NA	TMEM165	6	6	0	no	COAD=2; UCEC=2; BLCA=1; HNSC=1	2	3	1	NA	NA	NA	NA	NA	NA	NA	NA	NA
NA	IGBP1	6	6	0	no	UCEC=2; BRCA=2; BLCA=1; COAD=1	3	3	1	NA	NA	NA	NA	NA	NA	NA	NA	NA
NA	YBX3	6	6	0	no	UCEC=3; BLCA=2; LUSC=1	2	1	4	NA	NA	NA	NA	NA	NA	NA	NA	NA
NA	DBN1	6	6	0	no	UCEC=4; BLCA=1; HNSC=1	3	2	2	NA	NA	NA	NA	NA	NA	NA	NA	NA
NA	GLB1L2	6	6	0	no	LUAD=2; BLCA=1; COAD=1; LUSC=1; UCEC=1	1	3	2	NA	NA	NA	NA	NA	NA	NA	NA	NA
NA	PTCD3	6	6	0	no	UCEC=4; BLCA=1; LUSC=1	3	3	0	NA	NA	NA	NA	NA	NA	NA	NA	NA
NA	DDX54	6	6	0	no	UCEC=3; LUSC=2; BLCA=1	3	2	1	NA	NA	NA	NA	NA	NA	NA	NA	NA
NA	ERG28	6	6	0	no	LUSC=2; BLCA=1; HNSC=1; UCEC=1; BRCA=1	2	1	3	NA	NA	NA	NA	NA	NA	NA	NA	NA
NA	DYNLT1	6	6	0	no	UCEC=2; BLCA=1; PRAD=1; HNSC=1; BRCA=1	5	2	0	NA	NA	NA	NA	NA	NA	NA	NA	NA
NA	LRRFIP2	6	6	0	no	BRCA=2; BLCA=1; COAD=1; HNSC=1; UCEC=1	6	0	1	NA	NA	NA	NA	NA	NA	NA	NA	NA
NA	SCAMP3	6	6	0	no	LUAD=2; UCEC=2; COAD=1; LUSC=1	9	3	2	NA	NA	NA	NA	NA	NA	NA	NA	NA
NA	PCNP	6	6	0	no	UCEC=3; LUSC=2; COAD=1	5	1	0	NA	NA	NA	NA	NA	NA	NA	NA	NA
NA	SEC11C	6	6	0	no	COAD=2; UCEC=2; LGG=1; LUAD=1	1	3	7	NA	NA	NA	NA	NA	NA	NA	NA	NA
NA	INTS10	6	6	0	no	COAD=2; UCEC=2; PRAD=1; LUAD=1	3	5	0	NA	NA	NA	NA	NA	NA	NA	NA	NA
NA	TMBIM6	6	6	0	no	UCEC=3; LUAD=2; BRCA=1	3	4	1	NA	NA	NA	NA	NA	NA	NA	NA	NA
NA	AUP1	6	6	0	no	UCEC=4; HNSC=1; LUAD=1	6	4	1	NA	NA	NA	NA	NA	NA	NA	NA	NA
NA	RPL3	6	6	0	no	UCEC=4; LUAD=1; BRCA=1	0	7	0	NA	NA	NA	NA	NA	NA	NA	NA	NA
NF1	NF1	6	6	0	yes	BRCA=3; HCC=1; GBM=1; PCPG=1; LUSC=1	6	1	1	neurofibroma, glioma	neurofibroma, glioma	neurofibromatosis type 1	O	Rec	TSG, fusion	D, Mis, N, F, S, O
NFKB2	NFKB2	6	6	0	yes	STAD=2; DLBC=1; HNSC=1; UCEC=1; BRCA=1	3	1	2	B-NHL			L	Dom	oncogene, TSG, fusion	T	IGH
NPM1	NPM1	6	6	0	yes	UCEC=3; HNSC=2; LUSC=1	6	1	0	NHL, APL, AML			L	Dom	oncogene, fusion	T, F	ALK, RARA, MLF1
NUMA1	NUMA1	6	6	0	yes	STAD=2; BRCA=2; PCPG=1; LIHC=1	1	5	1	APL			L	Dom	fusion	T	RARA
PIK3R1	PIK3R1	6	6	0	yes	UCEC=3; GBM=1; COAD=1; BRCA=1	4	2	0	glioblastoma, ovarian, colorectal			E, O	Rec	TSG	Mis, F, O
PIM1	PIM1	6	6	0	yes	DLBC=5; CESC=1	2	6	0	NHL			L	Dom	oncogene, fusion	T, Mis	BCL6
RBM10	RBM10	6	6	0	yes	STAD=2; BLCA=2; OV=1; LUAD=1	4	3	0	lung adenocarcinoma			E	Rec/X	TSG	Mis, F, N		TARP syndrome
SDHC	SDHC	6	6	0	yes	LUAD=3; LIHC=1; STAD=1; BRCA=1	2	1	3		paraganglioma, pheochromocytoma	familial paraganglioma	O	Rec	TSG	Mis, N, F
SFRP4	SFRP4	6	6	0	yes	UCEC=2; STAD=1; PRAD=1; LUSC=1; LUAD=1	2	1	4	colorectal cancer, melanoma, SCC, gastric cancer, oesophageal SCC			E	Rec	TSG	Mis		Pyle disease
SGK1	SGK1	6	6	0	yes	ESCA=2; BRCA=2; DLBC=1; HNSC=1	0	4	2	Nodular lymphocyte predominant Hodgkin lymphoma			L		oncogene	Mis
STAT6	STAT6	6	6	0	yes	COAD=2; CESC=1; LUSC=1; HNSC=1; LUAD=1	5	1	2	solitary fibrous tumour, meningeal haemangiopericytoma			M, O	Dom	oncogene, fusion	T	NAB2
TCEA1	TCEA1	6	6	0	yes	OV=1; KIRC=1; STAD=1; BLCA=1; HNSC=1; UCEC=1	3	1	3	salivary adenoma			E	Dom	fusion	T	PLAG1
TCF12	TCF12	6	6	0	yes	COAD=3; STAD=2; LUSC=1	2	3	5	extraskeletal myxoid chondrosarcoma			M	Dom	fusion	T	NR4A3
TPR	TPR	6	6	0	yes	UCEC=3; STAD=1; BLCA=1; BRCA=1	3	1	3	papillary thyroid, NSCLC			E	Dom	fusion	T	NTRK1, ALK
TSC2	TSC2	6	6	0	yes	HNSC=2; UCEC=2; HCC=1; READ=1; CESC=1	3	1	4	pulmonary lymphangioleiomyomatosis (LAM), renal angiomyolipoma, HNSCC	hamartoma, renal cell carcinoma, tuberous sclerosis tuber	Tuberous sclerosis 2	E, O	Rec	TSG	D, Mis, N, F, S
NA	MADD	6	5	1	no	SCLC=1; CESC=1; COAD=1; LUSC=1; LGG=1; BRCA=1	3	2	1	NA	NA	NA	NA	NA	NA	NA	NA	NA
NA	PLEKHA5	6	5	1	no	UCEC=2; SCLC=1; STAD=1; COAD=1; HNSC=1	4	1	2	NA	NA	NA	NA	NA	NA	NA	NA	NA
NA	MARK3	6	5	1	no	SCLC=1; CESC=1; STAD=1; LUSC=1; UCEC=1; BRCA=1	6	3	3	NA	NA	NA	NA	NA	NA	NA	NA	NA
NA	TEX9	6	5	1	no	STAD=2; SCLC=1; CESC=1; HNSC=1; UCEC=1	1	4	1	NA	NA	NA	NA	NA	NA	NA	NA	NA
NA	CENPN	6	5	1	no	SCLC=1; STAD=1; COAD=1; PRAD=1; LUSC=1; UCEC=1	2	5	1	NA	NA	NA	NA	NA	NA	NA	NA	NA
NA	HGS	6	5	1	no	CESC=2; UCEC=2; SCLC=1; OV=1	2	4	2	NA	NA	NA	NA	NA	NA	NA	NA	NA
NA	FAF1	6	5	1	no	SCLC=1; READ=1; ESCA=1; CESC=1; STAD=1; UCEC=1	2	2	2	NA	NA	NA	NA	NA	NA	NA	NA	NA
NA	SSBP3	6	5	1	no	SCLC=1; CESC=1; STAD=1; LUSC=1; UCEC=1; BRCA=1	6	1	0	NA	NA	NA	NA	NA	NA	NA	NA	NA
NA	RABL2B	6	5	1	no	SCLC=1; THYM=1; GBM=1; COAD=1; UCEC=1; BRCA=1	2	2	2	NA	NA	NA	NA	NA	NA	NA	NA	NA
NA	ATL2	6	5	1	no	SCLC=1; UCS=1; LIHC=1; STAD=1; LUAD=1; UCEC=1	4	2	3	NA	NA	NA	NA	NA	NA	NA	NA	NA
NA	TPRA1	6	5	1	no	UCEC=2; SCLC=1; GBM=1; TGCT=1; LUAD=1	6	1	2	NA	NA	NA	NA	NA	NA	NA	NA	NA
NA	NKTR	6	5	1	no	STAD=2; BLCA=2; SCLC=1; COAD=1	0	5	1	NA	NA	NA	NA	NA	NA	NA	NA	NA
NA	LRBA	6	5	1	no	STAD=3; SCLC=1; COAD=1; HNSC=1	4	0	2	NA	NA	NA	NA	NA	NA	NA	NA	NA
NA	NIPBL	6	5	1	no	SCLC=1; CESC=1; STAD=1; LUAD=1; UCEC=1; BRCA=1	5	0	1	NA	NA	NA	NA	NA	NA	NA	NA	NA
NA	DST	6	5	1	no	LUSC=2; SCLC=1; STAD=1; HNSC=1; UCEC=1	3	2	1	NA	NA	NA	NA	NA	NA	NA	NA	NA
NA	RARS2	6	5	1	no	COAD=2; UCEC=2; SCLC=1; CESC=1	3	2	1	NA	NA	NA	NA	NA	NA	NA	NA	NA
NA	TNS3	6	5	1	no	SCLC=1; SARC=1; KIRC=1; LIHC=1; UCEC=1; BRCA=1	4	0	2	NA	NA	NA	NA	NA	NA	NA	NA	NA
NA	IL13RA1	6	5	1	no	SCLC=1; UCS=1; STAD=1; COAD=1; LUSC=1; LUAD=1	3	2	1	NA	NA	NA	NA	NA	NA	NA	NA	NA
NA	FKBP2	6	5	1	no	OSCC=1; CESC=1; STAD=1; LUSC=1; HNSC=1; LUAD=1	3	4	1	NA	NA	NA	NA	NA	NA	NA	NA	NA
NA	DYNLL1	6	5	1	no	OSCC=1; READ=1; CESC=1; LIHC=1; STAD=1; LUSC=1	1	5	1	NA	NA	NA	NA	NA	NA	NA	NA	NA
NA	PPHLN1	6	5	1	no	OSCC=1; GBM=1; READ=1; STAD=1; COAD=1; BRCA=1	4	3	1	NA	NA	NA	NA	NA	NA	NA	NA	NA
NA	SLC38A2	6	5	1	no	CESC=2; COAD=2; OSCC=1; BLCA=1	1	3	3	NA	NA	NA	NA	NA	NA	NA	NA	NA
NA	ABCC1	6	5	1	no	CESC=2; OSCC=1; LUSC=1; LUAD=1; UCEC=1	5	1	1	NA	NA	NA	NA	NA	NA	NA	NA	NA
NA	PKD1	6	5	1	no	OSCC=1; STAD=2; ESCA=1; PAAD=1; LUAD=1	4	1	4	NA	NA	NA	NA	NA	NA	NA	NA	NA
NA	IST1	6	5	1	no	OSCC=1; PAAD=1; CESC=1; KIRC=1; STAD=1; UCEC=1	6	2	2	NA	NA	NA	NA	NA	NA	NA	NA	NA
NA	MSLN	6	5	1	no	OSCC=1; LUSC=1; HNSC=1; LUAD=1; UCEC=1; BRCA=1	2	6	2	NA	NA	NA	NA	NA	NA	NA	NA	NA
NA	GRAMD1A	6	5	1	no	OSCC=1; GBM=1; PRAD=1; LUSC=1; LUAD=1; BRCA=1	2	2	2	NA	NA	NA	NA	NA	NA	NA	NA	NA
NA	PARVB	6	5	1	no	LUSC=2; UCEC=2; OSCC=1; PRAD=1	3	1	3	NA	NA	NA	NA	NA	NA	NA	NA	NA
NA	AGFG1	6	5	1	no	OSCC=1; DLBC=1; KIRP=1; STAD=1; HNSC=1; UCEC=1	5	2	1	NA	NA	NA	NA	NA	NA	NA	NA	NA
NA	SP100	6	5	1	no	STAD=3; OSCC=1; LUSC=1; UCEC=1	3	1	2	NA	NA	NA	NA	NA	NA	NA	NA	NA
NA	LRRFIP1	6	5	1	no	OSCC=1; UCS=1; ESCA=1; STAD=1; UCEC=1; BRCA=1	5	2	0	NA	NA	NA	NA	NA	NA	NA	NA	NA
NA	KRTCAP3	6	5	1	no	OSCC=1; OV=1; LUSC=1; HNSC=1; LUAD=1; UCEC=1	2	3	2	NA	NA	NA	NA	NA	NA	NA	NA	NA
NA	PLXNA1	6	5	1	no	STAD=3; OSCC=1; LUAD=1; BRCA=1	1	2	3	NA	NA	NA	NA	NA	NA	NA	NA	NA
NA	KDM3B	6	5	1	no	BRCA=2; OSCC=1; READ=1; BLCA=1; UCEC=1	5	0	1	NA	NA	NA	NA	NA	NA	NA	NA	NA
NA	TMEM63B	6	5	1	no	CESC=2; OSCC=1; HNSC=1; LUAD=1; UCEC=1	1	4	3	NA	NA	NA	NA	NA	NA	NA	NA	NA
NA	PARP12	6	5	1	no	UCEC=3; OSCC=1; LUSC=1; BRCA=1	4	1	1	NA	NA	NA	NA	NA	NA	NA	NA	NA
NA	NCAPG2	6	5	1	no	BRCA=3; OSCC=1; STAD=1; LGG=1	3	1	2	NA	NA	NA	NA	NA	NA	NA	NA	NA
NUP98	NUP98	6	5	1	yes	COAD=2; OSCC=1; ESCA=1; CESC=1; UCEC=1	1	3	4	AML			L	Dom	oncogene, fusion	T	HOXA9, NSD1, WHSC1L1, DDX10, TOP1, HOXD13, PRRX1, HOXA13, HOXD11, HOXA11, RAP1GDS1, HOXC11
AFDN	AFDN	5	5	0	yes	CESC=1; STAD=1; COAD=1; UCEC=1; BRCA=1	3	0	2	AL			L	Dom	oncogene, fusion	T	KMT2A
ALDH2	AC002996.1,ALDH2	5	5	0	no,yes	COAD=2; HNSC=1; LUAD=1; BRCA=1	3	1	1	leiomyoma			M	Dom	fusion	T	HMGA2
APOBEC3B	APOBEC3A,APOBEC3B	5	5	0	no,yes	HNSC=2; BLCA=1; LUSC=1; LUAD=1	2	2	1		breast cancer		E	Rec	oncogene, TSG	D
BAX	BAX	5	5	0	yes	BLCA=2; KIRP=1; LIHC=1; UCEC=1	0	2	3	colorectal cancer			E		TSG	F, Mis
BIRC6	BIRC6	5	5	0	yes	ESCA=1; PAAD=1; SARC=1; UCEC=1; BRCA=1	4	2	0	melanoma, gastric adenocarcinoma, lung adenocarcinoma			E		oncogene, fusion	T, Mis	ALK
CAMTA1	CAMTA1	5	5	0	yes	UCEC=3; ESCA=1; STAD=1	0	3	3	epithelioid haemangioendothelioma			M	Dom	TSG, fusion	T	WWTR1
CHIC2	CHIC2	5	5	0	yes	STAD=2; COAD=1; LUSC=1; UCEC=1	1	2	4	AML			L	Dom	fusion	T	ETV6
CNOT3	CNOT3	5	5	0	yes	UCEC=2; BRCA=2; CESC=1	1	2	2	T-ALL			L	Rec	TSG	Mis, N, F
CREBBP	CREBBP	5	5	0	yes	CESC=2; LUSC=1; LGG=1; UCEC=1	4	1	2	ALL, AML, DLBCL, B-NHL			L	Dom/Rec	oncogene, TSG, fusion	T, N, F, Mis, O	KMT2A, MORF, KAT6A	Rubinstein-Taybi syndrome
CTNND1	AP001931.1,CTNND1	5	5	0	no,yes	LUSC=3; PAAD=1; BLCA=1	0	0	8	large intestine carcinoma			E			N
DROSHA	DROSHA	5	5	0	yes	SKCM=1; READ=1; STAD=1; LUSC=1; LUAD=1	3	2	1	Wilms tumour, NSCLC, bladder carcinoma			E, O		TSG	A, Mis, N, F
FBXO11	FBXO11	5	5	0	yes	UCEC=2; ESCA=1; KIRC=1; STAD=1	6	0	0	DLBCL			L	Rec	TSG	Mis, F, D
H3F3B	H3F3B	5	5	0	yes	UCEC=2; BLCA=1; LUAD=1; BRCA=1	1	2	2	chondroblastoma			M	Dom	oncogene	Mis
HSP90AB1	HSP90AB1	5	5	0	yes	COAD=2; UCEC=2; READ=1	2	1	2	NHL			L	Dom	fusion	T	BCL6
IDH2	IDH2	5	5	0	yes	ESCA=1; PAAD=1; KIRC=1; LUSC=1; UCEC=1	3	0	2	glioblastoma			O	Dom	oncogene	Mis
KMT2D	KMT2D	5	5	0	yes	BLCA=2; HNSC=2; STAD=1	1	2	2	medulloblastoma, renal			O, E	Rec	oncogene, TSG	N, F, Mis
MAP2K2	MAP2K2	5	5	0	yes	UCEC=3; PAAD=1; HNSC=1	2	5	3	NSCLC, melanoma			E	Dom	oncogene	Mis		Cardiofaciocutaneous syndrome
MAX	MAX	5	5	0	yes	UCEC=2; STAD=1; LUSC=1; BRCA=1	1	4	0	pheochromocytoma, endometrioid carcinoma, colon carcinoma	pheochromocytoma		E, O	Rec	TSG	Mis, N, F
MED12	MED12	5	5	0	yes	CESC=3; LUAD=1; UCEC=1	2	2	1	uterine leiomyoma, fibroadenoma, phyllodes tumour			M, E	Dom	TSG	Mis, S, O		Opitz-Kaveggia Syndrome
NA	SLC3A2	5	5	0	no	UCEC=2; OV=1; CESC=1; HNSC=1	3	3	0	NA	NA	NA	NA	NA	NA	NA	NA	NA
NA	TMEM139	5	5	0	no	STAD=2; OV=1; LUAD=1; BRCA=1	4	2	0	NA	NA	NA	NA	NA	NA	NA	NA	NA
NA	MKRN1	5	5	0	no	OV=1; CESC=1; LIHC=1; BLCA=1; UCEC=1	2	4	0	NA	NA	NA	NA	NA	NA	NA	NA	NA
NA	MAN2C1	5	5	0	no	LUSC=3; HCC=1; HNSC=1; UCEC=1	2	1	3	NA	NA	NA	NA	NA	NA	NA	NA	NA
NA	LONP2	5	5	0	no	STAD=2; HCC=1; HNSC=1; LGG=1; BRCA=1	3	0	3	NA	NA	NA	NA	NA	NA	NA	NA	NA
NA	PARK7	5	5	0	no	UCEC=2; HCC=1; BLCA=1; COAD=1; PRAD=1	3	2	3	NA	NA	NA	NA	NA	NA	NA	NA	NA
NA	TRPC4AP	5	5	0	no	UCEC=2; HCC=1; STAD=1; COAD=1; BRCA=1	3	3	0	NA	NA	NA	NA	NA	NA	NA	NA	NA
NA	TJP3	5	5	0	no	UCEC=2; CESC=1; COAD=1; LUSC=1	2	2	1	NA	NA	NA	NA	NA	NA	NA	NA	NA
NA	SIGIRR	5	5	0	no	CHOL=1; STAD=1; BLCA=1; LUAD=1; BRCA=1	2	1	2	NA	NA	NA	NA	NA	NA	NA	NA	NA
NA	NDRG2	5	5	0	no	LUAD=2; CHOL=1; KIRC=1; BRCA=1	2	3	0	NA	NA	NA	NA	NA	NA	NA	NA	NA
NA	VPS45	5	5	0	no	UCEC=3; CHOL=1; LUAD=1	4	0	1	NA	NA	NA	NA	NA	NA	NA	NA	NA
NA	POLR2F	5	5	0	no	CHOL=1; CESC=1; LUAD=1; UCEC=1; BRCA=1	2	2	2	NA	NA	NA	NA	NA	NA	NA	NA	NA
NA	MUC20,MUC20-OT1	5	5	0	no,no	COAD=3; CHOL=1; CESC=1	2	3	3	NA	NA	NA	NA	NA	NA	NA	NA	NA
NA	TALDO1	5	5	0	no	BLCA=2; DLBC=1; READ=1; UCEC=1	4	0	3	NA	NA	NA	NA	NA	NA	NA	NA	NA
NA	EMG1	5	5	0	no	LUSC=2; DLBC=1; COAD=1; UCEC=1	0	2	3	NA	NA	NA	NA	NA	NA	NA	NA	NA
NA	IGHA1	5	5	0	no	UCEC=2; DLBC=1; KIRC=1; LUAD=1	2	8	0	NA	NA	NA	NA	NA	NA	NA	NA	NA
NA	IGHM	5	5	0	no	DLBC=2; OV=1; LUSC=1; UCEC=1	3	3	2	NA	NA	NA	NA	NA	NA	NA	NA	NA
NA	C19orf70	5	5	0	no	LUAD=2; DLBC=1; ACC=1; GBM=1	0	6	0	NA	NA	NA	NA	NA	NA	NA	NA	NA
NA	AC132807.2	5	5	0	no	LUAD=2; CESC=1; STAD=1; COAD=1	1	5	2	NA	NA	NA	NA	NA	NA	NA	NA	NA
NA	GLRX3	5	5	0	no	UCEC=4; UCS=1	4	0	1	NA	NA	NA	NA	NA	NA	NA	NA	NA
NA	NME1-NME2,NME2	5	5	0	no,no	UCS=1; ESCA=1; COAD=1; LUSC=1; BRCA=1	0	2	3	NA	NA	NA	NA	NA	NA	NA	NA	NA
NA	MARK4,PPP1R37	5	5	0	no,no	STAD=2; UCS=1; GBM=1; CESC=1	2	5	0	NA	NA	NA	NA	NA	NA	NA	NA	NA
NA	GART	5	5	0	no	UCS=1; OV=1; CESC=1; STAD=1; HNSC=1	2	2	1	NA	NA	NA	NA	NA	NA	NA	NA	NA
NA	KLHDC3	5	5	0	no	UCS=1; SKCM=1; PAAD=1; COAD=1; UCEC=1	3	0	2	NA	NA	NA	NA	NA	NA	NA	NA	NA
NA	SRPK2	5	5	0	no	UCS=1; BLCA=1; LUAD=1; UCEC=1; BRCA=1	3	0	2	NA	NA	NA	NA	NA	NA	NA	NA	NA
NA	SSBP1	5	5	0	no	UCEC=2; UCS=1; BLCA=1; BRCA=1	0	2	3	NA	NA	NA	NA	NA	NA	NA	NA	NA
NA	RPS19	5	5	0	no	UCEC=2; CESC=1; HNSC=1; LUAD=1	1	3	2	NA	NA	NA	NA	NA	NA	NA	NA	NA
NA	ATP5PB	5	5	0	no	CESC=2; UCEC=2; HNSC=1	1	3	1	NA	NA	NA	NA	NA	NA	NA	NA	NA
NA	ANKRD10	5	5	0	no	BLCA=2; UCS=1; STAD=1; UCEC=1	0	3	2	NA	NA	NA	NA	NA	NA	NA	NA	NA
NA	MBD2	5	5	0	no	UCEC=3; UCS=1; OV=1	4	2	0	NA	NA	NA	NA	NA	NA	NA	NA	NA
NA	STRBP	5	5	0	no	UCEC=2; UCS=1; STAD=1; COAD=1	4	1	0	NA	NA	NA	NA	NA	NA	NA	NA	NA
NA	SF1	5	5	0	no	KICH=1; STAD=1; BLCA=1; HNSC=1; LUAD=1	2	3	0	NA	NA	NA	NA	NA	NA	NA	NA	NA
NA	SNAP23	5	5	0	no	KICH=1; READ=1; SARC=1; STAD=1; UCEC=1	2	3	0	NA	NA	NA	NA	NA	NA	NA	NA	NA
NA	SEC14L1	5	5	0	no	STAD=2; KICH=1; BLCA=1; HNSC=1	0	4	1	NA	NA	NA	NA	NA	NA	NA	NA	NA
NA	NCAPH2	5	5	0	no	UCEC=2; KICH=1; BLCA=1; HNSC=1	0	4	1	NA	NA	NA	NA	NA	NA	NA	NA	NA
NA	DYNC2LI1	5	5	0	no	UCEC=3; KICH=1; OV=1	3	2	0	NA	NA	NA	NA	NA	NA	NA	NA	NA
NA	PTRH1	5	5	0	no	LUSC=2; KICH=1; STAD=1; UCEC=1	6	0	0	NA	NA	NA	NA	NA	NA	NA	NA	NA
NA	TCIRG1	5	5	0	no	MESO=1; CESC=1; STAD=1; BLCA=1; UCEC=1	1	2	3	NA	NA	NA	NA	NA	NA	NA	NA	NA
NA	RPLP2	5	5	0	no	UCEC=3; MESO=1; KIRP=1	1	4	1	NA	NA	NA	NA	NA	NA	NA	NA	NA
NA	TXNDC11	5	5	0	no	MESO=1; ESCA=1; OV=1; LUSC=1; UCEC=1	3	2	2	NA	NA	NA	NA	NA	NA	NA	NA	NA
NA	E2F4	5	5	0	no	UCEC=2; MESO=1; BLCA=1; COAD=1	1	5	3	NA	NA	NA	NA	NA	NA	NA	NA	NA
NA	GPX4	5	5	0	no	UCEC=3; MESO=1; KIRP=1	1	5	2	NA	NA	NA	NA	NA	NA	NA	NA	NA
NA	ATP5ME	5	5	0	no	UCEC=2; MESO=1; KIRC=1; COAD=1	0	3	3	NA	NA	NA	NA	NA	NA	NA	NA	NA
NA	PSMB1	5	5	0	no	UCEC=2; MESO=1; READ=1; COAD=1	2	3	1	NA	NA	NA	NA	NA	NA	NA	NA	NA
NA	VMP1	5	5	0	no	BRCA=2; MESO=1; BLCA=1; UCEC=1	2	0	4	NA	NA	NA	NA	NA	NA	NA	NA	NA
NA	CROCC	5	5	0	no	MESO=1; CESC=1; BLCA=1; LUSC=1; UCEC=1	3	0	2	NA	NA	NA	NA	NA	NA	NA	NA	NA
NA	FAHD2CP	5	5	0	no	MESO=1; SKCM=1; OV=1; COAD=1; HNSC=1	4	3	1	NA	NA	NA	NA	NA	NA	NA	NA	NA
NA	PHF1	5	5	0	no	UCEC=3; CESC=1; BRCA=1	7	1	0	NA	NA	NA	NA	NA	NA	NA	NA	NA
NA	AL359762.3,GNG5	5	5	0	no,no	ACC=1; LIHC=1; COAD=1; LUSC=1; HNSC=1	1	2	2	NA	NA	NA	NA	NA	NA	NA	NA	NA
NA	ELMO2	5	5	0	no	ACC=1; PCPG=1; LIHC=1; LGG=1; BRCA=1	2	2	1	NA	NA	NA	NA	NA	NA	NA	NA	NA
NA	OSBPL2	5	5	0	no	ACC=1; CESC=1; LUAD=1; UCEC=1; BRCA=1	2	1	4	NA	NA	NA	NA	NA	NA	NA	NA	NA
NA	ALG3	5	5	0	no	ACC=1; SKCM=1; READ=1; ESCA=1; LUSC=1	1	6	0	NA	NA	NA	NA	NA	NA	NA	NA	NA
NA	ERP44	5	5	0	no	ACC=1; STAD=1; COAD=1; HNSC=1; LUAD=1	2	1	2	NA	NA	NA	NA	NA	NA	NA	NA	NA
NA	IFI27L1	5	5	0	no	UCEC=2; ACC=1; THCA=1; BRCA=1	1	3	1	NA	NA	NA	NA	NA	NA	NA	NA	NA
NA	PHKB	5	5	0	no	ACC=1; STAD=1; COAD=1; LUAD=1; UCEC=1	4	0	1	NA	NA	NA	NA	NA	NA	NA	NA	NA
NA	NOSIP	5	5	0	no	CESC=2; ACC=1; STAD=1; LUSC=1	2	0	3	NA	NA	NA	NA	NA	NA	NA	NA	NA
NA	MRPL37	5	5	0	no	ACC=1; STAD=1; BLCA=1; LGG=1; UCEC=1	1	3	1	NA	NA	NA	NA	NA	NA	NA	NA	NA
NA	RPL12	5	5	0	no	CESC=2; ACC=1; STAD=1; COAD=1	3	1	2	NA	NA	NA	NA	NA	NA	NA	NA	NA
NA	ZDHHC16	5	5	0	no	SKCM=1; READ=1; KIRC=1; UCEC=1; BRCA=1	5	1	0	NA	NA	NA	NA	NA	NA	NA	NA	NA
NA	CHKA	5	5	0	no	SKCM=2; BRCA=2; LUAD=1	2	3	1	NA	NA	NA	NA	NA	NA	NA	NA	NA
NA	MCRS1	5	5	0	no	SKCM=2; KIRP=1; KIRC=1; COAD=1	1	2	2	NA	NA	NA	NA	NA	NA	NA	NA	NA
NA	CHD8	5	5	0	no	SKCM=1; OV=1; LUSC=1; LUAD=1; BRCA=1	1	1	7	NA	NA	NA	NA	NA	NA	NA	NA	NA
NA	CASC4	5	5	0	no	SKCM=1; PAAD=1; STAD=1; COAD=1; UCEC=1	2	4	0	NA	NA	NA	NA	NA	NA	NA	NA	NA
NA	PSMA4	5	5	0	no	SKCM=1; STAD=1; COAD=1; LGG=1; UCEC=1	3	2	0	NA	NA	NA	NA	NA	NA	NA	NA	NA
NA	CORO7-PAM16,PAM16	5	5	0	no,no	BLCA=2; SKCM=1; LUAD=1; UCEC=1	1	5	1	NA	NA	NA	NA	NA	NA	NA	NA	NA
NA	AL031708.1,JPT2	5	5	0	no,no	KIRC=2; UCEC=2; LUAD=1	4	0	2	NA	NA	NA	NA	NA	NA	NA	NA	NA
NA	CEP131	5	5	0	no	SKCM=1; KIRP=1; CESC=1; HNSC=1; UCEC=1	3	2	1	NA	NA	NA	NA	NA	NA	NA	NA	NA
NA	PCYT2	5	5	0	no	SKCM=1; ESCA=1; CESC=1; STAD=1; LGG=1	3	0	3	NA	NA	NA	NA	NA	NA	NA	NA	NA
NA	ADGRE5	5	5	0	no	SKCM=1; READ=1; OV=1; BLCA=1; LUAD=1	3	0	2	NA	NA	NA	NA	NA	NA	NA	NA	NA
NA	PLD3	5	5	0	no	SKCM=2; BLCA=1; LUSC=1; UCEC=1	2	2	1	NA	NA	NA	NA	NA	NA	NA	NA	NA
NA	CEACAM1	5	5	0	no	STAD=2; SKCM=1; READ=1; BRCA=1	0	2	4	NA	NA	NA	NA	NA	NA	NA	NA	NA
NA	EML2	5	5	0	no	UCEC=2; SKCM=1; GBM=1; STAD=1	3	2	1	NA	NA	NA	NA	NA	NA	NA	NA	NA
NA	DDX56	5	5	0	no	UCEC=2; KIRC=1; BLCA=1; LUAD=1	3	4	3	NA	NA	NA	NA	NA	NA	NA	NA	NA
NA	OBSCN	5	5	0	no	LUAD=2; SKCM=1; ESCA=1; STAD=1	3	1	3	NA	NA	NA	NA	NA	NA	NA	NA	NA
NA	GPR137B	5	5	0	no	LUSC=2; SKCM=1; STAD=1; BLCA=1	1	4	1	NA	NA	NA	NA	NA	NA	NA	NA	NA
NA	AL136531.2,FKBP1A	5	5	0	no,no	STAD=2; SKCM=1; HNSC=1; UCEC=1	2	1	2	NA	NA	NA	NA	NA	NA	NA	NA	NA
NA	TCN2	5	5	0	no	UCEC=2; SKCM=1; CESC=1; LUAD=1	2	3	0	NA	NA	NA	NA	NA	NA	NA	NA	NA
NA	MARCO	5	5	0	no	LUAD=2; SKCM=1; PAAD=1; LUSC=1	5	0	2	NA	NA	NA	NA	NA	NA	NA	NA	NA
NA	AC073869.7,FAR2P4,PLEKHB2	5	5	0	no,no,no	SKCM=2; LUSC=2; STAD=1	0	3	7	NA	NA	NA	NA	NA	NA	NA	NA	NA
NA	DLG1	5	5	0	no	SKCM=1; READ=1; CESC=1; STAD=1; HNSC=1	4	1	0	NA	NA	NA	NA	NA	NA	NA	NA	NA
NA	CDK7	5	5	0	no	SKCM=1; ESCA=1; BLCA=1; UCEC=1; BRCA=1	4	3	0	NA	NA	NA	NA	NA	NA	NA	NA	NA
NA	BRAT1	5	5	0	no	SKCM=2; ESCA=1; SARC=1; BRCA=1	1	2	2	NA	NA	NA	NA	NA	NA	NA	NA	NA
NA	C7orf26	5	5	0	no	UCEC=3; SKCM=1; STAD=1	0	5	2	NA	NA	NA	NA	NA	NA	NA	NA	NA
NA	PLCB3	5	5	0	no	LUSC=2; SKCM=1; COAD=1; UCEC=1	4	2	0	NA	NA	NA	NA	NA	NA	NA	NA	NA
NA	GSTP1	5	5	0	no	SKCM=1; CESC=1; BLCA=1; UCEC=1; BRCA=1	0	3	3	NA	NA	NA	NA	NA	NA	NA	NA	NA
NA	ADGRG1	5	5	0	no	SKCM=1; STAD=1; BLCA=1; HNSC=1; BRCA=1	1	5	0	NA	NA	NA	NA	NA	NA	NA	NA	NA
NA	TK1	5	5	0	no	SKCM=1; OV=1; CESC=1; UCEC=1; BRCA=1	0	3	4	NA	NA	NA	NA	NA	NA	NA	NA	NA
NA	TEAD2	5	5	0	no	SKCM=1; CESC=1; HNSC=1; LUAD=1; UCEC=1	4	1	1	NA	NA	NA	NA	NA	NA	NA	NA	NA
NA	BABAM2	5	5	0	no	UCEC=3; SKCM=1; LIHC=1	3	2	0	NA	NA	NA	NA	NA	NA	NA	NA	NA
NA	PARP9	5	5	0	no	UCEC=2; SKCM=1; READ=1; CESC=1	1	0	5	NA	NA	NA	NA	NA	NA	NA	NA	NA
NA	GSAP	5	5	0	no	SKCM=1; LIHC=1; COAD=1; LUAD=1; UCEC=1	1	3	1	NA	NA	NA	NA	NA	NA	NA	NA	NA
NA	PFKM	5	5	0	no	GBM=1; SARC=1; BLCA=1; HNSC=1; UCEC=1	5	0	0	NA	NA	NA	NA	NA	NA	NA	NA	NA
NA	KLHDC2	5	5	0	no	GBM=1; STAD=1; PRAD=1; LUAD=1; BRCA=1	3	3	1	NA	NA	NA	NA	NA	NA	NA	NA	NA
NA	FN3KRP	5	5	0	no	GBM=1; STAD=1; COAD=1; HNSC=1; UCEC=1	0	3	2	NA	NA	NA	NA	NA	NA	NA	NA	NA
NA	HOOK2,PRDX2	5	5	0	no,no	GBM=1; KIRC=1; LIHC=1; LUAD=1; UCEC=1	1	4	0	NA	NA	NA	NA	NA	NA	NA	NA	NA
NA	REX1BD	5	5	0	no	GBM=1; LIHC=1; STAD=1; COAD=1; UCEC=1	3	2	1	NA	NA	NA	NA	NA	NA	NA	NA	NA
NA	ACAP3	5	5	0	no	GBM=1; ESCA=1; SARC=1; LUSC=1; LGG=1	2	1	2	NA	NA	NA	NA	NA	NA	NA	NA	NA
NA	SNX5	5	5	0	no	GBM=1; LIHC=1; STAD=1; BLCA=1; UCEC=1	5	0	2	NA	NA	NA	NA	NA	NA	NA	NA	NA
NA	NCL	5	5	0	no	GBM=1; TGCT=1; LIHC=1; STAD=1; UCEC=1	4	1	0	NA	NA	NA	NA	NA	NA	NA	NA	NA
NA	ILKAP	5	5	0	no	UCEC=2; GBM=1; CESC=1; COAD=1	3	2	1	NA	NA	NA	NA	NA	NA	NA	NA	NA
NA	AC007040.2,TEX261	5	5	0	no,no	GBM=1; STAD=1; BLCA=1; LUSC=1; BRCA=1	3	1	1	NA	NA	NA	NA	NA	NA	NA	NA	NA
NA	IQCB1	5	5	0	no	UCEC=3; GBM=1; STAD=1	2	2	1	NA	NA	NA	NA	NA	NA	NA	NA	NA
NA	CEP70	5	5	0	no	GBM=1; KIRP=1; BLCA=1; HNSC=1; LUAD=1	3	3	1	NA	NA	NA	NA	NA	NA	NA	NA	NA
NA	LAMB2	5	5	0	no	UCEC=2; GBM=1; COAD=1; BRCA=1	1	2	2	NA	NA	NA	NA	NA	NA	NA	NA	NA
NA	NDFIP1	5	5	0	no	GBM=1; OV=1; STAD=1; UCEC=1; BRCA=1	3	2	0	NA	NA	NA	NA	NA	NA	NA	NA	NA
NA	ATG5	5	5	0	no	UCEC=3; GBM=1; LUAD=1	0	4	2	NA	NA	NA	NA	NA	NA	NA	NA	NA
NA	SFT2D1	5	5	0	no	GBM=1; LUSC=1; HNSC=1; LGG=1; UCEC=1	1	3	1	NA	NA	NA	NA	NA	NA	NA	NA	NA
NA	HLA-DRB6	5	5	0	no	GBM=1; CESC=1; LUSC=1; LGG=1; LUAD=1	1	4	0	NA	NA	NA	NA	NA	NA	NA	NA	NA
NA	AC110275.1,FNTA	5	5	0	no,no	GBM=1; READ=1; OV=1; STAD=1; UCEC=1	0	2	4	NA	NA	NA	NA	NA	NA	NA	NA	NA
NA	AL355987.3,TMEM141	5	5	0	no,no	BLCA=2; GBM=1; CESC=1; BRCA=1	1	4	1	NA	NA	NA	NA	NA	NA	NA	NA	NA
NA	C9orf3	5	5	0	no	CESC=2; GBM=1; KIRC=1; UCEC=1	2	2	4	NA	NA	NA	NA	NA	NA	NA	NA	NA
NA	POP5	5	5	0	no	UCEC=2; GBM=1; OV=1; STAD=1	3	1	3	NA	NA	NA	NA	NA	NA	NA	NA	NA
NA	UFM1	5	5	0	no	GBM=1; LIHC=1; COAD=1; PRAD=1; UCEC=1	3	2	1	NA	NA	NA	NA	NA	NA	NA	NA	NA
NA	NETO2	5	5	0	no	BRCA=2; GBM=1; LUAD=1; UCEC=1	3	2	0	NA	NA	NA	NA	NA	NA	NA	NA	NA
NA	BCL2L2-PABPN1,PABPN1	5	5	0	no,no	UCEC=2; STAD=1; BLCA=1; LUAD=1	1	2	2	NA	NA	NA	NA	NA	NA	NA	NA	NA
NA	MYO9B	5	5	0	no	STAD=2; GBM=1; LUSC=1; UCEC=1	2	2	1	NA	NA	NA	NA	NA	NA	NA	NA	NA
NA	PYGB	5	5	0	no	UCEC=2; GBM=1; STAD=1; LUAD=1	1	2	2	NA	NA	NA	NA	NA	NA	NA	NA	NA
NA	LTF	5	5	0	no	GBM=1; STAD=1; BLCA=1; UCEC=1; BRCA=1	8	1	3	NA	NA	NA	NA	NA	NA	NA	NA	NA
NA	PTTG1	5	5	0	no	GBM=1; READ=1; PAAD=1; BLCA=1; UCEC=1	5	1	0	NA	NA	NA	NA	NA	NA	NA	NA	NA
NA	SNHG1	5	5	0	no	UCEC=2; READ=1; BLCA=1; LUSC=1	5	0	1	NA	NA	NA	NA	NA	NA	NA	NA	NA
NA	ATL3	5	5	0	no	UCEC=2; READ=1; COAD=1; BRCA=1	4	1	0	NA	NA	NA	NA	NA	NA	NA	NA	NA
NA	TPT1	5	5	0	no	UCEC=4; READ=1	1	3	1	NA	NA	NA	NA	NA	NA	NA	NA	NA
NA	LUC7L	5	5	0	no	READ=1; CESC=1; BLCA=1; LUSC=1; BRCA=1	3	0	2	NA	NA	NA	NA	NA	NA	NA	NA	NA
NA	RAB11FIP3	5	5	0	no	UCEC=2; READ=1; KIRC=1; LGG=1	2	4	1	NA	NA	NA	NA	NA	NA	NA	NA	NA
NA	CSNK2A2	5	5	0	no	STAD=3; READ=1; UCEC=1	6	2	0	NA	NA	NA	NA	NA	NA	NA	NA	NA
NA	CFDP1	5	5	0	no	STAD=2; READ=1; CESC=1; HNSC=1	2	2	1	NA	NA	NA	NA	NA	NA	NA	NA	NA
NA	USP7	5	5	0	no	READ=1; STAD=1; HNSC=1; LUAD=1; BRCA=1	4	2	0	NA	NA	NA	NA	NA	NA	NA	NA	NA
NA	ATP5MC1	5	5	0	no	UCEC=2; READ=1; CESC=1; STAD=1	1	3	1	NA	NA	NA	NA	NA	NA	NA	NA	NA
NA	UBXN6	5	5	0	no	READ=1; BLCA=1; LUAD=1; UCEC=1; BRCA=1	1	2	3	NA	NA	NA	NA	NA	NA	NA	NA	NA
NA	AL590385.2,FCGR2A,FCGR2C	5	5	0	no,no,no	READ=1; KIRC=1; COAD=1; LUAD=1; UCEC=1	0	1	5	NA	NA	NA	NA	NA	NA	NA	NA	NA
NA	DARS2	5	5	0	no	STAD=2; READ=1; COAD=1; LGG=1	4	2	0	NA	NA	NA	NA	NA	NA	NA	NA	NA
NA	ACBD6	5	5	0	no	BLCA=2; READ=1; KIRC=1; UCEC=1	3	2	0	NA	NA	NA	NA	NA	NA	NA	NA	NA
NA	RAP1GAP	5	5	0	no	READ=1; STAD=1; PRAD=1; LUAD=1; UCEC=1	0	4	1	NA	NA	NA	NA	NA	NA	NA	NA	NA
NA	TMEM50A	5	5	0	no	UCEC=2; READ=1; PAAD=1; CESC=1	2	3	0	NA	NA	NA	NA	NA	NA	NA	NA	NA
NA	TINAGL1	5	5	0	no	UCEC=3; READ=1; STAD=1	2	5	0	NA	NA	NA	NA	NA	NA	NA	NA	NA
NA	DUS1L	5	5	0	no	STAD=1; COAD=1; LUAD=1; UCEC=1; BRCA=1	2	3	2	NA	NA	NA	NA	NA	NA	NA	NA	NA
NA	MBP	5	5	0	no	STAD=3; COAD=2	1	2	4	NA	NA	NA	NA	NA	NA	NA	NA	NA
NA	PPM1G	5	5	0	no	BRCA=2; READ=1; OV=1; UCEC=1	5	0	0	NA	NA	NA	NA	NA	NA	NA	NA	NA
NA	ABCE1	5	5	0	no	COAD=2; READ=1; ESCA=1; STAD=1	2	4	1	NA	NA	NA	NA	NA	NA	NA	NA	NA
NA	NLN	5	5	0	no	READ=2; LIHC=1; STAD=1; UCEC=1	3	1	1	NA	NA	NA	NA	NA	NA	NA	NA	NA
NA	AC093668.1,AC105052.1,AC105052.4,RASA4	5	5	0	no,no,no,no	READ=1; PAAD=1; KIRC=1; BLCA=1; BRCA=1	2	2	4	NA	NA	NA	NA	NA	NA	NA	NA	NA
NA	GTPBP10	5	5	0	no	STAD=2; READ=1; KIRP=1; COAD=1	4	1	0	NA	NA	NA	NA	NA	NA	NA	NA	NA
NA	VPS50	5	5	0	no	STAD=2; READ=1; BLCA=1; HNSC=1	5	0	2	NA	NA	NA	NA	NA	NA	NA	NA	NA
NA	ATP6V1B2	5	5	0	no	KIRP=2; READ=1; CESC=1; STAD=1	3	2	0	NA	NA	NA	NA	NA	NA	NA	NA	NA
NA	ELP3	5	5	0	no	UCEC=2; READ=1; SARC=1; STAD=1	3	0	2	NA	NA	NA	NA	NA	NA	NA	NA	NA
NA	GSR	5	5	0	no	STAD=2; UCEC=2; READ=1	3	2	3	NA	NA	NA	NA	NA	NA	NA	NA	NA
NA	ELOC	5	5	0	no	READ=1; PRAD=1; HNSC=1; LGG=1; UCEC=1	1	4	2	NA	NA	NA	NA	NA	NA	NA	NA	NA
NA	STOM	5	5	0	no	STAD=2; READ=1; ESCA=1; LUAD=1	3	4	0	NA	NA	NA	NA	NA	NA	NA	NA	NA
NA	SURF1	5	5	0	no	READ=1; CESC=1; STAD=1; LGG=1; BRCA=1	2	2	2	NA	NA	NA	NA	NA	NA	NA	NA	NA
NA	RNF38	5	5	0	no	UCEC=2; READ=1; ESCA=1; COAD=1	5	0	0	NA	NA	NA	NA	NA	NA	NA	NA	NA
NA	AL160269.1,SLC35D2	5	5	0	no,no	STAD=2; READ=1; COAD=1; LUAD=1	5	2	0	NA	NA	NA	NA	NA	NA	NA	NA	NA
NA	GLA	5	5	0	no	READ=1; CESC=1; STAD=1; LUSC=1; BRCA=1	1	2	4	NA	NA	NA	NA	NA	NA	NA	NA	NA
NA	EI24	5	5	0	no	UCEC=2; READ=1; CESC=1; LUSC=1	8	0	0	NA	NA	NA	NA	NA	NA	NA	NA	NA
NA	NUP37	5	5	0	no	UCEC=2; READ=1; BLCA=1; LUSC=1	2	2	2	NA	NA	NA	NA	NA	NA	NA	NA	NA
NA	CENPV	5	5	0	no	READ=1; STAD=1; BLCA=1; LUAD=1; BRCA=1	0	4	3	NA	NA	NA	NA	NA	NA	NA	NA	NA
NA	RHOT1	5	5	0	no	LUAD=2; READ=1; PAAD=1; STAD=1	3	1	1	NA	NA	NA	NA	NA	NA	NA	NA	NA
NA	KIAA1324	5	5	0	no	UCEC=2; READ=1; CESC=1; LUAD=1	1	3	4	NA	NA	NA	NA	NA	NA	NA	NA	NA
NA	RBM39	5	5	0	no	BRCA=3; READ=1; COAD=1	3	2	0	NA	NA	NA	NA	NA	NA	NA	NA	NA
NA	CDCA7	5	5	0	no	STAD=4; READ=1	0	4	3	NA	NA	NA	NA	NA	NA	NA	NA	NA
NA	HIBCH	5	5	0	no	READ=1; CESC=1; BLCA=1; LUSC=1; UCEC=1	2	1	2	NA	NA	NA	NA	NA	NA	NA	NA	NA
NA	ANTXR2	5	5	0	no	UCEC=2; STAD=1; COAD=1; LUAD=1	3	2	1	NA	NA	NA	NA	NA	NA	NA	NA	NA
NA	AC073896.1,CNPY2	5	5	0	no,no	UCEC=3; READ=1; LUAD=1	0	4	2	NA	NA	NA	NA	NA	NA	NA	NA	NA
NA	NUP107	5	5	0	no	READ=1; STAD=1; BLCA=1; COAD=1; UCEC=1	2	0	3	NA	NA	NA	NA	NA	NA	NA	NA	NA
NA	TIMM9	5	5	0	no	READ=1; ESCA=1; OV=1; LUAD=1; UCEC=1	4	1	1	NA	NA	NA	NA	NA	NA	NA	NA	NA
NA	HNRNPU	5	5	0	no	READ=1; OV=1; BLCA=1; COAD=1; UCEC=1	0	5	1	NA	NA	NA	NA	NA	NA	NA	NA	NA
NA	AGAP3	5	5	0	no	UCEC=2; READ=1; BLCA=1; LUSC=1	1	5	0	NA	NA	NA	NA	NA	NA	NA	NA	NA
NA	USP5	5	5	0	no	TGCT=1; LIHC=1; STAD=1; LUSC=1; BRCA=1	3	3	0	NA	NA	NA	NA	NA	NA	NA	NA	NA
NA	PHC1	5	5	0	no	UCEC=3; TGCT=1; STAD=1	1	2	3	NA	NA	NA	NA	NA	NA	NA	NA	NA
NA	CORO7,CORO7-PAM16	5	5	0	no,no	ESCA=2; TGCT=1; PAAD=1; CESC=1	1	3	1	NA	NA	NA	NA	NA	NA	NA	NA	NA
NA	ZMIZ1	5	5	0	no	ESCA=1; OV=1; KIRC=1; STAD=1; LUSC=1	3	4	0	NA	NA	NA	NA	NA	NA	NA	NA	NA
NA	KRT5	5	5	0	no	HNSC=3; ESCA=1; UCEC=1	2	13	4	NA	NA	NA	NA	NA	NA	NA	NA	NA
NA	AC006064.6,NOP2	5	5	0	no,no	ESCA=1; STAD=1; BLCA=1; LGG=1; LUAD=1	1	1	3	NA	NA	NA	NA	NA	NA	NA	NA	NA
NA	ATP11A	5	5	0	no	STAD=2; ESCA=1; KIRC=1; LUAD=1	4	0	1	NA	NA	NA	NA	NA	NA	NA	NA	NA
NA	IFT88	5	5	0	no	STAD=2; ESCA=1; LIHC=1; LGG=1	3	0	2	NA	NA	NA	NA	NA	NA	NA	NA	NA
NA	CPNE2	5	5	0	no	UCEC=2; ESCA=1; BLCA=1; HNSC=1	4	3	0	NA	NA	NA	NA	NA	NA	NA	NA	NA
NA	ZC3H18	5	5	0	no	ESCA=2; STAD=1; UCEC=1; BRCA=1	3	0	2	NA	NA	NA	NA	NA	NA	NA	NA	NA
NA	SUPT6H	5	5	0	no	ESCA=1; KIRC=1; HNSC=1; LUAD=1; BRCA=1	1	3	2	NA	NA	NA	NA	NA	NA	NA	NA	NA
NA	AP2B1	5	5	0	no	STAD=2; UCEC=2; BRCA=1	1	3	2	NA	NA	NA	NA	NA	NA	NA	NA	NA
NA	HDAC5	5	5	0	no	ESCA=1; STAD=1; BLCA=1; COAD=1; UCEC=1	0	5	0	NA	NA	NA	NA	NA	NA	NA	NA	NA
NA	ATXN7L3	5	5	0	no	STAD=2; LUSC=1; UCEC=1; BRCA=1	1	3	1	NA	NA	NA	NA	NA	NA	NA	NA	NA
NA	WIPI1	5	5	0	no	ESCA=1; OV=1; STAD=1; BLCA=1; BRCA=1	1	1	3	NA	NA	NA	NA	NA	NA	NA	NA	NA
NA	AC011448.1,NDUFA13	5	5	0	no,no	ESCA=1; CESC=1; STAD=1; BLCA=1; HNSC=1	4	1	1	NA	NA	NA	NA	NA	NA	NA	NA	NA
NA	AC010519.1,BICRA	5	5	0	no,no	ESCA=1; CESC=1; STAD=1; PRAD=1; LUAD=1	1	3	1	NA	NA	NA	NA	NA	NA	NA	NA	NA
NA	PRMT2	5	5	0	no	UCEC=3; ESCA=1; OV=1	3	3	1	NA	NA	NA	NA	NA	NA	NA	NA	NA
NA	DEPTOR	5	5	0	no	UCEC=3; STAD=2	4	2	1	NA	NA	NA	NA	NA	NA	NA	NA	NA
NA	SEC62	5	5	0	no	BRCA=2; ESCA=1; BLCA=1; COAD=1	3	2	1	NA	NA	NA	NA	NA	NA	NA	NA	NA
NA	EIF2B5	5	5	0	no	LUSC=2; ESCA=1; STAD=1; HNSC=1	4	1	1	NA	NA	NA	NA	NA	NA	NA	NA	NA
NA	PCYT1A	5	5	0	no	LUSC=2; ESCA=1; OV=1; STAD=1	2	4	1	NA	NA	NA	NA	NA	NA	NA	NA	NA
NA	WDR1	5	5	0	no	ESCA=1; CESC=1; LIHC=1; BLCA=1; UCEC=1	2	4	2	NA	NA	NA	NA	NA	NA	NA	NA	NA
NA	SQSTM1	5	5	0	no	ESCA=1; LUSC=1; LGG=1; LUAD=1; UCEC=1	1	5	1	NA	NA	NA	NA	NA	NA	NA	NA	NA
NA	IPO11,KIF2A	5	5	0	no,no	ESCA=1; CESC=1; STAD=1; COAD=1; PRAD=1	3	0	5	NA	NA	NA	NA	NA	NA	NA	NA	NA
NA	RASA1	5	5	0	no	ESCA=1; STAD=1; BLCA=1; LUSC=1; HNSC=1	1	2	3	NA	NA	NA	NA	NA	NA	NA	NA	NA
NA	KIF13A	5	5	0	no	ESCA=2; HNSC=2; UCEC=1	4	1	0	NA	NA	NA	NA	NA	NA	NA	NA	NA
NA	HLA-DQB1	5	5	0	no	LUAD=2; ESCA=1; PAAD=1; UCEC=1	0	5	0	NA	NA	NA	NA	NA	NA	NA	NA	NA
NA	DNAJC2	5	5	0	no	UCEC=2; ESCA=1; COAD=1; LUSC=1	6	2	1	NA	NA	NA	NA	NA	NA	NA	NA	NA
NA	LCN2	5	5	0	no	ESCA=1; CESC=1; STAD=1; COAD=1; UCEC=1	0	4	3	NA	NA	NA	NA	NA	NA	NA	NA	NA
NA	ACTA2	5	5	0	no	ESCA=1; BLCA=1; COAD=1; LUSC=1; LUAD=1	2	2	2	NA	NA	NA	NA	NA	NA	NA	NA	NA
NA	MNAT1	5	5	0	no	UCEC=3; ESCA=1; STAD=1	3	0	2	NA	NA	NA	NA	NA	NA	NA	NA	NA
NA	ESRP2	5	5	0	no	STAD=2; ESCA=1; BLCA=1; HNSC=1	0	2	4	NA	NA	NA	NA	NA	NA	NA	NA	NA
NA	ETS2	5	5	0	no	STAD=2; ESCA=1; COAD=1; HNSC=1	1	5	1	NA	NA	NA	NA	NA	NA	NA	NA	NA
NA	ARFIP1	5	5	0	no	UCEC=2; ESCA=1; PAAD=1; COAD=1	1	2	2	NA	NA	NA	NA	NA	NA	NA	NA	NA
NA	DCBLD1	5	5	0	no	ESCA=1; SARC=1; STAD=1; LUSC=1; LUAD=1	2	3	0	NA	NA	NA	NA	NA	NA	NA	NA	NA
NA	ABHD16A,AL662899.1	5	5	0	no,no	UCEC=2; ESCA=1; LGG=1; BRCA=1	1	3	1	NA	NA	NA	NA	NA	NA	NA	NA	NA
NA	ARFGEF1	5	5	0	no	ESCA=1; KIRP=1; STAD=1; LUSC=1; HNSC=1	6	0	1	NA	NA	NA	NA	NA	NA	NA	NA	NA
NA	PRRC2B	5	5	0	no	BRCA=2; ESCA=1; CESC=1; LGG=1	3	2	0	NA	NA	NA	NA	NA	NA	NA	NA	NA
NA	EHMT1	5	5	0	no	ESCA=2; UCEC=2; STAD=1	5	0	1	NA	NA	NA	NA	NA	NA	NA	NA	NA
NA	IFITM3	5	5	0	no	COAD=2; PAAD=1; HNSC=1; UCEC=1	0	7	0	NA	NA	NA	NA	NA	NA	NA	NA	NA
NA	NUP160	5	5	0	no	STAD=2; PAAD=1; CESC=1; BRCA=1	3	2	0	NA	NA	NA	NA	NA	NA	NA	NA	NA
NA	BRMS1	5	5	0	no	PAAD=1; STAD=1; COAD=1; HNSC=1; UCEC=1	1	6	0	NA	NA	NA	NA	NA	NA	NA	NA	NA
NA	DAZAP2	5	5	0	no	BLCA=2; UCEC=2; PAAD=1	0	0	5	NA	NA	NA	NA	NA	NA	NA	NA	NA
NA	AC090527.2,SQOR	5	5	0	no,no	PAAD=1; COAD=1; LUAD=1; UCEC=1; BRCA=1	4	0	2	NA	NA	NA	NA	NA	NA	NA	NA	NA
NA	UNC45A	5	5	0	no	HNSC=2; PAAD=1; CESC=1; UCEC=1	2	3	1	NA	NA	NA	NA	NA	NA	NA	NA	NA
NA	PPP4C	5	5	0	no	STAD=2; PAAD=1; LUAD=1; UCEC=1	1	3	2	NA	NA	NA	NA	NA	NA	NA	NA	NA
NA	AC135178.2,RPL26	5	5	0	no,no	PAAD=1; BLCA=1; COAD=1; LUSC=1; UCEC=1	0	4	3	NA	NA	NA	NA	NA	NA	NA	NA	NA
NA	NBPF9	5	5	0	no	STAD=2; PAAD=1; COAD=1; UCEC=1	3	2	0	NA	NA	NA	NA	NA	NA	NA	NA	NA
NA	LYPLA2	5	5	0	no	PAAD=1; COAD=1; LUSC=1; LUAD=1; BRCA=1	1	3	1	NA	NA	NA	NA	NA	NA	NA	NA	NA
NA	PLTP	5	5	0	no	HNSC=3; PAAD=1; LUAD=1	1	4	1	NA	NA	NA	NA	NA	NA	NA	NA	NA
NA	ITGB2	5	5	0	no	UCEC=2; PAAD=1; SARC=1; COAD=1	1	0	4	NA	NA	NA	NA	NA	NA	NA	NA	NA
NA	SH3BP1,Z83844.3	5	5	0	no,no	HNSC=2; PAAD=1; OV=1; BLCA=1	5	4	4	NA	NA	NA	NA	NA	NA	NA	NA	NA
NA	HNRNPDL	5	5	0	no	UCEC=3; PAAD=1; COAD=1	7	0	0	NA	NA	NA	NA	NA	NA	NA	NA	NA
NA	GMDS	5	5	0	no	COAD=2; BRCA=2; PAAD=1	4	0	2	NA	NA	NA	NA	NA	NA	NA	NA	NA
NA	DPM2	5	5	0	no	PAAD=1; OV=1; BLCA=1; LUSC=1; HNSC=1	2	3	0	NA	NA	NA	NA	NA	NA	NA	NA	NA
NA	CAND1	5	5	0	no	BRCA=2; PAAD=1; LUSC=1; UCEC=1	1	2	3	NA	NA	NA	NA	NA	NA	NA	NA	NA
NA	TRMT1	5	5	0	no	PAAD=1; OV=1; BLCA=1; HNSC=1; UCEC=1	1	4	2	NA	NA	NA	NA	NA	NA	NA	NA	NA
NA	PTPN18	5	5	0	no	STAD=3; PAAD=1; UCEC=1	3	1	1	NA	NA	NA	NA	NA	NA	NA	NA	NA
NA	API5	5	5	0	no	PAAD=1; SARC=1; STAD=1; COAD=1; UCEC=1	3	0	3	NA	NA	NA	NA	NA	NA	NA	NA	NA
NA	NBPF1	5	5	0	no	BLCA=2; PAAD=1; COAD=1; BRCA=1	3	5	0	NA	NA	NA	NA	NA	NA	NA	NA	NA
NA	PDIA4	5	5	0	no	BLCA=2; UCEC=2; PAAD=1	2	1	3	NA	NA	NA	NA	NA	NA	NA	NA	NA
NA	GPI	5	5	0	no	PCPG=1; OV=1; LIHC=1; THCA=1; LUSC=1	1	2	3	NA	NA	NA	NA	NA	NA	NA	NA	NA
NA	GSTZ1	5	5	0	no	UCEC=2; SARC=1; CESC=1; LIHC=1	5	1	0	NA	NA	NA	NA	NA	NA	NA	NA	NA
NA	EIF3C	5	5	0	no	BRCA=2; SARC=1; STAD=1; UCEC=1	1	2	3	NA	NA	NA	NA	NA	NA	NA	NA	NA
NA	DPH5	5	5	0	no	SARC=1; STAD=1; LGG=1; UCEC=1; BRCA=1	1	2	2	NA	NA	NA	NA	NA	NA	NA	NA	NA
NA	ATP6V1H	5	5	0	no	UCEC=2; SARC=1; COAD=1; BRCA=1	2	2	2	NA	NA	NA	NA	NA	NA	NA	NA	NA
NA	WDR44	5	5	0	no	HNSC=3; SARC=1; BRCA=1	5	0	1	NA	NA	NA	NA	NA	NA	NA	NA	NA
NA	DNAJC15	5	5	0	no	UCEC=3; SARC=1; STAD=1	1	1	5	NA	NA	NA	NA	NA	NA	NA	NA	NA
NA	AL031282.2,CDK11A	5	5	0	no,no	CESC=2; SARC=1; LUSC=1; UCEC=1	1	0	5	NA	NA	NA	NA	NA	NA	NA	NA	NA
NA	MTREX	5	5	0	no	SARC=1; STAD=1; BLCA=1; UCEC=1; BRCA=1	3	2	1	NA	NA	NA	NA	NA	NA	NA	NA	NA
NA	ATG10	5	5	0	no	LUSC=2; SARC=1; KIRC=1; HNSC=1	0	0	5	NA	NA	NA	NA	NA	NA	NA	NA	NA
NA	SEC23IP	5	5	0	no	COAD=2; OV=1; STAD=1; LUAD=1	3	1	1	NA	NA	NA	NA	NA	NA	NA	NA	NA
NA	GANAB	5	5	0	no	OV=1; CESC=1; STAD=1; HNSC=1; UCEC=1	3	1	2	NA	NA	NA	NA	NA	NA	NA	NA	NA
NA	METAP2	5	5	0	no	COAD=2; UCEC=2; OV=1	2	3	1	NA	NA	NA	NA	NA	NA	NA	NA	NA
NA	SRP68	5	5	0	no	OV=1; CESC=1; STAD=1; UCEC=1; BRCA=1	3	2	1	NA	NA	NA	NA	NA	NA	NA	NA	NA
NA	UPF1	5	5	0	no	UCEC=2; OV=1; HNSC=1; BRCA=1	1	3	1	NA	NA	NA	NA	NA	NA	NA	NA	NA
NA	S100A11	5	5	0	no	OV=1; STAD=1; BLCA=1; HNSC=1; UCEC=1	0	3	2	NA	NA	NA	NA	NA	NA	NA	NA	NA
NA	RAB3GAP2	5	5	0	no	OV=1; STAD=1; LUSC=1; UCEC=1; BRCA=1	3	1	2	NA	NA	NA	NA	NA	NA	NA	NA	NA
NA	LGALS3	5	5	0	no	HNSC=2; UCEC=2; BLCA=1	1	3	3	NA	NA	NA	NA	NA	NA	NA	NA	NA
NA	IQCG	5	5	0	no	OV=1; LUSC=1; HNSC=1; UCEC=1; BRCA=1	5	0	3	NA	NA	NA	NA	NA	NA	NA	NA	NA
NA	SCAP	5	5	0	no	LUSC=2; OV=1; STAD=1; BLCA=1	5	1	0	NA	NA	NA	NA	NA	NA	NA	NA	NA
NA	MTMR14	5	5	0	no	OV=1; STAD=1; BLCA=1; HNSC=1; BRCA=1	1	2	2	NA	NA	NA	NA	NA	NA	NA	NA	NA
NA	ARPC4-TTLL3,TTLL3	5	5	0	no,no	UCEC=2; OV=1; KIRP=1; LIHC=1	3	3	0	NA	NA	NA	NA	NA	NA	NA	NA	NA
NA	GARS	5	5	0	no	UCEC=3; OV=1; BLCA=1	0	4	1	NA	NA	NA	NA	NA	NA	NA	NA	NA
NA	FAM92A	5	5	0	no	UCEC=3; OV=1; LUSC=1	2	2	1	NA	NA	NA	NA	NA	NA	NA	NA	NA
NA	NSMF	5	5	0	no	STAD=2; OV=1; KIRC=1; UCEC=1	1	4	5	NA	NA	NA	NA	NA	NA	NA	NA	NA
NA	RABGGTB	5	5	0	no	OV=1; KIRP=1; STAD=1; COAD=1; BRCA=1	2	2	1	NA	NA	NA	NA	NA	NA	NA	NA	NA
NA	SNX17	5	5	0	no	UCEC=2; OV=1; HNSC=1; LUAD=1	2	2	2	NA	NA	NA	NA	NA	NA	NA	NA	NA
NA	PHF2	5	5	0	no	OV=1; PRAD=1; HNSC=1; LUAD=1; UCEC=1	0	3	2	NA	NA	NA	NA	NA	NA	NA	NA	NA
NA	ZMIZ2	5	5	0	no	BLCA=1; PRAD=1; LUSC=1; LUAD=1; BRCA=1	1	5	2	NA	NA	NA	NA	NA	NA	NA	NA	NA
NA	PELP1	5	5	0	no	OV=2; STAD=1; COAD=1; BRCA=1	2	1	2	NA	NA	NA	NA	NA	NA	NA	NA	NA
NA	LAMA3	5	5	0	no	OV=1; CESC=1; STAD=1; COAD=1; UCEC=1	3	2	0	NA	NA	NA	NA	NA	NA	NA	NA	NA
NA	MAP4K1	5	5	0	no	OV=1; LUSC=1; HNSC=1; LUAD=1; UCEC=1	3	2	1	NA	NA	NA	NA	NA	NA	NA	NA	NA
NA	CYC1	5	5	0	no	OV=1; STAD=1; LUSC=1; LGG=1; UCEC=1	1	4	3	NA	NA	NA	NA	NA	NA	NA	NA	NA
NA	DGAT1	5	5	0	no	OV=1; KIRP=1; LUSC=1; LUAD=1; UCEC=1	3	1	1	NA	NA	NA	NA	NA	NA	NA	NA	NA
NA	MAT2B	5	5	0	no	COAD=2; OV=1; UCEC=1; BRCA=1	2	2	1	NA	NA	NA	NA	NA	NA	NA	NA	NA
NA	EIF2AK4	5	5	0	no	UCEC=3; KIRP=1; LIHC=1	4	0	1	NA	NA	NA	NA	NA	NA	NA	NA	NA
NA	RAB3D,TMEM205	5	5	0	no,no	UCEC=2; KIRP=1; HNSC=1; BRCA=1	2	3	1	NA	NA	NA	NA	NA	NA	NA	NA	NA
NA	NIPSNAP2	5	5	0	no	STAD=2; KIRP=1; BLCA=1; UCEC=1	3	3	3	NA	NA	NA	NA	NA	NA	NA	NA	NA
NA	ME3	5	5	0	no	BLCA=2; KIRP=1; STAD=1; LUAD=1	1	2	4	NA	NA	NA	NA	NA	NA	NA	NA	NA
NA	CCT8	5	5	0	no	UCEC=3; KIRP=1; COAD=1	0	4	3	NA	NA	NA	NA	NA	NA	NA	NA	NA
NA	TXNRD1	5	5	0	no	LUSC=2; KIRP=1; STAD=1; BLCA=1	5	1	1	NA	NA	NA	NA	NA	NA	NA	NA	NA
NA	MVP	5	5	0	no	KIRP=1; LIHC=1; BLCA=1; LUAD=1; BRCA=1	1	3	1	NA	NA	NA	NA	NA	NA	NA	NA	NA
NA	TTC3	5	5	0	no	UCEC=3; COAD=1; BRCA=1	3	0	2	NA	NA	NA	NA	NA	NA	NA	NA	NA
NA	PIGR	5	5	0	no	UCEC=2; KIRP=1; STAD=1; COAD=1	2	1	4	NA	NA	NA	NA	NA	NA	NA	NA	NA
NA	CTBP2	5	5	0	no	CESC=2; STAD=1; COAD=1; UCEC=1	4	0	2	NA	NA	NA	NA	NA	NA	NA	NA	NA
NA	DLG5	5	5	0	no	CESC=1; STAD=1; LUSC=1; HNSC=1; BRCA=1	0	2	3	NA	NA	NA	NA	NA	NA	NA	NA	NA
NA	ATG13	5	5	0	no	UCEC=2; CESC=1; LUAD=1; BRCA=1	4	1	1	NA	NA	NA	NA	NA	NA	NA	NA	NA
NA	ANO1	5	5	0	no	HNSC=3; CESC=1; UCEC=1	2	1	10	NA	NA	NA	NA	NA	NA	NA	NA	NA
NA	ARAP1	5	5	0	no	HNSC=2; CESC=1; BLCA=1; UCEC=1	2	1	2	NA	NA	NA	NA	NA	NA	NA	NA	NA
NA	CCDC90B	5	5	0	no	HNSC=2; CESC=1; BLCA=1; UCEC=1	5	1	0	NA	NA	NA	NA	NA	NA	NA	NA	NA
NA	TCHP	5	5	0	no	STAD=2; CESC=1; PRAD=1; BRCA=1	1	1	5	NA	NA	NA	NA	NA	NA	NA	NA	NA
NA	KRT6B,KRT6C	5	5	0	no,no	HNSC=3; CESC=1; BLCA=1	1	0	9	NA	NA	NA	NA	NA	NA	NA	NA	NA
NA	KRT6A,KRT6C	5	5	0	no,no	CESC=2; HNSC=2; LUSC=1	1	0	6	NA	NA	NA	NA	NA	NA	NA	NA	NA
NA	PSMC1	5	5	0	no	UCEC=2; CESC=1; KIRC=1; STAD=1	2	3	0	NA	NA	NA	NA	NA	NA	NA	NA	NA
NA	HERC2P3	5	5	0	no	CESC=1; STAD=1; LUAD=1; UCEC=1; BRCA=1	0	4	2	NA	NA	NA	NA	NA	NA	NA	NA	NA
NA	TMEM87A	5	5	0	no	LUAD=2; CESC=1; LUSC=1; HNSC=1	1	0	4	NA	NA	NA	NA	NA	NA	NA	NA	NA
NA	UBE2I	5	5	0	no	CESC=1; KIRC=1; STAD=1; LUSC=1; UCEC=1	2	2	1	NA	NA	NA	NA	NA	NA	NA	NA	NA
NA	AC138932.1,NPIPA1	5	5	0	no,no	UCEC=2; CESC=1; LUAD=1; BRCA=1	1	3	1	NA	NA	NA	NA	NA	NA	NA	NA	NA
NA	CDH3	5	5	0	no	CESC=1; COAD=1; LUSC=1; HNSC=1; LUAD=1	3	3	0	NA	NA	NA	NA	NA	NA	NA	NA	NA
NA	BCAR1	5	5	0	no	UCEC=2; CESC=1; HNSC=1; LGG=1	1	1	3	NA	NA	NA	NA	NA	NA	NA	NA	NA
NA	ZNHIT1	5	5	0	no	COAD=2; UCEC=2; LUSC=1	2	1	5	NA	NA	NA	NA	NA	NA	NA	NA	NA
NA	HOXB3,HOXB6	5	5	0	no,no	COAD=2; CESC=1; STAD=1; LUSC=1	2	1	4	NA	NA	NA	NA	NA	NA	NA	NA	NA
NA	KDELR1	5	5	0	no	UCEC=2; CESC=1; STAD=1; COAD=1	1	1	4	NA	NA	NA	NA	NA	NA	NA	NA	NA
NA	AC008750.8,ETFB	5	5	0	no,no	UCEC=2; CESC=1; STAD=1; LUSC=1	0	2	3	NA	NA	NA	NA	NA	NA	NA	NA	NA
NA	PRPF31	5	5	0	no	CESC=2; BLCA=1; LUSC=1; HNSC=1	3	1	1	NA	NA	NA	NA	NA	NA	NA	NA	NA
NA	R3HDM4	5	5	0	no	HNSC=2; CESC=1; UCEC=1; BRCA=1	0	6	0	NA	NA	NA	NA	NA	NA	NA	NA	NA
NA	YY1AP1	5	5	0	no	BRCA=3; CESC=1; LGG=1	5	2	1	NA	NA	NA	NA	NA	NA	NA	NA	NA
NA	MIB2	5	5	0	no	CESC=1; BLCA=1; LUSC=1; HNSC=1; LUAD=1	0	3	3	NA	NA	NA	NA	NA	NA	NA	NA	NA
NA	RCOR3	5	5	0	no	LUSC=2; CESC=1; BLCA=1; LUAD=1	1	5	0	NA	NA	NA	NA	NA	NA	NA	NA	NA
NA	SCCPDH	5	5	0	no	UCEC=3; CESC=1; BRCA=1	1	1	3	NA	NA	NA	NA	NA	NA	NA	NA	NA
NA	CCDC24	5	5	0	no	CESC=2; PRAD=1; LUAD=1; UCEC=1	6	2	1	NA	NA	NA	NA	NA	NA	NA	NA	NA
NA	YIPF1	5	5	0	no	CESC=1; COAD=1; LUSC=1; UCEC=1; BRCA=1	2	0	3	NA	NA	NA	NA	NA	NA	NA	NA	NA
NA	DNAJC11	5	5	0	no	UCEC=2; CESC=1; BLCA=1; BRCA=1	1	3	1	NA	NA	NA	NA	NA	NA	NA	NA	NA
NA	ARFGAP1	5	5	0	no	UCEC=2; CESC=1; LUSC=1; LUAD=1	3	0	4	NA	NA	NA	NA	NA	NA	NA	NA	NA
NA	BCS1L	5	5	0	no	UCEC=2; CESC=1; STAD=1; BRCA=1	7	1	1	NA	NA	NA	NA	NA	NA	NA	NA	NA
NA	SERP1	5	5	0	no	UCEC=2; CESC=1; LIHC=1; BRCA=1	0	2	3	NA	NA	NA	NA	NA	NA	NA	NA	NA
NA	RPL35A	5	5	0	no	CESC=1; COAD=1; LUSC=1; LUAD=1; BRCA=1	2	2	1	NA	NA	NA	NA	NA	NA	NA	NA	NA
NA	DALRD3	5	5	0	no	UCEC=3; CESC=1; BLCA=1	5	2	1	NA	NA	NA	NA	NA	NA	NA	NA	NA
NA	GRSF1	5	5	0	no	CESC=1; KIRC=1; STAD=1; BLCA=1; COAD=1	3	1	3	NA	NA	NA	NA	NA	NA	NA	NA	NA
NA	SLC29A1	5	5	0	no	LIHC=2; CESC=1; LUSC=1; LUAD=1	5	3	0	NA	NA	NA	NA	NA	NA	NA	NA	NA
NA	BRI3	5	5	0	no	CESC=1; LIHC=1; STAD=1; UCEC=1; BRCA=1	0	2	3	NA	NA	NA	NA	NA	NA	NA	NA	NA
NA	WASHC5	5	5	0	no	STAD=2; CESC=1; COAD=1; UCEC=1	2	3	0	NA	NA	NA	NA	NA	NA	NA	NA	NA
NA	PQBP1	5	5	0	no	CESC=2; BRCA=2; UCEC=1	0	2	3	NA	NA	NA	NA	NA	NA	NA	NA	NA
NA	AP001267.5,ATP5MG	5	5	0	no,no	CESC=1; STAD=1; LGG=1; UCEC=1; BRCA=1	0	0	8	NA	NA	NA	NA	NA	NA	NA	NA	NA
NA	C1S	5	5	0	no	BLCA=2; CESC=1; LIHC=1; LUSC=1	1	2	2	NA	NA	NA	NA	NA	NA	NA	NA	NA
NA	LRP10	5	5	0	no	LUSC=2; CESC=1; BLCA=1; LUAD=1	1	2	2	NA	NA	NA	NA	NA	NA	NA	NA	NA
NA	SNW1	5	5	0	no	STAD=2; LUSC=2; CESC=1	1	4	1	NA	NA	NA	NA	NA	NA	NA	NA	NA
NA	ITFG1	5	5	0	no	CESC=1; LIHC=1; STAD=1; LUAD=1; UCEC=1	0	1	4	NA	NA	NA	NA	NA	NA	NA	NA	NA
NA	SMARCD2	5	5	0	no	CESC=1; STAD=1; BLCA=1; LUSC=1; HNSC=1	1	3	1	NA	NA	NA	NA	NA	NA	NA	NA	NA
NA	IVNS1ABP	5	5	0	no	UCEC=3; CESC=1; COAD=1	3	2	0	NA	NA	NA	NA	NA	NA	NA	NA	NA
NA	LSM14B	5	5	0	no	UCEC=2; CESC=1; STAD=1; LUSC=1	5	2	1	NA	NA	NA	NA	NA	NA	NA	NA	NA
NA	PQLC3	5	5	0	no	UCEC=3; CESC=1; LUAD=1	3	1	1	NA	NA	NA	NA	NA	NA	NA	NA	NA
NA	PROM2	5	5	0	no	CESC=2; STAD=1; BLCA=1; UCEC=1	1	2	2	NA	NA	NA	NA	NA	NA	NA	NA	NA
NA	TRIP6	5	5	0	no	UCEC=3; CESC=1; LUAD=1	3	1	1	NA	NA	NA	NA	NA	NA	NA	NA	NA
NA	H2AFV	5	5	0	no	UCEC=2; CESC=1; LGG=1; BRCA=1	2	2	2	NA	NA	NA	NA	NA	NA	NA	NA	NA
NA	SLC27A4	5	5	0	no	STAD=3; CESC=1; COAD=1	3	2	2	NA	NA	NA	NA	NA	NA	NA	NA	NA
NA	CREM	5	5	0	no	CESC=2; BLCA=1; LUSC=1; UCEC=1	3	0	3	NA	NA	NA	NA	NA	NA	NA	NA	NA
NA	CRLS1	5	5	0	no	CESC=1; LIHC=1; COAD=1; HNSC=1; LGG=1	5	1	0	NA	NA	NA	NA	NA	NA	NA	NA	NA
NA	TSN	5	5	0	no	COAD=3; CESC=1; UCEC=1	2	1	2	NA	NA	NA	NA	NA	NA	NA	NA	NA
NA	ATG3	5	5	0	no	UCEC=2; CESC=1; BLCA=1; LUAD=1	3	1	1	NA	NA	NA	NA	NA	NA	NA	NA	NA
NA	BRIX1	5	5	0	no	COAD=2; CESC=1; BLCA=1; BRCA=1	5	1	0	NA	NA	NA	NA	NA	NA	NA	NA	NA
NA	RPS20	5	5	0	no	UCEC=3; CESC=1; LUSC=1	1	2	2	NA	NA	NA	NA	NA	NA	NA	NA	NA
NA	ATP6AP1	5	5	0	no	BRCA=2; CESC=1; HNSC=1; LUAD=1	2	3	2	NA	NA	NA	NA	NA	NA	NA	NA	NA
NA	TKFC	5	5	0	no	UCEC=2; CESC=1; STAD=1; BLCA=1	2	1	2	NA	NA	NA	NA	NA	NA	NA	NA	NA
NA	STYX	5	5	0	no	COAD=2; CESC=1; STAD=1; UCEC=1	1	1	3	NA	NA	NA	NA	NA	NA	NA	NA	NA
NA	VCAN	5	5	0	no	STAD=3; BLCA=1; COAD=1	1	2	3	NA	NA	NA	NA	NA	NA	NA	NA	NA
NA	AGTRAP	5	5	0	no	STAD=2; CESC=1; KIRC=1; LUAD=1	4	1	0	NA	NA	NA	NA	NA	NA	NA	NA	NA
NA	PSMB4	5	5	0	no	UCEC=3; CESC=1; BRCA=1	3	1	1	NA	NA	NA	NA	NA	NA	NA	NA	NA
NA	COMMD1	5	5	0	no	UCEC=2; CESC=1; LUAD=1; BRCA=1	0	0	6	NA	NA	NA	NA	NA	NA	NA	NA	NA
NA	CLEC3B,EXOSC7	5	5	0	no,no	CESC=1; LIHC=1; COAD=1; LUAD=1; BRCA=1	1	4	1	NA	NA	NA	NA	NA	NA	NA	NA	NA
NA	GMPR	5	5	0	no	UCEC=3; CESC=1; HNSC=1	3	1	1	NA	NA	NA	NA	NA	NA	NA	NA	NA
NA	UBAP2	5	5	0	no	CESC=1; BLCA=1; HNSC=1; UCEC=1; BRCA=1	4	1	0	NA	NA	NA	NA	NA	NA	NA	NA	NA
NA	ANAPC5	5	5	0	no	UCEC=3; CESC=1; HNSC=1	4	3	0	NA	NA	NA	NA	NA	NA	NA	NA	NA
NA	NPC1	5	5	0	no	STAD=2; CESC=1; COAD=1; UCEC=1	3	2	0	NA	NA	NA	NA	NA	NA	NA	NA	NA
NA	PRKCD	5	5	0	no	CESC=1; STAD=1; BLCA=1; UCEC=1; BRCA=1	2	2	1	NA	NA	NA	NA	NA	NA	NA	NA	NA
NA	THOC2	5	5	0	no	STAD=2; UCEC=2; CESC=1	3	1	1	NA	NA	NA	NA	NA	NA	NA	NA	NA
NA	CLTB	5	5	0	no	STAD=2; KIRC=1; LIHC=1; BLCA=1	3	1	2	NA	NA	NA	NA	NA	NA	NA	NA	NA
NA	RPS12	5	5	0	no	UCEC=3; KIRC=1; LUAD=1	1	3	3	NA	NA	NA	NA	NA	NA	NA	NA	NA
NA	WDR91	5	5	0	no	UCEC=2; KIRC=1; HNSC=1; LUAD=1	0	2	3	NA	NA	NA	NA	NA	NA	NA	NA	NA
NA	AC023055.1,SARNP	5	5	0	no,no	UCEC=2; LUSC=1; LGG=1; LUAD=1	1	3	1	NA	NA	NA	NA	NA	NA	NA	NA	NA
NA	PDS5A	5	5	0	no	UCEC=3; KIRC=1; STAD=1	3	1	2	NA	NA	NA	NA	NA	NA	NA	NA	NA
NA	FBXO25	5	5	0	no	UCEC=2; KIRC=1; COAD=1; BRCA=1	6	2	0	NA	NA	NA	NA	NA	NA	NA	NA	NA
NA	USH1C	5	5	0	no	COAD=3; KIRC=1; STAD=1	4	1	2	NA	NA	NA	NA	NA	NA	NA	NA	NA
NA	SEL1L3	5	5	0	no	COAD=2; KIRC=1; LGG=1; UCEC=1	1	2	2	NA	NA	NA	NA	NA	NA	NA	NA	NA
NA	POLR1C	5	5	0	no	STAD=3; KIRC=1; COAD=1	0	5	0	NA	NA	NA	NA	NA	NA	NA	NA	NA
NA	WDR90	5	5	0	no	UCEC=2; LIHC=1; STAD=1; BLCA=1	2	1	2	NA	NA	NA	NA	NA	NA	NA	NA	NA
NA	AC092718.3,AC092718.8,GCSH	5	5	0	no,no,no	LUSC=2; LIHC=1; COAD=1; BRCA=1	5	1	3	NA	NA	NA	NA	NA	NA	NA	NA	NA
NA	CDK10	5	5	0	no	UCEC=3; LIHC=1; BLCA=1	2	0	3	NA	NA	NA	NA	NA	NA	NA	NA	NA
NA	ODF2L	5	5	0	no	COAD=2; UCEC=2; LIHC=1	4	1	0	NA	NA	NA	NA	NA	NA	NA	NA	NA
NA	STAG3L5P-PVRIG2P-PILRB	5	5	0	no	THCA=2; LIHC=1; STAD=1; LUAD=1	0	2	3	NA	NA	NA	NA	NA	NA	NA	NA	NA
NA	RHEB	5	5	0	no	UCEC=2; LIHC=1; BLCA=1; LUSC=1	5	0	3	NA	NA	NA	NA	NA	NA	NA	NA	NA
NA	ATRN	5	5	0	no	UCEC=2; LIHC=1; BLCA=1; HNSC=1	4	2	0	NA	NA	NA	NA	NA	NA	NA	NA	NA
NA	AC010422.8,DHPS	5	5	0	no,no	COAD=4; LIHC=1	5	1	1	NA	NA	NA	NA	NA	NA	NA	NA	NA
NA	PNKD	5	5	0	no	STAD=2; LIHC=1; UCEC=1; BRCA=1	2	3	0	NA	NA	NA	NA	NA	NA	NA	NA	NA
NA	BMS1	5	5	0	no	HNSC=2; LIHC=1; STAD=1; UCEC=1	2	3	0	NA	NA	NA	NA	NA	NA	NA	NA	NA
NA	AC005520.1,PTGR2	5	5	0	no,no	LIHC=1; COAD=1; PRAD=1; LUSC=1; BRCA=1	3	0	2	NA	NA	NA	NA	NA	NA	NA	NA	NA
NA	TUSC3	5	5	0	no	LIHC=1; BLCA=1; COAD=1; PRAD=1; UCEC=1	4	1	4	NA	NA	NA	NA	NA	NA	NA	NA	NA
NA	ZDHHC6	5	5	0	no	UCEC=3; STAD=1; COAD=1	5	1	0	NA	NA	NA	NA	NA	NA	NA	NA	NA
NA	TM9SF3	5	5	0	no	COAD=2; UCEC=2; STAD=1	5	0	1	NA	NA	NA	NA	NA	NA	NA	NA	NA
NA	DLAT	5	5	0	no	STAD=3; COAD=1; UCEC=1	2	1	2	NA	NA	NA	NA	NA	NA	NA	NA	NA
NA	IMMP1L	5	5	0	no	UCEC=3; STAD=1; BRCA=1	1	0	5	NA	NA	NA	NA	NA	NA	NA	NA	NA
NA	AL133330.1,CD44	5	5	0	no,no	STAD=1; LUSC=1; LUAD=1; UCEC=1; BRCA=1	4	1	0	NA	NA	NA	NA	NA	NA	NA	NA	NA
NA	POLR2G	5	5	0	no	UCEC=2; STAD=1; BLCA=1; HNSC=1	3	1	4	NA	NA	NA	NA	NA	NA	NA	NA	NA
NA	SCYL1	5	5	0	no	LGG=2; STAD=1; LUAD=1; UCEC=1	2	2	1	NA	NA	NA	NA	NA	NA	NA	NA	NA
NA	AP002748.4,BBS1	5	5	0	no,no	STAD=2; BLCA=1; LUSC=1; LUAD=1	2	2	1	NA	NA	NA	NA	NA	NA	NA	NA	NA
NA	NDUFS8	5	5	0	no	UCEC=2; STAD=1; BLCA=1; BRCA=1	4	4	0	NA	NA	NA	NA	NA	NA	NA	NA	NA
NA	DHX37	5	5	0	no	UCEC=2; STAD=1; LUSC=1; BRCA=1	2	3	2	NA	NA	NA	NA	NA	NA	NA	NA	NA
NA	PYGL	5	5	0	no	BLCA=2; STAD=1; LUSC=1; BRCA=1	2	1	2	NA	NA	NA	NA	NA	NA	NA	NA	NA
NA	AL049839.2,SERPINA3	5	5	0	no,no	STAD=3; COAD=1; LUSC=1	2	3	0	NA	NA	NA	NA	NA	NA	NA	NA	NA
NA	MYO1E	5	5	0	no	STAD=3; HNSC=1; UCEC=1	4	1	2	NA	NA	NA	NA	NA	NA	NA	NA	NA
NA	AC107871.1,CLN6	5	5	0	no,no	STAD=2; BLCA=1; COAD=1; UCEC=1	2	0	4	NA	NA	NA	NA	NA	NA	NA	NA	NA
NA	HAX1	5	5	0	no	STAD=2; LUSC=1; LGG=1; BRCA=1	0	1	4	NA	NA	NA	NA	NA	NA	NA	NA	NA
NA	PUM1	5	5	0	no	STAD=1; BLCA=1; HNSC=1; UCEC=1; BRCA=1	4	3	0	NA	NA	NA	NA	NA	NA	NA	NA	NA
NA	RBBP4	5	5	0	no	UCEC=2; BRCA=2; STAD=1	1	2	2	NA	NA	NA	NA	NA	NA	NA	NA	NA
NA	PRSS8	5	5	0	no	UCEC=3; STAD=1; BLCA=1	2	2	1	NA	NA	NA	NA	NA	NA	NA	NA	NA
NA	SREBF1	5	5	0	no	UCEC=3; STAD=2	1	4	1	NA	NA	NA	NA	NA	NA	NA	NA	NA
NA	PAFAH1B1	5	5	0	no	COAD=2; STAD=1; LGG=1; UCEC=1	1	4	1	NA	NA	NA	NA	NA	NA	NA	NA	NA
NA	ABCD4,AC005519.1	5	5	0	no,no	UCEC=2; STAD=1; COAD=1; LUSC=1	5	3	0	NA	NA	NA	NA	NA	NA	NA	NA	NA
NA	KIF1C	5	5	0	no	STAD=1; LUSC=1; HNSC=1; UCEC=1; BRCA=1	2	2	1	NA	NA	NA	NA	NA	NA	NA	NA	NA
NA	AKAP1	5	5	0	no	LUSC=2; STAD=1; LUAD=1; UCEC=1	1	2	3	NA	NA	NA	NA	NA	NA	NA	NA	NA
NA	TPGS2	5	5	0	no	UCEC=3; STAD=2	0	2	4	NA	NA	NA	NA	NA	NA	NA	NA	NA
NA	FRG1BP	5	5	0	no	STAD=1; BLCA=1; COAD=1; HNSC=1; BRCA=1	4	1	1	NA	NA	NA	NA	NA	NA	NA	NA	NA
NA	ZNFX1	5	5	0	no	STAD=3; LUAD=1; BRCA=1	3	2	0	NA	NA	NA	NA	NA	NA	NA	NA	NA
NA	YWHAH,Z82190.2	5	5	0	no,no	STAD=2; LUSC=1; HNSC=1; UCEC=1	0	5	2	NA	NA	NA	NA	NA	NA	NA	NA	NA
NA	FHL2	5	5	0	no	STAD=1; LUSC=1; HNSC=1; UCEC=1; BRCA=1	0	0	6	NA	NA	NA	NA	NA	NA	NA	NA	NA
NA	D2HGDH	5	5	0	no	UCEC=4; LUAD=1	4	1	1	NA	NA	NA	NA	NA	NA	NA	NA	NA
NA	PUM2	5	5	0	no	STAD=1; BLCA=1; LUAD=1; UCEC=1; BRCA=1	2	3	2	NA	NA	NA	NA	NA	NA	NA	NA	NA
NA	DNPEP	5	5	0	no	STAD=2; COAD=1; LGG=1; UCEC=1	3	1	1	NA	NA	NA	NA	NA	NA	NA	NA	NA
NA	RNF103,RNF103-CHMP3	5	5	0	no,no	UCEC=3; STAD=1; HNSC=1	1	2	5	NA	NA	NA	NA	NA	NA	NA	NA	NA
NA	ITGB1BP1	5	5	0	no	UCEC=3; STAD=1; LGG=1	3	2	2	NA	NA	NA	NA	NA	NA	NA	NA	NA
NA	MRPL3	5	5	0	no	COAD=2; STAD=1; HNSC=1; UCEC=1	3	2	3	NA	NA	NA	NA	NA	NA	NA	NA	NA
NA	UBP1	5	5	0	no	STAD=2; BLCA=1; HNSC=1; UCEC=1	1	2	2	NA	NA	NA	NA	NA	NA	NA	NA	NA
NA	DHX15	5	5	0	no	STAD=2; BLCA=1; LUSC=1; HNSC=1	1	5	0	NA	NA	NA	NA	NA	NA	NA	NA	NA
NA	VEGFA	5	5	0	no	STAD=2; BLCA=1; LUAD=1; UCEC=1	4	3	1	NA	NA	NA	NA	NA	NA	NA	NA	NA
NA	TMEM176B	5	5	0	no	STAD=2; BRCA=2; LUAD=1	0	2	5	NA	NA	NA	NA	NA	NA	NA	NA	NA
NA	AC068533.4,CRCP	5	5	0	no,no	STAD=2; LUSC=1; LUAD=1; BRCA=1	1	1	4	NA	NA	NA	NA	NA	NA	NA	NA	NA
NA	DTX2	5	5	0	no	COAD=3; STAD=2	2	3	1	NA	NA	NA	NA	NA	NA	NA	NA	NA
NA	SMS	5	5	0	no	UCEC=3; STAD=1; LUSC=1	1	0	6	NA	NA	NA	NA	NA	NA	NA	NA	NA
NA	AL451164.3,PFKP	5	5	0	no,no	UCEC=3; STAD=2	2	3	0	NA	NA	NA	NA	NA	NA	NA	NA	NA
NA	AC023509.1,PRR13	5	5	0	no,no	BLCA=2; UCEC=2; STAD=1	4	3	1	NA	NA	NA	NA	NA	NA	NA	NA	NA
NA	CDK11B	5	5	0	no	STAD=2; COAD=1; HNSC=1; UCEC=1	1	2	3	NA	NA	NA	NA	NA	NA	NA	NA	NA
NA	PRPF8	5	5	0	no	STAD=2; BLCA=1; LUSC=1; HNSC=1	2	3	0	NA	NA	NA	NA	NA	NA	NA	NA	NA
NA	AC005943.1,MBD3	5	5	0	no,no	UCEC=2; STAD=1; LGG=1; LUAD=1	4	0	3	NA	NA	NA	NA	NA	NA	NA	NA	NA
NA	MAP4	5	5	0	no	COAD=2; STAD=1; BLCA=1; UCEC=1	1	4	1	NA	NA	NA	NA	NA	NA	NA	NA	NA
NA	ORC3	5	5	0	no	LUSC=2; UCEC=2; STAD=1	1	4	0	NA	NA	NA	NA	NA	NA	NA	NA	NA
NA	CCM2	5	5	0	no	LUSC=2; STAD=1; HNSC=1; LGG=1	3	2	0	NA	NA	NA	NA	NA	NA	NA	NA	NA
NA	ESRP1	5	5	0	no	STAD=3; BLCA=1; UCEC=1	2	5	2	NA	NA	NA	NA	NA	NA	NA	NA	NA
NA	ARFIP2	5	5	0	no	UCEC=3; STAD=1; BLCA=1	1	5	0	NA	NA	NA	NA	NA	NA	NA	NA	NA
NA	RPA1	5	5	0	no	STAD=2; UCEC=2; BLCA=1	1	3	1	NA	NA	NA	NA	NA	NA	NA	NA	NA
NA	GAA	5	5	0	no	STAD=2; LUAD=2; UCEC=1	1	1	4	NA	NA	NA	NA	NA	NA	NA	NA	NA
NA	SMG1	5	5	0	no	BRCA=2; STAD=1; BLCA=1; UCEC=1	4	1	1	NA	NA	NA	NA	NA	NA	NA	NA	NA
NA	UCK2	5	5	0	no	UCEC=3; STAD=1; BLCA=1	2	2	1	NA	NA	NA	NA	NA	NA	NA	NA	NA
NA	GBP1,GBP3	5	5	0	no,no	COAD=2; LUAD=2; STAD=1	4	0	1	NA	NA	NA	NA	NA	NA	NA	NA	NA
NA	SERPINB1	5	5	0	no	STAD=2; HNSC=1; LUAD=1; UCEC=1	1	2	6	NA	NA	NA	NA	NA	NA	NA	NA	NA
NA	METTL27	5	5	0	no	STAD=4; HNSC=1	5	0	0	NA	NA	NA	NA	NA	NA	NA	NA	NA
NA	PPP2CB	5	5	0	no	STAD=2; UCEC=2; LUAD=1	3	2	1	NA	NA	NA	NA	NA	NA	NA	NA	NA
NA	PPA1	5	5	0	no	STAD=2; UCEC=2; COAD=1	3	2	0	NA	NA	NA	NA	NA	NA	NA	NA	NA
NA	THBS3	5	5	0	no	BLCA=2; STAD=1; LUAD=1; UCEC=1	3	2	1	NA	NA	NA	NA	NA	NA	NA	NA	NA
NA	CD276	5	5	0	no	UCEC=3; STAD=1; COAD=1	4	2	0	NA	NA	NA	NA	NA	NA	NA	NA	NA
NA	PNPT1	5	5	0	no	STAD=1; COAD=1; LUSC=1; LUAD=1; UCEC=1	3	1	1	NA	NA	NA	NA	NA	NA	NA	NA	NA
NA	ARF5	5	5	0	no	STAD=1; BLCA=1; LUSC=1; LUAD=1; UCEC=1	2	1	2	NA	NA	NA	NA	NA	NA	NA	NA	NA
NA	AL358472.6,RAB13	5	5	0	no,no	LUSC=2; UCEC=2; BLCA=1	7	1	0	NA	NA	NA	NA	NA	NA	NA	NA	NA
NA	RCC1	5	5	0	no	BLCA=3; UCEC=2	2	2	1	NA	NA	NA	NA	NA	NA	NA	NA	NA
NA	FRG1FP	5	5	0	no	BLCA=2; LUSC=1; HNSC=1; UCEC=1	2	1	5	NA	NA	NA	NA	NA	NA	NA	NA	NA
NA	AC005529.1,THOC5	5	5	0	no,no	BLCA=2; COAD=2; PRAD=1	0	1	4	NA	NA	NA	NA	NA	NA	NA	NA	NA
NA	UBE2E1	5	5	0	no	UCEC=2; BLCA=1; COAD=1; PRAD=1	2	1	3	NA	NA	NA	NA	NA	NA	NA	NA	NA
NA	RPL9	5	5	0	no	UCEC=3; BLCA=1; LUSC=1	5	2	3	NA	NA	NA	NA	NA	NA	NA	NA	NA
NA	BTN3A3	5	5	0	no	COAD=3; BLCA=2	0	7	0	NA	NA	NA	NA	NA	NA	NA	NA	NA
NA	STOML2	5	5	0	no	UCEC=2; BLCA=1; LUSC=1; HNSC=1	4	0	3	NA	NA	NA	NA	NA	NA	NA	NA	NA
NA	PTTG1IP	5	5	0	no	UCEC=3; BLCA=1; COAD=1	3	1	1	NA	NA	NA	NA	NA	NA	NA	NA	NA
NA	THYN1	5	5	0	no	UCEC=3; BLCA=1; COAD=1	2	2	2	NA	NA	NA	NA	NA	NA	NA	NA	NA
NA	MED4	5	5	0	no	UCEC=3; BLCA=1; COAD=1	4	1	0	NA	NA	NA	NA	NA	NA	NA	NA	NA
NA	ATP13A1	5	5	0	no	UCEC=2; BLCA=1; HNSC=1; BRCA=1	1	4	1	NA	NA	NA	NA	NA	NA	NA	NA	NA
NA	LMBR1L	5	5	0	no	UCEC=3; BLCA=1; LUSC=1	3	2	0	NA	NA	NA	NA	NA	NA	NA	NA	NA
NA	NCSTN	5	5	0	no	UCEC=2; BLCA=1; HNSC=1; LGG=1	2	5	0	NA	NA	NA	NA	NA	NA	NA	NA	NA
NA	CDC37	5	5	0	no	UCEC=3; BLCA=1; LUAD=1	1	3	1	NA	NA	NA	NA	NA	NA	NA	NA	NA
NA	PSMD4	5	5	0	no	UCEC=3; BLCA=1; BRCA=1	3	2	0	NA	NA	NA	NA	NA	NA	NA	NA	NA
NA	GLUD1	5	5	0	no	UCEC=3; COAD=1; BRCA=1	4	1	1	NA	NA	NA	NA	NA	NA	NA	NA	NA
NA	USP3	5	5	0	no	COAD=2; PRAD=1; LUSC=1; UCEC=1	0	6	4	NA	NA	NA	NA	NA	NA	NA	NA	NA
NA	E4F1	5	5	0	no	UCEC=3; COAD=1; LUSC=1	0	4	1	NA	NA	NA	NA	NA	NA	NA	NA	NA
NA	GTF2H2C	5	5	0	no	UCEC=2; COAD=1; HNSC=1; BRCA=1	1	3	2	NA	NA	NA	NA	NA	NA	NA	NA	NA
NA	SULF1	5	5	0	no	BRCA=2; COAD=1; LUSC=1; UCEC=1	3	4	2	NA	NA	NA	NA	NA	NA	NA	NA	NA
NA	SUZ12P1	5	5	0	no	LUAD=2; COAD=1; PRAD=1; UCEC=1	2	3	1	NA	NA	NA	NA	NA	NA	NA	NA	NA
NA	CSF2RA	5	5	0	no	LUAD=4; LGG=1	2	2	1	NA	NA	NA	NA	NA	NA	NA	NA	NA
NA	WDR26	5	5	0	no	UCEC=2; COAD=1; HNSC=1; BRCA=1	1	1	3	NA	NA	NA	NA	NA	NA	NA	NA	NA
NA	RBX1	5	5	0	no	UCEC=4; COAD=1	4	0	1	NA	NA	NA	NA	NA	NA	NA	NA	NA
NA	UQCRC2	5	5	0	no	UCEC=2; PRAD=1; LGG=1; BRCA=1	0	6	1	NA	NA	NA	NA	NA	NA	NA	NA	NA
NA	MMP10	5	5	0	no	LUSC=3; HNSC=1; UCEC=1	4	4	1	NA	NA	NA	NA	NA	NA	NA	NA	NA
NA	TAF6L	5	5	0	no	LUSC=2; BRCA=2; LUAD=1	1	3	1	NA	NA	NA	NA	NA	NA	NA	NA	NA
NA	SKAP1	5	5	0	no	BRCA=2; LUSC=1; HNSC=1; UCEC=1	5	0	1	NA	NA	NA	NA	NA	NA	NA	NA	NA
NA	RFXANK	5	5	0	no	LUSC=2; UCEC=2; LGG=1	3	1	2	NA	NA	NA	NA	NA	NA	NA	NA	NA
NA	WDR33	5	5	0	no	LUAD=2; LUSC=1; LGG=1; UCEC=1	0	2	4	NA	NA	NA	NA	NA	NA	NA	NA	NA
NA	SMARCA1	5	5	0	no	UCEC=4; LUSC=1	2	3	1	NA	NA	NA	NA	NA	NA	NA	NA	NA
NA	NSMCE1	5	5	0	no	UCEC=3; LUSC=1; HNSC=1	2	2	1	NA	NA	NA	NA	NA	NA	NA	NA	NA
NA	FTL	5	5	0	no	LUSC=2; BRCA=2; HNSC=1	0	5	1	NA	NA	NA	NA	NA	NA	NA	NA	NA
NA	CXCL17	5	5	0	no	LUAD=2; LUSC=1; UCEC=1; BRCA=1	0	3	2	NA	NA	NA	NA	NA	NA	NA	NA	NA
NA	CPNE1	5	5	0	no	UCEC=2; BRCA=2; LUSC=1	4	1	1	NA	NA	NA	NA	NA	NA	NA	NA	NA
NA	NOMO3	5	5	0	no	UCEC=3; HNSC=1; LUAD=1	4	0	1	NA	NA	NA	NA	NA	NA	NA	NA	NA
NA	STAMBP	5	5	0	no	UCEC=2; HNSC=1; LUAD=1; BRCA=1	3	3	0	NA	NA	NA	NA	NA	NA	NA	NA	NA
NA	PRPF6	5	5	0	no	UCEC=3; LUAD=2	1	3	2	NA	NA	NA	NA	NA	NA	NA	NA	NA
NA	FARP1	5	5	0	no	BRCA=3; UCEC=2	4	2	1	NA	NA	NA	NA	NA	NA	NA	NA	NA
NFE2L2	AC019080.1,NFE2L2	5	5	0	no,yes	LUSC=2; HNSC=2; BLCA=1	5	0	0	NSCLC, HNSCC			E	Dom	oncogene, TSG	Mis
NT5C2	NT5C2	5	5	0	yes	UCEC=2; PAAD=1; STAD=1; BLCA=1	3	1	1	relapse ALL			L	Dom	oncogene	Mis		Spastic paraplegia-45
PMS1	PMS1	5	5	0	yes	COAD=2; UCEC=2; LUSC=1	1	4	1		colorectal, endometrial, ovarian	hereditary non-polyposis colorectal cancer	E	Rec		Mis, N
POLG	POLG	5	5	0	yes	STAD=3; CESC=1; UCEC=1	4	2	0	CRC			E		TSG	N, O		mitochondrial DNA depletion syndrome
PPP2R1A	PPP2R1A	5	5	0	yes	SKCM=2; COAD=1; LUAD=1; BRCA=1	1	3	1	clear cell ovarian carcinoma			E	Dom	TSG	Mis
PRKAR1A	AC007780.1,PRKAR1A	5	5	0	no,yes	GBM=1; ESCA=1; OV=1; STAD=1; LUSC=1	3	1	1	papillary thyroid	myxoma, endocrine, papillary thyroid	Carney complex	E, M	Dom/Rec	oncogene, TSG, fusion	T, Mis, N, F, S	RET
PTPN6	PTPN6	5	5	0	yes	STAD=2; DLBC=1; CESC=1; COAD=1	2	3	1	DLBCL			L		TSG	Mis
RAC1	RAC1	5	5	0	yes	UCEC=2; STAD=1; HNSC=1; LUAD=1	4	1	3	melanoma, carcinoma			E	Dom	oncogene	Mis, F
RHOA	RHOA	5	5	0	yes	STAD=2; READ=1; UCEC=1; BRCA=1	2	3	2	diffuse gastric, T cell lymphomas, paediatric Burkitt lymphoma			E, L	Dom	oncogene, TSG	Mis, F, O
RPL22	AL031847.2,RPL22	5	5	0	no,yes	LIHC=1; COAD=1; LUSC=1; LUAD=1; UCEC=1	0	1	6	AML, CML			L	Dom	TSG, fusion	T	RUNX1
SH3GL1	SH3GL1	5	5	0	yes	CESC=2; STAD=1; COAD=1; UCEC=1	0	1	7	AL			L	Dom	oncogene, fusion	T	KMT2A
SHTN1	SHTN1	5	5	0	yes	STAD=2; UCS=1; READ=1; UCEC=1	1	4	1	Spitzoid tumour			E	Dom	fusion	T	ROS1
TBL1XR1	TBL1XR1	5	5	0	yes	ESCA=1; CESC=1; KIRC=1; BLCA=1; BRCA=1	1	3	1	splenic marginal zone lymphoma, primary central nervous system lymphoma, colorectal carcinoma, gallbladder carcinoma			L, E, M	Rec	oncogene, TSG, fusion	F, Mis
TFPT	TFPT	5	5	0	yes	PAAD=1; COAD=1; LUSC=1; HNSC=1; UCEC=1	1	1	5	pre-B ALL			L	Dom	fusion	T	TCF3
CLIP1	CLIP1	5	4	1	yes	OSCC=1; ESCA=1; STAD=1; LUSC=1; HNSC=1	3	0	4	Spitzoid tumour			E	Dom	fusion	T	ROS1
DEK	DEK	5	4	1	yes	LUAD=2; OSCC=1; CESC=1; UCEC=1	2	2	1	AML			L	Dom	oncogene, fusion	T	NUP214
NA	PLEKHA1	5	4	1	no	SCLC=1; KIRC=1; STAD=1; BLCA=1; UCEC=1	2	1	4	NA	NA	NA	NA	NA	NA	NA	NA	NA
NA	TUBGCP2	5	4	1	no	UCS=3; SCLC=1; BRCA=1	1	4	18	NA	NA	NA	NA	NA	NA	NA	NA	NA
NA	HK1	5	4	1	no	UCEC=2; SCLC=1; LUSC=1; LUAD=1	1	1	3	NA	NA	NA	NA	NA	NA	NA	NA	NA
NA	NCAM1	5	4	1	no	LGG=2; SCLC=1; GBM=1; BLCA=1	1	2	2	NA	NA	NA	NA	NA	NA	NA	NA	NA
NA	ARFGAP2	5	4	1	no	SCLC=1; CESC=1; STAD=1; COAD=1; BRCA=1	2	2	2	NA	NA	NA	NA	NA	NA	NA	NA	NA
NA	GTF2F2	5	4	1	no	UCEC=2; SCLC=1; ACC=1; ESCA=1	3	2	0	NA	NA	NA	NA	NA	NA	NA	NA	NA
NA	PACS2	5	4	1	no	SCLC=1; ESCA=1; BLCA=1; COAD=1; UCEC=1	1	3	1	NA	NA	NA	NA	NA	NA	NA	NA	NA
NA	HERC2	5	4	1	no	SCLC=1; ESCA=1; PAAD=1; COAD=1; HNSC=1	1	0	5	NA	NA	NA	NA	NA	NA	NA	NA	NA
NA	AQR	5	4	1	no	ESCA=2; SCLC=1; LUAD=1; BRCA=1	1	1	3	NA	NA	NA	NA	NA	NA	NA	NA	NA
NA	RNF40	5	4	1	no	SCLC=1; KIRP=1; KIRC=1; BLCA=1; UCEC=1	0	3	3	NA	NA	NA	NA	NA	NA	NA	NA	NA
NA	PEMT	5	4	1	no	SCLC=1; CESC=1; COAD=1; LUAD=1; UCEC=1	1	1	3	NA	NA	NA	NA	NA	NA	NA	NA	NA
NA	PTPN2	5	4	1	no	SCLC=1; STAD=1; COAD=1; UCEC=1; BRCA=1	3	2	2	NA	NA	NA	NA	NA	NA	NA	NA	NA
NA	ENOSF1	5	4	1	no	STAD=2; UCEC=2; SCLC=1	3	2	0	NA	NA	NA	NA	NA	NA	NA	NA	NA
NA	SIRT2	5	4	1	no	UCEC=2; SCLC=1; STAD=1; BLCA=1	1	5	1	NA	NA	NA	NA	NA	NA	NA	NA	NA
NA	LILRA6,LILRB3	5	4	1	no,no	SCLC=1; KIRP=1; COAD=1; LUAD=1; UCEC=1	3	0	4	NA	NA	NA	NA	NA	NA	NA	NA	NA
NA	CCNL2	5	4	1	no	SCLC=1; ESCA=1; STAD=1; LUSC=1; LGG=1	3	3	0	NA	NA	NA	NA	NA	NA	NA	NA	NA
NA	ADAR	5	4	1	no	BLCA=2; SCLC=1; CESC=1; BRCA=1	2	2	2	NA	NA	NA	NA	NA	NA	NA	NA	NA
NA	RERE	5	4	1	no	STAD=3; SCLC=1; UCEC=1	0	4	1	NA	NA	NA	NA	NA	NA	NA	NA	NA
NA	IFNAR1	5	4	1	no	SCLC=1; PAAD=1; CESC=1; LUSC=1; UCEC=1	5	1	0	NA	NA	NA	NA	NA	NA	NA	NA	NA
NA	GRHL1	5	4	1	no	LUSC=2; SCLC=1; STAD=1; LUAD=1	0	2	3	NA	NA	NA	NA	NA	NA	NA	NA	NA
NA	AGAP1	5	4	1	no	SCLC=1; OV=1; COAD=1; LUSC=1; LUAD=1	2	3	0	NA	NA	NA	NA	NA	NA	NA	NA	NA
NA	NIT2	5	4	1	no	SCLC=1; CESC=1; LUSC=1; LUAD=1; BRCA=1	4	2	0	NA	NA	NA	NA	NA	NA	NA	NA	NA
NA	TMEM39A	5	4	1	no	SCLC=1; STAD=1; LUSC=1; UCEC=1; BRCA=1	3	1	1	NA	NA	NA	NA	NA	NA	NA	NA	NA
NA	FAM193A	5	4	1	no	STAD=2; SCLC=1; HCC=1; PRAD=1; UCEC=1	1	2	5	NA	NA	NA	NA	NA	NA	NA	NA	NA
NA	CLOCK	5	4	1	no	SCLC=1; READ=1; OV=1; PRAD=1; LUSC=1	3	2	1	NA	NA	NA	NA	NA	NA	NA	NA	NA
NA	SNX9	5	4	1	no	SCLC=1; SKCM=1; LIHC=1; HNSC=1; LUAD=1	3	1	1	NA	NA	NA	NA	NA	NA	NA	NA	NA
NA	HLA-DRB1,HLA-DRB6	5	4	1	no,no	SCLC=1; CESC=1; KIRC=1; LGG=1; BRCA=1	2	3	0	NA	NA	NA	NA	NA	NA	NA	NA	NA
NA	UBR2	5	4	1	no	LUAD=2; SCLC=1; LIHC=1; UCEC=1	3	2	0	NA	NA	NA	NA	NA	NA	NA	NA	NA
NA	DCTN3	5	4	1	no	SCLC=1; BRCA=2; CESC=1; LGG=1	3	10	5	NA	NA	NA	NA	NA	NA	NA	NA	NA
NA	AMBRA1	5	4	1	no	LUSC=2; OSCC=1; COAD=1; BRCA=1	3	1	2	NA	NA	NA	NA	NA	NA	NA	NA	NA
NA	C11orf49	5	4	1	no	OSCC=1; GBM=1; STAD=1; UCEC=1; BRCA=1	1	3	2	NA	NA	NA	NA	NA	NA	NA	NA	NA
NA	AAMDC	5	4	1	no	BRCA=2; OSCC=1; BLCA=1; UCEC=1	4	1	1	NA	NA	NA	NA	NA	NA	NA	NA	NA
NA	CTDSP2	5	4	1	no	OSCC=1; GBM=1; STAD=1; LUSC=1; LUAD=1	5	0	2	NA	NA	NA	NA	NA	NA	NA	NA	NA
NA	TSC22D1	5	4	1	no	OSCC=1; THYM=1; OV=1; STAD=1; UCEC=1	2	1	4	NA	NA	NA	NA	NA	NA	NA	NA	NA
NA	SUGT1	5	4	1	no	OSCC=1; PAAD=1; STAD=1; HNSC=1; UCEC=1	2	2	2	NA	NA	NA	NA	NA	NA	NA	NA	NA
NA	UBAC2	5	4	1	no	OSCC=1; STAD=1; LUSC=1; HNSC=1; UCEC=1	4	6	2	NA	NA	NA	NA	NA	NA	NA	NA	NA
NA	EIF5	5	4	1	no	OSCC=1; KIRC=1; STAD=1; COAD=1; BRCA=1	0	5	0	NA	NA	NA	NA	NA	NA	NA	NA	NA
NA	CHURC1,CHURC1-FNTB	5	4	1	no,no	STAD=2; OSCC=1; OV=1; UCEC=1	2	4	0	NA	NA	NA	NA	NA	NA	NA	NA	NA
NA	CKMT1A	5	4	1	no	LUSC=2; OSCC=1; BLCA=1; LUAD=1	3	1	1	NA	NA	NA	NA	NA	NA	NA	NA	NA
NA	VAPA	5	4	1	no	UCEC=3; OSCC=1; READ=1	2	1	2	NA	NA	NA	NA	NA	NA	NA	NA	NA
NA	ATAD3B	5	4	1	no	OSCC=1; CESC=1; BLCA=1; HNSC=1; UCEC=1	0	3	3	NA	NA	NA	NA	NA	NA	NA	NA	NA
NA	ATAD3A	5	4	1	no	OSCC=1; ACC=1; COAD=1; HNSC=1; BRCA=1	3	1	1	NA	NA	NA	NA	NA	NA	NA	NA	NA
NA	ARHGEF11	5	4	1	no	BRCA=2; OSCC=1; KIRC=1; UCEC=1	4	1	0	NA	NA	NA	NA	NA	NA	NA	NA	NA
NA	DCAF6	5	4	1	no	OSCC=1; PRAD=1; HNSC=1; LUAD=1; UCEC=1	3	2	0	NA	NA	NA	NA	NA	NA	NA	NA	NA
NA	DNAJB2	5	4	1	no	UCEC=2; OSCC=1; READ=1; PAAD=1	1	3	1	NA	NA	NA	NA	NA	NA	NA	NA	NA
[truncated: 8,301 more rows]
