# Supplementary material for: Integrated analysis of genomic and transcriptomic data for the discovery of splice-associated variants in cancer
Source: Nat Commun. 2023 Mar 22;14:1589. doi: 10.1038/s41467-023-37266-6 (PMC10033906; doi:10.1038/s41467-023-37266-6)
Supplement: Supplementary file 14 — Supplementary Data File 12 [file 41467_2023_37266_MOESM14_ESM.xlsx]

## Sheet: supplemental_file_12
cancer_gene	regtools_genes	junction_samples_count	TCGA_junction_samples_count	inhouse_junction_samples_count	is_cancer_gene	cohort_count	NDA_count	D_count	A_count	Tumour.Types.Somatic.	Tumour.Types.Germline.	Cancer.Syndrome	Tissue.Type	Molecular.Genetics	Role.in.Cancer	Mutation.Types	Translocation.Partner	Other.Syndrome
TP53	TP53	117	116	1	yes	OV=28; LUSC=13; ESCA=12; STAD=11; HNSC=11; BRCA=10; COAD=6; BLCA=5; READ=4; LGG=4; UCEC=4; OSCC=1; UCS=2; LUAD=2; DLBC=1; SKCM=1; GBM=1; CESC=1	7	72	57	breast, colorectal, lung, sarcoma, adrenocortical, glioma, Spitzoid tumour, multiple other tumour types	breast, sarcoma, adrenocortical carcinoma, glioma, multiple other tumour types	Li-Fraumeni syndrome	L, E, M, O	Rec	oncogene, TSG, fusion	Mis, N, F, T	NTRK1
NA	PCDHGA1,PCDHGA10,PCDHGA11,PCDHGA12,PCDHGA2,PCDHGA3,PCDHGA4,PCDHGA5,PCDHGA6,PCDHGA7,PCDHGA8,PCDHGA9,PCDHGB1,PCDHGB2,PCDHGB3,PCDHGB4,PCDHGB5,PCDHGB6,PCDHGB7,PCDHGC3,PCDHGC4,PCDHGC5	95	94	1	no,no,no,no,no,no,no,no,no,no,no,no,no,no,no,no,no,no,no,no,no,no	LGG=15; GBM=12; HNSC=9; LUSC=8; SKCM=7; LUAD=7; STAD=6; BLCA=5; UCEC=5; OV=4; BRCA=4; SARC=3; ESCA=2; KIRP=2; KIRC=2; OSCC=1; CHOL=1; CESC=1; PRAD=1	31	8	310	NA	NA	NA	NA	NA	NA	NA	NA	NA
NA	PLXNB2	90	89	1	no	STAD=11; LUSC=11; COAD=10; UCEC=8; BLCA=7; LUAD=7; CESC=6; BRCA=4; SKCM=3; ESCA=3; LIHC=3; READ=2; SARC=2; KIRC=2; HNSC=2; SCLC=1; CHOL=1; KICH=1; ACC=1; THYM=1; PAAD=1; KIRP=1; PRAD=1; LGG=1	20	89	72	NA	NA	NA	NA	NA	NA	NA	NA	NA
NA	IGHG1	86	85	1	no	LUSC=17; LUAD=12; UCEC=10; COAD=9; STAD=7; HNSC=7; BLCA=5; DLBC=4; SKCM=3; CESC=2; SCLC=1; THYM=1; READ=1; ESCA=1; PAAD=1; OV=1; KIRP=1; KIRC=1; THCA=1; BRCA=1	10	59	137	NA	NA	NA	NA	NA	NA	NA	NA	NA
FLNA	FLNA	85	84	1	yes	STAD=17; UCEC=17; CESC=7; LUSC=6; LUAD=6; BRCA=4; SKCM=3; GBM=3; ESCA=3; BLCA=3; COAD=3; HNSC=3; UCS=2; OV=2; SCLC=1; DLBC=1; KICH=1; ACC=1; READ=1; PAAD=1	27	81	39	phyllodes tumour of the breast			E			Mis, F, O
NA	PLEC	83	83	0	no	STAD=34; ESCA=8; LUSC=8; HNSC=6; COAD=4; LUAD=4; UCEC=4; BLCA=3; OV=2; CESC=2; BRCA=2; CHOL=1; KICH=1; ACC=1; SKCM=1; PAAD=1; SARC=1	1	188	7	NA	NA	NA	NA	NA	NA	NA	NA	NA
NA	HLA-B	83	83	0	no	STAD=14; LUSC=9; HNSC=9; OV=6; COAD=6; ESCA=5; CESC=5; LUAD=4; UCEC=4; BRCA=4; GBM=3; BLCA=3; DLBC=2; READ=2; MESO=1; UVM=1; PCPG=1; SARC=1; KIRC=1; LIHC=1; THCA=1	29	99	39	NA	NA	NA	NA	NA	NA	NA	NA	NA
NA	IGHG2	81	81	0	no	LUSC=16; UCEC=15; BLCA=8; LUAD=7; COAD=6; BRCA=6; STAD=5; HNSC=5; DLBC=4; SKCM=2; CESC=2; READ=1; PAAD=1; OV=1; KIRC=1; PRAD=1	8	65	123	NA	NA	NA	NA	NA	NA	NA	NA	NA
NA	ITGB4	79	78	1	no	STAD=20; BLCA=11; COAD=9; LUSC=9; CESC=8; READ=3; ESCA=3; HNSC=3; LUAD=3; UCEC=3; OV=2; BRCA=2; OSCC=1; GBM=1; PAAD=1	42	97	65	NA	NA	NA	NA	NA	NA	NA	NA	NA
NA	ACTN4	77	76	1	no	STAD=14; UCEC=9; COAD=8; LUSC=7; BLCA=6; CESC=5; BRCA=4; ESCA=3; OV=3; KIRC=3; LUAD=3; SKCM=2; GBM=2; SARC=2; OSCC=1; UCS=1; MESO=1; READ=1; PRAD=1; LGG=1	18	88	57	NA	NA	NA	NA	NA	NA	NA	NA	NA
NA	AC078778.2,HNRNPA1	75	75	0	no,no	LUSC=10; STAD=9; LUAD=7; CESC=6; COAD=6; SKCM=5; UCEC=5; BRCA=5; HNSC=4; BLCA=3; READ=2; ESCA=2; OV=2; KIRP=2; DLBC=1; ACC=1; TGCT=1; PAAD=1; KIRC=1; LIHC=1; LGG=1	35	51	63	NA	NA	NA	NA	NA	NA	NA	NA	NA
NA	UBC	75	74	1	no	LUAD=11; UCEC=10; BRCA=10; LUSC=7; BLCA=6; CESC=5; COAD=4; HNSC=4; KIRP=3; LIHC=3; STAD=3; OV=2; KIRC=2; LGG=2; OSCC=1; ESCA=1; SARC=1	3	136	97	NA	NA	NA	NA	NA	NA	NA	NA	NA
NA	SRRM2	74	74	0	no	STAD=16; UCEC=9; LUSC=8; COAD=6; LUAD=6; OV=5; HNSC=4; BRCA=4; ESCA=3; CESC=3; SKCM=2; BLCA=2; DLBC=1; UCS=1; THYM=1; TGCT=1; KIRC=1; THCA=1	19	108	42	NA	NA	NA	NA	NA	NA	NA	NA	NA
NA	RPS9	73	73	0	no	COAD=12; LUSC=11; BLCA=8; STAD=6; UCEC=6; CESC=5; LUAD=5; LIHC=4; OV=3; PRAD=3; SKCM=2; ESCA=2; SARC=2; GBM=1; KIRC=1; HNSC=1; BRCA=1	6	70	22	NA	NA	NA	NA	NA	NA	NA	NA	NA
GNAS	GNAS	70	70	0	yes	UCEC=11; LUAD=8; STAD=7; ESCA=6; COAD=6; OV=4; CESC=4; BLCA=4; READ=3; LUSC=3; PAAD=2; LIHC=2; HNSC=2; ACC=1; SKCM=1; GBM=1; SARC=1; PRAD=1; THCA=1; LGG=1; BRCA=1	17	33	48	pituitary adenoma, pancreatic intraductal papillary mucinous neoplasm, fibrous dysplasia			E, M	Dom	oncogene	Mis		McCune-Albright syndrome; pseudohypoparathyroidism, type IA
NA	IGHG1,IGHG3	64	63	1	no,no	LUSC=10; LUAD=9; UCEC=7; CESC=6; SKCM=5; COAD=5; DLBC=4; STAD=3; HNSC=3; PAAD=2; BLCA=2; BRCA=2; OSCC=1; ACC=1; THYM=1; ESCA=1; SARC=1; OV=1	31	78	0	NA	NA	NA	NA	NA	NA	NA	NA	NA
NA	PARP4	62	62	0	no	STAD=9; BLCA=9; LUSC=8; BRCA=7; COAD=5; OV=4; ESCA=3; LUAD=3; UCEC=3; SKCM=2; READ=2; KIRP=2; GBM=1; PAAD=1; CESC=1; LIHC=1; PRAD=1	18	33	40	NA	NA	NA	NA	NA	NA	NA	NA	NA
NA	HDLBP	62	60	2	no	UCEC=16; STAD=11; COAD=8; BRCA=7; LUSC=6; READ=2; ESCA=2; CESC=2; BLCA=2; SCLC=1; OSCC=1; THYM=1; GBM=1; PAAD=1; OV=1	23	34	25	NA	NA	NA	NA	NA	NA	NA	NA	NA
RNF213	RNF213	62	59	3	yes	STAD=17; ESCA=9; CESC=5; BLCA=4; LUAD=4; KIRP=3; COAD=3; BRCA=3; OSCC=2; OV=2; HNSC=2; SCLC=1; UCS=1; SKCM=1; PAAD=1; KIRC=1; LIHC=1; LUSC=1; UCEC=1	24	64	33	ALCL			L	Dom	fusion	T	ALK
TNC	TNC	61	61	0	yes	COAD=8; LUAD=7; UCEC=7; LUSC=6; STAD=4; HNSC=4; BRCA=4; SKCM=3; ESCA=3; GBM=2; SARC=2; CESC=2; KIRC=2; BLCA=2; LGG=2; UCS=1; ACC=1; READ=1	74	66	19	SCC, melanoma			E		oncogene	Mis
RPL10	RPL10	59	58	1	yes	STAD=11; UCEC=11; LUSC=6; BLCA=5; COAD=5; CESC=3; BRCA=3; OV=2; HNSC=2; OSCC=1; DLBC=1; UCS=1; GBM=1; PAAD=1; SARC=1; KIRP=1; LIHC=1; THCA=1; LGG=1; LUAD=1	11	47	30	T-ALL			L	Dom	TSG	Mis
CDKN2A	CDKN2A	58	58	0	yes	LUSC=16; HNSC=9; BLCA=8; STAD=6; LUAD=5; CESC=4; SKCM=3; PAAD=2; CHOL=1; READ=1; LGG=1; UCEC=1; BRCA=1	8	20	57	melanoma, multiple other tumour types	melanoma, pancreatic	familial malignant melanoma	L, E, M, O	Rec	TSG	D, Mis, N, F, S
NA	RPS4X	58	58	0	no	UCEC=9; STAD=7; COAD=7; BRCA=6; BLCA=5; READ=3; CESC=3; LUSC=3; LUAD=3; SKCM=2; GBM=2; DLBC=1; UCS=1; ACC=1; TGCT=1; PCPG=1; SARC=1; OV=1; KIRC=1	14	44	37	NA	NA	NA	NA	NA	NA	NA	NA	NA
NA	GIT1	58	58	0	no	STAD=17; BLCA=6; LUSC=6; LUAD=6; HNSC=3; BRCA=3; SKCM=2; READ=2; SARC=2; KIRP=2; PRAD=2; KICH=1; GBM=1; ESCA=1; OV=1; CESC=1; KIRC=1; COAD=1	29	44	6	NA	NA	NA	NA	NA	NA	NA	NA	NA
TAF15	TAF15	58	58	0	yes	STAD=12; BLCA=8; UCEC=7; COAD=6; CESC=4; BRCA=4; LUSC=3; LUAD=3; UCS=2; ESCA=2; LIHC=2; HNSC=2; UVM=1; PRAD=1; LGG=1	21	43	17	extraskeletal myxoid chondrosarcoma, ALL			L, M	Dom	oncogene, fusion	T	NR4A3, CHN1, ZNF384
EIF4A2	EIF4A2	58	56	2	yes	UCEC=10; CESC=8; KIRP=4; STAD=4; HNSC=4; BLCA=3; COAD=3; LUAD=3; BRCA=3; SCLC=2; ESCA=2; OV=2; LIHC=2; LUSC=2; DLBC=1; READ=1; PAAD=1; SARC=1; KIRC=1; THCA=1	37	45	21	NHL			L	Dom	fusion	T	BCL6
HNRNPA2B1	HNRNPA2B1	57	57	0	yes	UCEC=12; BLCA=9; STAD=6; LUSC=5; ESCA=3; OV=3; COAD=3; BRCA=3; READ=2; SARC=2; LIHC=2; LUAD=2; UCS=1; SKCM=1; GBM=1; KIRP=1; HNSC=1	25	29	23	prostate			E	Dom	oncogene, fusion	T	ETV1
NA	ATXN2L	57	57	0	no	STAD=10; UCEC=8; LUSC=5; LUAD=5; CESC=4; BLCA=4; COAD=4; BRCA=4; SKCM=2; KIRC=2; HNSC=2; DLBC=1; READ=1; ESCA=1; PAAD=1; SARC=1; OV=1; PRAD=1	22	51	10	NA	NA	NA	NA	NA	NA	NA	NA	NA
HLA-A	HLA-A	57	55	2	yes	STAD=8; HNSC=8; UCEC=7; PAAD=4; BRCA=4; COAD=3; LUSC=3; OSCC=2; DLBC=2; ACC=2; CESC=2; LUAD=2; CHOL=1; UVM=1; READ=1; ESCA=1; PCPG=1; OV=1; KIRP=1; BLCA=1; PRAD=1; THCA=1	33	37	41	Spitzoid tumour			E	Dom	fusion	T	ROS1	Carbamazepine-induced hypersensitivity syndrome
NA	SYNE2	57	55	2	no	LUAD=9; STAD=8; KIRP=6; ESCA=5; CESC=5; BLCA=4; COAD=3; LUSC=3; BRCA=3; KIRC=2; HNSC=2; UCEC=2; SCLC=1; OSCC=1; SKCM=1; PAAD=1; LIHC=1	26	44	45	NA	NA	NA	NA	NA	NA	NA	NA	NA
PTEN	PTEN	56	55	1	yes	UCEC=12; LUSC=11; STAD=4; BRCA=4; KIRC=3; BLCA=3; COAD=3; PRAD=3; DLBC=2; SKCM=2; GBM=2; CESC=2; SCLC=1; UCS=1; READ=1; LIHC=1; LGG=1	17	29	41	glioma, prostate, endometrial	harmartoma, glioma, prostate, endometrial	Cowden syndrome, Bannayan-Riley-Ruvalcaba syndrome	L, E, M, O	Dom	TSG	D, Mis, N, F, S
ELF3	AL691482.3,ELF3	54	54	0	no,yes	BLCA=25; STAD=6; COAD=5; CESC=3; LUSC=3; UCEC=3; CHOL=2; OV=2; LUAD=2; READ=1; ESCA=1; BRCA=1	46	52	44	pancreatic cancer			E		TSG	Mis, N, F
NA	GMPPA	54	54	0	no	STAD=9; COAD=6; LUAD=6; BRCA=5; CESC=4; LUSC=4; GBM=3; SARC=3; BLCA=3; UCEC=3; SKCM=2; OV=2; READ=1; KIRP=1; LIHC=1; PRAD=1	36	42	19	NA	NA	NA	NA	NA	NA	NA	NA	NA
NA	EIF4G2	53	53	0	no	UCEC=10; COAD=7; STAD=6; BLCA=4; HNSC=4; LUAD=4; BRCA=4; LUSC=3; ESCA=2; KIRP=2; SKCM=1; GBM=1; SARC=1; OV=1; KIRC=1; LIHC=1; LGG=1	21	46	4	NA	NA	NA	NA	NA	NA	NA	NA	NA
NA	SMC4	53	53	0	no	STAD=13; LUSC=8; BLCA=5; CESC=4; COAD=4; HNSC=4; READ=3; BRCA=3; ESCA=2; OV=2; LUAD=2; UCEC=2; GBM=1	52	23	4	NA	NA	NA	NA	NA	NA	NA	NA	NA
NA	COL1A2	52	52	0	no	STAD=13; UCEC=9; OV=6; COAD=4; LUSC=4; BRCA=4; ESCA=3; HNSC=3; LUAD=2; GBM=1; SARC=1; CESC=1; BLCA=1	40	39	18	NA	NA	NA	NA	NA	NA	NA	NA	NA
NA	NPIPP1,PKD1P6-NPIPP1	51	51	0	no,no	CESC=6; BLCA=6; STAD=5; ESCA=4; COAD=4; LUAD=4; GBM=3; OV=3; KIRP=3; READ=2; SARC=2; LIHC=2; LUSC=2; SKCM=1; THYM=1; PRAD=1; UCEC=1; BRCA=1	8	42	36	NA	NA	NA	NA	NA	NA	NA	NA	NA
NA	TBC1D9B	50	50	0	no	STAD=12; LUAD=5; UCEC=5; BLCA=4; COAD=4; LUSC=4; CESC=3; BRCA=3; ESCA=2; LIHC=2; ACC=1; SKCM=1; GBM=1; READ=1; PAAD=1; KIRC=1	19	42	26	NA	NA	NA	NA	NA	NA	NA	NA	NA
NA	OAS3	50	50	0	no	STAD=14; COAD=6; BLCA=5; LUSC=5; LUAD=5; BRCA=4; CESC=3; SKCM=2; OV=2; READ=1; TGCT=1; ESCA=1; KIRC=1	20	35	29	NA	NA	NA	NA	NA	NA	NA	NA	NA
NA	EEF1A1	49	47	2	no	UCEC=9; STAD=7; LUAD=6; LIHC=4; BRCA=4; THYM=2; READ=2; OV=2; LUSC=2; LGG=2; SCLC=1; HCC=1; OSCC=1; SKCM=1; GBM=1; PAAD=1; KIRP=1; BLCA=1; COAD=1; HNSC=1	7	37	30	NA	NA	NA	NA	NA	NA	NA	NA	NA
NA	AC244517.11	48	48	0	no	LUAD=9; LUSC=8; BLCA=6; BRCA=4; STAD=3; HNSC=3; UCEC=3; SKCM=2; GBM=2; PRAD=2; READ=1; SARC=1; OV=1; KIRC=1; LIHC=1; COAD=1	0	88	2	NA	NA	NA	NA	NA	NA	NA	NA	NA
NA	MUC5B	48	48	0	no	COAD=12; STAD=11; UCEC=8; LUAD=5; READ=3; CESC=3; ESCA=2; OV=2; LUSC=1; BRCA=1	21	16	87	NA	NA	NA	NA	NA	NA	NA	NA	NA
NA	IGHG2,IGHGP	47	47	0	no,no	UCEC=8; LUSC=7; LUAD=6; BLCA=5; COAD=4; BRCA=4; STAD=3; HNSC=3; DLBC=2; ESCA=2; SKCM=1; READ=1; KIRC=1	9	66	0	NA	NA	NA	NA	NA	NA	NA	NA	NA
NA	FDPS	47	47	0	no	UCEC=14; COAD=6; BLCA=5; CESC=3; LIHC=3; BRCA=3; ESCA=2; OV=2; STAD=2; LUAD=2; DLBC=1; PAAD=1; SARC=1; KIRC=1; LUSC=1	16	25	20	NA	NA	NA	NA	NA	NA	NA	NA	NA
NA	COL6A3	47	46	1	no	STAD=12; LUAD=6; COAD=4; BRCA=4; OV=3; LUSC=3; READ=2; ESCA=2; KIRC=2; BLCA=2; SCLC=1; UCS=1; PAAD=1; SARC=1; CESC=1; HNSC=1; UCEC=1	18	29	20	NA	NA	NA	NA	NA	NA	NA	NA	NA
NA	RPL13A	44	42	2	no	UCEC=14; STAD=5; CESC=4; COAD=4; OSCC=2; ESCA=2; LUSC=2; LUAD=2; BRCA=2; ACC=1; SKCM=1; OV=1; KIRC=1; BLCA=1; PRAD=1; HNSC=1	14	45	26	NA	NA	NA	NA	NA	NA	NA	NA	NA
CHD4	AC006064.6,CHD4	43	43	0	no,yes	STAD=12; UCEC=7; BLCA=5; BRCA=5; LUSC=3; CESC=2; COAD=2; SKCM=1; READ=1; ESCA=1; OV=1; LIHC=1; HNSC=1; LUAD=1	16	36	14	uterine serous carcinoma			E	Dom	oncogene	Mis, F, N
NA	HNRNPUL1	43	43	0	no	STAD=13; LUAD=6; LUSC=5; COAD=4; ESCA=3; BLCA=3; BRCA=3; HNSC=2; HCC=1; SKCM=1; THYM=1; READ=1; LIHC=1	12	46	25	NA	NA	NA	NA	NA	NA	NA	NA	NA
NA	KRT8	43	43	0	no	UCEC=12; STAD=8; COAD=5; BLCA=3; LUSC=3; READ=2; OV=2; LUAD=2; ESCA=1; PAAD=1; KIRP=1; LIHC=1; PRAD=1; HNSC=1	9	23	30	NA	NA	NA	NA	NA	NA	NA	NA	NA
COL1A1	COL1A1	41	41	0	yes	STAD=9; LUSC=7; BRCA=6; UCEC=5; READ=2; OV=2; COAD=2; PRAD=2; HNSC=2; ESCA=1; PAAD=1; SARC=1; LGG=1	37	23	24	DFSP, aneurysmal bone cyst			M	Dom	fusion	T	PDGFB, USP6	Osteogenesis imperfecta
NA	DMBT1	41	41	0	no	COAD=11; LUAD=8; STAD=6; HNSC=4; UCEC=4; ESCA=2; LUSC=2; UCS=1; READ=1; PAAD=1; SARC=1	169	86	9	NA	NA	NA	NA	NA	NA	NA	NA	NA
NA	DDB1	41	41	0	no	STAD=7; UCEC=5; COAD=4; LUAD=4; ESCA=3; BLCA=3; SARC=2; LIHC=2; LUSC=2; HNSC=2; BRCA=2; ACC=1; READ=1; PAAD=1; KIRC=1; PRAD=1	34	17	9	NA	NA	NA	NA	NA	NA	NA	NA	NA
NA	PDXDC1	41	41	0	no	COAD=10; STAD=6; BRCA=5; ESCA=3; OV=3; BLCA=3; LUAD=3; ACC=2; READ=2; LUSC=2; KIRP=1; CESC=1	12	33	17	NA	NA	NA	NA	NA	NA	NA	NA	NA
NA	HSPG2	41	41	0	no	UCEC=8; ESCA=7; STAD=6; CESC=4; COAD=3; LUAD=3; OV=2; LUSC=2; HNSC=2; BRCA=2; SKCM=1; BLCA=1	18	26	10	NA	NA	NA	NA	NA	NA	NA	NA	NA
NA	HSP90B1	41	41	0	no	UCEC=10; BLCA=7; STAD=3; LUAD=3; BRCA=3; READ=2; LIHC=2; COAD=2; LUSC=2; THYM=1; TGCT=1; ESCA=1; PAAD=1; OV=1; CESC=1; PRAD=1	16	30	9	NA	NA	NA	NA	NA	NA	NA	NA	NA
NA	CPSF1	41	41	0	no	STAD=10; COAD=5; CESC=4; LUSC=4; BRCA=4; UCEC=3; LUAD=2; GBM=1; READ=1; TGCT=1; ESCA=1; PAAD=1; SARC=1; OV=1; LIHC=1; BLCA=1	14	22	18	NA	NA	NA	NA	NA	NA	NA	NA	NA
NUMA1	NUMA1	41	41	0	yes	STAD=9; UCEC=9; BLCA=5; OV=3; COAD=3; GBM=2; LGG=2; LUAD=2; BRCA=2; SKCM=1; ESCA=1; KIRP=1; LUSC=1	4	28	21	APL			L	Dom	fusion	T	RARA
NA	XIST	39	39	0	no	UCEC=13; LUAD=11; CESC=4; BLCA=2; LUSC=2; HCC=1; SKCM=1; THYM=1; GBM=1; ESCA=1; STAD=1; HNSC=1; BRCA=1	11	28	16	NA	NA	NA	NA	NA	NA	NA	NA	NA
NA	HLA-B,HLA-C	39	38	1	no,no	ESCA=4; STAD=4; BLCA=4; COAD=3; HNSC=3; UCEC=3; GBM=2; OV=2; CESC=2; LUSC=2; LUAD=2; OSCC=1; DLBC=1; UCS=1; READ=1; KIRC=1; LIHC=1; THCA=1; BRCA=1	16	38	11	NA	NA	NA	NA	NA	NA	NA	NA	NA
MYH9	MYH9	38	38	0	yes	STAD=14; ESCA=4; LUSC=4; OV=3; HNSC=3; BRCA=3; BLCA=2; COAD=2; SARC=1; CESC=1; UCEC=1	6	43	19	ALCL			L	Dom	TSG, fusion	T	ALK	Deafness, autosomal dominant 17, Epstein syndrome, Fechtner syndrome, May-Hegglin anomaly, Sebastian syndrome
NA	DYNC1H1	38	38	0	no	STAD=7; UCEC=5; BRCA=4; ESCA=3; OV=3; BLCA=3; CESC=2; LUSC=2; LUAD=2; SKCM=1; READ=1; PAAD=1; SARC=1; KIRP=1; COAD=1; PRAD=1	11	27	20	NA	NA	NA	NA	NA	NA	NA	NA	NA
NA	HNRNPH1	38	38	0	no	UCEC=8; STAD=4; LUSC=4; CESC=3; KIRC=3; BLCA=3; BRCA=3; SKCM=2; READ=2; LUAD=2; PAAD=1; LIHC=1; PRAD=1; LGG=1	20	30	24	NA	NA	NA	NA	NA	NA	NA	NA	NA
FIP1L1	AC058822.1,FIP1L1	37	37	0	no,yes	LUSC=7; LUAD=6; BRCA=5; BLCA=4; COAD=3; SKCM=2; OV=2; GBM=1; READ=1; CESC=1; LIHC=1; STAD=1; PRAD=1; HNSC=1; LGG=1	23	22	7	idiopathic hypereosinophilic syndrome			L	Dom	fusion	T	PDGFRA
NA	AC005726.1,SPAG5	37	37	0	no,no	STAD=7; BLCA=7; COAD=3; LUSC=3; LUAD=3; BRCA=3; OV=2; CESC=2; UCEC=2; SKCM=1; READ=1; TGCT=1; ESCA=1; HNSC=1	12	35	19	NA	NA	NA	NA	NA	NA	NA	NA	NA
NA	RPL36A,RPL36A-HNRNPH2	37	37	0	no,no	UCEC=10; STAD=5; LUSC=5; LUAD=3; GBM=2; COAD=2; BRCA=2; CHOL=1; UCS=1; SKCM=1; READ=1; PAAD=1; LIHC=1; BLCA=1; HNSC=1	7	30	15	NA	NA	NA	NA	NA	NA	NA	NA	NA
NA	AC124312.1,SNRPN,SNURF	37	37	0	no,no,no	UCEC=7; LUSC=6; LUAD=5; BRCA=4; STAD=2; DLBC=1; ACC=1; GBM=1; READ=1; ESCA=1; PAAD=1; OV=1; KIRP=1; CESC=1; KIRC=1; LIHC=1; BLCA=1; HNSC=1	23	15	15	NA	NA	NA	NA	NA	NA	NA	NA	NA
NA	EEF2	37	37	0	no	UCEC=14; STAD=8; COAD=3; HNSC=3; PRAD=2; LUSC=2; ACC=1; READ=1; ESCA=1; CESC=1; BLCA=1	10	21	19	NA	NA	NA	NA	NA	NA	NA	NA	NA
NA	GAK	37	37	0	no	UCEC=6; STAD=5; COAD=5; LUAD=4; BLCA=3; LUSC=3; SKCM=2; CESC=2; GBM=1; READ=1; ESCA=1; PAAD=1; KIRP=1; KIRC=1; BRCA=1	19	15	22	NA	NA	NA	NA	NA	NA	NA	NA	NA
NA	PTMA	37	37	0	no	UCEC=14; CESC=4; LIHC=2; PRAD=2; LUSC=2; HNSC=2; LUAD=2; TGCT=1; ESCA=1; PAAD=1; OV=1; STAD=1; BLCA=1; COAD=1; THCA=1; BRCA=1	11	31	17	NA	NA	NA	NA	NA	NA	NA	NA	NA
RPL5	RPL5	37	36	1	yes	UCEC=12; COAD=5; READ=2; CESC=2; LIHC=2; STAD=2; LUSC=2; BRCA=2; SCLC=1; ACC=1; SKCM=1; GBM=1; KIRC=1; PRAD=1; HNSC=1; LUAD=1	15	32	12	T-ALL			L	Dom	TSG	Mis, N, F		Diamond-Blackfan anaemia
CTNNB1	CTNNB1	36	36	0	yes	STAD=9; UCEC=7; READ=3; LUSC=3; LUAD=3; ACC=2; COAD=2; BRCA=2; SKCM=1; ESCA=1; CESC=1; LIHC=1; BLCA=1	20	23	19	colorectal, ovarian, hepatoblastoma, pleomorphic salivary gland adenoma, other tumour types			E, M, O	Dom	oncogene, fusion	Mis, O, T	PLAG1
ERBB3	ERBB3	36	36	0	yes	STAD=14; BLCA=4; COAD=4; BRCA=3; READ=2; ESCA=2; CESC=2; PAAD=1; KIRP=1; LUSC=1; HNSC=1; LUAD=1	15	20	26	colon, gastric, head and neck, bladder, skin			E	Dom	oncogene	Mis, N
NA	TNKS1BP1	36	36	0	no	UCEC=6; LUSC=5; COAD=4; ESCA=3; STAD=3; BLCA=3; HNSC=3; CESC=2; LUAD=2; MESO=1; PAAD=1; OV=1; KIRC=1; BRCA=1	4	12	36	NA	NA	NA	NA	NA	NA	NA	NA	NA
NA	ABHD15-AS1,TP53I13	36	36	0	no,no	STAD=8; LUSC=6; KIRP=4; CESC=4; BRCA=4; BLCA=3; COAD=3; LUAD=3; OV=1	2	36	13	NA	NA	NA	NA	NA	NA	NA	NA	NA
MUC4	MUC4	36	35	1	yes	CESC=10; ESCA=7; READ=3; LUAD=3; STAD=2; BLCA=2; LUSC=2; HNSC=2; SCLC=1; OV=1; COAD=1; UCEC=1; BRCA=1	14	25	57	HNSCC			E		oncogene	Mis, O
NA	VWF	36	35	1	no	LUAD=7; STAD=5; LUSC=5; COAD=4; ESCA=3; OV=2; KIRC=2; UCEC=2; SCLC=1; PAAD=1; SARC=1; KIRP=1; HNSC=1; BRCA=1	8	14	27	NA	NA	NA	NA	NA	NA	NA	NA	NA
HLA-A	HLA-A,HLA-K	35	35	0	yes,no	HNSC=10; CESC=5; UCEC=4; COAD=3; BRCA=2; DLBC=1; UVM=1; SKCM=1; PAAD=1; OV=1; STAD=1; BLCA=1; PRAD=1; THCA=1; LUSC=1; LUAD=1	10	32	0	Spitzoid tumour			E	Dom	fusion	T	ROS1	Carbamazepine-induced hypersensitivity syndrome
NA	MED15	35	35	0	no	UCEC=8; LUSC=7; STAD=4; ESCA=3; SARC=3; SKCM=2; LUAD=2; BRCA=2; HCC=1; KIRP=1; BLCA=1; PRAD=1; HNSC=1	11	23	11	NA	NA	NA	NA	NA	NA	NA	NA	NA
NA	AL024498.2,TMEM14B	35	35	0	no,no	STAD=6; COAD=4; UCEC=4; CESC=3; ESCA=2; OV=2; KIRC=2; BLCA=2; LUAD=2; BRCA=2; ACC=1; SKCM=1; THYM=1; READ=1; PAAD=1; LUSC=1	16	24	13	NA	NA	NA	NA	NA	NA	NA	NA	NA
NA	RPL3	35	35	0	no	UCEC=8; BLCA=6; STAD=4; COAD=4; KIRC=2; HNSC=2; SKCM=1; GBM=1; READ=1; OV=1; CESC=1; LIHC=1; PRAD=1; LUSC=1; LUAD=1	7	33	16	NA	NA	NA	NA	NA	NA	NA	NA	NA
NA	HDGF	35	34	1	no	COAD=8; STAD=7; CESC=3; BLCA=3; UCEC=3; ESCA=2; LUSC=2; LUAD=2; SCLC=1; OV=1; KIRP=1; PRAD=1; HNSC=1	4	31	8	NA	NA	NA	NA	NA	NA	NA	NA	NA
NA	PKM	35	34	1	no	UCEC=12; CESC=3; STAD=3; LUSC=3; OV=2; BLCA=2; COAD=2; OSCC=1; UCS=1; GBM=1; READ=1; ESCA=1; PAAD=1; HNSC=1; BRCA=1	6	25	19	NA	NA	NA	NA	NA	NA	NA	NA	NA
NA	NOP56	35	33	2	no	UCEC=5; STAD=4; BLCA=4; KIRP=3; COAD=3; OSCC=2; READ=2; OV=2; LUSC=2; HNSC=2; LUAD=2; GBM=1; ESCA=1; PRAD=1; BRCA=1	14	20	20	NA	NA	NA	NA	NA	NA	NA	NA	NA
COL3A1	COL3A1	34	34	0	yes	LUAD=11; LUSC=4; STAD=3; COAD=3; BLCA=2; HNSC=2; UCEC=2; SKCM=1; READ=1; ESCA=1; OV=1; CESC=1; KIRC=1; LGG=1	26	13	11	lipoblastoma			E		fusion	T	PLAG1
NA	TAP1	34	34	0	no	STAD=4; COAD=4; LUSC=3; HNSC=3; UCEC=3; SKCM=2; CESC=2; BLCA=2; BRCA=2; CHOL=1; DLBC=1; GBM=1; READ=1; ESCA=1; PAAD=1; OV=1; PRAD=1; LUAD=1	18	16	19	NA	NA	NA	NA	NA	NA	NA	NA	NA
NA	CBWD6	34	34	0	no	STAD=7; OV=3; CESC=3; LUSC=3; ESCA=2; BLCA=2; COAD=2; PRAD=2; UCEC=2; CHOL=1; UCS=1; ACC=1; SKCM=1; GBM=1; PAAD=1; SARC=1; HNSC=1	14	16	20	NA	NA	NA	NA	NA	NA	NA	NA	NA
NA	CFL1	34	34	0	no	STAD=7; BLCA=4; LUSC=4; COAD=3; ESCA=2; HNSC=2; UCEC=2; BRCA=2; DLBC=1; GBM=1; READ=1; OV=1; CESC=1; KIRC=1; LGG=1; LUAD=1	1	17	39	NA	NA	NA	NA	NA	NA	NA	NA	NA
NA	SLC52A2	34	34	0	no	BLCA=7; LUSC=6; UCEC=5; STAD=3; COAD=3; LUAD=3; SKCM=1; GBM=1; READ=1; ESCA=1; PAAD=1; CESC=1; BRCA=1	22	7	19	NA	NA	NA	NA	NA	NA	NA	NA	NA
SND1	SND1	34	33	1	yes	UCEC=9; OV=3; CESC=3; STAD=3; LUAD=3; SARC=2; LUSC=2; HNSC=2; SCLC=1; HCC=1; DLBC=1; ACC=1; SKCM=1; READ=1; BLCA=1; BRCA=1	3	17	24	pancreas acinar carcinoma			E	Dom	oncogene, fusion	T	BRAF
NA	COL18A1	33	33	0	no	UCEC=10; LUAD=5; ESCA=3; STAD=3; SKCM=2; CESC=2; ACC=1; READ=1; SARC=1; LIHC=1; COAD=1; LUSC=1; HNSC=1; LGG=1	11	23	11	NA	NA	NA	NA	NA	NA	NA	NA	NA
NA	AC005726.1,PIGS	33	33	0	no,no	STAD=5; BLCA=3; UCEC=3; SKCM=2; OV=2; KIRP=2; CESC=2; LUSC=2; LUAD=2; BRCA=2; THYM=1; GBM=1; ESCA=1; SARC=1; KIRC=1; LIHC=1; COAD=1; HNSC=1	14	19	9	NA	NA	NA	NA	NA	NA	NA	NA	NA
NA	ASPH	33	33	0	no	COAD=5; LUSC=4; LUAD=4; UCEC=4; READ=2; ESCA=2; STAD=2; BLCA=2; SKCM=1; GBM=1; SARC=1; OV=1; LIHC=1; PRAD=1; LGG=1; BRCA=1	22	17	12	NA	NA	NA	NA	NA	NA	NA	NA	NA
NA	RACK1	33	33	0	no	UCEC=16; STAD=3; COAD=3; CESC=2; HNSC=2; GBM=1; ESCA=1; PAAD=1; KIRP=1; KIRC=1; LIHC=1; BRCA=1	7	25	25	NA	NA	NA	NA	NA	NA	NA	NA	NA
NA	FN1	33	33	0	no	STAD=8; OV=3; LUSC=3; LUAD=3; BRCA=3; READ=2; SARC=2; BLCA=2; HNSC=2; ESCA=1; PAAD=1; CESC=1; LIHC=1; UCEC=1	15	27	7	NA	NA	NA	NA	NA	NA	NA	NA	NA
MALAT1	MALAT1	33	32	1	yes	STAD=13; BLCA=3; LUAD=3; UCEC=3; ESCA=2; CESC=2; LUSC=2; BRCA=2; OSCC=1; OV=1; THCA=1	7	26	35	renal cell carcinoma (childhood epithelioid), lung			E	Dom	oncogene, TSG, fusion	T	TFEB
ERBB2	ERBB2	32	32	0	yes	BLCA=9; ESCA=5; STAD=4; UCEC=4; CESC=3; SKCM=1; READ=1; KIRP=1; COAD=1; LUSC=1; LUAD=1; BRCA=1	10	38	22	breast, ovarian, other tumour types, NSCLC, gastric			E	Dom	oncogene, fusion	A, Mis, O
NA	C3	32	32	0	no	LIHC=5; STAD=4; LUSC=4; BRCA=4; OV=3; BLCA=2; LUAD=2; UCEC=2; CHOL=1; PAAD=1; CESC=1; KIRC=1; COAD=1; LGG=1	7	19	17	NA	NA	NA	NA	NA	NA	NA	NA	NA
NA	TGIF1	32	32	0	no	COAD=8; UCEC=7; CESC=3; BLCA=3; STAD=2; LUSC=2; DLBC=1; READ=1; TGCT=1; ESCA=1; KIRC=1; LUAD=1; BRCA=1	1	8	48	NA	NA	NA	NA	NA	NA	NA	NA	NA
NA	FTH1	32	32	0	no	UCEC=13; COAD=4; STAD=3; KIRP=2; BLCA=2; LUAD=2; UCS=1; SARC=1; OV=1; CESC=1; PRAD=1; LUSC=1	11	31	8	NA	NA	NA	NA	NA	NA	NA	NA	NA
NA	AP005263.1,NDUFV2	32	32	0	no,no	LIHC=4; UCEC=4; BRCA=4; STAD=3; BLCA=3; COAD=3; CESC=2; HNSC=2; KICH=1; MESO=1; GBM=1; READ=1; OV=1; KIRC=1; LUAD=1	25	10	14	NA	NA	NA	NA	NA	NA	NA	NA	NA
NA	ATP13A2	32	32	0	no	STAD=9; ESCA=3; LUSC=3; LUAD=3; READ=2; COAD=2; PRAD=2; UCEC=2; MESO=1; TGCT=1; OV=1; BLCA=1; HNSC=1; LGG=1	9	29	14	NA	NA	NA	NA	NA	NA	NA	NA	NA
NA	KIAA0100	32	32	0	no	STAD=7; UCEC=5; BRCA=4; BLCA=3; LUAD=3; SKCM=2; KIRC=2; LUSC=2; ESCA=1; OV=1; KIRP=1; HNSC=1	17	13	10	NA	NA	NA	NA	NA	NA	NA	NA	NA
NA	P4HB	32	32	0	no	STAD=6; LUAD=5; BLCA=4; UCEC=4; OV=3; COAD=3; SKCM=2; LUSC=2; PRAD=1; LGG=1; BRCA=1	16	15	24	NA	NA	NA	NA	NA	NA	NA	NA	NA
NA	MUC5B-AS1	32	32	0	no	UCEC=11; COAD=6; STAD=5; LUAD=3; OV=2; READ=1; CESC=1; LUSC=1; HNSC=1; BRCA=1	0	78	11	NA	NA	NA	NA	NA	NA	NA	NA	NA
RPL22	AL031847.2,RPL22	32	32	0	no,yes	STAD=13; UCEC=9; ACC=2; SKCM=2; COAD=2; CESC=1; PRAD=1; LUAD=1; BRCA=1	4	24	14	AML, CML			L	Dom	TSG, fusion	T	RUNX1
CLTC	CLTC	32	31	1	yes	STAD=5; LUAD=4; COAD=3; READ=2; ESCA=2; CESC=2; KIRC=2; LUSC=2; UCEC=2; BRCA=2; OSCC=1; PAAD=1; OV=1; KIRP=1; BLCA=1; LGG=1	24	25	12	ALCL, renal			L	Dom	TSG, fusion	T	ALK, TFE3
NA	HNRNPD	32	31	1	no	UCEC=14; COAD=6; HNSC=2; LUAD=2; SCLC=1; DLBC=1; GBM=1; KIRP=1; CESC=1; KIRC=1; PRAD=1; THCA=1	12	10	22	NA	NA	NA	NA	NA	NA	NA	NA	NA
NA	VCAN	32	31	1	no	LUSC=5; LUAD=5; STAD=4; BRCA=4; READ=2; ESCA=2; KIRP=2; KIRC=2; SCLC=1; HCC=1; ACC=1; SKCM=1; PAAD=1; HNSC=1; UCEC=1	6	21	24	NA	NA	NA	NA	NA	NA	NA	NA	NA
NA	TTN-AS1	32	30	2	no	STAD=10; BRCA=5; LUSC=4; KIRC=2; BLCA=2; LUAD=2; SCLC=1; HCC=1; OSCC=1; UCS=1; SKCM=1; THYM=1; ESCA=1; UCEC=1	16	31	24	NA	NA	NA	NA	NA	NA	NA	NA	NA
NA	AL671883.1,HLA-B,HLA-C,LINC02571	31	31	0	no,no,no,no	BLCA=4; HNSC=4; STAD=3; BRCA=3; READ=2; KIRP=2; LUSC=2; LUAD=2; DLBC=1; SKCM=1; GBM=1; TGCT=1; ESCA=1; KIRC=1; LIHC=1; COAD=1; PRAD=1	38	0	7	NA	NA	NA	NA	NA	NA	NA	NA	NA
NA	EIF4B	31	31	0	no	COAD=6; STAD=4; BRCA=3; UCS=2; SKCM=2; CESC=2; LUSC=2; UCEC=2; GBM=1; READ=1; TGCT=1; ESCA=1; PAAD=1; KIRC=1; HNSC=1; LUAD=1	10	18	11	NA	NA	NA	NA	NA	NA	NA	NA	NA
NA	RPSA	31	31	0	no	UCEC=10; STAD=4; ESCA=3; LUAD=3; UCS=2; BLCA=2; COAD=2; SKCM=1; READ=1; OV=1; PRAD=1; LUSC=1	9	30	11	NA	NA	NA	NA	NA	NA	NA	NA	NA
NA	RPL28	31	31	0	no	UCEC=10; COAD=6; BLCA=3; READ=2; CESC=2; STAD=2; LUAD=2; SKCM=1; PAAD=1; SARC=1; LIHC=1	4	28	16	NA	NA	NA	NA	NA	NA	NA	NA	NA
NA	OAS1	31	31	0	no	STAD=5; BLCA=5; LUAD=5; OV=3; LUSC=3; CESC=2; COAD=2; BRCA=2; SKCM=1; PAAD=1; LGG=1; UCEC=1	6	26	18	NA	NA	NA	NA	NA	NA	NA	NA	NA
NA	MTHFD1	31	31	0	no	STAD=5; BLCA=4; BRCA=4; COAD=3; UCEC=3; ESCA=2; CESC=2; LIHC=2; HNSC=2; THYM=1; SARC=1; KIRP=1; LUSC=1	27	9	10	NA	NA	NA	NA	NA	NA	NA	NA	NA
STAG2	STAG2	31	31	0	yes	STAD=9; LUAD=5; CESC=4; BLCA=3; COAD=3; LUSC=2; DLBC=1; ESCA=1; SARC=1; PRAD=1; BRCA=1	12	20	21	bladder carcinoma, glioblastoma, melanoma, Ewing's sarcoma, myeloid neoplasms			E, L, M, O	Rec	TSG	Mis, N, F, S
FAT1	FAT1	31	30	1	yes	STAD=10; COAD=5; LUSC=4; HNSC=4; SARC=2; HCC=1; OSCC=1; UCS=1; READ=1; PAAD=1; KIRP=1; LUAD=1	16	22	9	oral squamous cell, chemorefractory CLL, head and neck, pancreatic acinar cell carcinoma	pancreatic		E, L		TSG	Mis, N, F, S
NA	DSP	31	30	1	no	STAD=9; ESCA=3; CESC=3; HNSC=3; UCEC=3; BRCA=3; LUSC=2; LUAD=2; SCLC=1; READ=1; BLCA=1	8	26	6	NA	NA	NA	NA	NA	NA	NA	NA	NA
NA	RRBP1	31	30	1	no	UCEC=7; STAD=5; COAD=5; ESCA=3; LUSC=3; READ=2; LUAD=2; OSCC=1; SKCM=1; CESC=1; BLCA=1	12	19	16	NA	NA	NA	NA	NA	NA	NA	NA	NA
NA	TRIO	31	29	2	no	LUSC=6; STAD=4; BLCA=4; UCEC=3; OSCC=2; KIRC=2; LUAD=2; BRCA=2; HCC=1; READ=1; SARC=1; KIRP=1; CESC=1; COAD=1; PRAD=1	8	19	12	NA	NA	NA	NA	NA	NA	NA	NA	NA
FGFR3	FGFR3	30	30	0	yes	BLCA=17; LUSC=5; HNSC=3; KIRP=2; STAD=2; ESCA=1	15	19	9	bladder, MM, T-cell lymphoma			L, E	Dom	oncogene, fusion	Mis, T	IGH, ETV6	Hypochondroplasia, Thanatophoric dysplasia
KRAS	KRAS	30	30	0	yes	COAD=12; LUAD=8; PAAD=2; STAD=2; UCEC=2; HCC=1; DLBC=1; SKCM=1; GBM=1; CESC=1	25	1	6	pancreatic, colorectal, lung, thyroid, AML, other tumour types			L, E, M, O	Dom	oncogene	Mis
NA	ALB	30	30	0	no	LIHC=27; HCC=6; CHOL=3	21	48	28	NA	NA	NA	NA	NA	NA	NA	NA	NA
NA	ADD1	30	30	0	no	STAD=7; UCEC=6; BLCA=3; LUSC=3; CESC=2; BRCA=2; MESO=1; SKCM=1; THYM=1; OV=1; COAD=1; HNSC=1; LUAD=1	18	10	7	NA	NA	NA	NA	NA	NA	NA	NA	NA
NA	CD44	30	30	0	no	STAD=8; LUSC=4; HNSC=3; UCEC=3; BRCA=3; CESC=2; LUAD=2; SKCM=1; READ=1; PAAD=1; BLCA=1; COAD=1	23	31	12	NA	NA	NA	NA	NA	NA	NA	NA	NA
NA	TCOF1	30	30	0	no	UCEC=8; CESC=5; BLCA=3; SKCM=2; COAD=2; LUSC=2; HNSC=2; LUAD=2; ESCA=1; KIRC=1; STAD=1; BRCA=1	21	10	4	NA	NA	NA	NA	NA	NA	NA	NA	NA
NA	COL4A2	30	30	0	no	LUSC=5; UCEC=5; ESCA=3; STAD=3; BLCA=3; COAD=3; OV=2; BRCA=2; GBM=1; LIHC=1; LGG=1; LUAD=1	6	19	12	NA	NA	NA	NA	NA	NA	NA	NA	NA
NA	PRRC2A	30	30	0	no	STAD=6; UCEC=6; READ=3; CESC=3; OV=2; BLCA=2; LUAD=2; ESCA=1; PAAD=1; KIRP=1; COAD=1; LGG=1; BRCA=1	7	20	9	NA	NA	NA	NA	NA	NA	NA	NA	NA
NACA	AC117378.1,NACA	30	30	0	no,yes	COAD=4; UCEC=4; SKCM=3; BLCA=3; LUAD=3; CESC=2; PRAD=2; LUSC=2; BRCA=2; UCS=1; PAAD=1; LIHC=1; STAD=1; HNSC=1	21	4	13	NHL			L	Dom	fusion	T	BCL6
NA	GAPDH	29	29	0	no	COAD=4; STAD=3; LUSC=3; HNSC=3; UCEC=3; GBM=2; OV=2; LUAD=2; DLBC=1; SKCM=1; READ=1; ESCA=1; SARC=1; BLCA=1; BRCA=1	6	35	12	NA	NA	NA	NA	NA	NA	NA	NA	NA
NA	PTBP1	29	29	0	no	UCEC=13; BRCA=4; STAD=3; CESC=2; COAD=2; TGCT=1; ESCA=1; LIHC=1; BLCA=1; PRAD=1	14	17	10	NA	NA	NA	NA	NA	NA	NA	NA	NA
NA	MAN2C1	29	29	0	no	UCEC=7; COAD=6; LUSC=3; SKCM=2; OV=2; LUAD=2; UCS=1; ESCA=1; KIRP=1; KIRC=1; LIHC=1; STAD=1; BRCA=1	12	18	11	NA	NA	NA	NA	NA	NA	NA	NA	NA
NA	MPRIP	29	29	0	no	STAD=6; ESCA=4; CESC=4; COAD=4; UCEC=3; UCS=1; MESO=1; SKCM=1; READ=1; LIHC=1; HNSC=1; LUAD=1; BRCA=1	3	18	14	NA	NA	NA	NA	NA	NA	NA	NA	NA
NA	AC016876.2,EIF4A1,SENP3-EIF4A1	29	29	0	no,no,no	UCEC=7; COAD=3; ESCA=2; CESC=2; STAD=2; BLCA=2; BRCA=2; UCS=1; SKCM=1; GBM=1; READ=1; OV=1; KIRP=1; PRAD=1; HNSC=1; LUAD=1	8	19	11	NA	NA	NA	NA	NA	NA	NA	NA	NA
NA	COL6A2	29	29	0	no	STAD=5; LUSC=4; UCEC=4; LUAD=3; BRCA=3; UCS=1; SKCM=1; ESCA=1; PAAD=1; SARC=1; OV=1; KIRP=1; CESC=1; BLCA=1; THCA=1	9	22	11	NA	NA	NA	NA	NA	NA	NA	NA	NA
NA	PTPRF	29	29	0	no	STAD=5; UCEC=5; BLCA=3; ESCA=2; OV=2; COAD=2; LUSC=2; LUAD=2; SKCM=1; GBM=1; READ=1; CESC=1; HNSC=1; LGG=1	14	15	7	NA	NA	NA	NA	NA	NA	NA	NA	NA
NA	A2M	29	29	0	no	STAD=6; COAD=3; LUSC=3; LUAD=3; OV=2; KIRC=2; UCEC=2; BRCA=2; ESCA=1; PAAD=1; CESC=1; LIHC=1; BLCA=1; PRAD=1	10	24	10	NA	NA	NA	NA	NA	NA	NA	NA	NA
NA	EIF4G1	29	29	0	no	STAD=5; LUSC=5; UCEC=4; HNSC=3; ESCA=2; CESC=2; LUAD=2; PAAD=1; OV=1; BLCA=1; COAD=1; PRAD=1; LGG=1	14	11	6	NA	NA	NA	NA	NA	NA	NA	NA	NA
NFE2L2	NFE2L2	29	29	0	yes	LUSC=11; ESCA=5; BLCA=2; UCEC=2; BRCA=2; READ=1; SARC=1; CESC=1; LIHC=1; STAD=1; COAD=1; HNSC=1	4	16	15	NSCLC, HNSCC			E	Dom	oncogene, TSG	Mis
RHOA	RHOA	29	29	0	yes	UCEC=7; STAD=5; COAD=3; BRCA=3; SKCM=2; LUSC=2; LUAD=2; THYM=1; ESCA=1; SARC=1; BLCA=1; LGG=1	9	6	22	diffuse gastric, T cell lymphomas, paediatric Burkitt lymphoma			E, L	Dom	oncogene, TSG	Mis, F, O
NA	IGLL5	29	28	1	no	DLBC=13; UCEC=5; COAD=3; LUSC=2; LUAD=2; SCLC=1; SKCM=1; CESC=1; BRCA=1	0	31	63	NA	NA	NA	NA	NA	NA	NA	NA	NA
NA	PFKL	29	28	1	no	UCEC=6; HNSC=4; ACC=2; STAD=2; LUAD=2; BRCA=2; OSCC=1; DLBC=1; UCS=1; MESO=1; SKCM=1; GBM=1; KIRP=1; KIRC=1; COAD=1; LUSC=1; LGG=1	7	15	13	NA	NA	NA	NA	NA	NA	NA	NA	NA
NA	USP34	29	28	1	no	BRCA=7; STAD=4; LUSC=4; LUAD=3; UCEC=3; BLCA=2; OSCC=1; DLBC=1; READ=1; KIRP=1; PRAD=1; LGG=1	15	17	5	NA	NA	NA	NA	NA	NA	NA	NA	NA
NA	ATP5MF,ATP5MF-PTCD1,PTCD1	28	28	0	no,no,no	UCEC=6; LUSC=5; BRCA=3; CESC=2; LUAD=2; GBM=1; READ=1; PAAD=1; SARC=1; OV=1; KIRC=1; LIHC=1; BLCA=1; COAD=1; THCA=1	5	20	17	NA	NA	NA	NA	NA	NA	NA	NA	NA
NA	AC243967.1,CEACAM5	28	28	0	no,no	STAD=5; LUAD=5; COAD=4; LUSC=4; READ=3; HNSC=2; UCEC=2; CHOL=1; ESCA=1; BLCA=1	17	24	35	NA	NA	NA	NA	NA	NA	NA	NA	NA
NA	FLOT1	28	28	0	no	UCEC=4; KIRP=3; ESCA=2; OV=2; LIHC=2; STAD=2; LUSC=2; DLBC=1; ACC=1; SKCM=1; GBM=1; READ=1; PAAD=1; CESC=1; KIRC=1; BLCA=1; COAD=1; LUAD=1	11	15	8	NA	NA	NA	NA	NA	NA	NA	NA	NA
NA	KRT6A	28	28	0	no	LUSC=6; SKCM=5; CESC=5; HNSC=4; ESCA=3; STAD=2; BLCA=2; OV=1	3	54	4	NA	NA	NA	NA	NA	NA	NA	NA	NA
NA	RBM14-RBM4,RBM4	28	28	0	no,no	UCEC=7; LUAD=4; STAD=3; COAD=3; CESC=2; BLCA=2; BRCA=2; GBM=1; READ=1; LIHC=1; PRAD=1; LUSC=1	12	21	14	NA	NA	NA	NA	NA	NA	NA	NA	NA
NA	PLXNB1	28	28	0	no	LUSC=5; UCEC=5; STAD=4; COAD=4; BLCA=3; OV=1; KIRP=1; PRAD=1; HNSC=1; LGG=1; LUAD=1; BRCA=1	7	11	12	NA	NA	NA	NA	NA	NA	NA	NA	NA
NA	HSPA8	28	27	1	no	UCEC=8; BLCA=4; LUSC=3; KIRC=2; COAD=2; LUAD=2; SCLC=1; SKCM=1; ESCA=1; KIRP=1; CESC=1; STAD=1; BRCA=1	10	17	12	NA	NA	NA	NA	NA	NA	NA	NA	NA
NA	CNDP2	28	27	1	no	UCEC=7; COAD=5; STAD=4; LUAD=3; BLCA=2; LUSC=2; SCLC=1; UCS=1; PAAD=1; OV=1; KIRC=1	18	12	12	NA	NA	NA	NA	NA	NA	NA	NA	NA
NA	FCGBP	28	27	1	no	STAD=10; COAD=6; UCEC=3; READ=2; OV=2; SCLC=1; GBM=1; TGCT=1; THCA=1; LUSC=1	17	16	22	NA	NA	NA	NA	NA	NA	NA	NA	NA
NA	IGHG1,IGHG2	28	27	1	no,no	UCEC=6; LUSC=5; COAD=4; LUAD=4; STAD=2; BLCA=2; OSCC=1; DLBC=1; OV=1; HNSC=1; BRCA=1	8	38	0	NA	NA	NA	NA	NA	NA	NA	NA	NA
NA	RPS6	28	27	1	no	UCEC=5; CESC=3; BLCA=3; BRCA=3; READ=2; STAD=2; COAD=2; OSCC=1; MESO=1; SKCM=1; PAAD=1; SARC=1; OV=1; LUSC=1; LUAD=1	10	20	13	NA	NA	NA	NA	NA	NA	NA	NA	NA
HLA-A	DDX39BP2,HCG9,HLA-A,HLA-J,HLA-W	28	26	2	no,no,yes,no,no	STAD=6; UCEC=4; SCLC=1; OV=2; LUSC=2; HNSC=2; LUAD=2; BRCA=2; OSCC=1; ACC=1; SKCM=1; KIRP=1; CESC=1; LIHC=1; COAD=1	29	8	0	Spitzoid tumour			E	Dom	fusion	T	ROS1	Carbamazepine-induced hypersensitivity syndrome
NA	N4BP2L2	28	26	2	no	COAD=6; UCEC=6; BLCA=2; LUSC=2; BRCA=2; SCLC=1; OSCC=1; UCS=1; KICH=1; READ=1; PAAD=1; CESC=1; LIHC=1; LGG=1; LUAD=1	16	3	14	NA	NA	NA	NA	NA	NA	NA	NA	NA
NA	GDI1	27	27	0	no	UCEC=12; LUAD=3; STAD=2; LGG=2; SKCM=1; READ=1; SARC=1; BLCA=1; PRAD=1; LUSC=1; HNSC=1; BRCA=1	13	17	9	NA	NA	NA	NA	NA	NA	NA	NA	NA
NA	TRAP1	27	27	0	no	STAD=7; LUSC=5; HNSC=3; COAD=2; UCEC=2; HCC=1; READ=1; ESCA=1; PAAD=1; CESC=1; BLCA=1; PRAD=1; LUAD=1; BRCA=1	9	11	14	NA	NA	NA	NA	NA	NA	NA	NA	NA
NA	GSN	27	27	0	no	UCEC=10; STAD=3; COAD=3; LUAD=2; BRCA=2; HCC=1; SKCM=1; GBM=1; READ=1; OV=1; CESC=1; PRAD=1; LUSC=1	9	19	9	NA	NA	NA	NA	NA	NA	NA	NA	NA
NA	AC008537.1,EGLN2,RAB4B-EGLN2	27	27	0	no,no,no	UCEC=7; OV=5; CESC=3; STAD=3; BLCA=2; HNSC=2; READ=1; TGCT=1; COAD=1; LUSC=1; BRCA=1	14	12	12	NA	NA	NA	NA	NA	NA	NA	NA	NA
NA	MRPL2	27	27	0	no	STAD=6; COAD=4; LUAD=3; BRCA=3; BLCA=2; LUSC=2; UCEC=2; CHOL=1; GBM=1; OV=1; CESC=1; LIHC=1	11	10	9	NA	NA	NA	NA	NA	NA	NA	NA	NA
NA	INPPL1	27	27	0	no	UCEC=6; COAD=3; HNSC=3; KIRP=2; STAD=2; BLCA=2; LUSC=2; LUAD=2; DLBC=1; SKCM=1; ESCA=1; PRAD=1; BRCA=1	6	12	11	NA	NA	NA	NA	NA	NA	NA	NA	NA
NA	FCGRT	27	27	0	no	UCEC=8; STAD=4; COAD=3; LUAD=2; SKCM=1; GBM=1; ESCA=1; OV=1; KIRP=1; CESC=1; LIHC=1; LUSC=1; HNSC=1; LGG=1	23	17	3	NA	NA	NA	NA	NA	NA	NA	NA	NA
NA	GUK1	27	27	0	no	LUAD=4; UCEC=4; BLCA=3; COAD=3; LUSC=3; SKCM=2; CESC=2; GBM=1; READ=1; ESCA=1; SARC=1; LIHC=1; STAD=1	6	16	15	NA	NA	NA	NA	NA	NA	NA	NA	NA
NA	EEF1D	27	27	0	no	UCEC=8; STAD=6; BLCA=4; COAD=2; LUAD=2; SKCM=1; THYM=1; LIHC=1; PRAD=1; LGG=1	10	11	23	NA	NA	NA	NA	NA	NA	NA	NA	NA
NA	RPS2	27	27	0	no	UCEC=6; READ=3; STAD=3; HNSC=3; CESC=2; LIHC=2; BLCA=2; LUSC=2; THYM=1; KIRP=1; COAD=1; BRCA=1	7	13	20	NA	NA	NA	NA	NA	NA	NA	NA	NA
NA	KDM1A	27	27	0	no	LUSC=4; READ=3; ESCA=3; BLCA=3; CESC=2; STAD=2; LUAD=2; UCEC=2; GBM=1; PAAD=1; OV=1; KIRP=1; COAD=1; HNSC=1	12	13	9	NA	NA	NA	NA	NA	NA	NA	NA	NA
NA	GRN	27	27	0	no	STAD=4; COAD=4; CESC=3; BLCA=3; LUSC=3; ESCA=2; UCEC=2; GBM=1; OV=1; KIRP=1; LIHC=1; HNSC=1; LUAD=1	10	13	12	NA	NA	NA	NA	NA	NA	NA	NA	NA
NA	JUP	27	27	0	no	STAD=7; CESC=4; UCEC=4; BLCA=3; LUSC=3; READ=1; ESCA=1; OV=1; COAD=1; PRAD=1; LUAD=1	6	10	23	NA	NA	NA	NA	NA	NA	NA	NA	NA
NA	PGK1	27	27	0	no	STAD=6; LUAD=4; CESC=3; LUSC=3; UCEC=3; BLCA=2; COAD=2; BRCA=2; READ=1; PRAD=1	10	12	13	NA	NA	NA	NA	NA	NA	NA	NA	NA
NA	FXR1	27	27	0	no	UCEC=8; CESC=3; LUSC=3; KIRP=2; STAD=2; HNSC=2; READ=1; ESCA=1; PAAD=1; BLCA=1; COAD=1; PRAD=1; BRCA=1	16	20	4	NA	NA	NA	NA	NA	NA	NA	NA	NA
NA	RPL30	27	26	1	no	UCEC=8; STAD=4; ESCA=2; HNSC=2; LUAD=2; SCLC=1; UCS=1; SKCM=1; GBM=1; READ=1; PAAD=1; CESC=1; COAD=1; LUSC=1	3	23	13	NA	NA	NA	NA	NA	NA	NA	NA	NA
NA	AHNAK	27	26	1	no	LUSC=8; STAD=6; BLCA=2; LUAD=2; BRCA=2; HCC=1; OSCC=1; SKCM=1; ESCA=1; PAAD=1; CESC=1; LIHC=1; HNSC=1	3	9	32	NA	NA	NA	NA	NA	NA	NA	NA	NA
NA	KRT5	27	26	1	no	HNSC=12; ESCA=4; SKCM=3; CESC=2; LUSC=2; OSCC=1; OV=1; BLCA=1; UCEC=1	4	38	16	NA	NA	NA	NA	NA	NA	NA	NA	NA
NA	IFI16	27	26	1	no	LUAD=5; ESCA=4; BRCA=4; CESC=3; STAD=3; LUSC=3; COAD=2; OSCC=1; HNSC=1; UCEC=1	11	11	20	NA	NA	NA	NA	NA	NA	NA	NA	NA
DDX3X	DDX3X	27	25	2	yes	UCEC=5; STAD=4; SCLC=2; KIRP=2; CESC=2; BLCA=2; COAD=2; LUSC=2; HNSC=2; SKCM=1; GBM=1; ESCA=1; BRCA=1	6	16	12	CLL, medulloblastoma			L, O		TSG	Mis, N, F		Mental retardation, X-linked 102
MYH11	MYH11	26	26	0	yes	STAD=8; BLCA=5; COAD=2; LUSC=2; HNSC=2; LUAD=2; KICH=1; READ=1; SARC=1; OV=1; PRAD=1	6	37	8	AML			L	Dom	fusion	T	CBFB
NA	AC026362.1,ARL6IP4	26	26	0	no,no	STAD=7; UCEC=7; COAD=3; SKCM=2; DLBC=1; ESCA=1; PAAD=1; KIRP=1; LIHC=1; BLCA=1; LUSC=1	8	29	11	NA	NA	NA	NA	NA	NA	NA	NA	NA
NA	UBTF	26	26	0	no	UCEC=8; COAD=4; KIRP=2; BLCA=2; LUSC=2; DLBC=1; SARC=1; CESC=1; STAD=1; PRAD=1; HNSC=1; LUAD=1; BRCA=1	10	17	11	NA	NA	NA	NA	NA	NA	NA	NA	NA
NA	ACTB	26	26	0	no	STAD=4; HNSC=3; LUAD=3; UCEC=3; DLBC=2; KIRP=2; CESC=2; BLCA=2; READ=1; ESCA=1; COAD=1; LUSC=1; BRCA=1	5	22	13	NA	NA	NA	NA	NA	NA	NA	NA	NA
NA	AC244517.11,AC244517.2,AC244517.4	26	26	0	no,no,no	UCEC=6; STAD=5; ESCA=2; OV=2; LUSC=2; MESO=1; SKCM=1; GBM=1; READ=1; PAAD=1; KIRC=1; COAD=1; PRAD=1; LUAD=1	0	50	0	NA	NA	NA	NA	NA	NA	NA	NA	NA
NA	SPTAN1	26	26	0	no	STAD=6; LUAD=3; UCEC=3; ESCA=2; MESO=1; GBM=1; READ=1; PAAD=1; SARC=1; OV=1; CESC=1; LIHC=1; BLCA=1; LUSC=1; LGG=1; BRCA=1	8	13	6	NA	NA	NA	NA	NA	NA	NA	NA	NA
NA	AC009690.1,HEXA	26	26	0	no,no	UCEC=6; STAD=4; SKCM=3; KIRP=3; HNSC=3; UVM=1; READ=1; SARC=1; OV=1; CESC=1; PRAD=1; LUAD=1	8	13	9	NA	NA	NA	NA	NA	NA	NA	NA	NA
NA	WASH6P	26	26	0	no	UCEC=11; ESCA=3; BRCA=3; STAD=2; ACC=1; SARC=1; KIRP=1; KIRC=1; PRAD=1; LGG=1; LUAD=1	9	38	19	NA	NA	NA	NA	NA	NA	NA	NA	NA
NA	CSNK1D	26	26	0	no	CESC=4; LUSC=4; STAD=3; COAD=3; ESCA=2; PAAD=2; BLCA=2; UCEC=2; SKCM=1; OV=1; HNSC=1; LUAD=1	5	18	18	NA	NA	NA	NA	NA	NA	NA	NA	NA
NA	RPL7A	26	26	0	no	UCEC=6; STAD=5; COAD=3; BRCA=3; CESC=2; KIRC=2; BLCA=2; GBM=1; PRAD=1; HNSC=1	4	20	6	NA	NA	NA	NA	NA	NA	NA	NA	NA
NA	FAM129B	26	26	0	no	STAD=10; ESCA=2; BLCA=2; COAD=2; LUSC=2; HNSC=2; UCEC=2; SARC=1; CESC=1; PRAD=1; BRCA=1	9	14	17	NA	NA	NA	NA	NA	NA	NA	NA	NA
NA	UGT1A1,UGT1A10,UGT1A3,UGT1A4,UGT1A5,UGT1A6,UGT1A7,UGT1A8,UGT1A9	26	25	1	no,no,no,no,no,no,no,no,no	LUSC=7; KIRP=3; STAD=3; BLCA=3; HNSC=3; LIHC=2; LUAD=2; SCLC=1; READ=1; ESCA=1	14	3	23	NA	NA	NA	NA	NA	NA	NA	NA	NA
NA	WDR6	26	25	1	no	UCEC=7; STAD=3; SKCM=2; BLCA=2; LUAD=2; BRCA=2; SCLC=1; GBM=1; ESCA=1; PAAD=1; OV=1; CESC=1; PRAD=1; LUSC=1	0	11	18	NA	NA	NA	NA	NA	NA	NA	NA	NA
NA	EPS8L2	26	24	2	no	BLCA=6; STAD=4; LUAD=3; OSCC=2; CESC=2; LUSC=2; BRCA=2; READ=1; OV=1; KIRP=1; COAD=1; UCEC=1	4	22	11	NA	NA	NA	NA	NA	NA	NA	NA	NA
CDKN1A	CDKN1A	25	25	0	yes	BLCA=13; SARC=2; LIHC=2; COAD=2; UCEC=2; SKCM=1; CESC=1; KIRC=1; LUSC=1	6	16	17	bladder cancer			E		oncogene, TSG	F, N
NA	MMP28	25	25	0	no	STAD=5; BLCA=4; PAAD=3; CESC=2; COAD=2; LUSC=2; LUAD=2; GBM=1; ESCA=1; OV=1; KIRC=1; BRCA=1	13	19	32	NA	NA	NA	NA	NA	NA	NA	NA	NA
NA	MYCBP2	25	25	0	no	STAD=9; BRCA=4; CESC=3; OV=2; UCEC=2; DLBC=1; ESCA=1; KIRC=1; HNSC=1; LUAD=1	5	19	10	NA	NA	NA	NA	NA	NA	NA	NA	NA
NA	AUP1	25	25	0	no	STAD=5; BLCA=5; UCEC=4; COAD=2; LUSC=2; DLBC=1; ESCA=1; KIRP=1; CESC=1; PRAD=1; HNSC=1; BRCA=1	21	5	10	NA	NA	NA	NA	NA	NA	NA	NA	NA
NA	MYL6,MYL6B	25	25	0	no,no	UCEC=6; STAD=3; LUSC=3; CESC=2; BLCA=2; COAD=2; UCS=1; SKCM=1; SARC=1; OV=1; KIRC=1; LUAD=1; BRCA=1	7	12	15	NA	NA	NA	NA	NA	NA	NA	NA	NA
NA	MARK4,PPP1R37	25	25	0	no,no	LUAD=5; CESC=4; GBM=2; ESCA=2; STAD=2; COAD=2; UCS=1; SKCM=1; READ=1; KIRC=1; BLCA=1; PRAD=1; HNSC=1; BRCA=1	9	22	5	NA	NA	NA	NA	NA	NA	NA	NA	NA
NA	MCM3AP	25	25	0	no	UCEC=4; LGG=3; BRCA=3; PAAD=2; LIHC=2; LUSC=2; UCS=1; SKCM=1; ESCA=1; SARC=1; OV=1; CESC=1; BLCA=1; COAD=1; LUAD=1	12	6	13	NA	NA	NA	NA	NA	NA	NA	NA	NA
NA	CSDE1	25	25	0	no	UCEC=12; GBM=2; READ=2; STAD=2; ACC=1; PAAD=1; KIRC=1; LIHC=1; COAD=1; HNSC=1; LGG=1	17	10	8	NA	NA	NA	NA	NA	NA	NA	NA	NA
NA	TKT	25	25	0	no	UCEC=8; COAD=3; OV=2; CESC=2; STAD=2; ACC=1; SKCM=1; TGCT=1; ESCA=1; PAAD=1; LIHC=1; LUSC=1; HNSC=1	4	18	9	NA	NA	NA	NA	NA	NA	NA	NA	NA
NA	TECR	25	25	0	no	UCEC=6; STAD=4; ESCA=2; COAD=2; LUSC=2; HNSC=2; ACC=1; SKCM=1; GBM=1; READ=1; OV=1; CESC=1; BLCA=1	6	14	9	NA	NA	NA	NA	NA	NA	NA	NA	NA
NA	H2AFY	25	25	0	no	UCEC=7; COAD=4; READ=2; STAD=2; BLCA=2; HNSC=2; LUAD=2; SKCM=1; THYM=1; CESC=1; BRCA=1	16	10	3	NA	NA	NA	NA	NA	NA	NA	NA	NA
NA	NMRAL1	25	25	0	no	UCEC=5; STAD=3; CESC=2; BLCA=2; COAD=2; LUSC=2; HNSC=2; LUAD=2; GBM=1; SARC=1; KIRC=1; LIHC=1; BRCA=1	13	16	3	NA	NA	NA	NA	NA	NA	NA	NA	NA
NA	GAS5	25	25	0	no	UCEC=8; BLCA=6; STAD=5; CESC=2; PAAD=1; KIRC=1; LUAD=1; BRCA=1	26	17	3	NA	NA	NA	NA	NA	NA	NA	NA	NA
NCOR2	NCOR2	25	25	0	yes	STAD=10; ESCA=4; LGG=3; HNSC=2; UCEC=2; SKCM=1; SARC=1; CESC=1; LUAD=1	9	10	13	prostate			E	Dom	TSG	Mis, F, N, O
NA	NAP1L1	25	24	1	no	UCEC=5; COAD=4; BLCA=3; HNSC=3; STAD=2; LUAD=2; SCLC=1; READ=1; THCA=1; LUSC=1; LGG=1; BRCA=1	14	10	4	NA	NA	NA	NA	NA	NA	NA	NA	NA
NA	FBXL3	25	24	1	no	STAD=6; READ=2; BLCA=2; LUSC=2; HNSC=2; LUAD=2; UCEC=2; BRCA=2; SCLC=1; GBM=1; OV=1; KIRC=1; COAD=1	11	14	15	NA	NA	NA	NA	NA	NA	NA	NA	NA
NA	RPL4	25	23	2	no	UCEC=6; STAD=3; OSCC=2; READ=2; CESC=2; BLCA=2; UCS=1; KIRC=1; LIHC=1; COAD=1; THCA=1; HNSC=1; LUAD=1; BRCA=1	12	7	12	NA	NA	NA	NA	NA	NA	NA	NA	NA
NA	GOLGA4	24	24	0	no	STAD=7; CESC=4; COAD=4; BLCA=2; HCC=1; ACC=1; READ=1; ESCA=1; PCPG=1; HNSC=1; UCEC=1; BRCA=1	14	11	9	NA	NA	NA	NA	NA	NA	NA	NA	NA
NA	IRF1	24	24	0	no	HNSC=6; COAD=5; CESC=2; BLCA=2; LGG=2; DLBC=1; PAAD=1; PRAD=1; LUSC=1; LUAD=1; UCEC=1; BRCA=1	12	18	12	NA	NA	NA	NA	NA	NA	NA	NA	NA
NA	RAI1	24	24	0	no	STAD=10; ESCA=2; COAD=2; UCEC=2; UCS=1; GBM=1; PCPG=1; SARC=1; BLCA=1; HNSC=1; LGG=1; LUAD=1	1	21	14	NA	NA	NA	NA	NA	NA	NA	NA	NA
NA	SVIL	24	24	0	no	STAD=3; BLCA=3; LUSC=3; LUAD=3; BRCA=3; COAD=2; KICH=1; TGCT=1; PAAD=1; OV=1; KIRP=1; CESC=1; HNSC=1	7	11	13	NA	NA	NA	NA	NA	NA	NA	NA	NA
NA	KIAA1522	24	24	0	no	COAD=5; STAD=4; UCEC=4; BLCA=3; ESCA=2; CESC=2; HNSC=2; ACC=1; LUSC=1	14	20	0	NA	NA	NA	NA	NA	NA	NA	NA	NA
NA	MUC20,MUC20-OT1	24	24	0	no,no	READ=4; LUSC=4; BRCA=3; OV=2; KIRC=2; COAD=2; UCEC=2; ACC=1; ESCA=1; CESC=1; STAD=1; HNSC=1	7	18	5	NA	NA	NA	NA	NA	NA	NA	NA	NA
NA	AC078778.2,COPZ1	24	24	0	no,no	COAD=4; LUSC=3; LUAD=3; READ=2; STAD=2; UCEC=2; BRCA=2; SKCM=1; PAAD=1; SARC=1; KIRP=1; CESC=1; KIRC=1	18	4	16	NA	NA	NA	NA	NA	NA	NA	NA	NA
NA	APP	24	24	0	no	STAD=5; UCEC=5; SKCM=2; COAD=2; HNSC=2; GBM=1; READ=1; ESCA=1; KIRP=1; KIRC=1; BLCA=1; LGG=1; BRCA=1	8	15	8	NA	NA	NA	NA	NA	NA	NA	NA	NA
NA	PCDHGA11,PCDHGA3,PCDHGA4,PCDHGA9,PCDHGB1,PCDHGB2,PCDHGB3,PCDHGB4,PCDHGB5,PCDHGB6	24	24	0	no,no,no,no,no,no,no,no,no,no	UCEC=7; LUAD=3; STAD=2; COAD=2; SKCM=1; GBM=1; READ=1; ESCA=1; KIRP=1; LIHC=1; PRAD=1; LUSC=1; HNSC=1; BRCA=1	0	79	0	NA	NA	NA	NA	NA	NA	NA	NA	NA
NA	ABCA11P,ZNF721	24	24	0	no,no	UCEC=5; LUSC=3; LUAD=3; READ=2; KIRP=2; GBM=1; ESCA=1; STAD=1; BLCA=1; COAD=1; THCA=1; HNSC=1; LGG=1; BRCA=1	7	14	27	NA	NA	NA	NA	NA	NA	NA	NA	NA
NA	MIA3	24	24	0	no	STAD=5; BRCA=4; UCEC=3; OV=2; LUAD=2; READ=1; PAAD=1; LIHC=1; BLCA=1; COAD=1; PRAD=1; LUSC=1; LGG=1	9	18	12	NA	NA	NA	NA	NA	NA	NA	NA	NA
NA	BX890604.2	24	24	0	no	UCEC=15; CESC=7; ESCA=1; LGG=1	17	36	29	NA	NA	NA	NA	NA	NA	NA	NA	NA
SMARCA4	SMARCA4	24	24	0	yes	STAD=5; UCEC=5; ESCA=4; SKCM=2; LUAD=2; PAAD=1; OV=1; KIRP=1; BLCA=1; PRAD=1; HNSC=1	5	14	5	NSCLC, SCCOHT			E	Rec	TSG	F, N, Mis, S
NA	COL4A1	24	23	1	no	STAD=9; LUAD=4; UCEC=3; COAD=2; SCLC=1; READ=1; ESCA=1; OV=1; LUSC=1; HNSC=1	7	13	8	NA	NA	NA	NA	NA	NA	NA	NA	NA
NA	IGHG3	24	23	1	no	STAD=4; UCEC=4; DLBC=2; SKCM=2; OV=2; CESC=2; LUAD=2; SCLC=1; PAAD=1; BLCA=1; LUSC=1; HNSC=1; BRCA=1	11	16	17	NA	NA	NA	NA	NA	NA	NA	NA	NA
NA	UGT1A10,UGT1A6,UGT1A7,UGT1A8,UGT1A9	24	23	1	no,no,no,no,no	LUSC=7; LUAD=5; BLCA=3; LIHC=2; STAD=2; SCLC=1; PAAD=1; KIRP=1; HNSC=1; UCEC=1	5	33	0	NA	NA	NA	NA	NA	NA	NA	NA	NA
NA	BRAT1	24	23	1	no	LUAD=4; STAD=3; UCEC=3; COAD=2; BRCA=2; SCLC=1; SKCM=1; READ=1; OV=1; KIRP=1; KIRC=1; BLCA=1; LUSC=1; HNSC=1; LGG=1	1	23	9	NA	NA	NA	NA	NA	NA	NA	NA	NA
NA	SEC31A	24	23	1	no	STAD=8; UCEC=6; LUAD=3; OSCC=1; READ=1; PAAD=1; SARC=1; OV=1; BLCA=1; COAD=1	12	2	14	NA	NA	NA	NA	NA	NA	NA	NA	NA
NCOR1	NCOR1	24	23	1	yes	STAD=5; BRCA=3; BLCA=2; COAD=2; PRAD=2; LUSC=2; HNSC=2; SCLC=1; SARC=1; OV=1; CESC=1; LGG=1; UCEC=1	12	12	7	breast			E	Rec	TSG	Mis, F, N, O		Ulnar-mammary syndrome
NA	RPL23	24	22	2	no	COAD=6; UCEC=6; STAD=4; SCLC=1; OSCC=1; ESCA=1; OV=1; KIRP=1; CESC=1; LGG=1; LUAD=1	6	11	13	NA	NA	NA	NA	NA	NA	NA	NA	NA
NA	ATP6V1G2-DDX39B,DDX39B	24	22	2	no,no	UCEC=9; COAD=4; SCLC=2; LGG=2; READ=1; TGCT=1; OV=1; STAD=1; BLCA=1; LUAD=1; BRCA=1	8	13	5	NA	NA	NA	NA	NA	NA	NA	NA	NA
HIF1A	AL137129.1,HIF1A	23	23	0	no,yes	LUSC=5; UCEC=5; ESCA=3; CESC=2; STAD=2; COAD=2; READ=1; KIRP=1; HNSC=1; LUAD=1	14	7	10	endometrioid carcinoma, glioblastoma, colorectal, renal, lung, pancreatic			E, O	Dom	oncogene	Mis, F, N
HSP90AB1	HSP90AB1	23	23	0	yes	STAD=5; UCEC=5; BLCA=2; COAD=2; LUSC=2; LUAD=2; ACC=1; READ=1; LIHC=1; LGG=1; BRCA=1	5	15	6	NHL			L	Dom	fusion	T	BCL6
NA	HM13	23	23	0	no	UCEC=9; STAD=3; GBM=2; READ=2; HNSC=2; SKCM=1; LUSC=1; LGG=1; LUAD=1; BRCA=1	14	8	6	NA	NA	NA	NA	NA	NA	NA	NA	NA
NA	RPLP0	23	23	0	no	UCEC=5; BRCA=4; STAD=2; BLCA=2; COAD=2; LUSC=2; DLBC=1; READ=1; ESCA=1; KIRC=1; HNSC=1; LUAD=1	8	15	14	NA	NA	NA	NA	NA	NA	NA	NA	NA
NA	MMP2	23	23	0	no	STAD=4; LUAD=3; UCEC=3; SKCM=2; ESCA=2; CESC=2; DLBC=1; READ=1; OV=1; BLCA=1; COAD=1; LUSC=1; BRCA=1	10	12	6	NA	NA	NA	NA	NA	NA	NA	NA	NA
NA	ACTG1	23	23	0	no	BLCA=4; HNSC=3; DLBC=2; COAD=2; PRAD=2; UCEC=2; ACC=1; ESCA=1; OV=1; LIHC=1; STAD=1; LUSC=1; LUAD=1; BRCA=1	3	18	9	NA	NA	NA	NA	NA	NA	NA	NA	NA
NA	LTBR	23	23	0	no	UCEC=6; OV=5; COAD=4; READ=2; HNSC=2; KICH=1; STAD=1; PRAD=1; LUAD=1	8	11	8	NA	NA	NA	NA	NA	NA	NA	NA	NA
NA	AP1G2	23	23	0	no	STAD=5; UCEC=4; OV=3; ESCA=2; BLCA=2; LUAD=2; SKCM=1; CESC=1; KIRC=1; LUSC=1; BRCA=1	9	16	6	NA	NA	NA	NA	NA	NA	NA	NA	NA
NA	PKD1P6,PKD1P6-NPIPP1	23	23	0	no,no	COAD=4; LUAD=3; ESCA=2; SARC=2; BLCA=2; LUSC=2; SKCM=1; THYM=1; GBM=1; PCPG=1; OV=1; KIRP=1; CESC=1; STAD=1	1	12	18	NA	NA	NA	NA	NA	NA	NA	NA	NA
NA	AP000317.2,MRPS6,SLC5A3	23	23	0	no,no,no	UCEC=7; BLCA=3; SKCM=2; COAD=2; LUAD=2; THYM=1; ESCA=1; PAAD=1; SARC=1; CESC=1; KIRC=1; STAD=1	15	9	20	NA	NA	NA	NA	NA	NA	NA	NA	NA
NA	THBS2	23	23	0	no	LUSC=5; COAD=4; LUAD=4; ESCA=2; STAD=2; SKCM=1; SARC=1; CESC=1; BLCA=1; HNSC=1; BRCA=1	5	11	9	NA	NA	NA	NA	NA	NA	NA	NA	NA
NA	PIGO	23	23	0	no	STAD=4; SKCM=3; BRCA=3; OV=2; LUAD=2; GBM=1; READ=1; PAAD=1; LIHC=1; BLCA=1; COAD=1; THCA=1; LUSC=1; UCEC=1	17	9	6	NA	NA	NA	NA	NA	NA	NA	NA	NA
NA	FASN	23	23	0	no	LIHC=4; UCEC=4; STAD=3; LUAD=3; SARC=2; SKCM=1; CESC=1; BLCA=1; PRAD=1; LUSC=1; HNSC=1; LGG=1	12	10	7	NA	NA	NA	NA	NA	NA	NA	NA	NA
NA	RPL15	23	23	0	no	UCEC=10; LIHC=4; COAD=2; GBM=1; PAAD=1; OV=1; CESC=1; BLCA=1; HNSC=1; BRCA=1	3	14	7	NA	NA	NA	NA	NA	NA	NA	NA	NA
NA	HNRNPU	23	23	0	no	UCEC=9; STAD=3; BRCA=3; BLCA=2; GBM=1; COAD=1; LUSC=1; HNSC=1; LGG=1; LUAD=1	7	11	18	NA	NA	NA	NA	NA	NA	NA	NA	NA
NA	TAPBP	23	23	0	no	STAD=5; UCEC=4; BLCA=3; CESC=2; COAD=2; LUSC=2; BRCA=2; READ=1; ESCA=1; LUAD=1	5	28	3	NA	NA	NA	NA	NA	NA	NA	NA	NA
NA	CCT6A	23	23	0	no	BLCA=3; COAD=3; LUSC=3; HNSC=3; UCEC=3; SARC=2; READ=1; PAAD=1; CESC=1; LIHC=1; STAD=1; BRCA=1	17	7	5	NA	NA	NA	NA	NA	NA	NA	NA	NA
NA	LSR	23	23	0	no	STAD=5; BRCA=5; READ=2; LIHC=2; COAD=2; UCEC=2; ESCA=1; PAAD=1; OV=1; BLCA=1; LUSC=1	7	21	2	NA	NA	NA	NA	NA	NA	NA	NA	NA
NA	RNF10	23	23	0	no	UCEC=4; STAD=3; OV=2; KIRC=2; BLCA=2; LGG=2; BRCA=2; ESCA=1; PAAD=1; KIRP=1; LUSC=1; HNSC=1; LUAD=1	7	14	3	NA	NA	NA	NA	NA	NA	NA	NA	NA
NA	MKNK2	23	23	0	no	UCEC=11; STAD=4; HNSC=2; ESCA=1; PAAD=1; CESC=1; KIRC=1; THCA=1; BRCA=1	4	20	8	NA	NA	NA	NA	NA	NA	NA	NA	NA
NA	CCT7	23	23	0	no	UCEC=6; ESCA=3; BLCA=3; STAD=2; LUSC=2; LUAD=2; PAAD=1; CESC=1; LIHC=1; COAD=1; LGG=1	11	9	10	NA	NA	NA	NA	NA	NA	NA	NA	NA
NA	CD81	23	23	0	no	STAD=8; UCEC=4; LIHC=2; COAD=2; PAAD=1; KIRC=1; PRAD=1; LUSC=1; HNSC=1; LGG=1; LUAD=1	9	16	9	NA	NA	NA	NA	NA	NA	NA	NA	NA
NA	COPG1	23	23	0	no	UCEC=5; STAD=4; COAD=3; OV=2; CESC=2; LUSC=2; LUAD=2; PRAD=1; LGG=1; BRCA=1	15	13	4	NA	NA	NA	NA	NA	NA	NA	NA	NA
SDHA	SDHA	23	23	0	yes	UCEC=8; STAD=4; BLCA=2; COAD=2; LUAD=2; CHOL=1; SKCM=1; READ=1; ESCA=1; LUSC=1	10	12	5	GIST, paraganglioma	paraganglioma	paragangliomas-5 (PGL5)	M, O	Rec	TSG	Mis, N
TNFRSF14	TNFRSF14	23	23	0	yes	UCEC=5; COAD=4; DLBC=3; SARC=2; CESC=2; SKCM=1; READ=1; ESCA=1; LIHC=1; STAD=1; BLCA=1; LUAD=1	1	10	16	follicular lymphoma			L	Rec	TSG	Mis, N, F
CUL3	CUL3	23	22	1	yes	HNSC=4; CESC=3; KIRC=3; UCEC=3; STAD=2; LUSC=2; BRCA=2; SCLC=1; ESCA=1; OV=1; LUAD=1	11	6	9	lung cancer			E		TSG	N
NA	SERPINA1	23	22	1	no	UCEC=8; COAD=3; STAD=2; BRCA=2; SCLC=1; ESCA=1; SARC=1; KIRC=1; LIHC=1; BLCA=1; LUSC=1; LUAD=1	17	4	8	NA	NA	NA	NA	NA	NA	NA	NA	NA
NA	DCAF13	23	22	1	no	STAD=4; LUAD=4; BRCA=3; READ=2; BLCA=2; LUSC=2; SCLC=1; SKCM=1; GBM=1; KIRC=1; COAD=1; UCEC=1	15	7	9	NA	NA	NA	NA	NA	NA	NA	NA	NA
NA	LAMB3	23	22	1	no	STAD=5; LUAD=5; ESCA=2; COAD=2; LUSC=2; OSCC=1; READ=1; OV=1; CESC=1; BLCA=1; UCEC=1; BRCA=1	10	11	4	NA	NA	NA	NA	NA	NA	NA	NA	NA
NA	MAP4	23	21	2	no	BLCA=6; STAD=4; UCEC=3; GBM=2; LUAD=2; SCLC=1; OSCC=1; OV=1; CESC=1; COAD=1; LGG=1	16	11	4	NA	NA	NA	NA	NA	NA	NA	NA	NA
NA	ILK	22	22	0	no	UCEC=6; STAD=4; LUSC=3; BRCA=2; HCC=1; DLBC=1; GBM=1; SARC=1; CESC=1; BLCA=1; COAD=1; LUAD=1	14	16	4	NA	NA	NA	NA	NA	NA	NA	NA	NA
NA	RPS7	22	22	0	no	UCEC=6; STAD=3; BLCA=2; LUAD=2; BRCA=2; HCC=1; UCS=1; READ=1; TGCT=1; ESCA=1; SARC=1; LIHC=1; LUSC=1	8	13	9	NA	NA	NA	NA	NA	NA	NA	NA	NA
NA	KRT19	22	22	0	no	BLCA=7; BRCA=3; UCEC=2; CHOL=1; UCS=1; PAAD=1; OV=1; CESC=1; KIRC=1; STAD=1; LUSC=1; HNSC=1; LUAD=1	6	11	14	NA	NA	NA	NA	NA	NA	NA	NA	NA
NA	CTBP1	22	22	0	no	STAD=4; COAD=3; UCEC=3; ESCA=2; LGG=2; LUAD=2; CHOL=1; OV=1; KIRP=1; CESC=1; BLCA=1; BRCA=1	6	8	13	NA	NA	NA	NA	NA	NA	NA	NA	NA
NA	LPCAT3	22	22	0	no	READ=2; ESCA=2; KIRP=2; STAD=2; BLCA=2; LUSC=2; UCS=1; PAAD=1; PCPG=1; CESC=1; KIRC=1; LIHC=1; COAD=1; PRAD=1; HNSC=1; UCEC=1	7	10	10	NA	NA	NA	NA	NA	NA	NA	NA	NA
NA	NELFCD	22	22	0	no	UCEC=6; CESC=3; STAD=3; LUAD=3; BRCA=2; UCS=1; ESCA=1; OV=1; LIHC=1; PRAD=1	13	15	1	NA	NA	NA	NA	NA	NA	NA	NA	NA
NA	AGRN	22	22	0	no	UCEC=5; STAD=3; CESC=2; BLCA=2; LUAD=2; KICH=1; READ=1; ESCA=1; OV=1; KIRP=1; COAD=1; PRAD=1; HNSC=1	7	14	5	NA	NA	NA	NA	NA	NA	NA	NA	NA
NA	PPM1G	22	22	0	no	UCEC=8; BLCA=5; STAD=2; BRCA=2; KICH=1; OV=1; CESC=1; LUSC=1; HNSC=1	11	17	4	NA	NA	NA	NA	NA	NA	NA	NA	NA
NA	LGALS3BP	22	22	0	no	UCEC=8; STAD=3; PAAD=2; OV=2; MESO=1; SKCM=1; READ=1; SARC=1; CESC=1; COAD=1; LUSC=1	7	25	4	NA	NA	NA	NA	NA	NA	NA	NA	NA
NA	UPF3A	22	22	0	no	STAD=4; UCEC=4; CESC=3; BLCA=2; PRAD=2; BRCA=2; SKCM=1; READ=1; ESCA=1; LIHC=1; COAD=1	11	14	4	NA	NA	NA	NA	NA	NA	NA	NA	NA
NA	TLN1	22	22	0	no	UCEC=4; STAD=3; COAD=3; LUSC=2; SKCM=1; GBM=1; READ=1; ESCA=1; PAAD=1; KIRP=1; CESC=1; PRAD=1; LUAD=1; BRCA=1	4	17	7	NA	NA	NA	NA	NA	NA	NA	NA	NA
NA	PKD1P6	22	22	0	no	BLCA=3; LUSC=3; ESCA=2; CESC=2; STAD=2; SKCM=1; GBM=1; READ=1; SARC=1; OV=1; COAD=1; PRAD=1; LUAD=1; UCEC=1; BRCA=1	8	22	3	NA	NA	NA	NA	NA	NA	NA	NA	NA
NA	WARS	22	22	0	no	UCEC=5; STAD=3; COAD=3; LUSC=3; CESC=2; THYM=1; PAAD=1; OV=1; BLCA=1; HNSC=1; LUAD=1	10	12	9	NA	NA	NA	NA	NA	NA	NA	NA	NA
NA	AC005258.1,OAZ1	22	22	0	no,no	UCEC=7; LUSC=3; ESCA=2; LUAD=2; GBM=1; PAAD=1; KIRP=1; CESC=1; STAD=1; BLCA=1; COAD=1; PRAD=1	6	17	9	NA	NA	NA	NA	NA	NA	NA	NA	NA
NA	TRIM28	22	22	0	no	UCEC=6; STAD=4; LUAD=3; LIHC=2; BLCA=2; GBM=1; CESC=1; COAD=1; LGG=1; BRCA=1	6	14	6	NA	NA	NA	NA	NA	NA	NA	NA	NA
NA	EIF3L	22	22	0	no	BLCA=3; UCEC=3; BRCA=3; GBM=2; OV=2; STAD=2; COAD=2; PAAD=1; KIRP=1; CESC=1; THCA=1; LUAD=1	12	13	3	NA	NA	NA	NA	NA	NA	NA	NA	NA
NA	UBAP2L	22	22	0	no	UCEC=10; CESC=2; STAD=2; HNSC=2; LUAD=2; OV=1; LIHC=1; LUSC=1; BRCA=1	11	18	1	NA	NA	NA	NA	NA	NA	NA	NA	NA
NA	TMEM179B	22	22	0	no	COAD=6; UCEC=3; OV=2; CESC=2; LUAD=2; READ=1; ESCA=1; PAAD=1; SARC=1; STAD=1; BLCA=1; BRCA=1	12	15	7	NA	NA	NA	NA	NA	NA	NA	NA	NA
NA	AC093512.2,ALDOA	22	22	0	no,no	BRCA=4; UCEC=3; CESC=2; STAD=2; BLCA=2; COAD=2; HNSC=2; READ=1; OV=1; KIRC=1; LUSC=1; LUAD=1	2	17	12	NA	NA	NA	NA	NA	NA	NA	NA	NA
NA	FLII	22	22	0	no	STAD=6; HNSC=3; LUAD=3; BLCA=2; BRCA=2; ESCA=1; PCPG=1; OV=1; KIRP=1; CESC=1; UCEC=1	4	19	8	NA	NA	NA	NA	NA	NA	NA	NA	NA
NA	MYH14	22	22	0	no	STAD=8; COAD=4; CESC=3; UCEC=3; ESCA=2; BLCA=1; LUAD=1	4	20	6	NA	NA	NA	NA	NA	NA	NA	NA	NA
NA	SPTBN1	22	22	0	no	STAD=7; COAD=3; ESCA=2; BLCA=2; UCEC=2; PAAD=1; KIRP=1; LUSC=1; HNSC=1; LGG=1; LUAD=1	6	20	4	NA	NA	NA	NA	NA	NA	NA	NA	NA
KMT2D	KMT2D	22	21	1	yes	BLCA=4; ESCA=3; UCEC=3; SKCM=2; STAD=2; COAD=2; LUSC=2; SCLC=1; KIRP=1; PRAD=1; HNSC=1	6	13	8	medulloblastoma, renal			O, E	Rec	oncogene, TSG	N, F, Mis
NA	VIM	22	21	1	no	UCEC=9; SKCM=2; STAD=2; LUSC=2; SCLC=1; GBM=1; READ=1; PAAD=1; OV=1; COAD=1; LUAD=1	17	15	6	NA	NA	NA	NA	NA	NA	NA	NA	NA
NA	SMCHD1	22	21	1	no	STAD=6; COAD=4; BRCA=3; BLCA=2; LUSC=2; SCLC=1; READ=1; PAAD=1; OV=1; LUAD=1	8	16	9	NA	NA	NA	NA	NA	NA	NA	NA	NA
NA	RALY	22	21	1	no	BLCA=5; ESCA=3; UCEC=3; CESC=2; LUSC=2; SCLC=1; GBM=1; STAD=1; COAD=1; HNSC=1; LUAD=1; BRCA=1	13	16	3	NA	NA	NA	NA	NA	NA	NA	NA	NA
NA	TMCO3	22	21	1	no	UCEC=6; STAD=4; COAD=2; LUAD=2; OSCC=1; THYM=1; READ=1; PAAD=1; CESC=1; KIRC=1; PRAD=1; BRCA=1	18	5	16	NA	NA	NA	NA	NA	NA	NA	NA	NA
NA	IGHG2,IGHG4	22	21	1	no,no	LUSC=3; HNSC=3; ESCA=2; KIRC=2; BLCA=2; COAD=2; UCEC=2; OSCC=1; SKCM=1; READ=1; OV=1; STAD=1; LUAD=1	17	0	9	NA	NA	NA	NA	NA	NA	NA	NA	NA
NA	FANCI	22	21	1	no	STAD=6; LUSC=3; UCEC=3; BLCA=2; OSCC=1; SKCM=1; READ=1; CESC=1; KIRC=1; LIHC=1; COAD=1; BRCA=1	20	7	4	NA	NA	NA	NA	NA	NA	NA	NA	NA
NA	EIF2AK1	22	21	1	no	COAD=5; UCEC=5; STAD=3; BRCA=2; OSCC=1; GBM=1; ESCA=1; CESC=1; BLCA=1; HNSC=1; LUAD=1	6	11	6	NA	NA	NA	NA	NA	NA	NA	NA	NA
ARID1A	ARID1A	21	21	0	yes	UCEC=5; CESC=4; STAD=4; BLCA=2; ESCA=1; SARC=1; PRAD=1; HNSC=1; LUAD=1; BRCA=1	8	11	6	clear cell ovarian carcinoma, RCC, breast			E	Rec	TSG, fusion	Mis, N, F, S, D, T	MAST2
NA	TYK2	21	21	0	no	UCEC=4; LUSC=2; HNSC=2; LUAD=2; CHOL=1; SKCM=1; PAAD=1; SARC=1; OV=1; CESC=1; KIRC=1; STAD=1; BLCA=1; COAD=1; BRCA=1	13	12	3	NA	NA	NA	NA	NA	NA	NA	NA	NA
NA	MAGED1	21	21	0	no	UCEC=6; CHOL=2; STAD=2; BRCA=2; GBM=1; READ=1; OV=1; KIRP=1; BLCA=1; COAD=1; HNSC=1; LGG=1; LUAD=1	15	15	10	NA	NA	NA	NA	NA	NA	NA	NA	NA
NA	SF3B2	21	21	0	no	STAD=7; UCEC=3; BLCA=2; DLBC=1; SKCM=1; GBM=1; SARC=1; OV=1; CESC=1; PRAD=1; LUSC=1; HNSC=1	3	18	3	NA	NA	NA	NA	NA	NA	NA	NA	NA
NA	AP2M1	21	21	0	no	UCEC=7; LUAD=3; STAD=2; BLCA=2; HNSC=2; UCS=1; CESC=1; COAD=1; LUSC=1; BRCA=1	12	13	5	NA	NA	NA	NA	NA	NA	NA	NA	NA
NA	NCL	21	21	0	no	STAD=4; UCEC=4; BRCA=4; BLCA=2; HNSC=2; KICH=1; ESCA=1; CESC=1; PRAD=1; LUAD=1	5	12	7	NA	NA	NA	NA	NA	NA	NA	NA	NA
NA	SH2B1	21	21	0	no	LUAD=3; UCEC=3; BRCA=3; STAD=2; BLCA=2; LUSC=2; MESO=1; SKCM=1; THYM=1; PAAD=1; CESC=1; COAD=1	6	13	6	NA	NA	NA	NA	NA	NA	NA	NA	NA
NA	ERLEC1	21	21	0	no	COAD=3; SKCM=2; CESC=2; STAD=2; BLCA=2; LUAD=2; MESO=1; GBM=1; READ=1; ESCA=1; KIRP=1; PRAD=1; HNSC=1; BRCA=1	16	4	9	NA	NA	NA	NA	NA	NA	NA	NA	NA
NA	AC004922.1,ARPC1B	21	21	0	no,no	UCEC=7; STAD=3; COAD=3; UVM=1; ACC=1; CESC=1; LIHC=1; BLCA=1; HNSC=1; LUAD=1; BRCA=1	11	7	7	NA	NA	NA	NA	NA	NA	NA	NA	NA
NA	TAF1D	21	21	0	no	STAD=4; READ=2; BLCA=2; LUSC=2; LGG=2; UCEC=2; ACC=1; PAAD=1; OV=1; PRAD=1; THCA=1; HNSC=1; LUAD=1	13	3	8	NA	NA	NA	NA	NA	NA	NA	NA	NA
NA	SPG7	21	21	0	no	STAD=4; UCEC=4; LUAD=3; ACC=2; BLCA=2; LUSC=2; GBM=1; OV=1; CESC=1; BRCA=1	3	11	7	NA	NA	NA	NA	NA	NA	NA	NA	NA
NA	RANBP3	21	21	0	no	CESC=3; STAD=3; BRCA=3; ESCA=2; UCEC=2; ACC=1; SKCM=1; PAAD=1; OV=1; BLCA=1; COAD=1; LUSC=1; HNSC=1	15	3	13	NA	NA	NA	NA	NA	NA	NA	NA	NA
NA	SEC61A1	21	21	0	no	STAD=7; UCEC=6; LUAD=2; ACC=1; READ=1; ESCA=1; LIHC=1; COAD=1; BRCA=1	4	20	5	NA	NA	NA	NA	NA	NA	NA	NA	NA
NA	DUS1L	21	21	0	no	BLCA=4; UCEC=4; STAD=3; READ=2; OV=2; COAD=2; ACC=1; GBM=1; LIHC=1; BRCA=1	2	15	8	NA	NA	NA	NA	NA	NA	NA	NA	NA
NA	CD99	21	21	0	no	UCEC=5; BLCA=3; LUAD=3; SARC=2; COAD=2; ACC=1; GBM=1; READ=1; CESC=1; STAD=1; BRCA=1	15	7	2	NA	NA	NA	NA	NA	NA	NA	NA	NA
NA	HYOU1	21	21	0	no	STAD=6; UCEC=4; CESC=2; COAD=2; SKCM=1; THYM=1; ESCA=1; PAAD=1; LIHC=1; BLCA=1; LUAD=1	4	18	7	NA	NA	NA	NA	NA	NA	NA	NA	NA
NA	RPL18A	21	21	0	no	UCEC=6; STAD=3; SKCM=2; COAD=2; PRAD=2; LUAD=2; READ=1; OV=1; BLCA=1; BRCA=1	5	16	9	NA	NA	NA	NA	NA	NA	NA	NA	NA
NA	FKBP8	21	21	0	no	UCEC=4; OV=2; STAD=2; HNSC=2; BRCA=2; SKCM=1; GBM=1; KIRP=1; BLCA=1; COAD=1; PRAD=1; LUSC=1; LGG=1; LUAD=1	7	5	13	NA	NA	NA	NA	NA	NA	NA	NA	NA
NA	AL159163.1,RNASET2	21	21	0	no,no	UCEC=8; COAD=3; CESC=2; BRCA=2; SKCM=1; READ=1; STAD=1; BLCA=1; HNSC=1; LUAD=1	14	4	6	NA	NA	NA	NA	NA	NA	NA	NA	NA
NA	AC244197.3,IDS	21	21	0	no,no	LUAD=4; CESC=3; STAD=3; BRCA=3; UCEC=2; SKCM=1; SARC=1; OV=1; BLCA=1; COAD=1; LUSC=1	7	10	8	NA	NA	NA	NA	NA	NA	NA	NA	NA
NA	CTTN	21	21	0	no	STAD=7; LUAD=3; UCEC=3; BLCA=2; SARC=1; CESC=1; LIHC=1; COAD=1; LUSC=1; BRCA=1	11	10	3	NA	NA	NA	NA	NA	NA	NA	NA	NA
NA	NCOA6	21	21	0	no	UCEC=4; HNSC=3; LUAD=3; OV=2; LUSC=2; SKCM=1; PAAD=1; KIRP=1; LIHC=1; STAD=1; COAD=1; BRCA=1	5	5	13	NA	NA	NA	NA	NA	NA	NA	NA	NA
NA	ACADVL	21	21	0	no	UCEC=8; BLCA=3; CESC=2; HNSC=2; OV=1; KIRP=1; KIRC=1; COAD=1; LUSC=1; BRCA=1	13	10	6	NA	NA	NA	NA	NA	NA	NA	NA	NA
NA	CAST	21	21	0	no	ESCA=4; COAD=3; UCEC=3; OV=2; BRCA=2; READ=1; PAAD=1; LIHC=1; STAD=1; LUSC=1; HNSC=1; LUAD=1	11	9	10	NA	NA	NA	NA	NA	NA	NA	NA	NA
NA	RGL2	21	21	0	no	CESC=5; BLCA=4; STAD=3; UCEC=2; BRCA=2; READ=1; ESCA=1; OV=1; PRAD=1; THCA=1	6	12	7	NA	NA	NA	NA	NA	NA	NA	NA	NA
NA	RPL6	21	21	0	no	UCEC=8; COAD=2; LUSC=2; BRCA=2; ESCA=1; PAAD=1; CESC=1; STAD=1; HNSC=1; LGG=1; LUAD=1	5	19	8	NA	NA	NA	NA	NA	NA	NA	NA	NA
NA	ACIN1	21	21	0	no	STAD=5; UCEC=4; CESC=3; BLCA=3; ESCA=1; PRAD=1; LUSC=1; HNSC=1; LGG=1; BRCA=1	2	20	4	NA	NA	NA	NA	NA	NA	NA	NA	NA
NA	WAC	21	21	0	no	LUSC=4; UCEC=4; CESC=3; BLCA=3; STAD=2; LUAD=2; SARC=1; COAD=1; LGG=1	8	7	8	NA	NA	NA	NA	NA	NA	NA	NA	NA
NA	PHB2	21	21	0	no	BLCA=3; UCEC=3; CESC=2; KIRC=2; LUAD=2; SARC=1; KIRP=1; LIHC=1; STAD=1; COAD=1; PRAD=1; LUSC=1; LGG=1; BRCA=1	9	11	4	NA	NA	NA	NA	NA	NA	NA	NA	NA
NA	ZFP36L1	21	21	0	no	BRCA=5; OV=3; BLCA=3; LUAD=3; UCEC=3; LUSC=2; CESC=1; LGG=1	0	6	21	NA	NA	NA	NA	NA	NA	NA	NA	NA
NDRG1	NDRG1	21	21	0	yes	UCEC=5; STAD=4; LUSC=3; HNSC=2; DLBC=1; SKCM=1; GBM=1; KIRC=1; COAD=1; LUAD=1; BRCA=1	5	17	19	prostate			E	Dom	TSG, fusion	T	ERG
NONO	NONO	21	21	0	yes	COAD=4; STAD=3; UCEC=3; CESC=2; UCS=1; SKCM=1; SARC=1; OV=1; KIRC=1; BLCA=1; LUSC=1; HNSC=1; LUAD=1	5	22	5	papillary renal			E	Dom	fusion	T	TFE3
RALGDS	AL162417.1,RALGDS	21	21	0	no,yes	COAD=3; HNSC=3; UCEC=3; OV=2; CESC=2; LUSC=2; BRCA=2; ESCA=1; BLCA=1; LGG=1; LUAD=1	1	14	7	PMBL, Hodgkin lymphoma,			L	Dom	fusion	T	CIITA
STK11	STK11	21	21	0	yes	LUAD=7; CESC=4; COAD=2; UCEC=2; SKCM=1; ESCA=1; SARC=1; STAD=1; LUSC=1; HNSC=1	5	17	2	NSCLC, pancreatic	jejunal hamartoma, ovarian, testicular, pancreatic	Peutz-Jeghers syndrome	E, M, O	Rec	TSG	D, Mis, N, F, S
TPM3	TPM3	21	21	0	yes	STAD=5; BRCA=4; UCEC=3; READ=1; ESCA=1; CESC=1; BLCA=1; COAD=1; THCA=1; LUSC=1; HNSC=1; LGG=1	2	10	14	papillary thyroid, ALCL, NSCLC, Spitzoid tumour			E, L	Dom	TSG, fusion	T	NTRK1, ALK, ROS1
YWHAE	YWHAE	21	21	0	yes	UCEC=7; STAD=3; PAAD=2; SKCM=1; GBM=1; OV=1; KIRP=1; COAD=1; LUSC=1; HNSC=1; LGG=1; BRCA=1	13	11	12	endometrial stromal sarcoma			M	Dom	TSG, fusion	T	NUTM2A, NUTM2B	Miller-Dieker lissencephaly syndrome
NA	TM7SF3	21	20	1	no	UCEC=6; STAD=2; COAD=2; LUSC=2; LUAD=2; SCLC=1; GBM=1; READ=1; ESCA=1; LIHC=1; BLCA=1; HNSC=1	16	6	3	NA	NA	NA	NA	NA	NA	NA	NA	NA
NA	ZMYND8	21	20	1	no	STAD=4; UCEC=4; BLCA=3; LUAD=3; BRCA=3; ESCA=2; SCLC=1; HNSC=1	9	7	7	NA	NA	NA	NA	NA	NA	NA	NA	NA
NA	AHNAK2	21	20	1	no	LUSC=5; STAD=4; LUAD=4; HNSC=3; OSCC=1; OV=1; CESC=1; BLCA=1; UCEC=1	9	5	17	NA	NA	NA	NA	NA	NA	NA	NA	NA
NA	LLGL2	21	20	1	no	UCEC=6; STAD=4; LUAD=3; CESC=2; COAD=2; OSCC=1; OV=1; LIHC=1; HNSC=1	9	9	7	NA	NA	NA	NA	NA	NA	NA	NA	NA
NA	GRINA	21	20	1	no	UCEC=5; BLCA=3; CESC=2; STAD=2; COAD=2; OSCC=1; ACC=1; SKCM=1; GBM=1; LUSC=1; LGG=1; LUAD=1	5	18	5	NA	NA	NA	NA	NA	NA	NA	NA	NA
RB1	RB1	21	19	2	yes	BLCA=7; SCLC=2; CESC=2; BRCA=2; SKCM=1; GBM=1; OV=1; STAD=1; LUSC=1; HNSC=1; LGG=1; UCEC=1	15	4	9	retinoblastoma, sarcoma, breast, small cell lung carcinoma	retinoblastoma, sarcoma, breast, small cell lung carcinoma	familial retinoblastoma	L, E, M, O	Rec	TSG	D, Mis, N, F, S
DNM2	DNM2	20	20	0	yes	STAD=5; UCEC=5; COAD=3; HCC=2; LGG=2; PAAD=1; OV=1; BLCA=1; THCA=1; BRCA=1	4	14	7	T-ALL			L	Rec	TSG	F, N, S, Mis, O		Charcot-Marie-Tooth disease, centronuclear myopathy, lethal congenital contracture syndrome 5
EWSR1	EWSR1	20	20	0	yes	UCEC=3; BRCA=3; ESCA=2; STAD=2; BLCA=2; LUSC=2; SKCM=1; READ=1; OV=1; LIHC=1; COAD=1; PRAD=1	8	13	5	Ewing sarcoma, desmoplastic small round cell tumour , ALL, clear cell sarcoma, sarcoma, myoepithelioma, mesothelioma			L, M, E	Dom	oncogene, fusion	T	FLI1, ERG, NR4A3, FEV, ATF1, ETV1, ETV4, WT1, ZNF384, CREB1, POU5F1, PBX1, NFATC1, NFATC2, DDIT3, PATZ1, SMARCA5, SP3, ZNF444, YY1
H3F3A	H3F3A	20	20	0	yes	UCEC=8; CESC=2; STAD=2; LUSC=2; LGG=2; BRCA=2; ESCA=1; COAD=1	5	6	10	glioma			O	Dom	oncogene	Mis
IKBKB	IKBKB	20	20	0	yes	LUSC=3; HNSC=3; LUAD=3; UCEC=3; SKCM=2; READ=1; ESCA=1; OV=1; KIRP=1; LIHC=1; STAD=1	5	15	15	SMZL			L	Dom	oncogene	Mis		Immunodeficiency 15
NA	TPT1	20	20	0	no	UCEC=4; STAD=3; BLCA=3; COAD=3; ESCA=2; HCC=1; GBM=1; OV=1; KIRP=1; KIRC=1; LIHC=1	2	16	17	NA	NA	NA	NA	NA	NA	NA	NA	NA
NA	TIMMDC1	20	20	0	no	UCEC=4; HNSC=3; STAD=2; LUSC=2; LUAD=2; CHOL=1; SKCM=1; GBM=1; READ=1; OV=1; KIRP=1; THCA=1	6	10	12	NA	NA	NA	NA	NA	NA	NA	NA	NA
NA	CMSS1	20	20	0	no	STAD=4; BLCA=3; COAD=2; HNSC=2; LUAD=2; CHOL=1; ACC=1; GBM=1; OV=1; CESC=1; LUSC=1; UCEC=1	4	6	19	NA	NA	NA	NA	NA	NA	NA	NA	NA
NA	BUD23	20	20	0	no	UCEC=4; STAD=3; BLCA=2; COAD=2; BRCA=2; CHOL=1; READ=1; TGCT=1; ESCA=1; PAAD=1; CESC=1; LUSC=1	6	13	3	NA	NA	NA	NA	NA	NA	NA	NA	NA
NA	AL359922.1,MTAP	20	20	0	no,no	LUSC=6; BLCA=4; HNSC=3; STAD=2; CHOL=1; OV=1; LIHC=1; COAD=1; BRCA=1	7	10	12	NA	NA	NA	NA	NA	NA	NA	NA	NA
NA	ANXA11	20	20	0	no	LUAD=4; UCEC=4; BLCA=2; LUSC=2; HNSC=2; DLBC=1; READ=1; KIRP=1; CESC=1; STAD=1; COAD=1	12	5	5	NA	NA	NA	NA	NA	NA	NA	NA	NA
NA	IGHA1,IGHEP1,IGHG1,IGHGP	20	20	0	no,no,no,no	BLCA=3; COAD=3; LUSC=2; HNSC=2; LUAD=2; UCEC=2; DLBC=1; SKCM=1; READ=1; PAAD=1; OV=1; BRCA=1	10	0	26	NA	NA	NA	NA	NA	NA	NA	NA	NA
NA	HOOK2,PRDX2	20	20	0	no,no	LUAD=3; UCEC=3; STAD=2; COAD=2; DLBC=1; KICH=1; MESO=1; ACC=1; GBM=1; READ=1; LIHC=1; BLCA=1; LUSC=1; BRCA=1	3	17	6	NA	NA	NA	NA	NA	NA	NA	NA	NA
NA	IFRD2	20	20	0	no	STAD=4; UCEC=4; COAD=3; CESC=2; DLBC=1; READ=1; ESCA=1; SARC=1; BLCA=1; LUSC=1; HNSC=1	10	6	6	NA	NA	NA	NA	NA	NA	NA	NA	NA
NA	AC023509.1,PCBP2	20	20	0	no,no	UCEC=4; CESC=3; BRCA=3; COAD=2; LUSC=2; LUAD=2; UCS=1; READ=1; ESCA=1; STAD=1	6	8	9	NA	NA	NA	NA	NA	NA	NA	NA	NA
NA	RPN2	20	20	0	no	UCEC=8; HNSC=2; UCS=1; SKCM=1; READ=1; ESCA=1; OV=1; KIRC=1; LIHC=1; STAD=1; BLCA=1; LUSC=1	10	9	6	NA	NA	NA	NA	NA	NA	NA	NA	NA
NA	MICAL1	20	20	0	no	LUAD=3; UCEC=3; SKCM=2; ESCA=2; COAD=2; HNSC=2; MESO=1; GBM=1; CESC=1; BLCA=1; PRAD=1; BRCA=1	18	4	1	NA	NA	NA	NA	NA	NA	NA	NA	NA
NA	FAAP20	20	20	0	no	COAD=4; UCEC=4; STAD=3; ESCA=2; UVM=1; SKCM=1; THYM=1; BLCA=1; LUSC=1; LGG=1; LUAD=1	7	17	4	NA	NA	NA	NA	NA	NA	NA	NA	NA
NA	ACO2	20	20	0	no	STAD=5; UCEC=4; COAD=2; HNSC=2; UVM=1; SKCM=1; ESCA=1; KIRP=1; BLCA=1; LUSC=1; LGG=1	6	11	7	NA	NA	NA	NA	NA	NA	NA	NA	NA
NA	PSMD2	20	20	0	no	LUSC=4; UCEC=4; STAD=3; BLCA=2; HNSC=2; BRCA=2; UVM=1; LIHC=1; COAD=1	6	15	2	NA	NA	NA	NA	NA	NA	NA	NA	NA
NA	RRN3	20	20	0	no	COAD=5; STAD=4; LUSC=2; LUAD=2; BRCA=2; ACC=1; ESCA=1; SARC=1; KIRC=1; BLCA=1	12	5	8	NA	NA	NA	NA	NA	NA	NA	NA	NA
NA	GUSB	20	20	0	no	STAD=4; UCEC=4; KIRC=3; COAD=2; ACC=1; ESCA=1; KIRP=1; CESC=1; BLCA=1; HNSC=1; BRCA=1	8	6	12	NA	NA	NA	NA	NA	NA	NA	NA	NA
NA	AC002985.1,COPE	20	20	0	no,no	UCEC=5; COAD=3; HNSC=2; ACC=1; SKCM=1; READ=1; ESCA=1; OV=1; CESC=1; KIRC=1; BLCA=1; LUSC=1; LUAD=1	9	6	7	NA	NA	NA	NA	NA	NA	NA	NA	NA
NA	PTOV1	20	20	0	no	UCEC=8; STAD=3; CESC=2; ACC=1; GBM=1; SARC=1; BLCA=1; COAD=1; PRAD=1; HNSC=1	8	11	4	NA	NA	NA	NA	NA	NA	NA	NA	NA
NA	SNAP47	20	20	0	no	LUSC=5; STAD=4; SKCM=2; COAD=2; BRCA=2; PAAD=1; BLCA=1; HNSC=1; LUAD=1; UCEC=1	6	5	10	NA	NA	NA	NA	NA	NA	NA	NA	NA
NA	BACE2	20	20	0	no	UCEC=6; STAD=3; LUSC=3; OV=2; COAD=2; SKCM=1; READ=1; LIHC=1; BRCA=1	13	8	5	NA	NA	NA	NA	NA	NA	NA	NA	NA
NA	TEX264	20	20	0	no	UCEC=7; SKCM=2; READ=2; STAD=2; COAD=2; PCPG=1; CESC=1; BLCA=1; PRAD=1; HNSC=1	3	3	21	NA	NA	NA	NA	NA	NA	NA	NA	NA
NA	FASTK	20	20	0	no	UCEC=6; STAD=3; SKCM=2; BLCA=2; PAAD=1; OV=1; CESC=1; LIHC=1; COAD=1; LUSC=1; HNSC=1	16	6	7	NA	NA	NA	NA	NA	NA	NA	NA	NA
NA	SMG5	20	20	0	no	STAD=3; BLCA=3; UCEC=3; CESC=2; HNSC=2; LUAD=2; BRCA=2; SARC=1; OV=1; LUSC=1	11	6	7	NA	NA	NA	NA	NA	NA	NA	NA	NA
NA	OS9	20	20	0	no	STAD=4; COAD=3; ESCA=2; CESC=2; UCEC=2; GBM=1; READ=1; SARC=1; OV=1; KIRP=1; BLCA=1; BRCA=1	10	14	15	NA	NA	NA	NA	NA	NA	NA	NA	NA
NA	GLG1	20	20	0	no	STAD=5; UCEC=5; COAD=4; READ=1; ESCA=1; OV=1; BLCA=1; PRAD=1; LUAD=1	9	5	10	NA	NA	NA	NA	NA	NA	NA	NA	NA
NA	ATP5F1B	20	20	0	no	BLCA=4; STAD=3; LUSC=2; UCEC=2; READ=1; ESCA=1; SARC=1; CESC=1; KIRC=1; LIHC=1; COAD=1; HNSC=1; LGG=1	13	8	2	NA	NA	NA	NA	NA	NA	NA	NA	NA
NA	KIAA1217	20	20	0	no	STAD=5; UCEC=5; ESCA=3; BLCA=2; SARC=1; COAD=1; LUSC=1; LUAD=1; BRCA=1	12	11	2	NA	NA	NA	NA	NA	NA	NA	NA	NA
NA	FLNB	20	20	0	no	STAD=4; BLCA=4; HNSC=3; BRCA=3; COAD=2; ESCA=1; CESC=1; LUAD=1; UCEC=1	10	12	5	NA	NA	NA	NA	NA	NA	NA	NA	NA
NA	CTNNA1	20	20	0	no	UCEC=4; STAD=3; COAD=2; HNSC=2; PAAD=1; OV=1; KIRP=1; CESC=1; KIRC=1; LIHC=1; PRAD=1; LUAD=1; BRCA=1	7	11	8	NA	NA	NA	NA	NA	NA	NA	NA	NA
NA	CCT4	20	20	0	no	COAD=5; UCEC=5; STAD=3; LUSC=2; OV=1; KIRC=1; BLCA=1; HNSC=1; BRCA=1	11	6	9	NA	NA	NA	NA	NA	NA	NA	NA	NA
NA	SLTM	20	20	0	no	STAD=6; UCEC=4; BLCA=2; COAD=2; LUSC=2; PRAD=1; HNSC=1; LGG=1; LUAD=1	10	11	12	NA	NA	NA	NA	NA	NA	NA	NA	NA
NUP214	NUP214	20	20	0	yes	STAD=9; READ=2; BRCA=2; SKCM=1; CESC=1; COAD=1; LUSC=1; HNSC=1; LUAD=1; UCEC=1	17	6	3	AML, T-ALL			L	Dom	fusion	T	DEK, SET, ABL1
NA	PSAP	20	19	1	no	COAD=4; UCEC=4; OV=3; LUAD=2; SCLC=1; UVM=1; ACC=1; GBM=1; PAAD=1; LIHC=1; LGG=1	11	12	8	NA	NA	NA	NA	NA	NA	NA	NA	NA
NA	RPS16	20	19	1	no	UCEC=4; STAD=3; COAD=3; OV=2; SCLC=1; ACC=1; ESCA=1; CESC=1; LIHC=1; BLCA=1; LUSC=1; LUAD=1	5	8	12	NA	NA	NA	NA	NA	NA	NA	NA	NA
NA	RUSC1	20	19	1	no	LUSC=3; HNSC=3; CESC=2; STAD=2; UCEC=2; BRCA=2; SCLC=1; READ=1; ESCA=1; OV=1; COAD=1; LUAD=1	8	13	4	NA	NA	NA	NA	NA	NA	NA	NA	NA
NA	HSPE1,HSPE1-MOB4	20	19	1	no,no	OV=3; LUSC=3; UCEC=3; LIHC=2; SCLC=1; KIRP=1; CESC=1; STAD=1; BLCA=1; COAD=1; HNSC=1; LUAD=1; BRCA=1	1	19	7	NA	NA	NA	NA	NA	NA	NA	NA	NA
NA	TRIP12	20	19	1	no	STAD=5; UCEC=4; COAD=3; LUSC=3; LUAD=2; SCLC=1; UCS=1; PRAD=1	9	7	8	NA	NA	NA	NA	NA	NA	NA	NA	NA
NA	ATP2C1	20	19	1	no	UCEC=7; STAD=2; HNSC=2; SCLC=1; SKCM=1; GBM=1; READ=1; ESCA=1; CESC=1; BLCA=1; LUSC=1; BRCA=1	15	9	2	NA	NA	NA	NA	NA	NA	NA	NA	NA
NA	RBM6	20	19	1	no	UCEC=7; LUSC=3; BLCA=2; BRCA=2; SCLC=1; HCC=1; CESC=1; KIRC=1; STAD=1; COAD=1; LUAD=1	9	11	5	NA	NA	NA	NA	NA	NA	NA	NA	NA
NA	BRD2	20	19	1	no	BLCA=5; ESCA=2; LUSC=2; LGG=2; UCEC=2; SCLC=1; SKCM=1; KIRP=1; CESC=1; LIHC=1; STAD=1; PRAD=1	1	14	14	NA	NA	NA	NA	NA	NA	NA	NA	NA
NA	ATP8B1	20	19	1	no	STAD=7; COAD=4; ESCA=2; BRCA=2; OSCC=1; READ=1; CESC=1; HNSC=1; UCEC=1	13	10	7	NA	NA	NA	NA	NA	NA	NA	NA	NA
NA	GPAA1	20	19	1	no	STAD=3; COAD=3; LUSC=3; UCEC=3; LUAD=2; BRCA=2; OSCC=1; CESC=1; LIHC=1; HNSC=1	5	13	5	NA	NA	NA	NA	NA	NA	NA	NA	NA
KTN1	KTN1	19	19	0	yes	STAD=4; UCEC=4; BLCA=3; COAD=2; HNSC=2; BRCA=2; READ=1; CESC=1	9	15	1	papillary thyroid			E	Dom	fusion	T	RET
LSM14A	LSM14A	19	19	0	yes	COAD=4; UCEC=4; STAD=3; ESCA=2; PAAD=2; BLCA=1; LUSC=1; HNSC=1; LUAD=1	14	9	4	Spitzoid tumour			E	Dom	fusion	T	BRAF
NA	ITGA5	19	19	0	no	STAD=3; LUSC=3; SKCM=2; ESCA=2; CESC=2; HCC=1; CHOL=1; ACC=1; READ=1; SARC=1; KIRC=1; HNSC=1; LUAD=1	6	18	5	NA	NA	NA	NA	NA	NA	NA	NA	NA
NA	ADAM10	19	19	0	no	COAD=5; UCEC=4; BLCA=3; STAD=2; LUSC=2; HCC=1; KIRC=1; LUAD=1; BRCA=1	5	7	12	NA	NA	NA	NA	NA	NA	NA	NA	NA
NA	LAMA5	19	19	0	no	BLCA=4; LUAD=4; ESCA=2; STAD=2; CHOL=1; UCS=1; SARC=1; LIHC=1; PRAD=1; HNSC=1; UCEC=1	10	9	2	NA	NA	NA	NA	NA	NA	NA	NA	NA
NA	SON	19	19	0	no	STAD=6; UCEC=4; SARC=2; KIRC=2; DLBC=1; ESCA=1; CESC=1; BLCA=1; LGG=1	5	9	5	NA	NA	NA	NA	NA	NA	NA	NA	NA
NA	CTBP2	19	19	0	no	STAD=5; UCEC=4; OV=2; UCS=1; ESCA=1; PAAD=1; BLCA=1; COAD=1; LUSC=1; HNSC=1; LUAD=1	5	8	11	NA	NA	NA	NA	NA	NA	NA	NA	NA
NA	FKBP4	19	19	0	no	STAD=3; UCEC=3; BLCA=2; LUSC=2; UCS=1; SKCM=1; READ=1; ESCA=1; SARC=1; KIRP=1; CESC=1; COAD=1; LUAD=1	11	10	11	NA	NA	NA	NA	NA	NA	NA	NA	NA
NA	NOMO1	19	19	0	no	OV=4; UCEC=4; STAD=3; UCS=1; SKCM=1; GBM=1; READ=1; BLCA=1; LUSC=1; LUAD=1; BRCA=1	9	8	6	NA	NA	NA	NA	NA	NA	NA	NA	NA
NA	RNF167	19	19	0	no	UCEC=4; CESC=2; STAD=2; UCS=1; SKCM=1; GBM=1; READ=1; PAAD=1; OV=1; BLCA=1; COAD=1; LGG=1; LUAD=1; BRCA=1	12	8	3	NA	NA	NA	NA	NA	NA	NA	NA	NA
NA	CORO1B	19	19	0	no	STAD=4; UCEC=3; KIRC=2; LUAD=2; UCS=1; PAAD=1; OV=1; KIRP=1; CESC=1; BLCA=1; COAD=1; HNSC=1	7	5	7	NA	NA	NA	NA	NA	NA	NA	NA	NA
NA	AC068580.4,CTSD	19	19	0	no,no	STAD=5; UCEC=4; CESC=3; LUSC=3; SKCM=1; TGCT=1; BLCA=1; COAD=1	4	12	7	NA	NA	NA	NA	NA	NA	NA	NA	NA
NA	ATG2A	19	19	0	no	STAD=3; BLCA=3; LUAD=3; SKCM=2; ESCA=2; COAD=2; OV=1; CESC=1; HNSC=1; BRCA=1	4	12	3	NA	NA	NA	NA	NA	NA	NA	NA	NA
NA	AC005726.1,UNC119	19	19	0	no,no	STAD=3; LUSC=3; SKCM=2; OV=2; BLCA=2; COAD=2; GBM=1; ESCA=1; KIRP=1; LUAD=1; BRCA=1	14	5	13	NA	NA	NA	NA	NA	NA	NA	NA	NA
NA	AC006486.1,ERF	19	19	0	no,no	STAD=4; SKCM=2; COAD=2; HNSC=2; UCEC=2; GBM=1; READ=1; KIRP=1; CESC=1; LIHC=1; PRAD=1; LUSC=1	4	7	12	NA	NA	NA	NA	NA	NA	NA	NA	NA
NA	DDX11	19	19	0	no	STAD=4; UCEC=3; CESC=2; SKCM=1; READ=1; TGCT=1; ESCA=1; PAAD=1; OV=1; BLCA=1; COAD=1; LUSC=1; LUAD=1	6	11	4	NA	NA	NA	NA	NA	NA	NA	NA	NA
NA	TBC1D1	19	19	0	no	STAD=8; BLCA=2; BRCA=2; SKCM=1; GBM=1; ESCA=1; SARC=1; CESC=1; LUAD=1; UCEC=1	7	7	8	NA	NA	NA	NA	NA	NA	NA	NA	NA
NA	CTSB	19	19	0	no	COAD=4; BRCA=3; KIRC=2; UCEC=2; SKCM=1; READ=1; PAAD=1; LIHC=1; STAD=1; THCA=1; LUSC=1; LGG=1	6	11	9	NA	NA	NA	NA	NA	NA	NA	NA	NA
NA	ACTR10	19	19	0	no	LUSC=3; UCEC=3; ESCA=2; CESC=2; GBM=1; READ=1; OV=1; KIRC=1; LIHC=1; STAD=1; COAD=1; LUAD=1; BRCA=1	16	6	3	NA	NA	NA	NA	NA	NA	NA	NA	NA
NA	PRKCSH	19	19	0	no	UCEC=6; BLCA=3; ESCA=2; LUSC=2; GBM=1; READ=1; CESC=1; COAD=1; PRAD=1; LUAD=1	10	9	10	NA	NA	NA	NA	NA	NA	NA	NA	NA
NA	WDR13	19	19	0	no	UCEC=4; COAD=3; CESC=2; STAD=2; LUAD=2; GBM=1; READ=1; OV=1; PRAD=1; HNSC=1; BRCA=1	12	9	4	NA	NA	NA	NA	NA	NA	NA	NA	NA
NA	SHARPIN	19	19	0	no	STAD=3; LUAD=3; UCEC=3; BLCA=2; LUSC=2; GBM=1; ESCA=1; SARC=1; COAD=1; PRAD=1; LGG=1	3	12	9	NA	NA	NA	NA	NA	NA	NA	NA	NA
NA	NUCB1	19	19	0	no	STAD=4; CESC=3; LIHC=3; UCEC=3; BLCA=2; COAD=2; READ=1; ESCA=1	1	20	4	NA	NA	NA	NA	NA	NA	NA	NA	NA
NA	NAPA	19	19	0	no	UCEC=5; STAD=3; BLCA=2; LUAD=2; READ=1; OV=1; CESC=1; LUSC=1; HNSC=1; LGG=1; BRCA=1	10	11	4	NA	NA	NA	NA	NA	NA	NA	NA	NA
NA	PHRF1	19	19	0	no	UCEC=6; STAD=4; ESCA=2; PAAD=1; CESC=1; LIHC=1; COAD=1; LUSC=1; HNSC=1; BRCA=1	0	17	8	NA	NA	NA	NA	NA	NA	NA	NA	NA
NA	SHMT2	19	19	0	no	STAD=5; UCEC=4; ESCA=1; SARC=1; OV=1; KIRC=1; BLCA=1; COAD=1; HNSC=1; LGG=1; LUAD=1; BRCA=1	5	15	7	NA	NA	NA	NA	NA	NA	NA	NA	NA
NA	NFE2L1	19	19	0	no	UCEC=3; BLCA=2; COAD=2; LUSC=2; HNSC=2; BRCA=2; ESCA=1; PAAD=1; CESC=1; KIRC=1; STAD=1; PRAD=1	1	21	4	NA	NA	NA	NA	NA	NA	NA	NA	NA
NA	LRRC41	19	19	0	no	OV=4; BRCA=3; STAD=2; LUAD=2; UCEC=2; PAAD=1; KIRP=1; CESC=1; COAD=1; LUSC=1; HNSC=1	18	1	3	NA	NA	NA	NA	NA	NA	NA	NA	NA
NA	SQSTM1	19	19	0	no	UCEC=5; STAD=3; LUAD=2; BRCA=2; PAAD=1; OV=1; KIRP=1; BLCA=1; PRAD=1; LUSC=1; LGG=1	6	14	13	NA	NA	NA	NA	NA	NA	NA	NA	NA
NA	FBLN1	19	19	0	no	UCEC=9; LUAD=3; STAD=2; HNSC=2; SARC=1; BLCA=1; LUSC=1	9	15	7	NA	NA	NA	NA	NA	NA	NA	NA	NA
NA	RPL27A	19	19	0	no	UCEC=6; COAD=4; STAD=2; HNSC=2; SARC=1; OV=1; LUSC=1; LUAD=1; BRCA=1	3	11	8	NA	NA	NA	NA	NA	NA	NA	NA	NA
NA	ZSWIM8	19	19	0	no	UCEC=6; BRCA=4; STAD=2; BLCA=2; OV=1; COAD=1; THCA=1; LUSC=1; HNSC=1	6	10	6	NA	NA	NA	NA	NA	NA	NA	NA	NA
SMARCB1	SMARCB1	19	19	0	yes	STAD=6; UCEC=4; BLCA=2; SKCM=1; GBM=1; KIRP=1; CESC=1; COAD=1; LUAD=1; BRCA=1	3	14	8	malignant rhabdoid	malignant rhabdoid	rhabdoid predisposition syndrome	M	Rec	TSG	D, N, F, S
HSP90AA1	HSP90AA1	19	18	1	yes	UCEC=4; STAD=3; COAD=3; BLCA=2; SCLC=1; PAAD=1; KIRP=1; CESC=1; LUSC=1; LUAD=1; BRCA=1	4	8	12	NHL			L	Dom	fusion	T	BCL6
NA	ANKRD11	19	18	1	no	STAD=8; LUSC=2; UCEC=2; SCLC=1; ESCA=1; PAAD=1; OV=1; CESC=1; BLCA=1; HNSC=1	11	8	13	NA	NA	NA	NA	NA	NA	NA	NA	NA
NA	GPS1	19	18	1	no	UCEC=5; CESC=4; STAD=3; COAD=3; LUAD=2; SCLC=1; KIRP=1	5	16	5	NA	NA	NA	NA	NA	NA	NA	NA	NA
NA	SUN1	19	18	1	no	STAD=4; COAD=2; HNSC=2; SCLC=1; READ=1; ESCA=1; PAAD=1; OV=1; KIRP=1; CESC=1; BLCA=1; LUAD=1; UCEC=1; BRCA=1	14	8	4	NA	NA	NA	NA	NA	NA	NA	NA	NA
NA	MCM7	19	18	1	no	COAD=5; BLCA=3; SKCM=2; BRCA=2; SCLC=1; UCS=1; GBM=1; KIRC=1; LIHC=1; STAD=1; HNSC=1	7	10	15	NA	NA	NA	NA	NA	NA	NA	NA	NA
NA	AHRR,PDCD6	19	18	1	no,no	UCEC=5; KIRP=2; BLCA=2; HCC=1; OSCC=1; SKCM=1; READ=1; SARC=1; STAD=1; COAD=1; LUSC=1; LGG=1; LUAD=1; BRCA=1	12	5	16	NA	NA	NA	NA	NA	NA	NA	NA	NA
NA	GANAB	19	18	1	no	STAD=3; UCEC=3; CESC=2; COAD=2; LUSC=2; LUAD=2; OSCC=1; SKCM=1; KIRC=1; HNSC=1; BRCA=1	6	9	4	NA	NA	NA	NA	NA	NA	NA	NA	NA
NA	FKBP10	19	18	1	no	STAD=3; UCEC=3; ESCA=2; LUSC=2; OSCC=1; SKCM=1; GBM=1; READ=1; SARC=1; KIRC=1; LGG=1; LUAD=1; BRCA=1	8	8	9	NA	NA	NA	NA	NA	NA	NA	NA	NA
NA	RPL17,RPL17-C18orf32	19	18	1	no,no	UCEC=5; STAD=3; SKCM=2; BLCA=2; BRCA=2; OSCC=1; SARC=1; KIRC=1; COAD=1; LUAD=1	6	11	10	NA	NA	NA	NA	NA	NA	NA	NA	NA
NA	ERCC1	19	18	1	no	GBM=2; ESCA=2; CESC=2; COAD=2; PRAD=2; OSCC=1; SKCM=1; OV=1; LIHC=1; STAD=1; LUSC=1; HNSC=1; LUAD=1; BRCA=1	18	5	2	NA	NA	NA	NA	NA	NA	NA	NA	NA
NA	HUWE1	19	18	1	no	HNSC=3; ESCA=2; KIRP=2; LUAD=2; UCEC=2; BRCA=2; OSCC=1; OV=1; STAD=1; BLCA=1; COAD=1; LUSC=1	5	8	7	NA	NA	NA	NA	NA	NA	NA	NA	NA
PABPC1	PABPC1	19	18	1	yes	STAD=4; BLCA=3; LUSC=3; SCLC=1; CESC=2; BRCA=2; ESCA=1; COAD=1; HNSC=1; UCEC=1	4	12	11	HNSCC, biliary tract carcinoma			E		oncogene, TSG	Mis, F
MUC16	MUC16	19	17	2	yes	LUAD=5; UCEC=5; SCLC=2; LUSC=2; THYM=1; PAAD=1; OV=1; BLCA=1; BRCA=1	18	1	3	HNSCC, melanoma			E		oncogene	Mis
NA	TRA2B	19	17	2	no	OSCC=1; LUSC=4; CESC=2; UCEC=2; BRCA=2; SCLC=1; ESCA=1; SARC=1; LIHC=1; STAD=1; BLCA=1; COAD=1; LGG=1	8	14	5	NA	NA	NA	NA	NA	NA	NA	NA	NA
NA	NSUN5P2	19	17	2	no	BLCA=3; UCEC=3; SCLC=2; SKCM=2; CESC=2; LUAD=2; UCS=1; SARC=1; OV=1; COAD=1; LUSC=1	9	9	5	NA	NA	NA	NA	NA	NA	NA	NA	NA
B2M	B2M	18	18	0	yes	STAD=3; COAD=3; HNSC=3; DLBC=1; GBM=1; READ=1; ESCA=1; CESC=1; BLCA=1; LUSC=1; UCEC=1; BRCA=1	1	14	10	DLBCL, melanoma, colorectal adenocarcinoma			E, L	Rec	TSG	Mis, N, F		Immunodeficiency 43
CD74	CD74	18	18	0	yes	CESC=3; COAD=3; ESCA=2; OV=2; LUAD=2; UCEC=2; SKCM=1; STAD=1; BLCA=1; LUSC=1	3	19	4	NSCLC			E	Dom	oncogene, fusion	T	ROS1, NRG1
DDX5	DDX5	18	18	0	yes	UCEC=5; READ=2; ESCA=2; SKCM=1; PAAD=1; KIRP=1; CESC=1; STAD=1; HNSC=1; LGG=1; LUAD=1; BRCA=1	16	5	1	prostate			E	Dom	oncogene, fusion	T	ETV4
IDH1	IDH1	18	18	0	yes	LGG=11; PRAD=3; UCEC=2; READ=1; COAD=1	4	1	13	glioblastoma			O	Dom	oncogene	Mis
MAP2K2	MAP2K2	18	18	0	yes	STAD=5; UCEC=4; COAD=2; PAAD=1; OV=1; BLCA=1; LUSC=1; LGG=1; LUAD=1; BRCA=1	2	7	12	NSCLC, melanoma			E	Dom	oncogene	Mis		Cardiofaciocutaneous syndrome
NA	IRAK1	18	18	0	no	UCEC=6; ESCA=2; STAD=2; LUSC=2; SKCM=1; OV=1; CESC=1; KIRC=1; LUAD=1; BRCA=1	9	8	8	NA	NA	NA	NA	NA	NA	NA	NA	NA
NA	CAPN15	18	18	0	no	STAD=6; COAD=3; LUAD=3; LUSC=2; READ=1; KIRP=1; BLCA=1; UCEC=1	5	13	7	NA	NA	NA	NA	NA	NA	NA	NA	NA
NA	TUBGCP2	18	18	0	no	STAD=3; UCEC=3; CHOL=1; SKCM=1; GBM=1; READ=1; ESCA=1; OV=1; KIRP=1; CESC=1; COAD=1; LUSC=1; LGG=1; BRCA=1	2	6	11	NA	NA	NA	NA	NA	NA	NA	NA	NA
NA	TYMP	18	18	0	no	COAD=4; LIHC=3; UCEC=3; BRCA=3; BLCA=2; CHOL=1; CESC=1; LUSC=1	5	11	4	NA	NA	NA	NA	NA	NA	NA	NA	NA
NA	NRDC	18	18	0	no	HNSC=3; UCEC=3; GBM=2; BRCA=2; DLBC=1; ESCA=1; LIHC=1; STAD=1; BLCA=1; COAD=1; LUSC=1; LUAD=1	8	8	5	NA	NA	NA	NA	NA	NA	NA	NA	NA
NA	SRSF5	18	18	0	no	UCEC=5; STAD=3; BRCA=3; ESCA=2; COAD=2; KIRP=1; CESC=1; LUSC=1	8	11	2	NA	NA	NA	NA	NA	NA	NA	NA	NA
NA	SSRP1	18	18	0	no	UCEC=3; BRCA=3; BLCA=2; UCS=1; SKCM=1; READ=1; OV=1; CESC=1; STAD=1; COAD=1; PRAD=1; LUSC=1; LUAD=1	5	14	3	NA	NA	NA	NA	NA	NA	NA	NA	NA
NA	AC073896.4,SMARCC2	18	18	0	no,no	STAD=5; LUSC=3; OV=2; UCS=1; SKCM=1; READ=1; KIRP=1; CESC=1; KIRC=1; COAD=1; BRCA=1	9	18	3	NA	NA	NA	NA	NA	NA	NA	NA	NA
NA	GTF3C1	18	18	0	no	STAD=6; LUSC=2; UCEC=2; UCS=1; SKCM=1; ESCA=1; OV=1; CESC=1; COAD=1; PRAD=1; BRCA=1	8	6	6	NA	NA	NA	NA	NA	NA	NA	NA	NA
NA	RUVBL1	18	18	0	no	STAD=4; LUSC=3; LUAD=3; UCEC=3; UCS=1; ESCA=1; KIRP=1; COAD=1; BRCA=1	7	8	5	NA	NA	NA	NA	NA	NA	NA	NA	NA
NA	AC093525.1,AC093525.2,ATP6V0C	18	18	0	no,no,no	STAD=4; UCEC=4; KICH=1; SKCM=1; ESCA=1; PAAD=1; SARC=1; CESC=1; LUSC=1; HNSC=1; LGG=1; BRCA=1	2	7	21	NA	NA	NA	NA	NA	NA	NA	NA	NA
NA	CIRBP	18	18	0	no	UCEC=7; OV=2; STAD=2; KICH=1; MESO=1; ESCA=1; KIRP=1; LUSC=1; HNSC=1; BRCA=1	4	9	10	NA	NA	NA	NA	NA	NA	NA	NA	NA
NA	DDR1	18	18	0	no	LUAD=4; UCEC=4; LUSC=3; STAD=2; COAD=2; HNSC=2; KICH=1	11	5	5	NA	NA	NA	NA	NA	NA	NA	NA	NA
NA	NANS	18	18	0	no	STAD=6; UCEC=2; BRCA=2; MESO=1; OV=1; CESC=1; BLCA=1; COAD=1; PRAD=1; LUSC=1; HNSC=1	2	8	10	NA	NA	NA	NA	NA	NA	NA	NA	NA
NA	NAGK	18	18	0	no	UCEC=4; LUSC=3; BRCA=2; ACC=1; SKCM=1; GBM=1; READ=1; CESC=1; KIRC=1; BLCA=1; COAD=1; LUAD=1	15	6	8	NA	NA	NA	NA	NA	NA	NA	NA	NA
NA	HLA-F	18	18	0	no	CESC=3; UCEC=3; STAD=2; ACC=1; READ=1; PAAD=1; SARC=1; KIRP=1; COAD=1; LUSC=1; HNSC=1; LUAD=1; BRCA=1	9	12	5	NA	NA	NA	NA	NA	NA	NA	NA	NA
NA	AL022238.4,SGSM3	18	18	0	no,no	UCEC=7; STAD=2; COAD=2; BRCA=2; ACC=1; OV=1; KIRP=1; PRAD=1; HNSC=1	4	11	6	NA	NA	NA	NA	NA	NA	NA	NA	NA
NA	AP002990.1,EEF1G	18	18	0	no,no	UCEC=6; STAD=4; LUSC=2; SKCM=1; READ=1; ESCA=1; CESC=1; BLCA=1; HNSC=1	5	11	8	NA	NA	NA	NA	NA	NA	NA	NA	NA
NA	AC068831.7,PRC1	18	18	0	no,no	BLCA=4; LUSC=3; UCEC=3; STAD=2; LUAD=2; SKCM=1; OV=1; HNSC=1; BRCA=1	3	13	4	NA	NA	NA	NA	NA	NA	NA	NA	NA
NA	XPO6	18	18	0	no	STAD=5; OV=2; BLCA=2; COAD=2; LUSC=2; SKCM=1; ESCA=1; LGG=1; LUAD=1; BRCA=1	6	8	5	NA	NA	NA	NA	NA	NA	NA	NA	NA
NA	CLUH	18	18	0	no	STAD=4; COAD=4; UCEC=4; SKCM=1; READ=1; ESCA=1; CESC=1; KIRC=1; BRCA=1	3	6	11	NA	NA	NA	NA	NA	NA	NA	NA	NA
NA	MYO19	18	18	0	no	UCEC=6; STAD=5; COAD=3; SKCM=1; GBM=1; TGCT=1; PRAD=1	8	7	9	NA	NA	NA	NA	NA	NA	NA	NA	NA
NA	BSG	18	18	0	no	STAD=3; UCEC=3; CESC=2; LIHC=2; COAD=2; HNSC=2; SKCM=1; THCA=1; LUSC=1; LGG=1	4	7	11	NA	NA	NA	NA	NA	NA	NA	NA	NA
NA	PABPC4	18	18	0	no	UCEC=6; CESC=2; BLCA=2; SKCM=1; GBM=1; READ=1; ESCA=1; COAD=1; LGG=1; LUAD=1; BRCA=1	13	13	4	NA	NA	NA	NA	NA	NA	NA	NA	NA
NA	AC004922.1,ARPC1A	18	18	0	no,no	COAD=3; BRCA=3; SKCM=2; STAD=2; BLCA=2; UCEC=2; READ=1; OV=1; LUSC=1; HNSC=1	4	11	6	NA	NA	NA	NA	NA	NA	NA	NA	NA
NA	HSPA9	18	18	0	no	STAD=3; BLCA=3; COAD=2; LUSC=2; UCEC=2; THYM=1; ESCA=1; OV=1; KIRC=1; LIHC=1; BRCA=1	13	10	2	NA	NA	NA	NA	NA	NA	NA	NA	NA
NA	TSC22D1	18	18	0	no	UCEC=4; STAD=2; BRCA=2; THYM=1; GBM=1; READ=1; PAAD=1; OV=1; CESC=1; BLCA=1; LUSC=1; HNSC=1; LUAD=1	2	6	18	NA	NA	NA	NA	NA	NA	NA	NA	NA
NA	NPIPP1,PKD1P6,PKD1P6-NPIPP1	18	18	0	no,no,no	STAD=3; BLCA=3; COAD=2; GBM=1; READ=1; ESCA=1; SARC=1; OV=1; CESC=1; LIHC=1; LUSC=1; LGG=1; LUAD=1	16	12	2	NA	NA	NA	NA	NA	NA	NA	NA	NA
NA	CBWD2	18	18	0	no	UCEC=7; COAD=3; GBM=1; READ=1; ESCA=1; STAD=1; BLCA=1; LUSC=1; LGG=1; BRCA=1	10	8	5	NA	NA	NA	NA	NA	NA	NA	NA	NA
NA	RABGGTB	18	18	0	no	STAD=3; LUAD=3; UCEC=3; COAD=2; LUSC=2; READ=1; SARC=1; KIRC=1; HNSC=1; BRCA=1	13	8	1	NA	NA	NA	NA	NA	NA	NA	NA	NA
NA	DDX27	18	18	0	no	UCEC=5; LUSC=3; OV=2; KIRC=2; STAD=2; READ=1; ESCA=1; SARC=1; COAD=1	5	10	7	NA	NA	NA	NA	NA	NA	NA	NA	NA
NA	RNPEPL1	18	18	0	no	STAD=5; COAD=4; CESC=3; UCEC=3; READ=1; LIHC=1; BLCA=1	6	13	5	NA	NA	NA	NA	NA	NA	NA	NA	NA
NA	TAX1BP1	18	18	0	no	UCEC=5; STAD=2; THCA=2; BRCA=2; READ=1; ESCA=1; KIRP=1; PRAD=1; LUSC=1; HNSC=1; LUAD=1	7	10	3	NA	NA	NA	NA	NA	NA	NA	NA	NA
NA	CLTA	18	18	0	no	STAD=5; CESC=2; BLCA=2; UCEC=2; READ=1; SARC=1; KIRP=1; COAD=1; LUSC=1; LUAD=1; BRCA=1	6	14	10	NA	NA	NA	NA	NA	NA	NA	NA	NA
NA	NTAN1	18	18	0	no	ESCA=3; BLCA=3; OV=2; KIRP=2; STAD=2; UCEC=2; SARC=1; CESC=1; COAD=1; BRCA=1	4	6	10	NA	NA	NA	NA	NA	NA	NA	NA	NA
NA	ITPR3	18	18	0	no	STAD=7; COAD=3; HNSC=3; LUAD=2; ESCA=1; CESC=1; LUSC=1	1	14	6	NA	NA	NA	NA	NA	NA	NA	NA	NA
NA	TGFB1	18	18	0	no	HNSC=5; COAD=4; CESC=2; STAD=2; BLCA=2; SARC=1; LUSC=1; UCEC=1	8	5	8	NA	NA	NA	NA	NA	NA	NA	NA	NA
PML	PML	18	18	0	yes	STAD=4; CESC=3; BLCA=2; LUSC=2; UCEC=2; ESCA=1; PAAD=1; COAD=1; LUAD=1; BRCA=1	1	16	9	APL, ALL			L	Dom	TSG, fusion	T	RARA, PAX5
TPR	TPR	18	18	0	yes	UCEC=7; BRCA=3; LUSC=2; LUAD=2; READ=1; CESC=1; STAD=1; BLCA=1	12	5	6	papillary thyroid, NSCLC			E	Dom	fusion	T	NTRK1, ALK
NA	HNRNPA3	18	17	1	no	UCEC=5; OV=2; BLCA=2; HNSC=2; SCLC=1; ACC=1; SARC=1; CESC=1; STAD=1; LUSC=1; BRCA=1	5	11	10	NA	NA	NA	NA	NA	NA	NA	NA	NA
NA	CAPRIN1	18	17	1	no	UCEC=5; ESCA=2; CESC=2; STAD=2; LUSC=2; BRCA=2; OSCC=1; READ=1; BLCA=1	9	8	7	NA	NA	NA	NA	NA	NA	NA	NA	NA
NA	EPN1	18	17	1	no	UCEC=6; COAD=3; STAD=2; HNSC=2; OSCC=1; BLCA=1; LUSC=1; LUAD=1; BRCA=1	5	13	3	NA	NA	NA	NA	NA	NA	NA	NA	NA
NA	QSOX1	18	17	1	no	STAD=6; UCEC=5; LUAD=3; OSCC=1; PAAD=1; OV=1; LUSC=1	11	11	1	NA	NA	NA	NA	NA	NA	NA	NA	NA
NA	PKP4	18	17	1	no	COAD=5; LUSC=2; UCEC=2; OSCC=1; GBM=1; PAAD=1; SARC=1; OV=1; STAD=1; BLCA=1; HNSC=1; LUAD=1	11	8	4	NA	NA	NA	NA	NA	NA	NA	NA	NA
ATP1A1	ATP1A1	17	17	0	yes	UCEC=6; STAD=4; COAD=3; ESCA=1; BLCA=1; LUSC=1; LUAD=1	5	8	7	adrenal aldosterone producing adenoma			E	Dom	oncogene, TSG	Mis, O
CALR	CALR	17	17	0	yes	UCEC=5; ESCA=2; STAD=2; COAD=2; DLBC=1; PAAD=1; OV=1; CESC=1; LIHC=1; LUSC=1	2	20	4	MPN, MDS			L	Dom	oncogene	F, Mis
CDH1	CDH1	17	17	0	yes	BRCA=8; STAD=3; COAD=2; UCEC=2; CESC=1; BLCA=1	2	6	9	lobular breast, gastric	gastric	familial gastric carcinoma	E	Rec	TSG	Mis, N, F, S
CIC	CIC	17	17	0	yes	LGG=5; OV=3; STAD=3; SKCM=1; GBM=1; PAAD=1; CESC=1; COAD=1; UCEC=1	6	8	6	oligodendroglioma, soft tissue sarcoma			O, M	Rec	oncogene, TSG, fusion	Mis, F, S,T	DUX4L1, FOXO4
DCTN1	DCTN1	17	17	0	yes	LUSC=2; UCEC=2; BRCA=2; READ=1; TGCT=1; ESCA=1; SARC=1; KIRC=1; LIHC=1; STAD=1; BLCA=1; COAD=1; PRAD=1; HNSC=1	3	17	3	inflammatory myofibroblastic tumour, Spitzoid tumour			M	Dom	fusion	T	ALK, ROS1	Distal hereditary motor neuronopathy, susceptibility to amyotrophic lateral sclerosis, Perry syndrome
GATA3	GATA3	17	17	0	yes	BRCA=15; BLCA=2	4	6	19	breast			E	Rec	oncogene, TSG	F, N, S		HDR syndrome (hypoparathyroidism, sensorineural deafness, and renal disease)
NA	PCDHGA1,PCDHGA10,PCDHGA11,PCDHGA2,PCDHGA3,PCDHGA4,PCDHGA5,PCDHGA6,PCDHGA7,PCDHGA8,PCDHGA9,PCDHGB1,PCDHGB2,PCDHGB3,PCDHGB4,PCDHGB5,PCDHGB6,PCDHGB7,PCDHGC3	17	17	0	no,no,no,no,no,no,no,no,no,no,no,no,no,no,no,no,no,no,no	HNSC=4; LUSC=3; SKCM=2; GBM=2; STAD=2; LGG=2; ESCA=1; KIRP=1	0	0	37	NA	NA	NA	NA	NA	NA	NA	NA	NA
NA	AP000311.1,CRYZL1	17	17	0	no,no	OV=3; STAD=2; LUAD=2; BRCA=2; THYM=1; ESCA=1; PAAD=1; CESC=1; KIRC=1; BLCA=1; COAD=1; UCEC=1	14	14	6	NA	NA	NA	NA	NA	NA	NA	NA	NA
NA	ABI2	17	17	0	no	OV=3; KIRC=2; STAD=2; UCEC=2; HCC=1; SKCM=1; READ=1; ESCA=1; SARC=1; BLCA=1; PRAD=1; LUAD=1; BRCA=1	1	22	2	NA	NA	NA	NA	NA	NA	NA	NA	NA
NA	TBCD	17	17	0	no	UCEC=5; CESC=3; BLCA=2; LUAD=2; BRCA=2; READ=1; ESCA=1; COAD=1	8	2	14	NA	NA	NA	NA	NA	NA	NA	NA	NA
NA	TNIP1	17	17	0	no	STAD=5; UCEC=4; BLCA=3; CHOL=1; UCS=1; READ=1; COAD=1; LUSC=1	4	11	6	NA	NA	NA	NA	NA	NA	NA	NA	NA
NA	AJ271736.1,WASH6P	17	17	0	no,no	UCEC=5; KIRC=2; LUAD=2; CHOL=1; DLBC=1; UCS=1; SKCM=1; ESCA=1; SARC=1; LGG=1; BRCA=1	22	4	0	NA	NA	NA	NA	NA	NA	NA	NA	NA
NA	PPP1CA	17	17	0	no	UCEC=5; COAD=3; BLCA=2; LUSC=2; DLBC=1; SARC=1; CESC=1; LIHC=1; STAD=1	9	5	5	NA	NA	NA	NA	NA	NA	NA	NA	NA
NA	HNRNPM	17	17	0	no	UCEC=6; STAD=5; TGCT=1; ESCA=1; PAAD=1; CESC=1; COAD=1; HNSC=1	7	10	8	NA	NA	NA	NA	NA	NA	NA	NA	NA
NA	ARHGEF2	17	17	0	no	LUAD=4; BRCA=4; STAD=3; LUSC=2; DLBC=1; OV=1; LIHC=1; UCEC=1	5	9	14	NA	NA	NA	NA	NA	NA	NA	NA	NA
NA	STK24	17	17	0	no	COAD=4; CESC=3; STAD=2; HNSC=2; UCS=1; ESCA=1; PAAD=1; BLCA=1; UCEC=1; BRCA=1	3	10	6	NA	NA	NA	NA	NA	NA	NA	NA	NA
NA	AC138969.1	17	17	0	no	UCEC=4; STAD=3; UCS=1; KICH=1; SKCM=1; THYM=1; ESCA=1; CESC=1; LIHC=1; BLCA=1; LGG=1; LUAD=1	9	6	7	NA	NA	NA	NA	NA	NA	NA	NA	NA
NA	AC004687.2,SUPT4H1	17	17	0	no,no	STAD=3; COAD=3; BRCA=3; OV=2; CESC=2; UCS=1; LUSC=1; LUAD=1; UCEC=1	5	6	9	NA	NA	NA	NA	NA	NA	NA	NA	NA
NA	DMKN	17	17	0	no	UCEC=6; COAD=2; UCS=1; ACC=1; READ=1; ESCA=1; KIRP=1; CESC=1; BLCA=1; LUSC=1; LUAD=1	9	2	8	NA	NA	NA	NA	NA	NA	NA	NA	NA
NA	ANXA6	17	17	0	no	COAD=4; BRCA=3; READ=2; BLCA=2; UCEC=2; UCS=1; SARC=1; LGG=1; LUAD=1	11	10	7	NA	NA	NA	NA	NA	NA	NA	NA	NA
NA	AP4B1	17	17	0	no	UCEC=3; ESCA=2; STAD=2; HNSC=2; MESO=1; READ=1; PAAD=1; OV=1; CESC=1; BLCA=1; LUSC=1; LUAD=1	10	10	0	NA	NA	NA	NA	NA	NA	NA	NA	NA
NA	STAT1	17	17	0	no	STAD=4; UCEC=4; COAD=2; HNSC=2; MESO=1; SKCM=1; OV=1; CESC=1; LIHC=1	12	4	3	NA	NA	NA	NA	NA	NA	NA	NA	NA
NA	HNRNPF	17	17	0	no	UCEC=4; BLCA=2; LUAD=2; BRCA=2; ACC=1; READ=1; ESCA=1; PAAD=1; OV=1; CESC=1; LUSC=1	11	1	16	NA	NA	NA	NA	NA	NA	NA	NA	NA
NA	DNAJC4	17	17	0	no	UCEC=5; BLCA=3; LUSC=2; ACC=1; SARC=1; CESC=1; LIHC=1; COAD=1; LUAD=1; BRCA=1	4	9	5	NA	NA	NA	NA	NA	NA	NA	NA	NA
NA	AC139256.1,PDXDC1	17	17	0	no,no	LUAD=4; OV=2; BLCA=2; LUSC=2; UCEC=2; ACC=1; SKCM=1; KIRP=1; CESC=1; STAD=1	0	35	0	NA	NA	NA	NA	NA	NA	NA	NA	NA
NA	NDUFS2	17	17	0	no	UCEC=6; COAD=2; LUAD=2; ACC=1; PAAD=1; CESC=1; STAD=1; LUSC=1; HNSC=1; LGG=1	12	4	7	NA	NA	NA	NA	NA	NA	NA	NA	NA
NA	ZC3H14	17	17	0	no	UCEC=10; STAD=2; LUSC=2; ACC=1; COAD=1; HNSC=1	4	20	12	NA	NA	NA	NA	NA	NA	NA	NA	NA
NA	AC093668.1,POLR2J3	17	17	0	no,no	CESC=2; KIRC=2; UCEC=2; ACC=1; GBM=1; TGCT=1; ESCA=1; SARC=1; OV=1; STAD=1; COAD=1; PRAD=1; HNSC=1; BRCA=1	2	17	5	NA	NA	NA	NA	NA	NA	NA	NA	NA
NA	EIF3M	17	17	0	no	UCEC=4; CESC=2; STAD=2; SKCM=1; GBM=1; PAAD=1; KIRC=1; COAD=1; LUSC=1; HNSC=1; LUAD=1; BRCA=1	11	6	5	NA	NA	NA	NA	NA	NA	NA	NA	NA
NA	MX1	17	17	0	no	COAD=4; BRCA=4; BLCA=3; ESCA=1; PAAD=1; CESC=1; STAD=1; HNSC=1; UCEC=1	9	8	8	NA	NA	NA	NA	NA	NA	NA	NA	NA
NA	MED25	17	17	0	no	STAD=4; UCEC=3; OV=2; BRCA=2; SKCM=1; ESCA=1; KIRC=1; COAD=1; LUSC=1; LUAD=1	5	13	7	NA	NA	NA	NA	NA	NA	NA	NA	NA
NA	GSTM1,GSTM2,GSTM5	17	17	0	no,no,no	LUAD=3; CESC=2; LIHC=2; BLCA=2; COAD=2; SKCM=1; ESCA=1; STAD=1; LUSC=1; LGG=1; UCEC=1	8	8	9	NA	NA	NA	NA	NA	NA	NA	NA	NA
NA	HAT1	17	17	0	no	UCEC=5; OV=2; CESC=2; BLCA=2; LUAD=2; SKCM=1; COAD=1; LUSC=1; BRCA=1	7	8	7	NA	NA	NA	NA	NA	NA	NA	NA	NA
NA	RPL9	17	17	0	no	UCEC=7; COAD=2; BRCA=2; PAAD=1; CESC=1; KIRC=1; STAD=1; LUSC=1; LUAD=1	8	7	5	NA	NA	NA	NA	NA	NA	NA	NA	NA
NA	MTCH2	17	17	0	no	UCEC=4; READ=3; LUSC=3; STAD=2; SKCM=1; GBM=1; PAAD=1; KIRP=1; COAD=1	21	4	5	NA	NA	NA	NA	NA	NA	NA	NA	NA
NA	CRTC2	17	17	0	no	BLCA=4; OV=2; STAD=2; UCEC=2; SKCM=1; SARC=1; CESC=1; COAD=1; HNSC=1; LGG=1; LUAD=1	8	9	2	NA	NA	NA	NA	NA	NA	NA	NA	NA
NA	C7orf50	17	17	0	no	STAD=5; CESC=3; COAD=2; LUAD=2; THYM=1; GBM=1; ESCA=1; LUSC=1; UCEC=1	0	15	11	NA	NA	NA	NA	NA	NA	NA	NA	NA
NA	RAD23A	17	17	0	no	UCEC=5; STAD=2; COAD=2; GBM=1; TGCT=1; SARC=1; OV=1; BLCA=1; LUSC=1; HNSC=1; LGG=1	4	12	9	NA	NA	NA	NA	NA	NA	NA	NA	NA
NA	ATP5MC2	17	17	0	no	UCEC=7; BLCA=2; LUSC=2; HNSC=2; OV=1; STAD=1; COAD=1; LUAD=1	4	14	5	NA	NA	NA	NA	NA	NA	NA	NA	NA
NA	AP2A2	17	17	0	no	STAD=4; COAD=4; LUAD=2; READ=1; KIRP=1; CESC=1; LIHC=1; HNSC=1; UCEC=1; BRCA=1	1	7	10	NA	NA	NA	NA	NA	NA	NA	NA	NA
NA	ACLY	17	17	0	no	UCEC=3; KIRP=2; STAD=2; COAD=2; READ=1; SARC=1; OV=1; BLCA=1; PRAD=1; LGG=1; LUAD=1; BRCA=1	7	9	4	NA	NA	NA	NA	NA	NA	NA	NA	NA
NA	PDIA3	17	17	0	no	UCEC=8; STAD=3; COAD=2; READ=1; CESC=1; BLCA=1; PRAD=1	10	5	4	NA	NA	NA	NA	NA	NA	NA	NA	NA
NA	LRP5	17	17	0	no	STAD=5; COAD=2; LUSC=2; HNSC=2; UCEC=2; ESCA=1; OV=1; LGG=1; LUAD=1	3	9	9	NA	NA	NA	NA	NA	NA	NA	NA	NA
NA	LTBP4	17	17	0	no	COAD=4; STAD=3; ESCA=2; LUSC=2; HNSC=2; UCEC=2; BRCA=2	15	7	0	NA	NA	NA	NA	NA	NA	NA	NA	NA
NA	CD46	17	17	0	no	UCEC=3; ESCA=2; KIRP=2; LUAD=2; LIHC=1; STAD=1; BLCA=1; COAD=1; PRAD=1; LUSC=1; HNSC=1; BRCA=1	9	8	9	NA	NA	NA	NA	NA	NA	NA	NA	NA
NA	ENO1	17	17	0	no	UCEC=4; OV=2; STAD=2; LUAD=2; ESCA=1; BLCA=1; COAD=1; PRAD=1; LUSC=1; HNSC=1; LGG=1	4	6	12	NA	NA	NA	NA	NA	NA	NA	NA	NA
NA	IGKV3-15	17	17	0	no	LUSC=9; LUAD=5; STAD=1; COAD=1; BRCA=1	0	21	0	NA	NA	NA	NA	NA	NA	NA	NA	NA
NA	RAB5IF,TGIF2-RAB5IF	17	17	0	no,no	CESC=3; COAD=3; UCEC=3; SARC=2; OV=1; KIRC=1; PRAD=1; LGG=1; LUAD=1; BRCA=1	2	8	9	NA	NA	NA	NA	NA	NA	NA	NA	NA
NA	MYBBP1A	17	17	0	no	STAD=6; COAD=3; LUSC=3; SARC=1; OV=1; KIRP=1; BLCA=1; UCEC=1	2	15	5	NA	NA	NA	NA	NA	NA	NA	NA	NA
NA	PSMD4	17	17	0	no	UCEC=3; HNSC=2; LUAD=2; BRCA=2; OV=1; CESC=1; KIRC=1; LIHC=1; STAD=1; BLCA=1; COAD=1; LUSC=1	3	14	2	NA	NA	NA	NA	NA	NA	NA	NA	NA
NA	BCAP31	17	17	0	no	UCEC=7; HNSC=3; STAD=2; OV=1; CESC=1; BLCA=1; COAD=1; LUSC=1	6	7	7	NA	NA	NA	NA	NA	NA	NA	NA	NA
RANBP2	RANBP2	17	17	0	yes	STAD=3; UCEC=3; READ=2; LUAD=2; CESC=1; KIRC=1; BLCA=1; COAD=1; HNSC=1; LGG=1; BRCA=1	5	15	7	inflammatory myofibroblastic tumour			M	Dom	TSG, fusion	T	ALK
NA	KIAA1551	17	16	1	no	UCEC=5; STAD=2; LUAD=2; SCLC=1; SKCM=1; READ=1; TGCT=1; KIRC=1; LIHC=1; BLCA=1; LUSC=1	7	6	15	NA	NA	NA	NA	NA	NA	NA	NA	NA
NA	ILF3	17	16	1	no	COAD=3; UCEC=3; LUSC=2; SCLC=1; UCS=1; ACC=1; GBM=1; OV=1; STAD=1; HNSC=1; LGG=1; LUAD=1	9	14	2	NA	NA	NA	NA	NA	NA	NA	NA	NA
NA	SYNCRIP	17	16	1	no	STAD=4; UCEC=4; BRCA=3; COAD=2; SCLC=1; CESC=1; LUSC=1; HNSC=1	7	4	9	NA	NA	NA	NA	NA	NA	NA	NA	NA
NA	GSTK1	17	16	1	no	CESC=3; UCEC=3; STAD=2; SCLC=1; ACC=1; GBM=1; ESCA=1; PAAD=1; KIRP=1; BLCA=1; COAD=1; LUSC=1	3	15	5	NA	NA	NA	NA	NA	NA	NA	NA	NA
NA	ESRP1	17	16	1	no	STAD=6; UCEC=4; BLCA=2; SCLC=1; ESCA=1; COAD=1; HNSC=1; BRCA=1	7	10	3	NA	NA	NA	NA	NA	NA	NA	NA	NA
NA	KRT14,KRT16,KRT17	17	16	1	no,no,no	ESCA=5; HNSC=3; SKCM=2; CESC=2; UCEC=2; OSCC=1; OV=1; BRCA=1	5	19	1	NA	NA	NA	NA	NA	NA	NA	NA	NA
NA	CCZ1B	17	16	1	no	STAD=4; UCEC=4; BLCA=3; OSCC=1; SARC=1; CESC=1; LUSC=1; HNSC=1; LUAD=1	14	2	2	NA	NA	NA	NA	NA	NA	NA	NA	NA
NA	CROCCP2	17	15	2	no	UCEC=4; CESC=3; SCLC=1; OSCC=1; UCS=1; GBM=1; PAAD=1; PCPG=1; OV=1; STAD=1; COAD=1; LGG=1	9	4	4	NA	NA	NA	NA	NA	NA	NA	NA	NA
NA	PMPCB	17	15	2	no	STAD=4; LUSC=3; SCLC=2; READ=2; UCS=1; ESCA=1; CESC=1; LIHC=1; COAD=1; LUAD=1	5	10	4	NA	NA	NA	NA	NA	NA	NA	NA	NA
CLIP1	CLIP1	16	16	0	yes	BLCA=3; HNSC=3; ESCA=2; STAD=2; LUSC=2; BRCA=2; PCPG=1; LUAD=1	8	5	5	Spitzoid tumour			E	Dom	fusion	T	ROS1
EIF3E	EIF3E	16	16	0	yes	UCEC=7; LUSC=2; OV=1; CESC=1; KIRC=1; STAD=1; LGG=1; LUAD=1; BRCA=1	6	5	9	colorectal			E	Dom	TSG, fusion	T	RSPO3
MUC1	AL713999.1,MUC1	16	16	0	no,yes	BRCA=3; CESC=2; STAD=2; COAD=2; LUSC=2; LUAD=2; ESCA=1; SARC=1; BLCA=1	4	7	7	B-NHL			L	Dom	fusion	T	IGH
NA	CCZ1	16	16	0	no	COAD=4; UCEC=3; GBM=2; SARC=2; SKCM=1; ESCA=1; CESC=1; STAD=1; PRAD=1	10	6	1	NA	NA	NA	NA	NA	NA	NA	NA	NA
NA	CHD7	16	16	0	no	LUSC=4; STAD=3; LUAD=3; SKCM=2; BRCA=2; OV=1; COAD=1	5	10	4	NA	NA	NA	NA	NA	NA	NA	NA	NA
NA	VPS28	16	16	0	no	UCEC=4; STAD=3; COAD=3; SKCM=1; GBM=1; CESC=1; BLCA=1; PRAD=1; LGG=1	5	4	10	NA	NA	NA	NA	NA	NA	NA	NA	NA
NA	MUC2	16	16	0	no	COAD=7; STAD=3; LUSC=2; BRCA=2; READ=1; ESCA=1	1	10	21	NA	NA	NA	NA	NA	NA	NA	NA	NA
NA	ABCC3	16	16	0	no	STAD=3; LUAD=3; UCEC=2; CHOL=1; READ=1; PAAD=1; KIRP=1; KIRC=1; COAD=1; LUSC=1; HNSC=1	6	9	6	NA	NA	NA	NA	NA	NA	NA	NA	NA
NA	PLEKHB2	16	16	0	no	ESCA=4; LUSC=2; HNSC=2; UCEC=2; BRCA=2; CHOL=1; CESC=1; STAD=1; LUAD=1	13	5	0	NA	NA	NA	NA	NA	NA	NA	NA	NA
NA	VCP	16	16	0	no	STAD=3; ESCA=2; BLCA=2; UCEC=2; CHOL=1; SKCM=1; COAD=1; PRAD=1; HNSC=1; LGG=1; LUAD=1	8	9	3	NA	NA	NA	NA	NA	NA	NA	NA	NA
NA	PPFIBP2	16	16	0	no	ESCA=2; OV=2; STAD=2; HNSC=2; BRCA=2; DLBC=1; PAAD=1; KIRP=1; CESC=1; LUSC=1; UCEC=1	6	5	8	NA	NA	NA	NA	NA	NA	NA	NA	NA
NA	AL358113.1,TJP2	16	16	0	no,no	STAD=6; LUSC=2; UCEC=2; DLBC=1; ESCA=1; KIRP=1; BLCA=1; HNSC=1; BRCA=1	1	11	4	NA	NA	NA	NA	NA	NA	NA	NA	NA
NA	FAM120A	16	16	0	no	COAD=4; LUAD=3; DLBC=2; CESC=2; UCEC=2; ESCA=1; OV=1; STAD=1	2	10	4	NA	NA	NA	NA	NA	NA	NA	NA	NA
NA	NR4A1	16	16	0	no	STAD=3; CESC=2; COAD=2; UCEC=2; BRCA=2; UCS=1; ACC=1; SKCM=1; OV=1; LUAD=1	13	9	4	NA	NA	NA	NA	NA	NA	NA	NA	NA
NA	LRRC75A-AS1	16	16	0	no	UCEC=6; STAD=2; COAD=2; UCS=1; PAAD=1; OV=1; HNSC=1; LUAD=1; BRCA=1	7	9	1	NA	NA	NA	NA	NA	NA	NA	NA	NA
NA	AC008982.1,HNRNPL	16	16	0	no,no	STAD=5; CESC=2; LUAD=2; UCS=1; SKCM=1; READ=1; LIHC=1; COAD=1; HNSC=1; UCEC=1	3	10	4	NA	NA	NA	NA	NA	NA	NA	NA	NA
NA	FHL2	16	16	0	no	STAD=2; BLCA=2; COAD=2; UCEC=2; BRCA=2; UCS=1; SKCM=1; PAAD=1; SARC=1; CESC=1; LUSC=1	5	6	12	NA	NA	NA	NA	NA	NA	NA	NA	NA
NA	RPL34	16	16	0	no	UCEC=7; BLCA=2; UCS=1; GBM=1; ESCA=1; CESC=1; KIRC=1; HNSC=1; BRCA=1	7	9	4	NA	NA	NA	NA	NA	NA	NA	NA	NA
NA	MATR3	16	16	0	no	UCEC=4; COAD=3; CESC=2; BLCA=2; UCS=1; GBM=1; STAD=1; LUAD=1; BRCA=1	10	9	5	NA	NA	NA	NA	NA	NA	NA	NA	NA
NA	AC244517.2	16	16	0	no	COAD=2; LUSC=2; LUAD=2; UCS=1; GBM=1; READ=1; ESCA=1; OV=1; STAD=1; BLCA=1; PRAD=1; HNSC=1; BRCA=1	0	19	1	NA	NA	NA	NA	NA	NA	NA	NA	NA
NA	RCBTB2	16	16	0	no	BLCA=3; HNSC=3; KICH=2; CESC=2; LUSC=2; PAAD=1; COAD=1; LGG=1; LUAD=1	6	3	9	NA	NA	NA	NA	NA	NA	NA	NA	NA
NA	SUPT5H	16	16	0	no	SKCM=2; OV=2; CESC=2; BLCA=2; UCEC=2; MESO=1; READ=1; ESCA=1; STAD=1; COAD=1; BRCA=1	2	11	9	NA	NA	NA	NA	NA	NA	NA	NA	NA
NA	PDIA4	16	16	0	no	UCEC=5; LUAD=2; MESO=1; ESCA=1; PAAD=1; CESC=1; LIHC=1; STAD=1; BLCA=1; LUSC=1; HNSC=1	7	9	3	NA	NA	NA	NA	NA	NA	NA	NA	NA
NA	CDC16	16	16	0	no	UCEC=5; STAD=3; CESC=2; BRCA=2; ACC=1; OV=1; BLCA=1; COAD=1	11	5	0	NA	NA	NA	NA	NA	NA	NA	NA	NA
NA	CCT5	16	16	0	no	UCEC=4; STAD=2; BLCA=2; HNSC=2; ACC=1; ESCA=1; PAAD=1; SARC=1; COAD=1; LUSC=1	9	8	4	NA	NA	NA	NA	NA	NA	NA	NA	NA
NA	SLC4A2	16	16	0	no	SKCM=4; UCEC=4; STAD=2; LUAD=2; ACC=1; ESCA=1; KIRC=1; BLCA=1	6	9	8	NA	NA	NA	NA	NA	NA	NA	NA	NA
NA	ELP2	16	16	0	no	LUSC=3; LUAD=2; UCEC=2; BRCA=2; SKCM=1; ESCA=1; CESC=1; STAD=1; BLCA=1; COAD=1; HNSC=1	9	6	6	NA	NA	NA	NA	NA	NA	NA	NA	NA
NA	MFSD12	16	16	0	no	SKCM=3; STAD=3; COAD=2; BRCA=2; READ=1; ESCA=1; PAAD=1; KIRP=1; CESC=1; LIHC=1	6	6	12	NA	NA	NA	NA	NA	NA	NA	NA	NA
NA	PSMB4	16	16	0	no	UCEC=6; STAD=2; SKCM=1; ESCA=1; KIRP=1; LIHC=1; COAD=1; LUSC=1; HNSC=1; LUAD=1	9	6	5	NA	NA	NA	NA	NA	NA	NA	NA	NA
NA	ERI3	16	16	0	no	COAD=2; LUSC=2; LGG=2; LUAD=2; UCEC=2; SKCM=1; READ=1; OV=1; STAD=1; BLCA=1; BRCA=1	3	5	9	NA	NA	NA	NA	NA	NA	NA	NA	NA
NA	DALRD3	16	16	0	no	UCEC=5; CESC=2; HNSC=2; BRCA=2; SKCM=1; GBM=1; BLCA=1; COAD=1; LUAD=1	14	9	2	NA	NA	NA	NA	NA	NA	NA	NA	NA
NA	SLC12A7	16	16	0	no	STAD=6; COAD=2; LUAD=2; SKCM=1; PAAD=1; KIRP=1; BLCA=1; LUSC=1; UCEC=1	4	4	10	NA	NA	NA	NA	NA	NA	NA	NA	NA
NA	DBNL	16	16	0	no	ESCA=3; HNSC=3; UCEC=3; CESC=2; SKCM=1; STAD=1; BLCA=1; COAD=1; LUAD=1	4	11	3	NA	NA	NA	NA	NA	NA	NA	NA	NA
NA	NAPRT	16	16	0	no	UCEC=5; STAD=2; BLCA=2; LUSC=2; SKCM=1; SARC=1; CESC=1; COAD=1; HNSC=1	6	10	7	NA	NA	NA	NA	NA	NA	NA	NA	NA
NA	ST5	16	16	0	no	CESC=5; HNSC=2; UCEC=2; SKCM=1; GBM=1; READ=1; STAD=1; BLCA=1; LUAD=1; BRCA=1	12	4	4	NA	NA	NA	NA	NA	NA	NA	NA	NA
NA	RAB3D,TMEM205	16	16	0	no,no	UCEC=7; SKCM=1; GBM=1; PAAD=1; OV=1; KIRP=1; BLCA=1; COAD=1; PRAD=1; BRCA=1	4	6	11	NA	NA	NA	NA	NA	NA	NA	NA	NA
NA	ENTPD6	16	16	0	no	STAD=3; UCEC=3; COAD=2; SKCM=1; ESCA=1; BLCA=1; PRAD=1; LUSC=1; HNSC=1; LUAD=1; BRCA=1	8	9	3	NA	NA	NA	NA	NA	NA	NA	NA	NA
NA	WDR33	16	16	0	no	UCEC=3; CESC=2; STAD=2; THYM=1; READ=1; PAAD=1; OV=1; LIHC=1; BLCA=1; COAD=1; LUAD=1; BRCA=1	6	4	10	NA	NA	NA	NA	NA	NA	NA	NA	NA
NA	APH1A	16	16	0	no	HNSC=4; STAD=2; LUSC=2; UCEC=2; GBM=1; ESCA=1; LIHC=1; BLCA=1; LUAD=1; BRCA=1	6	8	9	NA	NA	NA	NA	NA	NA	NA	NA	NA
NA	SSR2	16	16	0	no	UCEC=5; GBM=2; READ=2; LUSC=2; LIHC=1; STAD=1; COAD=1; HNSC=1; BRCA=1	5	8	15	NA	NA	NA	NA	NA	NA	NA	NA	NA
NA	MDH1	16	16	0	no	UCEC=5; KIRC=3; GBM=2; COAD=2; LUSC=2; CESC=1; LUAD=1	9	6	9	NA	NA	NA	NA	NA	NA	NA	NA	NA
NA	TRIP6	16	16	0	no	UCEC=5; OV=2; CESC=2; GBM=1; STAD=1; COAD=1; LUSC=1; HNSC=1; LUAD=1; BRCA=1	8	5	4	NA	NA	NA	NA	NA	NA	NA	NA	NA
NA	H2AFZ	16	16	0	no	UCEC=4; STAD=3; COAD=3; CESC=2; GBM=1; READ=1; BLCA=1; HNSC=1	6	8	5	NA	NA	NA	NA	NA	NA	NA	NA	NA
NA	PIGR	16	16	0	no	UCEC=6; READ=4; STAD=4; KIRP=1; COAD=1	5	11	6	NA	NA	NA	NA	NA	NA	NA	NA	NA
NA	GORASP2	16	16	0	no	UCEC=4; COAD=3; LUAD=3; STAD=2; LUSC=2; READ=1; PAAD=1	4	8	4	NA	NA	NA	NA	NA	NA	NA	NA	NA
NA	TCP1	16	16	0	no	UCEC=5; LUSC=3; STAD=2; HNSC=2; READ=1; ESCA=1; BLCA=1; COAD=1	4	9	5	NA	NA	NA	NA	NA	NA	NA	NA	NA
NA	RPS18	16	16	0	no	UCEC=6; LUSC=3; BLCA=2; READ=1; CESC=1; COAD=1; LGG=1; BRCA=1	6	12	1	NA	NA	NA	NA	NA	NA	NA	NA	NA
NA	CBWD1	16	16	0	no	UCEC=5; ESCA=4; LGG=2; READ=1; PAAD=1; CESC=1; COAD=1; BRCA=1	11	7	3	NA	NA	NA	NA	NA	NA	NA	NA	NA
NA	PRRC2B	16	16	0	no	UCEC=4; STAD=3; LUAD=3; READ=1; ESCA=1; PAAD=1; CESC=1; COAD=1; BRCA=1	8	10	2	NA	NA	NA	NA	NA	NA	NA	NA	NA
NA	EIF2A	16	16	0	no	LUSC=4; STAD=3; UCEC=2; READ=1; KIRP=1; CESC=1; KIRC=1; BLCA=1; COAD=1; BRCA=1	6	4	12	NA	NA	NA	NA	NA	NA	NA	NA	NA
NA	AL590627.2,ARRDC1	16	16	0	no,no	COAD=4; UCEC=3; BLCA=2; BRCA=2; READ=1; PAAD=1; STAD=1; PRAD=1; LUSC=1	3	18	14	NA	NA	NA	NA	NA	NA	NA	NA	NA
NA	CTSC	16	16	0	no	STAD=3; COAD=3; LUAD=2; UCEC=2; ESCA=1; PAAD=1; OV=1; CESC=1; LUSC=1; HNSC=1	12	5	3	NA	NA	NA	NA	NA	NA	NA	NA	NA
NA	KRT18	16	16	0	no	BLCA=4; UCEC=3; STAD=2; COAD=2; ESCA=1; PAAD=1; CESC=1; LUSC=1; LUAD=1	1	12	7	NA	NA	NA	NA	NA	NA	NA	NA	NA
NA	ZNF385A	16	16	0	no	CESC=3; BLCA=2; BRCA=2; ESCA=1; SARC=1; OV=1; KIRC=1; STAD=1; COAD=1; PRAD=1; LUSC=1; LUAD=1	7	15	5	NA	NA	NA	NA	NA	NA	NA	NA	NA
NA	BSCL2,HNRNPUL2-BSCL2	16	16	0	no,no	UCEC=6; OV=2; HNSC=2; PAAD=1; KIRC=1; BLCA=1; PRAD=1; LGG=1; BRCA=1	9	6	5	NA	NA	NA	NA	NA	NA	NA	NA	NA
NA	KARS	16	16	0	no	BLCA=4; STAD=2; HNSC=2; LUAD=2; PAAD=1; OV=1; CESC=1; COAD=1; LUSC=1; UCEC=1	9	6	6	NA	NA	NA	NA	NA	NA	NA	NA	NA
NA	MST1P2	16	16	0	no	LIHC=3; STAD=3; CESC=2; KIRC=2; LUSC=2; PCPG=1; COAD=1; LUAD=1; UCEC=1	7	11	1	NA	NA	NA	NA	NA	NA	NA	NA	NA
NA	PLOD1	16	16	0	no	UCEC=4; OV=2; STAD=2; COAD=2; PRAD=2; BLCA=1; LUSC=1; HNSC=1; LGG=1	12	5	1	NA	NA	NA	NA	NA	NA	NA	NA	NA
NA	USP9X	16	16	0	no	UCEC=7; STAD=2; COAD=2; OV=1; CESC=1; BLCA=1; LUAD=1; BRCA=1	7	9	2	NA	NA	NA	NA	NA	NA	NA	NA	NA
NA	PDLIM1	16	16	0	no	UCEC=4; BLCA=2; COAD=2; BRCA=2; CESC=1; KIRC=1; STAD=1; LUSC=1; HNSC=1; LUAD=1	4	5	10	NA	NA	NA	NA	NA	NA	NA	NA	NA
NA	TROAP	16	16	0	no	LUSC=4; UCEC=4; CESC=1; LIHC=1; STAD=1; BLCA=1; COAD=1; PRAD=1; LUAD=1; BRCA=1	3	24	0	NA	NA	NA	NA	NA	NA	NA	NA	NA
NA	SLC12A9	16	16	0	no	STAD=4; LUSC=4; UCEC=3; COAD=2; HNSC=2; BLCA=1	7	4	6	NA	NA	NA	NA	NA	NA	NA	NA	NA
RPN1	RPN1	16	16	0	yes	UCEC=4; OV=2; COAD=2; THYM=1; READ=1; ESCA=1; SARC=1; LIHC=1; STAD=1; LUSC=1; HNSC=1	8	6	6	AML			L	Dom	fusion	T	MECOM
SDHAF2	AP003108.2,SDHAF2	16	16	0	no,yes	LUSC=3; LIHC=2; BLCA=2; LUAD=2; DLBC=1; READ=1; OV=1; CESC=1; COAD=1; HNSC=1; UCEC=1	3	12	5		paraganglioma	familial paraganglioma	M	Rec	TSG	M
SETDB1	SETDB1	16	16	0	yes	BRCA=4; UCEC=3; STAD=2; ESCA=1; OV=1; CESC=1; BLCA=1; LUSC=1; LGG=1; LUAD=1	11	3	10	malignant mesothelioma			E		oncogene	F, Mis
XPO1	XPO1	16	16	0	yes	UCEC=4; BRCA=4; STAD=2; COAD=2; LUSC=2; ESCA=1; BLCA=1	11	9	0	CLL			L	Dom	oncogene	Mis
NA	MKI67	16	15	1	no	STAD=4; BRCA=3; CESC=2; COAD=2; SCLC=1; ACC=1; READ=1; ESCA=1; LUAD=1	3	9	12	NA	NA	NA	NA	NA	NA	NA	NA	NA
NA	PKD1	16	15	1	no	STAD=6; PRAD=2; UCEC=2; SCLC=1; ESCA=1; CESC=1; LUSC=1; LGG=1; LUAD=1	8	9	2	NA	NA	NA	NA	NA	NA	NA	NA	NA
NA	TMEM176B	16	15	1	no	LUAD=3; SKCM=2; COAD=2; UCEC=2; SCLC=1; ESCA=1; KIRP=1; LIHC=1; STAD=1; LUSC=1; BRCA=1	1	7	10	NA	NA	NA	NA	NA	NA	NA	NA	NA
NA	POLD2	16	15	1	no	UCEC=4; CESC=3; OV=2; SCLC=1; ESCA=1; KIRC=1; STAD=1; COAD=1; LUSC=1; BRCA=1	8	6	4	NA	NA	NA	NA	NA	NA	NA	NA	NA
NA	APLP2	16	15	1	no	STAD=4; LUAD=3; UCEC=2; OSCC=1; GBM=1; READ=1; ESCA=1; BLCA=1; COAD=1; BRCA=1	11	12	4	NA	NA	NA	NA	NA	NA	NA	NA	NA
NA	ABHD17A	16	15	1	no	UCEC=6; STAD=2; LUSC=2; OSCC=1; GBM=1; PAAD=1; PCPG=1; CESC=1; BLCA=1	2	18	7	NA	NA	NA	NA	NA	NA	NA	NA	NA
NA	BCL2L1	16	15	1	no	COAD=3; UCEC=3; LUSC=2; LUAD=2; OSCC=1; OV=1; CESC=1; LIHC=1; BLCA=1; BRCA=1	0	6	20	NA	NA	NA	NA	NA	NA	NA	NA	NA
NA	PRPF6	16	15	1	no	UCEC=5; CESC=3; STAD=2; BRCA=2; OSCC=1; PAAD=1; BLCA=1; LGG=1	6	10	3	NA	NA	NA	NA	NA	NA	NA	NA	NA
NA	INTS1	16	15	1	no	STAD=4; COAD=3; LUAD=3; OSCC=1; SKCM=1; PAAD=1; CESC=1; LIHC=1; LUSC=1	2	9	8	NA	NA	NA	NA	NA	NA	NA	NA	NA
NA	GRHPR	16	15	1	no	BLCA=4; DLBC=2; STAD=2; UCEC=2; BRCA=2; OSCC=1; LIHC=1; PRAD=1; LUSC=1	17	5	9	NA	NA	NA	NA	NA	NA	NA	NA	NA
NA	PPP6R2	16	14	2	no	UCEC=6; STAD=2; LUSC=2; SCLC=1; OSCC=1; SKCM=1; KIRP=1; LIHC=1; BLCA=1	5	8	8	NA	NA	NA	NA	NA	NA	NA	NA	NA
PDE4DIP	PDE4DIP	16	14	2	yes	SKCM=3; GBM=3; SCLC=2; STAD=2; ESCA=1; CESC=1; LUSC=1; LGG=1; LUAD=1; BRCA=1	8	6	7	MPN			L	Dom	fusion	T	PDGFRB
CDK4	CDK4	15	15	0	yes	UCEC=5; ESCA=1; OV=1; CESC=1; STAD=1; BLCA=1; COAD=1; LUSC=1; HNSC=1; LGG=1; BRCA=1	15	1	2		melanoma	familial malignant melanoma	E	Dom	oncogene	Mis
CTNND1	CTNND1	15	15	0	yes	STAD=4; ESCA=2; COAD=2; READ=1; PAAD=1; OV=1; CESC=1; BLCA=1; HNSC=1; LUAD=1	3	9	3	large intestine carcinoma			E			N
FUS	FUS	15	15	0	yes	UCEC=5; STAD=4; COAD=2; BRCA=2; BLCA=1; LUAD=1	5	6	5	liposarcoma, AML, Ewing sarcoma, angiomatoid fibrous histiocytoma, fibromyxoid sarcoma			M, L	Dom	TSG, fusion	T	DDIT3, ERG, FEV, ATF1, CREB3L2, CREB3L1, NFATC2
KEAP1	KEAP1	15	15	0	yes	LUSC=4; LUAD=3; READ=1; ESCA=1; CESC=1; LIHC=1; STAD=1; BLCA=1; PRAD=1; UCEC=1	1	9	9	NSCLC, breast carcinoma			E		TSG	Mis, N, F
NA	FLAD1	15	15	0	no	STAD=3; UCEC=3; BLCA=2; BRCA=2; HCC=1; PCPG=1; OV=1; CESC=1; HNSC=1; LUAD=1	9	6	4	NA	NA	NA	NA	NA	NA	NA	NA	NA
NA	CAPG	15	15	0	no	BLCA=4; LUAD=3; UCEC=2; HCC=1; READ=1; ESCA=1; SARC=1; STAD=1; COAD=1; BRCA=1	3	7	7	NA	NA	NA	NA	NA	NA	NA	NA	NA
NA	AC003688.1,CLDN7	15	15	0	no,no	UCEC=3; ESCA=2; STAD=2; BRCA=2; CHOL=1; READ=1; CESC=1; LIHC=1; LUSC=1; LUAD=1	5	11	7	NA	NA	NA	NA	NA	NA	NA	NA	NA
NA	GPRC5C	15	15	0	no	UCEC=3; ESCA=2; STAD=2; COAD=2; CHOL=1; PAAD=1; OV=1; LIHC=1; LUSC=1; LUAD=1	2	13	14	NA	NA	NA	NA	NA	NA	NA	NA	NA
NA	MRPS21	15	15	0	no	UCEC=4; CHOL=1; READ=1; ESCA=1; SARC=1; CESC=1; LIHC=1; STAD=1; BLCA=1; LUSC=1; LGG=1; LUAD=1	0	13	8	NA	NA	NA	NA	NA	NA	NA	NA	NA
NA	RAB1A	15	15	0	no	UCEC=4; COAD=2; CHOL=1; PAAD=1; CESC=1; KIRC=1; LIHC=1; STAD=1; BLCA=1; HNSC=1; BRCA=1	11	5	1	NA	NA	NA	NA	NA	NA	NA	NA	NA
NA	SRSF9	15	15	0	no	UCEC=3; CESC=2; STAD=2; DLBC=1; SKCM=1; GBM=1; LIHC=1; COAD=1; THCA=1; LGG=1; BRCA=1	1	7	8	NA	NA	NA	NA	NA	NA	NA	NA	NA
NA	RPL21	15	15	0	no	UCEC=7; STAD=2; DLBC=1; UCS=1; READ=1; KIRC=1; BLCA=1; LUAD=1	4	8	4	NA	NA	NA	NA	NA	NA	NA	NA	NA
NA	IGHM	15	15	0	no	STAD=5; DLBC=4; SKCM=1; READ=1; CESC=1; COAD=1; LUSC=1; LUAD=1	13	14	11	NA	NA	NA	NA	NA	NA	NA	NA	NA
NA	POLR2E	15	15	0	no	BLCA=3; COAD=2; LUAD=2; UCEC=2; DLBC=1; PAAD=1; CESC=1; LIHC=1; STAD=1; LUSC=1	8	7	5	NA	NA	NA	NA	NA	NA	NA	NA	NA
NA	AC011452.1,IL4I1,NUP62	15	15	0	no,no,no	SKCM=2; COAD=2; LUSC=2; UCEC=2; DLBC=1; GBM=1; OV=1; CESC=1; STAD=1; BLCA=1; HNSC=1	3	10	8	NA	NA	NA	NA	NA	NA	NA	NA	NA
NA	ZYX	15	15	0	no	ESCA=2; STAD=2; BLCA=2; LUSC=2; UCEC=2; DLBC=1; UCS=1; CESC=1; COAD=1; LUAD=1	6	8	4	NA	NA	NA	NA	NA	NA	NA	NA	NA
NA	MYL6	15	15	0	no	UCEC=4; STAD=2; BLCA=2; LUSC=2; UCS=1; OV=1; KIRC=1; LUAD=1; BRCA=1	0	16	4	NA	NA	NA	NA	NA	NA	NA	NA	NA
NA	BCL2L2-PABPN1,PABPN1	15	15	0	no,no	UCEC=4; STAD=2; BLCA=2; LUAD=2; UCS=1; ACC=1; GBM=1; CESC=1; COAD=1	5	5	7	NA	NA	NA	NA	NA	NA	NA	NA	NA
NA	PSMA3	15	15	0	no	COAD=4; UCEC=2; UCS=1; PAAD=1; SARC=1; OV=1; CESC=1; KIRC=1; BLCA=1; LUSC=1; BRCA=1	6	12	5	NA	NA	NA	NA	NA	NA	NA	NA	NA
NA	CAPZB	15	15	0	no	UCEC=8; COAD=3; UCS=1; CESC=1; STAD=1; HNSC=1	3	5	15	NA	NA	NA	NA	NA	NA	NA	NA	NA
NA	TMEM59	15	15	0	no	UCEC=5; BLCA=3; BRCA=2; UCS=1; GBM=1; LIHC=1; STAD=1; COAD=1	9	2	4	NA	NA	NA	NA	NA	NA	NA	NA	NA
NA	OLA1	15	15	0	no	COAD=4; UCEC=3; UCS=1; MESO=1; CESC=1; LIHC=1; BLCA=1; LUSC=1; LUAD=1; BRCA=1	10	6	8	NA	NA	NA	NA	NA	NA	NA	NA	NA
NA	COPB2	15	15	0	no	UCEC=4; BRCA=3; STAD=2; UCS=1; ACC=1; COAD=1; LUSC=1; HNSC=1; LUAD=1	6	12	3	NA	NA	NA	NA	NA	NA	NA	NA	NA
NA	DAGLB,KDELR2	15	15	0	no,no	UCEC=5; STAD=2; UCS=1; KICH=1; ESCA=1; CESC=1; KIRC=1; COAD=1; LGG=1; LUAD=1	9	2	7	NA	NA	NA	NA	NA	NA	NA	NA	NA
NA	RBBP7	15	15	0	no	UCEC=5; STAD=2; COAD=2; BRCA=2; UCS=1; GBM=1; READ=1; LUSC=1	11	5	2	NA	NA	NA	NA	NA	NA	NA	NA	NA
NA	NBEAL2	15	15	0	no	READ=2; STAD=2; COAD=2; UCEC=2; BRCA=2; KICH=1; ESCA=1; PAAD=1; CESC=1; LUAD=1	2	6	8	NA	NA	NA	NA	NA	NA	NA	NA	NA
NA	NDUFS7	15	15	0	no	UCEC=4; STAD=2; MESO=1; ACC=1; ESCA=1; KIRP=1; LIHC=1; BLCA=1; COAD=1; LUAD=1; BRCA=1	7	3	6	NA	NA	NA	NA	NA	NA	NA	NA	NA
NA	OBSL1	15	15	0	no	UCEC=7; LUAD=3; MESO=1; READ=1; OV=1; STAD=1; BRCA=1	8	4	5	NA	NA	NA	NA	NA	NA	NA	NA	NA
NA	NDUFB5	15	15	0	no	LUSC=6; UCEC=2; ACC=1; KIRP=1; CESC=1; LIHC=1; STAD=1; COAD=1; LUAD=1	13	2	5	NA	NA	NA	NA	NA	NA	NA	NA	NA
NA	LAMB1	15	15	0	no	UCEC=3; ACC=1; SKCM=1; READ=1; PAAD=1; OV=1; CESC=1; KIRC=1; STAD=1; COAD=1; LUSC=1; LGG=1; LUAD=1	8	8	3	NA	NA	NA	NA	NA	NA	NA	NA	NA
NA	GPNMB	15	15	0	no	LUAD=4; STAD=2; HNSC=2; ACC=1; ESCA=1; OV=1; KIRP=1; KIRC=1; LUSC=1; BRCA=1	2	14	5	NA	NA	NA	NA	NA	NA	NA	NA	NA
NA	TMEM147	15	15	0	no	UCEC=5; STAD=2; LUSC=2; LUAD=2; ACC=1; BLCA=1; COAD=1; HNSC=1	9	6	2	NA	NA	NA	NA	NA	NA	NA	NA	NA
NA	LIPE-AS1	15	15	0	no	STAD=4; UCEC=3; HNSC=2; LUAD=2; ACC=1; SKCM=1; CESC=1; PRAD=1	1	4	15	NA	NA	NA	NA	NA	NA	NA	NA	NA
NA	AC092143.3,TCF25	15	15	0	no,no	UCEC=4; CESC=2; STAD=2; LUAD=2; ESCA=1; PAAD=1; BLCA=1; COAD=1; LUSC=1	5	15	1	NA	NA	NA	NA	NA	NA	NA	NA	NA
NA	RPS24	15	15	0	no	UCEC=7; STAD=2; COAD=2; SKCM=1; ESCA=1; LUAD=1; BRCA=1	3	16	2	NA	NA	NA	NA	NA	NA	NA	NA	NA
NA	GSTP1	15	15	0	no	CESC=2; BLCA=2; HNSC=2; LUAD=2; SKCM=1; TGCT=1; ESCA=1; PAAD=1; COAD=1; UCEC=1; BRCA=1	3	13	7	NA	NA	NA	NA	NA	NA	NA	NA	NA
NA	OAS2	15	15	0	no	BLCA=3; CESC=2; STAD=2; LUAD=2; BRCA=2; SKCM=1; OV=1; LUSC=1; HNSC=1	1	11	6	NA	NA	NA	NA	NA	NA	NA	NA	NA
NA	SNX1	15	15	0	no	STAD=5; READ=2; COAD=2; SKCM=1; GBM=1; LIHC=1; BLCA=1; LUSC=1; BRCA=1	5	11	2	NA	NA	NA	NA	NA	NA	NA	NA	NA
NA	COMMD4	15	15	0	no	UCEC=5; SKCM=2; CESC=2; READ=1; PAAD=1; BLCA=1; COAD=1; LUSC=1; LUAD=1	5	7	8	NA	NA	NA	NA	NA	NA	NA	NA	NA
NA	NPEPPS	15	15	0	no	SKCM=2; READ=2; BLCA=2; ESCA=1; KIRP=1; CESC=1; KIRC=1; LUSC=1; HNSC=1; LGG=1; UCEC=1; BRCA=1	7	6	6	NA	NA	NA	NA	NA	NA	NA	NA	NA
NA	CEACAM1	15	15	0	no	STAD=5; LUAD=4; SKCM=1; OV=1; CESC=1; LIHC=1; BLCA=1; BRCA=1	4	7	11	NA	NA	NA	NA	NA	NA	NA	NA	NA
NA	GSTM2,GSTM4	15	15	0	no,no	LUSC=4; SKCM=2; COAD=2; BRCA=2; SARC=1; LIHC=1; STAD=1; BLCA=1; UCEC=1	11	8	3	NA	NA	NA	NA	NA	NA	NA	NA	NA
NA	HAX1	15	15	0	no	UCEC=5; BRCA=2; SKCM=1; ESCA=1; KIRP=1; LIHC=1; STAD=1; BLCA=1; COAD=1; LGG=1	4	7	6	NA	NA	NA	NA	NA	NA	NA	NA	NA
NA	AKR1A1	15	15	0	no	UCEC=3; CESC=2; STAD=2; SKCM=1; THYM=1; BLCA=1; COAD=1; PRAD=1; LUSC=1; LGG=1; LUAD=1	11	6	5	NA	NA	NA	NA	NA	NA	NA	NA	NA
NA	ABHD12	15	15	0	no	STAD=4; UCEC=3; LUSC=2; HNSC=2; SKCM=1; CESC=1; BLCA=1; BRCA=1	5	8	3	NA	NA	NA	NA	NA	NA	NA	NA	NA
NA	AP000311.1,ATP5PO	15	15	0	no,no	STAD=3; CESC=2; BLCA=2; SKCM=1; TGCT=1; SARC=1; OV=1; KIRC=1; LUSC=1; UCEC=1; BRCA=1	8	7	4	NA	NA	NA	NA	NA	NA	NA	NA	NA
NA	LARS	15	15	0	no	COAD=3; BRCA=3; STAD=2; SKCM=1; READ=1; CESC=1; BLCA=1; LUSC=1; LUAD=1; UCEC=1	8	1	11	NA	NA	NA	NA	NA	NA	NA	NA	NA
NA	PSMB9	15	15	0	no	COAD=3; READ=2; OV=2; HNSC=2; SKCM=1; ESCA=1; STAD=1; BLCA=1; LUSC=1; UCEC=1	4	7	8	NA	NA	NA	NA	NA	NA	NA	NA	NA
NA	RPL10A	15	15	0	no	STAD=3; LUSC=3; BLCA=2; SKCM=1; SARC=1; KIRC=1; COAD=1; PRAD=1; HNSC=1; UCEC=1	1	11	3	NA	NA	NA	NA	NA	NA	NA	NA	NA
NA	YIPF3	15	15	0	no	SKCM=2; LUSC=2; LUAD=2; UCEC=2; ESCA=1; SARC=1; KIRP=1; LIHC=1; BLCA=1; THCA=1; HNSC=1	8	9	3	NA	NA	NA	NA	NA	NA	NA	NA	NA
NA	GET4,SUN1	15	15	0	no,no	LUSC=5; STAD=2; COAD=2; SKCM=1; GBM=1; KIRC=1; BLCA=1; HNSC=1; UCEC=1	6	3	12	NA	NA	NA	NA	NA	NA	NA	NA	NA
NA	RAB11FIP1	15	15	0	no	STAD=5; LUSC=3; SKCM=1; READ=1; PAAD=1; COAD=1; LUAD=1; UCEC=1; BRCA=1	8	11	3	NA	NA	NA	NA	NA	NA	NA	NA	NA
NA	ARHGAP4,NAA10	15	15	0	no,no	UCEC=9; STAD=2; SKCM=1; GBM=1; HNSC=1; LUAD=1	6	7	7	NA	NA	NA	NA	NA	NA	NA	NA	NA
NA	SERPING1	15	15	0	no	READ=2; OV=2; STAD=2; BLCA=2; LUAD=2; UCEC=2; SKCM=1; LIHC=1; HNSC=1	8	7	1	NA	NA	NA	NA	NA	NA	NA	NA	NA
NA	PIH1D1	15	15	0	no	UCEC=4; STAD=2; LGG=2; SKCM=1; CESC=1; LIHC=1; BLCA=1; PRAD=1; LUAD=1; BRCA=1	10	2	5	NA	NA	NA	NA	NA	NA	NA	NA	NA
NA	COPA	15	15	0	no	LUSC=3; SKCM=2; LUAD=2; ESCA=1; PAAD=1; KIRC=1; STAD=1; BLCA=1; HNSC=1; UCEC=1; BRCA=1	8	4	4	NA	NA	NA	NA	NA	NA	NA	NA	NA
NA	HNRNPC	15	15	0	no	UCEC=6; COAD=2; LUSC=2; OV=1; CESC=1; KIRC=1; PRAD=1; LUAD=1	3	10	4	NA	NA	NA	NA	NA	NA	NA	NA	NA
NA	EIF3B	15	15	0	no	ESCA=3; COAD=3; GBM=2; UCEC=2; SKCM=1; BLCA=1; LUSC=1; HNSC=1; LUAD=1	6	8	7	NA	NA	NA	NA	NA	NA	NA	NA	NA
NA	CLU	15	15	0	no	UCEC=5; LIHC=2; STAD=2; SKCM=1; OV=1; CESC=1; LGG=1; LUAD=1; BRCA=1	5	12	6	NA	NA	NA	NA	NA	NA	NA	NA	NA
NA	DGKZ	15	15	0	no	STAD=4; COAD=3; BLCA=2; UCEC=2; GBM=1; ESCA=1; LUSC=1; LUAD=1	8	7	1	NA	NA	NA	NA	NA	NA	NA	NA	NA
NA	CAPN1	15	15	0	no	BLCA=3; UCEC=3; STAD=2; COAD=2; GBM=1; PAAD=1; CESC=1; HNSC=1; LGG=1	3	9	6	NA	NA	NA	NA	NA	NA	NA	NA	NA
NA	TPD52L2	15	15	0	no	LUSC=3; LUAD=2; BRCA=2; GBM=1; ESCA=1; SARC=1; OV=1; KIRP=1; CESC=1; STAD=1; BLCA=1	2	10	11	NA	NA	NA	NA	NA	NA	NA	NA	NA
NA	RNF145	15	15	0	no	UCEC=4; STAD=2; HNSC=2; BRCA=2; GBM=1; ESCA=1; CESC=1; LUSC=1; LGG=1	8	6	3	NA	NA	NA	NA	NA	NA	NA	NA	NA
NA	HNRNPK	15	15	0	no	UCEC=3; STAD=2; HNSC=2; GBM=1; READ=1; ESCA=1; PAAD=1; OV=1; KIRP=1; LUSC=1; BRCA=1	8	9	1	NA	NA	NA	NA	NA	NA	NA	NA	NA
NA	TRPC4AP	15	15	0	no	BLCA=3; UCEC=3; STAD=2; LUSC=2; GBM=1; CESC=1; HNSC=1; LUAD=1; BRCA=1	3	4	8	NA	NA	NA	NA	NA	NA	NA	NA	NA
NA	STIP1	15	15	0	no	OV=3; STAD=2; LUAD=2; READ=1; PAAD=1; CESC=1; BLCA=1; COAD=1; LUSC=1; LGG=1; UCEC=1	14	7	2	NA	NA	NA	NA	NA	NA	NA	NA	NA
NA	GRSF1	15	15	0	no	LUAD=5; COAD=2; HNSC=2; READ=1; SARC=1; LIHC=1; STAD=1; LUSC=1; BRCA=1	2	12	8	NA	NA	NA	NA	NA	NA	NA	NA	NA
NA	RASA1	15	15	0	no	STAD=5; READ=2; ESCA=2; COAD=2; OV=1; HNSC=1; UCEC=1; BRCA=1	7	10	2	NA	NA	NA	NA	NA	NA	NA	NA	NA
NA	PLPP2	15	15	0	no	UCEC=5; BRCA=3; STAD=2; READ=1; LIHC=1; COAD=1; LUSC=1; LUAD=1	3	6	7	NA	NA	NA	NA	NA	NA	NA	NA	NA
NA	DTX2	15	15	0	no	LUAD=5; STAD=3; COAD=2; READ=1; ESCA=1; PAAD=1; BLCA=1; UCEC=1	6	6	8	NA	NA	NA	NA	NA	NA	NA	NA	NA
NA	ARAP1,STARD10	15	15	0	no,no	COAD=4; STAD=3; LIHC=2; BRCA=2; ESCA=1; CESC=1; HNSC=1; LUAD=1	5	12	13	NA	NA	NA	NA	NA	NA	NA	NA	NA
NA	KRT5,KRT6A	15	15	0	no,no	HNSC=5; LUSC=3; ESCA=2; CESC=2; UCEC=2; STAD=1	5	0	10	NA	NA	NA	NA	NA	NA	NA	NA	NA
NA	NDE1	15	15	0	no	STAD=6; ESCA=2; COAD=2; LUSC=2; CESC=1; BLCA=1; BRCA=1	9	6	6	NA	NA	NA	NA	NA	NA	NA	NA	NA
NA	THAP4	15	15	0	no	UCEC=6; ESCA=2; BLCA=2; COAD=2; STAD=1; HNSC=1; LUAD=1	6	2	8	NA	NA	NA	NA	NA	NA	NA	NA	NA
NA	RBMX	15	15	0	no	UCEC=6; STAD=2; ESCA=1; CESC=1; COAD=1; THCA=1; LUSC=1; HNSC=1; LGG=1	4	12	2	NA	NA	NA	NA	NA	NA	NA	NA	NA
NA	RPGR	15	15	0	no	STAD=6; COAD=2; LUAD=2; ESCA=1; OV=1; BLCA=1; LUSC=1; BRCA=1	5	7	7	NA	NA	NA	NA	NA	NA	NA	NA	NA
NA	ANAPC5	15	15	0	no	LUSC=3; LGG=2; UCEC=2; PAAD=1; SARC=1; CESC=1; STAD=1; BLCA=1; COAD=1; LUAD=1; BRCA=1	10	6	2	NA	NA	NA	NA	NA	NA	NA	NA	NA
NA	EPS8L3	15	15	0	no	COAD=7; STAD=5; PAAD=1; CESC=1; BLCA=1	10	11	2	NA	NA	NA	NA	NA	NA	NA	NA	NA
NA	CTSA	15	15	0	no	STAD=4; UCEC=3; LUSC=2; LUAD=2; PCPG=1; OV=1; LIHC=1; BLCA=1	5	12	4	NA	NA	NA	NA	NA	NA	NA	NA	NA
NA	TRAPPC6A	15	15	0	no	LUAD=4; STAD=2; BLCA=2; COAD=2; SARC=1; KIRP=1; CESC=1; LIHC=1; LUSC=1	3	11	6	NA	NA	NA	NA	NA	NA	NA	NA	NA
NA	NBPF26	15	15	0	no	LUSC=3; KIRP=2; STAD=2; PRAD=2; LUAD=2; OV=1; BLCA=1; HNSC=1; UCEC=1	12	13	2	NA	NA	NA	NA	NA	NA	NA	NA	NA
NA	GLMP	15	15	0	no	STAD=5; LUAD=4; UCEC=2; KIRP=1; CESC=1; BLCA=1; COAD=1	4	12	1	NA	NA	NA	NA	NA	NA	NA	NA	NA
NA	EHBP1L1	15	15	0	no	CESC=3; STAD=3; BLCA=3; LUSC=2; HNSC=2; LIHC=1; UCEC=1	5	2	12	NA	NA	NA	NA	NA	NA	NA	NA	NA
NA	AC245033.1,AC245033.4,RPS17	15	15	0	no,no,no	UCEC=4; COAD=3; STAD=2; LUSC=2; BRCA=2; BLCA=1; HNSC=1	3	9	11	NA	NA	NA	NA	NA	NA	NA	NA	NA
NFE2L2	AC019080.1,NFE2L2	15	15	0	no,yes	LUSC=8; BLCA=4; HNSC=2; ESCA=1	10	7	1	NSCLC, HNSCC			E	Dom	oncogene, TSG	Mis
TCF12	TCF12	15	15	0	yes	ESCA=3; STAD=3; COAD=3; LGG=2; READ=1; KIRC=1; LUSC=1; BRCA=1	5	13	23	extraskeletal myxoid chondrosarcoma			M	Dom	fusion	T	NR4A3
ARID1B	ARID1B	15	14	1	yes	STAD=4; LUAD=3; ESCA=2; BRCA=2; SCLC=1; CESC=1; BLCA=1; LGG=1	9	8	2	breast, hepatocellular carcinoma, clear cell ovarian carcinoma			E	Rec	TSG	Mis, F, N, O
NA	SCNN1A	15	14	1	no	UCEC=4; KIRC=2; LUAD=2; SCLC=1; CHOL=1; OV=1; STAD=1; BLCA=1; LUSC=1; HNSC=1	7	11	5	NA	NA	NA	NA	NA	NA	NA	NA	NA
NA	UBA2	15	14	1	no	STAD=4; LUSC=3; LUAD=2; SCLC=1; SKCM=1; CESC=1; BLCA=1; COAD=1; UCEC=1	11	6	0	NA	NA	NA	NA	NA	NA	NA	NA	NA
NA	NASP	15	14	1	no	UCEC=3; STAD=2; BLCA=2; COAD=2; SCLC=1; CESC=1; LIHC=1; LUSC=1; HNSC=1; LUAD=1	11	0	8	NA	NA	NA	NA	NA	NA	NA	NA	NA
NA	RTN4	15	14	1	no	COAD=3; BLCA=2; LUSC=2; SCLC=1; ESCA=1; KIRC=1; LIHC=1; STAD=1; LUAD=1; UCEC=1; BRCA=1	7	4	9	NA	NA	NA	NA	NA	NA	NA	NA	NA
NA	MAT2A	15	14	1	no	BLCA=3; UCEC=3; SCLC=1; SKCM=1; ESCA=1; KIRP=1; CESC=1; KIRC=1; STAD=1; HNSC=1; BRCA=1	3	9	9	NA	NA	NA	NA	NA	NA	NA	NA	NA
NA	TUBB	15	14	1	no	UCEC=5; OV=2; STAD=2; BRCA=2; SCLC=1; CESC=1; BLCA=1; COAD=1	4	12	3	NA	NA	NA	NA	NA	NA	NA	NA	NA
NA	SCRIB	15	14	1	no	STAD=5; BLCA=4; SCLC=1; READ=1; ESCA=1; PAAD=1; COAD=1; LUSC=1	4	11	4	NA	NA	NA	NA	NA	NA	NA	NA	NA
NA	RB1CC1	15	14	1	no	LUSC=4; STAD=2; COAD=2; LUAD=2; SCLC=1; READ=1; ESCA=1; CESC=1; BRCA=1	2	15	6	NA	NA	NA	NA	NA	NA	NA	NA	NA
NA	MORC4	15	14	1	no	STAD=4; LUAD=3; COAD=2; LUSC=2; SCLC=1; READ=1; TGCT=1; BRCA=1	7	9	2	NA	NA	NA	NA	NA	NA	NA	NA	NA
NA	TUBA1C	15	14	1	no	UCEC=5; CESC=2; LUSC=2; OSCC=1; ESCA=1; OV=1; BLCA=1; HNSC=1; BRCA=1	4	4	12	NA	NA	NA	NA	NA	NA	NA	NA	NA
NA	IGHG4	15	14	1	no	BRCA=3; STAD=2; BLCA=2; OSCC=1; DLBC=1; READ=1; ESCA=1; OV=1; LUSC=1; HNSC=1; UCEC=1	10	8	3	NA	NA	NA	NA	NA	NA	NA	NA	NA
NA	TPM1	15	14	1	no	UCEC=3; BLCA=2; OSCC=1; SKCM=1; TGCT=1; SARC=1; KIRC=1; LIHC=1; COAD=1; LUSC=1; LUAD=1; BRCA=1	6	7	6	NA	NA	NA	NA	NA	NA	NA	NA	NA
NA	ZBTB7B	15	14	1	no	STAD=2; HNSC=2; LUAD=2; OSCC=1; UVM=1; SKCM=1; ESCA=1; CESC=1; KIRC=1; LIHC=1; COAD=1; UCEC=1	4	3	10	NA	NA	NA	NA	NA	NA	NA	NA	NA
NA	CEP250	15	14	1	no	UCEC=4; OV=2; STAD=2; LUAD=2; OSCC=1; KIRC=1; BLCA=1; HNSC=1; BRCA=1	7	10	1	NA	NA	NA	NA	NA	NA	NA	NA	NA
NA	PSMD1	15	14	1	no	STAD=3; BRCA=3; CESC=2; OSCC=1; GBM=1; ESCA=1; PAAD=1; LUSC=1; HNSC=1; UCEC=1	7	8	4	NA	NA	NA	NA	NA	NA	NA	NA	NA
NA	PDS5A	15	14	1	no	STAD=2; BRCA=2; OSCC=1; MESO=1; READ=1; PAAD=1; OV=1; KIRP=1; CESC=1; BLCA=1; COAD=1; LUSC=1; LGG=1	8	5	3	NA	NA	NA	NA	NA	NA	NA	NA	NA
PPP2R1A	PPP2R1A	15	14	1	yes	UCEC=6; COAD=2; SCLC=1; ESCA=1; CESC=1; STAD=1; PRAD=1; LUSC=1; BRCA=1	1	7	7	clear cell ovarian carcinoma			E	Dom	TSG	Mis
2022-09-09	2022-09-09	15	14	1	yes	STAD=3; UCEC=3; CESC=2; SCLC=1; READ=1; ESCA=1; PRAD=1; LUSC=1; HNSC=1; BRCA=1	5	3	11	AML*			L	Dom	fusion	T	KMT2A
TRIM27	TRIM27	15	14	1	yes	UCEC=3; STAD=2; HNSC=2; SCLC=1; ESCA=1; SARC=1; OV=1; BLCA=1; COAD=1; PRAD=1; LUSC=1	14	3	1	papillary thyroid			E	Dom	oncogene, fusion	T	RET
KMT2C	KMT2C	15	13	2	yes	BRCA=5; UCEC=4; STAD=2; SCLC=1; OSCC=1; ESCA=1; CESC=1	6	10	1	medulloblastoma			O	Rec	TSG	N
NA	ASH1L	15	13	2	no	STAD=3; BLCA=2; BRCA=2; SCLC=1; OSCC=1; GBM=1; READ=1; COAD=1; LUSC=1; LGG=1; LUAD=1	6	12	1	NA	NA	NA	NA	NA	NA	NA	NA	NA
BCR	BCR	14	14	0	yes	UCEC=4; ESCA=3; CESC=3; OV=1; STAD=1; LUSC=1; LGG=1	2	9	4	CML, ALL, AML			L	Dom	fusion	T	ABL1, FGFR1, JAK2
CUX1	CUX1	14	14	0	yes	STAD=3; GBM=2; ESCA=1; PAAD=1; SARC=1; OV=1; KIRC=1; COAD=1; LUSC=1; HNSC=1; UCEC=1	5	3	7	endometrial, melanoma, colorectal, AML, MDS, other tumour types			E,L,M,O	Dom	oncogene, TSG	N,F,S,Mis,O,T	CLDN7
HRAS	HRAS	14	14	0	yes	BLCA=4; THYM=3; HNSC=3; PCPG=2; BRCA=2	5	5	4	infrequent sarcomas, rare other tumour types	rhabdomyosarcoma, ganglioneuroblastoma, bladder	Costello syndrome	E, L, M	Dom	oncogene	Mis
LARP4B	LARP4B	14	14	0	yes	STAD=3; COAD=2; BRCA=2; ESCA=1; CESC=1; BLCA=1; THCA=1; LUSC=1; LUAD=1; UCEC=1	9	7	1	CRC, glioma			E, O		TSG	F, D
NA	AC074386.1,OR2A1-AS1	14	14	0	no,no	BLCA=3; BRCA=3; LIHC=2; SKCM=1; SARC=1; OV=1; LUSC=1; LUAD=1; UCEC=1	4	7	9	NA	NA	NA	NA	NA	NA	NA	NA	NA
NA	ACTA2	14	14	0	no	UCEC=4; COAD=2; GBM=1; PAAD=1; SARC=1; KIRC=1; STAD=1; BLCA=1; LUSC=1; LUAD=1	9	7	1	NA	NA	NA	NA	NA	NA	NA	NA	NA
NA	MARS	14	14	0	no	UCEC=4; STAD=2; COAD=2; LUSC=2; GBM=1; READ=1; CESC=1; BRCA=1	6	11	1	NA	NA	NA	NA	NA	NA	NA	NA	NA
NA	ACD	14	14	0	no	UCEC=3; BLCA=2; GBM=1; ESCA=1; PAAD=1; STAD=1; COAD=1; THCA=1; HNSC=1; LUAD=1; BRCA=1	13	2	2	NA	NA	NA	NA	NA	NA	NA	NA	NA
NA	LRP1	14	14	0	no	STAD=3; UCEC=3; BLCA=2; HCC=1; SKCM=1; ESCA=1; PAAD=1; COAD=1; LGG=1; BRCA=1	3	10	6	NA	NA	NA	NA	NA	NA	NA	NA	NA
NA	ENOSF1	14	14	0	no	UCEC=4; COAD=2; LUAD=2; HCC=1; CHOL=1; DLBC=1; READ=1; OV=1; BLCA=1; HNSC=1	12	2	12	NA	NA	NA	NA	NA	NA	NA	NA	NA
NA	AES	14	14	0	no	UCEC=5; BLCA=2; COAD=2; HNSC=2; HCC=1; SKCM=1; PAAD=1; LUAD=1	4	13	7	NA	NA	NA	NA	NA	NA	NA	NA	NA
NA	RPL32	14	14	0	no	UCEC=6; HCC=1; GBM=1; SARC=1; KIRC=1; STAD=1; BLCA=1; COAD=1; HNSC=1; LUAD=1	0	17	9	NA	NA	NA	NA	NA	NA	NA	NA	NA
NA	MED16	14	14	0	no	STAD=4; DLBC=1; SKCM=1; GBM=1; ESCA=1; CESC=1; LIHC=1; BLCA=1; COAD=1; HNSC=1; UCEC=1	2	12	12	NA	NA	NA	NA	NA	NA	NA	NA	NA
NA	C1orf43	14	14	0	no	UCEC=2; DLBC=1; GBM=1; SARC=1; CESC=1; STAD=1; BLCA=1; COAD=1; PRAD=1; LUSC=1; HNSC=1; LGG=1; BRCA=1	7	6	7	NA	NA	NA	NA	NA	NA	NA	NA	NA
NA	DCAF6	14	14	0	no	BRCA=3; STAD=2; BLCA=2; LUAD=2; DLBC=1; MESO=1; LIHC=1; COAD=1; UCEC=1	8	3	5	NA	NA	NA	NA	NA	NA	NA	NA	NA
NA	RBM39	14	14	0	no	UCEC=5; BRCA=3; BLCA=2; DLBC=1; TGCT=1; CESC=1; LUSC=1	3	7	6	NA	NA	NA	NA	NA	NA	NA	NA	NA
NA	OCIAD1	14	14	0	no	UCEC=3; STAD=2; COAD=2; LUSC=2; DLBC=1; PAAD=1; SARC=1; PRAD=1; LGG=1	9	4	4	NA	NA	NA	NA	NA	NA	NA	NA	NA
NA	GAS6	14	14	0	no	STAD=6; ESCA=2; SARC=1; CESC=1; KIRC=1; COAD=1; LUSC=1; UCEC=1	3	13	8	NA	NA	NA	NA	NA	NA	NA	NA	NA
NA	AL136419.1,DHRS4L2	14	14	0	no,no	UCEC=5; UCS=1; PAAD=1; OV=1; CESC=1; LIHC=1; STAD=1; BLCA=1; LUSC=1; BRCA=1	6	9	7	NA	NA	NA	NA	NA	NA	NA	NA	NA
NA	PI4KA	14	14	0	no	STAD=2; UCEC=2; UCS=1; READ=1; KIRP=1; CESC=1; KIRC=1; PRAD=1; LUSC=1; HNSC=1; LUAD=1; BRCA=1	5	3	7	NA	NA	NA	NA	NA	NA	NA	NA	NA
NA	BLOC1S5-TXNDC5,TXNDC5	14	14	0	no,no	UCEC=4; STAD=2; UCS=1; ACC=1; CESC=1; KIRC=1; BLCA=1; COAD=1; LUSC=1; LUAD=1	7	3	5	NA	NA	NA	NA	NA	NA	NA	NA	NA
NA	AC008764.1,CHERP	14	14	0	no,no	OV=3; COAD=3; KICH=1; ESCA=1; PAAD=1; SARC=1; CESC=1; LIHC=1; BLCA=1; LUAD=1	2	10	8	NA	NA	NA	NA	NA	NA	NA	NA	NA
NA	CUTA	14	14	0	no	UCEC=6; MESO=1; SKCM=1; PAAD=1; KIRC=1; LIHC=1; STAD=1; BLCA=1; BRCA=1	3	10	7	NA	NA	NA	NA	NA	NA	NA	NA	NA
NA	EIF5A	14	14	0	no	UCEC=4; STAD=3; BLCA=2; COAD=2; UVM=1; ESCA=1; LIHC=1	2	13	3	NA	NA	NA	NA	NA	NA	NA	NA	NA
NA	WDR59	14	14	0	no	UCEC=4; CESC=2; LUSC=2; LUAD=2; ACC=1; KIRP=1; COAD=1; BRCA=1	11	3	2	NA	NA	NA	NA	NA	NA	NA	NA	NA
NA	COX4I1	14	14	0	no	STAD=4; UCEC=4; COAD=3; ACC=1; READ=1; LUSC=1	3	7	5	NA	NA	NA	NA	NA	NA	NA	NA	NA
NA	AK2	14	14	0	no	BLCA=4; ACC=1; READ=1; SARC=1; CESC=1; KIRC=1; STAD=1; LUSC=1; LUAD=1; UCEC=1; BRCA=1	7	5	5	NA	NA	NA	NA	NA	NA	NA	NA	NA
NA	AFTPH	14	14	0	no	LUSC=4; STAD=3; CESC=2; ACC=1; LIHC=1; BLCA=1; LUAD=1; UCEC=1	9	2	7	NA	NA	NA	NA	NA	NA	NA	NA	NA
NA	LZTS2	14	14	0	no	STAD=4; OV=2; UCEC=2; SKCM=1; GBM=1; READ=1; KIRP=1; HNSC=1; BRCA=1	2	16	0	NA	NA	NA	NA	NA	NA	NA	NA	NA
NA	ZMIZ1	14	14	0	no	STAD=5; ESCA=2; OV=2; SKCM=1; PAAD=1; SARC=1; LUAD=1; BRCA=1	3	12	4	NA	NA	NA	NA	NA	NA	NA	NA	NA
NA	AC073610.2,AC073610.3,FKBP11	14	14	0	no,no,no	STAD=3; SKCM=2; UCEC=2; PAAD=1; BLCA=1; COAD=1; PRAD=1; HNSC=1; LUAD=1; BRCA=1	7	9	4	NA	NA	NA	NA	NA	NA	NA	NA	NA
NA	ADAM15	14	14	0	no	STAD=2; BLCA=2; LUAD=2; BRCA=2; SKCM=1; OV=1; CESC=1; COAD=1; LUSC=1; UCEC=1	6	10	1	NA	NA	NA	NA	NA	NA	NA	NA	NA
NA	SMG7	14	14	0	no	STAD=4; LUSC=2; HNSC=2; SKCM=1; PAAD=1; CESC=1; LIHC=1; UCEC=1; BRCA=1	6	9	0	NA	NA	NA	NA	NA	NA	NA	NA	NA
NA	PSMF1	14	14	0	no	SKCM=2; STAD=2; LUSC=2; HNSC=2; UCEC=2; SARC=1; OV=1; KIRP=1; LIHC=1	1	11	4	NA	NA	NA	NA	NA	NA	NA	NA	NA
NA	NPEPL1,STX16-NPEPL1	14	14	0	no,no	UCEC=4; SKCM=2; ESCA=2; CESC=2; READ=1; COAD=1; LUSC=1; BRCA=1	0	13	3	NA	NA	NA	NA	NA	NA	NA	NA	NA
NA	HSPA5	14	14	0	no	STAD=4; UCEC=4; OV=2; PAAD=1; BLCA=1; THCA=1; LUSC=1	1	8	9	NA	NA	NA	NA	NA	NA	NA	NA	NA
NA	DELE1	14	14	0	no	STAD=3; LUAD=3; SKCM=2; OV=2; READ=1; CESC=1; PRAD=1; UCEC=1	8	7	0	NA	NA	NA	NA	NA	NA	NA	NA	NA
NA	ZNHIT1	14	14	0	no	UCEC=3; COAD=2; LUSC=2; LUAD=2; SKCM=1; ESCA=1; PCPG=1; STAD=1; BLCA=1	5	13	4	NA	NA	NA	NA	NA	NA	NA	NA	NA
NA	CLSTN1	14	14	0	no	STAD=2; COAD=2; LUSC=2; SKCM=1; ESCA=1; OV=1; CESC=1; KIRC=1; PRAD=1; HNSC=1; LUAD=1	2	6	8	NA	NA	NA	NA	NA	NA	NA	NA	NA
NA	AAMP	14	14	0	no	UCEC=3; CESC=2; STAD=2; HNSC=2; SKCM=1; PAAD=1; OV=1; BLCA=1; LUAD=1	7	7	2	NA	NA	NA	NA	NA	NA	NA	NA	NA
NA	ITGB5	14	14	0	no	BRCA=4; SKCM=1; ESCA=1; PAAD=1; CESC=1; STAD=1; COAD=1; LUSC=1; HNSC=1; LUAD=1; UCEC=1	10	6	3	NA	NA	NA	NA	NA	NA	NA	NA	NA
NA	ABCE1	14	14	0	no	STAD=4; SKCM=1; READ=1; ESCA=1; OV=1; CESC=1; LIHC=1; BLCA=1; COAD=1; LUSC=1; BRCA=1	5	8	2	NA	NA	NA	NA	NA	NA	NA	NA	NA
NA	ABHD15-AS1,AC104564.3,TP53I13	14	14	0	no,no,no	STAD=4; LUSC=2; THYM=1; SARC=1; KIRP=1; KIRC=1; BLCA=1; HNSC=1; LUAD=1; UCEC=1	15	4	1	NA	NA	NA	NA	NA	NA	NA	NA	NA
NA	ARAP1	14	14	0	no	UCEC=4; STAD=2; GBM=1; ESCA=1; SARC=1; CESC=1; COAD=1; LUSC=1; HNSC=1; BRCA=1	8	6	6	NA	NA	NA	NA	NA	NA	NA	NA	NA
NA	ARMH4,PSMA3-AS1	14	14	0	no,no	ESCA=2; CESC=2; STAD=2; UCEC=2; GBM=1; READ=1; PAAD=1; KIRC=1; BLCA=1; LUSC=1	7	13	9	NA	NA	NA	NA	NA	NA	NA	NA	NA
NA	ZNF532	14	14	0	no	STAD=5; GBM=2; UCEC=2; COAD=1; PRAD=1; LUSC=1; LUAD=1; BRCA=1	5	5	8	NA	NA	NA	NA	NA	NA	NA	NA	NA
NA	GIPC1	14	14	0	no	UCEC=6; ESCA=3; STAD=2; COAD=2; GBM=1	8	12	3	NA	NA	NA	NA	NA	NA	NA	NA	NA
NA	NDUFA3	14	14	0	no	UCEC=8; GBM=1; STAD=1; COAD=1; LUSC=1; HNSC=1; LUAD=1	8	8	1	NA	NA	NA	NA	NA	NA	NA	NA	NA
NA	TNK2	14	14	0	no	STAD=2; BLCA=2; LUSC=2; BRCA=2; GBM=1; ESCA=1; OV=1; CESC=1; PRAD=1; LUAD=1	3	8	6	NA	NA	NA	NA	NA	NA	NA	NA	NA
NA	LAMB2	14	14	0	no	STAD=4; UCEC=3; GBM=1; PAAD=1; KIRP=1; CESC=1; LUSC=1; LUAD=1; BRCA=1	4	10	5	NA	NA	NA	NA	NA	NA	NA	NA	NA
NA	RPUSD3	14	14	0	no	STAD=4; BLCA=2; COAD=2; UCEC=2; GBM=1; PAAD=1; LUSC=1; LGG=1	2	13	4	NA	NA	NA	NA	NA	NA	NA	NA	NA
NA	AC010132.3,PSMA2	14	14	0	no,no	UCEC=3; COAD=2; HNSC=2; GBM=1; PAAD=1; KIRP=1; KIRC=1; LIHC=1; LUSC=1; LGG=1	11	11	1	NA	NA	NA	NA	NA	NA	NA	NA	NA
NA	IARS	14	14	0	no	STAD=3; BRCA=3; READ=2; LUSC=2; GBM=1; ESCA=1; CESC=1; COAD=1	5	7	4	NA	NA	NA	NA	NA	NA	NA	NA	NA
NA	RPL23A	14	14	0	no	UCEC=3; OV=2; LUSC=2; GBM=1; ESCA=1; KIRP=1; LIHC=1; STAD=1; BLCA=1; BRCA=1	1	9	7	NA	NA	NA	NA	NA	NA	NA	NA	NA
NA	ACAA1	14	14	0	no	UCEC=5; STAD=3; OV=2; KIRP=2; GBM=1; LUAD=1	5	4	5	NA	NA	NA	NA	NA	NA	NA	NA	NA
NA	NAMPT	14	14	0	no	COAD=3; LUSC=2; LUAD=2; GBM=1; READ=1; ESCA=1; CESC=1; STAD=1; LGG=1; BRCA=1	8	3	6	NA	NA	NA	NA	NA	NA	NA	NA	NA
NA	DNAJB6	14	14	0	no	STAD=2; BLCA=2; COAD=2; UCEC=2; GBM=1; READ=1; CESC=1; KIRC=1; HNSC=1; LUAD=1	9	12	0	NA	NA	NA	NA	NA	NA	NA	NA	NA
NA	TRAM1	14	14	0	no	UCEC=3; STAD=2; LUSC=2; GBM=1; ESCA=1; SARC=1; OV=1; HNSC=1; LUAD=1; BRCA=1	11	2	2	NA	NA	NA	NA	NA	NA	NA	NA	NA
NA	EIF3A	14	14	0	no	STAD=5; COAD=2; LUSC=2; LGG=2; READ=1; LIHC=1; HNSC=1	5	8	4	NA	NA	NA	NA	NA	NA	NA	NA	NA
NA	MARK3	14	14	0	no	LUSC=3; UCEC=3; READ=2; STAD=2; PAAD=1; BLCA=1; COAD=1; PRAD=1	13	5	7	NA	NA	NA	NA	NA	NA	NA	NA	NA
NA	SNW1	14	14	0	no	UCEC=4; CESC=2; LUSC=2; READ=1; KIRC=1; LIHC=1; STAD=1; PRAD=1; LUAD=1	7	12	5	NA	NA	NA	NA	NA	NA	NA	NA	NA
NA	IL32	14	14	0	no	STAD=4; LUSC=3; READ=1; OV=1; CESC=1; LIHC=1; COAD=1; LUAD=1; UCEC=1	5	13	11	NA	NA	NA	NA	NA	NA	NA	NA	NA
NA	DAP3	14	14	0	no	COAD=3; UCEC=3; BLCA=2; READ=1; OV=1; CESC=1; STAD=1; LUSC=1; BRCA=1	9	2	4	NA	NA	NA	NA	NA	NA	NA	NA	NA
NA	PDIA6	14	14	0	no	UCEC=4; STAD=3; READ=2; BLCA=2; KIRC=1; LGG=1; BRCA=1	5	7	5	NA	NA	NA	NA	NA	NA	NA	NA	NA
NA	IMPDH2	14	14	0	no	STAD=5; COAD=4; READ=1; CESC=1; THCA=1; HNSC=1; UCEC=1	4	4	7	NA	NA	NA	NA	NA	NA	NA	NA	NA
NA	PPA2	14	14	0	no	UCEC=6; READ=3; STAD=2; LUSC=2; KIRC=1	7	5	10	NA	NA	NA	NA	NA	NA	NA	NA	NA
NA	TAF6	14	14	0	no	UCEC=5; COAD=2; LUSC=2; HNSC=2; READ=1; OV=1; BLCA=1	8	7	3	NA	NA	NA	NA	NA	NA	NA	NA	NA
NA	AARS	14	14	0	no	UCEC=3; LUSC=2; LUAD=2; READ=1; PAAD=1; SARC=1; OV=1; STAD=1; PRAD=1; LGG=1	6	1	8	NA	NA	NA	NA	NA	NA	NA	NA	NA
NA	GPSM2	14	14	0	no	CESC=3; COAD=3; BRCA=2; READ=1; SARC=1; STAD=1; BLCA=1; LUSC=1; HNSC=1	5	24	2	NA	NA	NA	NA	NA	NA	NA	NA	NA
NA	PUM1	14	14	0	no	STAD=5; ESCA=2; LUSC=2; READ=1; PRAD=1; HNSC=1; LUAD=1; UCEC=1	4	6	5	NA	NA	NA	NA	NA	NA	NA	NA	NA
NA	SNU13	14	14	0	no	UCEC=4; COAD=2; BRCA=2; READ=1; OV=1; KIRP=1; CESC=1; PRAD=1; LGG=1	0	6	13	NA	NA	NA	NA	NA	NA	NA	NA	NA
NA	XRCC5	14	14	0	no	UCEC=3; STAD=2; LUSC=2; LGG=2; BRCA=2; READ=1; ESCA=1; CESC=1	6	2	7	NA	NA	NA	NA	NA	NA	NA	NA	NA
NA	TMEM132A	14	14	0	no	UCEC=3; STAD=2; BLCA=2; TGCT=1; SARC=1; CESC=1; LUSC=1; HNSC=1; LUAD=1; BRCA=1	1	16	2	NA	NA	NA	NA	NA	NA	NA	NA	NA
NA	MVP	14	14	0	no	STAD=3; LUSC=3; LUAD=3; BLCA=2; ESCA=1; KIRC=1; HNSC=1	9	4	6	NA	NA	NA	NA	NA	NA	NA	NA	NA
NA	TCF25	14	14	0	no	BLCA=4; UCEC=4; STAD=3; ESCA=2; OV=1	6	7	2	NA	NA	NA	NA	NA	NA	NA	NA	NA
NA	KRT15,KRT19	14	14	0	no,no	BLCA=4; LUSC=4; CESC=3; ESCA=1; COAD=1; LUAD=1	2	13	0	NA	NA	NA	NA	NA	NA	NA	NA	NA
NA	KIF1C	14	14	0	no	STAD=6; UCEC=3; HNSC=2; ESCA=1; COAD=1; BRCA=1	2	16	0	NA	NA	NA	NA	NA	NA	NA	NA	NA
NA	LAMC2	14	14	0	no	STAD=3; COAD=2; LUSC=2; HNSC=2; UCEC=2; ESCA=1; PAAD=1; LUAD=1	3	9	2	NA	NA	NA	NA	NA	NA	NA	NA	NA
NA	YBX1	14	14	0	no	UCEC=5; OV=2; COAD=2; ESCA=1; STAD=1; PRAD=1; LUSC=1; LUAD=1	3	15	5	NA	NA	NA	NA	NA	NA	NA	NA	NA
NA	AP1B1	14	14	0	no	STAD=4; ESCA=2; SARC=1; BLCA=1; COAD=1; LUSC=1; HNSC=1; LUAD=1; UCEC=1; BRCA=1	5	6	4	NA	NA	NA	NA	NA	NA	NA	NA	NA
NA	IGKV1-9	14	14	0	no	LUSC=8; LUAD=2; ESCA=1; OV=1; UCEC=1; BRCA=1	0	17	0	NA	NA	NA	NA	NA	NA	NA	NA	NA
NA	CP	14	14	0	no	UCEC=7; LUAD=2; ESCA=1; PAAD=1; STAD=1; BLCA=1; BRCA=1	11	7	4	NA	NA	NA	NA	NA	NA	NA	NA	NA
NA	DBN1	14	14	0	no	UCEC=7; LUSC=2; ESCA=1; SARC=1; OV=1; CESC=1; COAD=1	3	10	3	NA	NA	NA	NA	NA	NA	NA	NA	NA
NA	DTX2P1,DTX2P1-UPK3BP1-PMS2P11	14	14	0	no,no	STAD=3; HNSC=3; CESC=2; LUSC=2; UCEC=2; ESCA=1; BLCA=1	3	6	8	NA	NA	NA	NA	NA	NA	NA	NA	NA
NA	SULF1	14	14	0	no	ESCA=3; STAD=3; COAD=2; SARC=1; OV=1; CESC=1; LUSC=1; UCEC=1; BRCA=1	3	7	6	NA	NA	NA	NA	NA	NA	NA	NA	NA
NA	DECR1	14	14	0	no	UCEC=5; STAD=3; ESCA=2; KIRC=1; BLCA=1; COAD=1; LUAD=1	5	8	2	NA	NA	NA	NA	NA	NA	NA	NA	NA
NA	COL5A1	14	14	0	no	STAD=9; ESCA=2; PAAD=1; COAD=1; HNSC=1	11	11	0	NA	NA	NA	NA	NA	NA	NA	NA	NA
NA	KRT15	14	14	0	no	LUSC=7; CESC=4; ESCA=1; COAD=1; HNSC=1	2	6	12	NA	NA	NA	NA	NA	NA	NA	NA	NA
NA	COL7A1	14	14	0	no	HNSC=4; CESC=2; BLCA=2; LUSC=2; LUAD=2; ESCA=1; SARC=1	9	3	5	NA	NA	NA	NA	NA	NA	NA	NA	NA
NA	NDUFB9	14	14	0	no	STAD=3; LUSC=3; PAAD=1; SARC=1; OV=1; KIRP=1; KIRC=1; LIHC=1; BLCA=1; COAD=1	7	8	3	NA	NA	NA	NA	NA	NA	NA	NA	NA
NA	CCDC14	14	14	0	no	BRCA=3; CESC=2; COAD=2; HNSC=2; UCEC=2; SARC=1; LUSC=1; LUAD=1	5	6	3	NA	NA	NA	NA	NA	NA	NA	NA	NA
NA	DIAPH1	14	14	0	no	STAD=3; COAD=3; CESC=2; UCEC=2; OV=1; HNSC=1; LUAD=1; BRCA=1	1	23	1	NA	NA	NA	NA	NA	NA	NA	NA	NA
NA	AC099811.2,RAB5C	14	14	0	no,no	UCEC=3; BLCA=2; HNSC=2; OV=1; STAD=1; COAD=1; PRAD=1; LGG=1; LUAD=1; BRCA=1	4	4	12	NA	NA	NA	NA	NA	NA	NA	NA	NA
NA	NBPF12	14	14	0	no	LUSC=5; STAD=2; COAD=2; BRCA=2; HNSC=1; LUAD=1; UCEC=1	14	2	3	NA	NA	NA	NA	NA	NA	NA	NA	NA
NA	ZNF428	14	14	0	no	UCEC=9; COAD=2; STAD=1; BLCA=1; BRCA=1	0	9	13	NA	NA	NA	NA	NA	NA	NA	NA	NA
SPEN	SPEN	14	14	0	yes	STAD=4; OV=3; UCEC=3; READ=1; LUSC=1; HNSC=1; BRCA=1	2	8	6	SMZL, adenoid cystic carcinoma, DLBCL			L	Rec	TSG	F, Mis, N
NA	ADPGK	14	13	1	no	ESCA=2; BRCA=2; SCLC=1; TGCT=1; PAAD=1; SARC=1; STAD=1; COAD=1; PRAD=1; HNSC=1; LGG=1; UCEC=1	5	6	7	NA	NA	NA	NA	NA	NA	NA	NA	NA
NA	PNKP	14	13	1	no	LIHC=2; STAD=2; COAD=2; UCEC=2; SCLC=1; DLBC=1; ESCA=1; CESC=1; BLCA=1; HNSC=1	7	8	0	NA	NA	NA	NA	NA	NA	NA	NA	NA
NA	DHCR24	14	13	1	no	UCEC=3; BRCA=2; SCLC=1; ESCA=1; OV=1; KIRP=1; STAD=1; PRAD=1; LUSC=1; LGG=1; LUAD=1	3	9	7	NA	NA	NA	NA	NA	NA	NA	NA	NA
NA	CCNI	14	13	1	no	UCEC=5; SCLC=1; UCS=1; SKCM=1; GBM=1; ESCA=1; KIRP=1; STAD=1; BLCA=1; LUAD=1	8	6	1	NA	NA	NA	NA	NA	NA	NA	NA	NA
NA	YWHAZ	14	13	1	no	BLCA=3; COAD=2; HNSC=2; BRCA=2; SCLC=1; SKCM=1; CESC=1; STAD=1; UCEC=1	7	8	5	NA	NA	NA	NA	NA	NA	NA	NA	NA
NA	RABL6	14	13	1	no	UCEC=3; STAD=2; LGG=2; SCLC=1; UVM=1; READ=1; ESCA=1; SARC=1; CESC=1; BRCA=1	1	10	4	NA	NA	NA	NA	NA	NA	NA	NA	NA
NA	NBPF14	14	13	1	no	STAD=3; BLCA=2; LUSC=2; UCEC=2; BRCA=2; OSCC=1; ESCA=1; LUAD=1	33	7	3	NA	NA	NA	NA	NA	NA	NA	NA	NA
NA	FCGR3A	14	13	1	no	STAD=3; LUAD=2; BRCA=2; OSCC=1; SKCM=1; PAAD=1; SARC=1; KIRP=1; HNSC=1; UCEC=1	4	3	13	NA	NA	NA	NA	NA	NA	NA	NA	NA
NA	UCK2	14	13	1	no	UCEC=4; HNSC=2; OSCC=1; UCS=1; SKCM=1; KIRC=1; BLCA=1; COAD=1; LUAD=1; BRCA=1	9	7	1	NA	NA	NA	NA	NA	NA	NA	NA	NA
NA	ICE1	14	13	1	no	UCEC=4; STAD=2; LUSC=2; OSCC=1; GBM=1; READ=1; ESCA=1; LUAD=1; BRCA=1	2	11	3	NA	NA	NA	NA	NA	NA	NA	NA	NA
NA	ABHD11	14	13	1	no	UCEC=4; BLCA=2; PRAD=2; OSCC=1; SKCM=1; OV=1; CESC=1; STAD=1; COAD=1	4	3	11	NA	NA	NA	NA	NA	NA	NA	NA	NA
NA	SLC44A1	14	13	1	no	OSCC=1; STAD=2; COAD=2; LUAD=2; UCEC=2; SKCM=1; ESCA=1; PAAD=1; LUSC=1; HNSC=1	8	3	4	NA	NA	NA	NA	NA	NA	NA	NA	NA
NA	RNF220	14	12	2	no	CESC=2; COAD=2; UCEC=2; SCLC=1; OSCC=1; ESCA=1; LIHC=1; STAD=1; BLCA=1; LUSC=1; BRCA=1	3	6	9	NA	NA	NA	NA	NA	NA	NA	NA	NA
NA	KRT14	14	12	2	no	ESCA=6; HNSC=4; OSCC=2; OV=1; STAD=1	4	15	10	NA	NA	NA	NA	NA	NA	NA	NA	NA
ARHGAP5	ARHGAP5	13	13	0	yes	STAD=4; KIRC=2; HNSC=2; SKCM=1; READ=1; COAD=1; LUSC=1; UCEC=1	7	2	10	colon cancer, glioma			E, O		oncogene	Mis
CTCF	CTCF	13	13	0	yes	STAD=7; UCEC=3; BRCA=2; COAD=1	10	2	3	endometrial, breast, head and neck cancer			E	Dom	TSG	Mis, N		Mental retardation, autosomal dominant 21
KDM5C	KDM5C	13	13	0	yes	OV=3; COAD=2; HCC=1; PAAD=1; SARC=1; CESC=1; KIRC=1; STAD=1; HNSC=1; LUAD=1; UCEC=1	0	14	2	clear cell renal carcinoma			E	Rec	TSG	N, F, S, Mis		X-linked mental retardation syndromic Claes-Jensen-type.
MUC1	MUC1	13	13	0	yes	STAD=2; LUAD=2; BRCA=2; MESO=1; READ=1; PAAD=1; CESC=1; BLCA=1; LUSC=1; UCEC=1	6	7	8	B-NHL			L	Dom	fusion	T	IGH
NA	PIN4	13	13	0	no	CESC=2; UCEC=2; BRCA=2; SKCM=1; SARC=1; OV=1; KIRC=1; STAD=1; HNSC=1; LUAD=1	0	23	1	NA	NA	NA	NA	NA	NA	NA	NA	NA
NA	CANX	13	13	0	no	STAD=2; BLCA=2; LUSC=2; UCEC=2; BRCA=2; GBM=1; SARC=1; KIRC=1	7	7	1	NA	NA	NA	NA	NA	NA	NA	NA	NA
NA	AKR1C2	13	13	0	no	HCC=2; STAD=2; LUSC=2; LUAD=2; UCEC=2; BRCA=2; LIHC=1; BLCA=1; HNSC=1	10	9	6	NA	NA	NA	NA	NA	NA	NA	NA	NA
NA	CFH	13	13	0	no	LUAD=3; BLCA=2; UCEC=2; HCC=1; SKCM=1; ESCA=1; OV=1; LIHC=1; COAD=1; LGG=1	1	12	5	NA	NA	NA	NA	NA	NA	NA	NA	NA
NA	PCCB	13	13	0	no	UCEC=6; STAD=3; HCC=1; GBM=1; KIRC=1; BLCA=1; LUSC=1	13	2	0	NA	NA	NA	NA	NA	NA	NA	NA	NA
NA	HNRNPDL	13	13	0	no	UCEC=7; COAD=3; HCC=1; ACC=1; ESCA=1; STAD=1	9	4	8	NA	NA	NA	NA	NA	NA	NA	NA	NA
NA	SOD2	13	13	0	no	COAD=3; STAD=2; UCEC=2; BRCA=2; HCC=1; CHOL=1; KIRC=1; BLCA=1; LUSC=1	4	5	8	NA	NA	NA	NA	NA	NA	NA	NA	NA
NA	WDR34	13	13	0	no	COAD=3; UCEC=3; BLCA=2; HCC=1; ESCA=1; OV=1; STAD=1; HNSC=1; BRCA=1	4	11	4	NA	NA	NA	NA	NA	NA	NA	NA	NA
NA	PSMC6	13	13	0	no	UCEC=3; READ=1; PAAD=1; SARC=1; LIHC=1; STAD=1; BLCA=1; COAD=1; LUSC=1; HNSC=1; LUAD=1	10	2	2	NA	NA	NA	NA	NA	NA	NA	NA	NA
NA	UPF1	13	13	0	no	UCEC=3; OV=2; CESC=2; STAD=2; READ=1; ESCA=1; BLCA=1; LUSC=1	6	8	1	NA	NA	NA	NA	NA	NA	NA	NA	NA
NA	GEMIN7,MARK4	13	13	0	no,no	ESCA=2; CESC=2; COAD=2; LUAD=2; BRCA=2; CHOL=1; UCS=1; GBM=1	0	0	17	NA	NA	NA	NA	NA	NA	NA	NA	NA
NA	SCP2	13	13	0	no	SARC=2; LIHC=2; STAD=2; BLCA=2; CHOL=1; CESC=1; COAD=1; LUSC=1; LUAD=1	2	10	5	NA	NA	NA	NA	NA	NA	NA	NA	NA
NA	AC093668.1,AC105052.1,AC105052.4,RASA4	13	13	0	no,no,no,no	STAD=2; UCEC=2; CHOL=1; GBM=1; SARC=1; OV=1; CESC=1; COAD=1; LUSC=1; HNSC=1; LUAD=1	4	9	4	NA	NA	NA	NA	NA	NA	NA	NA	NA
NA	ZBTB8OS	13	13	0	no	UCEC=4; STAD=3; BRCA=2; DLBC=1; MESO=1; GBM=1; LUAD=1	12	1	6	NA	NA	NA	NA	NA	NA	NA	NA	NA
NA	CUL7	13	13	0	no	STAD=5; BRCA=2; DLBC=1; PAAD=1; SARC=1; BLCA=1; LUSC=1; UCEC=1	2	15	3	NA	NA	NA	NA	NA	NA	NA	NA	NA
NA	EHMT1	13	13	0	no	UCEC=5; STAD=2; LUSC=2; DLBC=1; READ=1; PAAD=1; BRCA=1	8	5	2	NA	NA	NA	NA	NA	NA	NA	NA	NA
NA	CASP4	13	13	0	no	READ=2; CESC=2; STAD=2; LUAD=2; UCS=1; SKCM=1; SARC=1; BLCA=1; LUSC=1	6	3	7	NA	NA	NA	NA	NA	NA	NA	NA	NA
NA	SELENBP1	13	13	0	no	UCEC=3; LIHC=2; LUAD=2; UCS=1; READ=1; CESC=1; STAD=1; BLCA=1; BRCA=1	5	6	6	NA	NA	NA	NA	NA	NA	NA	NA	NA
NA	AL358472.6,RAB13	13	13	0	no,no	BRCA=4; SKCM=2; UCS=1; READ=1; OV=1; STAD=1; PRAD=1; HNSC=1; UCEC=1	8	5	2	NA	NA	NA	NA	NA	NA	NA	NA	NA
NA	TTC3	13	13	0	no	UCEC=5; STAD=3; COAD=2; UCS=1; LIHC=1; BRCA=1	4	10	2	NA	NA	NA	NA	NA	NA	NA	NA	NA
NA	ATG5	13	13	0	no	CESC=2; COAD=2; UCEC=2; UCS=1; GBM=1; ESCA=1; STAD=1; LUSC=1; LUAD=1; BRCA=1	1	8	6	NA	NA	NA	NA	NA	NA	NA	NA	NA
NA	PRRC2C	13	13	0	no	STAD=4; LUAD=3; ESCA=2; UCEC=2; BRCA=2	5	9	1	NA	NA	NA	NA	NA	NA	NA	NA	NA
NA	GPAT4	13	13	0	no	UCS=2; BRCA=2; SKCM=1; GBM=1; PAAD=1; OV=1; CESC=1; BLCA=1; COAD=1; LUAD=1; UCEC=1	9	3	3	NA	NA	NA	NA	NA	NA	NA	NA	NA
NA	ADGRG1	13	13	0	no	LUAD=3; STAD=2; KICH=1; GBM=1; ESCA=1; SARC=1; CESC=1; BLCA=1; HNSC=1; UCEC=1	4	10	6	NA	NA	NA	NA	NA	NA	NA	NA	NA
NA	LONP1	13	13	0	no	COAD=3; STAD=2; KICH=1; GBM=1; TGCT=1; ESCA=1; SARC=1; OV=1; BLCA=1; UCEC=1	6	3	5	NA	NA	NA	NA	NA	NA	NA	NA	NA
NA	ANKHD1,ANKHD1-EIF4EBP3	13	13	0	no,no	STAD=2; UCEC=2; KICH=1; SKCM=1; PCPG=1; CESC=1; KIRC=1; BLCA=1; COAD=1; HNSC=1; BRCA=1	7	3	7	NA	NA	NA	NA	NA	NA	NA	NA	NA
NA	ABHD15-AS1,ANKRD13B	13	13	0	no,no	BLCA=4; STAD=2; LUSC=2; MESO=1; READ=1; CESC=1; HNSC=1; UCEC=1	7	6	6	NA	NA	NA	NA	NA	NA	NA	NA	NA
NA	TADA3	13	13	0	no	CESC=2; STAD=2; BLCA=2; COAD=2; MESO=1; GBM=1; KIRC=1; HNSC=1; UCEC=1	4	5	7	NA	NA	NA	NA	NA	NA	NA	NA	NA
NA	RNF123	13	13	0	no	STAD=4; UCEC=3; BLCA=2; ESCA=1; KIRP=1; LIHC=1; COAD=1	5	12	5	NA	NA	NA	NA	NA	NA	NA	NA	NA
NA	PSMB5	13	13	0	no	UCEC=6; ACC=1; KIRP=1; KIRC=1; LIHC=1; COAD=1; LUSC=1; BRCA=1	3	2	10	NA	NA	NA	NA	NA	NA	NA	NA	NA
NA	CCT3	13	13	0	no	STAD=3; UCEC=2; ACC=1; PAAD=1; OV=1; CESC=1; BLCA=1; PRAD=1; LUAD=1; BRCA=1	2	7	7	NA	NA	NA	NA	NA	NA	NA	NA	NA
NA	AF241726.2,TSPAN7	13	13	0	no,no	LUSC=9; ACC=1; GBM=1; LUAD=1; UCEC=1	5	3	19	NA	NA	NA	NA	NA	NA	NA	NA	NA
NA	FARP1	13	13	0	no	UCEC=4; BRCA=2; ACC=1; OV=1; KIRP=1; STAD=1; BLCA=1; LUSC=1; LGG=1	2	7	9	NA	NA	NA	NA	NA	NA	NA	NA	NA
NA	SAE1	13	13	0	no	BLCA=2; COAD=2; UCEC=2; ACC=1; SKCM=1; OV=1; CESC=1; LUSC=1; HNSC=1; BRCA=1	4	3	11	NA	NA	NA	NA	NA	NA	NA	NA	NA
NA	RBBP4	13	13	0	no	COAD=3; BRCA=2; ACC=1; GBM=1; OV=1; CESC=1; LIHC=1; STAD=1; HNSC=1; LGG=1	1	11	1	NA	NA	NA	NA	NA	NA	NA	NA	NA
NA	PFKP	13	13	0	no	STAD=6; SKCM=1; GBM=1; KIRP=1; CESC=1; COAD=1; HNSC=1; UCEC=1	2	15	2	NA	NA	NA	NA	NA	NA	NA	NA	NA
NA	LDHA	13	13	0	no	UCEC=4; STAD=3; SKCM=1; READ=1; ESCA=1; COAD=1; HNSC=1; LUAD=1	6	8	4	NA	NA	NA	NA	NA	NA	NA	NA	NA
NA	DDX54	13	13	0	no	UCEC=4; STAD=3; LUSC=2; SKCM=1; OV=1; BLCA=1; BRCA=1	7	5	3	NA	NA	NA	NA	NA	NA	NA	NA	NA
NA	POSTN	13	13	0	no	STAD=5; LUSC=2; UCEC=2; BRCA=2; SKCM=1; LUAD=1	3	9	3	NA	NA	NA	NA	NA	NA	NA	NA	NA
NA	AL132780.3,HAUS4	13	13	0	no,no	LUAD=3; CESC=2; LIHC=2; SKCM=1; STAD=1; LUSC=1; HNSC=1; UCEC=1; BRCA=1	12	5	2	NA	NA	NA	NA	NA	NA	NA	NA	NA
NA	AL049839.2,SERPINA3	13	13	0	no,no	LGG=3; LUSC=2; UCEC=2; SKCM=1; READ=1; LIHC=1; HNSC=1; LUAD=1; BRCA=1	4	22	3	NA	NA	NA	NA	NA	NA	NA	NA	NA
NA	UBE3A	13	13	0	no	STAD=3; CESC=2; COAD=2; LUSC=2; SKCM=1; READ=1; UCEC=1; BRCA=1	8	5	3	NA	NA	NA	NA	NA	NA	NA	NA	NA
NA	MED24	13	13	0	no	STAD=3; SKCM=2; READ=2; COAD=2; CESC=1; BLCA=1; UCEC=1; BRCA=1	1	12	2	NA	NA	NA	NA	NA	NA	NA	NA	NA
NA	AC018521.1,CDK5RAP3	13	13	0	no,no	UCEC=4; SARC=2; SKCM=1; KIRP=1; CESC=1; KIRC=1; STAD=1; BLCA=1; COAD=1	7	7	0	NA	NA	NA	NA	NA	NA	NA	NA	NA
NA	NUP88	13	13	0	no	UCEC=4; LIHC=2; COAD=2; LGG=2; SKCM=1; KIRC=1; HNSC=1	4	10	2	NA	NA	NA	NA	NA	NA	NA	NA	NA
NA	SARS	13	13	0	no	STAD=3; UCEC=3; BRCA=2; SKCM=1; ESCA=1; CESC=1; COAD=1; HNSC=1	8	7	4	NA	NA	NA	NA	NA	NA	NA	NA	NA
NA	ATAD3B	13	13	0	no	UCEC=4; CESC=2; STAD=2; BLCA=2; SKCM=1; ESCA=1; COAD=1	2	9	5	NA	NA	NA	NA	NA	NA	NA	NA	NA
NA	RPS27	13	13	0	no	SKCM=3; READ=2; CESC=2; GBM=1; STAD=1; BLCA=1; LUSC=1; UCEC=1; BRCA=1	0	10	5	NA	NA	NA	NA	NA	NA	NA	NA	NA
NA	RPL37	13	13	0	no	UCEC=5; BLCA=2; SKCM=1; GBM=1; READ=1; LIHC=1; STAD=1; LUAD=1	3	5	10	NA	NA	NA	NA	NA	NA	NA	NA	NA
NA	PTK7	13	13	0	no	UCEC=3; STAD=2; BLCA=2; SKCM=1; SARC=1; OV=1; LUSC=1; LUAD=1; BRCA=1	3	9	4	NA	NA	NA	NA	NA	NA	NA	NA	NA
NA	XPO5	13	13	0	no	LIHC=3; UCEC=3; SKCM=1; GBM=1; ESCA=1; STAD=1; LUSC=1; HNSC=1; BRCA=1	6	6	4	NA	NA	NA	NA	NA	NA	NA	NA	NA
NA	PPP1R16A	13	13	0	no	STAD=4; LUAD=2; UCEC=2; SKCM=1; SARC=1; CESC=1; COAD=1; LUSC=1	4	7	4	NA	NA	NA	NA	NA	NA	NA	NA	NA
NA	TINF2	13	13	0	no	BLCA=3; COAD=2; HNSC=2; SKCM=1; GBM=1; KIRC=1; LIHC=1; LUAD=1; UCEC=1	5	8	4	NA	NA	NA	NA	NA	NA	NA	NA	NA
NA	ELAC2	13	13	0	no	STAD=5; CESC=2; COAD=2; UCEC=2; SKCM=1; HNSC=1	7	6	2	NA	NA	NA	NA	NA	NA	NA	NA	NA
NA	AP2B1	13	13	0	no	STAD=5; ESCA=2; BRCA=2; SKCM=1; GBM=1; LUSC=1; UCEC=1	5	1	7	NA	NA	NA	NA	NA	NA	NA	NA	NA
NA	PLEKHG2	13	13	0	no	UCEC=4; LUSC=3; STAD=2; SKCM=1; COAD=1; HNSC=1; LUAD=1	3	7	4	NA	NA	NA	NA	NA	NA	NA	NA	NA
NA	SYMPK	13	13	0	no	KIRC=2; UCEC=2; SKCM=1; ESCA=1; STAD=1; COAD=1; PRAD=1; LUSC=1; LGG=1; LUAD=1; BRCA=1	8	5	4	NA	NA	NA	NA	NA	NA	NA	NA	NA
NA	RNPEP	13	13	0	no	STAD=2; UCEC=2; SKCM=1; OV=1; CESC=1; BLCA=1; COAD=1; HNSC=1; LGG=1; LUAD=1; BRCA=1	8	8	0	NA	NA	NA	NA	NA	NA	NA	NA	NA
NA	MFF	13	13	0	no	UCEC=4; LIHC=2; SKCM=1; PAAD=1; BLCA=1; PRAD=1; LUSC=1; LGG=1; BRCA=1	5	9	2	NA	NA	NA	NA	NA	NA	NA	NA	NA
NA	CPSF6	13	13	0	no	UCEC=3; ESCA=2; GBM=1; READ=1; SARC=1; STAD=1; BLCA=1; COAD=1; LUAD=1; BRCA=1	2	13	2	NA	NA	NA	NA	NA	NA	NA	NA	NA
NA	ABR	13	13	0	no	STAD=6; BRCA=3; PRAD=2; GBM=1; COAD=1	1	2	18	NA	NA	NA	NA	NA	NA	NA	NA	NA
NA	TLE2	13	13	0	no	STAD=3; UCEC=3; BLCA=2; GBM=1; ESCA=1; SARC=1; KIRP=1; CESC=1	5	11	8	NA	NA	NA	NA	NA	NA	NA	NA	NA
NA	FBLIM1	13	13	0	no	STAD=2; UCEC=2; GBM=1; READ=1; ESCA=1; CESC=1; BLCA=1; COAD=1; HNSC=1; LUAD=1; BRCA=1	7	6	5	NA	NA	NA	NA	NA	NA	NA	NA	NA
NA	LNX1	13	13	0	no	STAD=2; LUSC=2; GBM=1; ESCA=1; OV=1; CESC=1; THCA=1; HNSC=1; LUAD=1; UCEC=1; BRCA=1	1	9	5	NA	NA	NA	NA	NA	NA	NA	NA	NA
NA	COL12A1	13	13	0	no	STAD=3; READ=2; COAD=2; LUSC=2; GBM=1; PAAD=1; LUAD=1; BRCA=1	3	5	7	NA	NA	NA	NA	NA	NA	NA	NA	NA
NA	EIF3H	13	13	0	no	UCEC=5; STAD=2; GBM=1; CESC=1; COAD=1; HNSC=1; LUAD=1; BRCA=1	13	1	7	NA	NA	NA	NA	NA	NA	NA	NA	NA
NA	RNH1	13	13	0	no	STAD=7; GBM=1; KIRP=1; CESC=1; COAD=1; HNSC=1; BRCA=1	6	8	0	NA	NA	NA	NA	NA	NA	NA	NA	NA
NA	CLPTM1	13	13	0	no	STAD=2; BLCA=2; LUSC=2; BRCA=2; GBM=1; KIRP=1; LIHC=1; LUAD=1; UCEC=1	1	10	5	NA	NA	NA	NA	NA	NA	NA	NA	NA
NA	SEC23B	13	13	0	no	UCEC=4; GBM=2; STAD=2; BRCA=2; OV=1; BLCA=1; LUSC=1	8	4	1	NA	NA	NA	NA	NA	NA	NA	NA	NA
NA	GMPPB	13	13	0	no	UCEC=7; GBM=1; KIRP=1; CESC=1; STAD=1; BLCA=1; PRAD=1	10	5	7	NA	NA	NA	NA	NA	NA	NA	NA	NA
NA	ESYT2	13	13	0	no	LUSC=3; STAD=2; COAD=2; UCEC=2; GBM=1; READ=1; KIRC=1; LUAD=1	4	2	8	NA	NA	NA	NA	NA	NA	NA	NA	NA
NA	BCCIP	13	13	0	no	UCEC=3; STAD=2; BRCA=2; READ=1; TGCT=1; PAAD=1; BLCA=1; LUSC=1; HNSC=1	2	13	3	NA	NA	NA	NA	NA	NA	NA	NA	NA
NA	AC011604.2,SLCO1B3	13	13	0	no,no	READ=3; UCEC=3; LUSC=2; ESCA=1; PAAD=1; STAD=1; COAD=1; LUAD=1	15	6	3	NA	NA	NA	NA	NA	NA	NA	NA	NA
NA	UBA52	13	13	0	no	UCEC=4; BLCA=3; READ=1; KIRP=1; STAD=1; COAD=1; HNSC=1; BRCA=1	3	10	4	NA	NA	NA	NA	NA	NA	NA	NA	NA
NA	TOP2B	13	13	0	no	UCEC=6; READ=2; PAAD=1; SARC=1; CESC=1; STAD=1; LUSC=1	5	10	0	NA	NA	NA	NA	NA	NA	NA	NA	NA
NA	EPHB4	13	13	0	no	STAD=5; LUAD=2; READ=1; TGCT=1; ESCA=1; CESC=1; COAD=1; LUSC=1	3	7	8	NA	NA	NA	NA	NA	NA	NA	NA	NA
NA	HK1	13	13	0	no	LUAD=3; BLCA=2; COAD=2; UCEC=2; READ=1; CESC=1; LUSC=1; HNSC=1	6	1	8	NA	NA	NA	NA	NA	NA	NA	NA	NA
NA	KDM2B	13	13	0	no	STAD=3; BLCA=2; READ=1; ESCA=1; OV=1; CESC=1; LUSC=1; HNSC=1; LUAD=1; UCEC=1	1	6	7	NA	NA	NA	NA	NA	NA	NA	NA	NA
NA	ECM1	13	13	0	no	HNSC=3; LUAD=3; STAD=2; READ=1; ESCA=1; CESC=1; BLCA=1; BRCA=1	5	8	1	NA	NA	NA	NA	NA	NA	NA	NA	NA
NA	VPS51	13	13	0	no	STAD=3; UCEC=3; BLCA=2; LUSC=2; ESCA=1; COAD=1; LUAD=1	3	5	8	NA	NA	NA	NA	NA	NA	NA	NA	NA
NA	YBX3	13	13	0	no	STAD=4; UCEC=3; ESCA=1; OV=1; CESC=1; LUSC=1; LUAD=1; BRCA=1	3	6	10	NA	NA	NA	NA	NA	NA	NA	NA	NA
NA	KRT7	13	13	0	no	STAD=3; BLCA=3; UCEC=3; LUAD=2; ESCA=1; OV=1	6	12	9	NA	NA	NA	NA	NA	NA	NA	NA	NA
NA	MGAT1	13	13	0	no	LUAD=4; STAD=3; UCEC=3; KIRC=1; BLCA=1; HNSC=1	6	5	7	NA	NA	NA	NA	NA	NA	NA	NA	NA
NA	CCNK	13	13	0	no	UCEC=5; COAD=2; LUSC=2; ESCA=1; PAAD=1; OV=1; CESC=1	3	8	6	NA	NA	NA	NA	NA	NA	NA	NA	NA
NA	GSTM1,GSTM2,GSTM4	13	13	0	no,no,no	BLCA=5; ESCA=2; LUSC=2; OV=1; COAD=1; UCEC=1; BRCA=1	8	5	3	NA	NA	NA	NA	NA	NA	NA	NA	NA
NA	SCAMP3	13	13	0	no	COAD=3; LUAD=2; UCEC=2; ESCA=1; CESC=1; LIHC=1; BLCA=1; HNSC=1; BRCA=1	8	11	1	NA	NA	NA	NA	NA	NA	NA	NA	NA
NA	SMYD2	13	13	0	no	UCEC=6; BLCA=2; ESCA=1; STAD=1; LUSC=1; LUAD=1; BRCA=1	7	8	2	NA	NA	NA	NA	NA	NA	NA	NA	NA
NA	MZT2A	13	13	0	no	UCEC=4; STAD=2; LUSC=2; ESCA=1; OV=1; CESC=1; BLCA=1; BRCA=1	6	8	7	NA	NA	NA	NA	NA	NA	NA	NA	NA
NA	UBE2E3	13	13	0	no	UCEC=5; LUSC=3; ESCA=1; PAAD=1; CESC=1; STAD=1; COAD=1	9	4	4	NA	NA	NA	NA	NA	NA	NA	NA	NA
NA	SMARCC1	13	13	0	no	UCEC=4; STAD=3; ESCA=1; CESC=1; BLCA=1; LUSC=1; LUAD=1; BRCA=1	6	4	3	NA	NA	NA	NA	NA	NA	NA	NA	NA
NA	RPS14	13	13	0	no	UCEC=6; STAD=3; ESCA=2; CESC=1; BRCA=1	1	6	8	NA	NA	NA	NA	NA	NA	NA	NA	NA
NA	ABCC1	13	13	0	no	STAD=3; LUAD=2; UCEC=2; COAD=1; PRAD=1; LUSC=1; HNSC=1; LGG=1; BRCA=1	3	6	4	NA	NA	NA	NA	NA	NA	NA	NA	NA
NA	SEC11A	13	13	0	no	UCEC=5; LUSC=2; ESCA=1; OV=1; CESC=1; STAD=1; BLCA=1; BRCA=1	6	6	5	NA	NA	NA	NA	NA	NA	NA	NA	NA
NA	HOXB3	13	13	0	no	STAD=4; LUAD=3; CESC=2; ESCA=1; BLCA=1; COAD=1; BRCA=1	1	5	9	NA	NA	NA	NA	NA	NA	NA	NA	NA
NA	TBC1D5	13	13	0	no	STAD=3; LUSC=3; BRCA=2; ESCA=1; PAAD=1; SARC=1; OV=1; COAD=1	12	5	5	NA	NA	NA	NA	NA	NA	NA	NA	NA
NA	CTSZ	13	13	0	no	COAD=4; STAD=3; LUSC=2; UCEC=2; BLCA=1; LUAD=1	3	9	4	NA	NA	NA	NA	NA	NA	NA	NA	NA
NA	RAB11A	13	13	0	no	UCEC=5; CESC=2; STAD=2; COAD=2; PAAD=1; BRCA=1	3	4	9	NA	NA	NA	NA	NA	NA	NA	NA	NA
NA	CAPNS1	13	13	0	no	UCEC=6; STAD=2; PRAD=2; PAAD=1; SARC=1; KIRC=1	5	6	3	NA	NA	NA	NA	NA	NA	NA	NA	NA
NA	ZNFX1	13	13	0	no	STAD=3; HNSC=2; BRCA=2; PAAD=1; OV=1; CESC=1; BLCA=1; COAD=1; UCEC=1	7	4	2	NA	NA	NA	NA	NA	NA	NA	NA	NA
NA	MST1R	13	13	0	no	STAD=5; CESC=3; COAD=2; PAAD=1; BLCA=1; LUAD=1	8	9	4	NA	NA	NA	NA	NA	NA	NA	NA	NA
NA	WNK1	13	13	0	no	STAD=5; BRCA=2; OV=1; CESC=1; BLCA=1; LUSC=1; HNSC=1; UCEC=1	2	11	1	NA	NA	NA	NA	NA	NA	NA	NA	NA
NA	PSMC5	13	13	0	no	UCEC=5; BLCA=2; OV=1; KIRP=1; CESC=1; KIRC=1; STAD=1; BRCA=1	6	8	3	NA	NA	NA	NA	NA	NA	NA	NA	NA
NA	PI4KB	13	13	0	no	OV=4; KIRC=2; LGG=2; STAD=1; BLCA=1; LUSC=1; UCEC=1; BRCA=1	2	6	7	NA	NA	NA	NA	NA	NA	NA	NA	NA
NA	ADGRV1	13	13	0	no	LUSC=4; LUAD=4; OV=1; LIHC=1; BLCA=1; HNSC=1; BRCA=1	2	2	14	NA	NA	NA	NA	NA	NA	NA	NA	NA
NA	MAN2B1	13	13	0	no	STAD=4; BRCA=4; COAD=2; CESC=1; HNSC=1; LUAD=1	10	3	0	NA	NA	NA	NA	NA	NA	NA	NA	NA
NA	SLC25A6	13	13	0	no	UCEC=4; STAD=3; CESC=2; KIRC=1; COAD=1; LGG=1; LUAD=1	1	7	9	NA	NA	NA	NA	NA	NA	NA	NA	NA
NA	THOP1	13	13	0	no	UCEC=6; COAD=3; CESC=1; LIHC=1; STAD=1; PRAD=1	4	4	6	NA	NA	NA	NA	NA	NA	NA	NA	NA
NA	ARHGAP35	13	13	0	no	LUSC=4; BLCA=2; HNSC=2; BRCA=2; COAD=1; LGG=1; LUAD=1	2	10	8	NA	NA	NA	NA	NA	NA	NA	NA	NA
TCF3	TCF3	13	13	0	yes	UCEC=5; CESC=2; STAD=2; COAD=2; LUSC=1; LUAD=1	3	11	5	pre B-ALL			L	Dom	oncogene, TSG, fusion	T	PBX1, HLF, TFPT
TPM4	TPM4	13	13	0	yes	CESC=3; UCEC=3; STAD=2; SKCM=1; ESCA=1; OV=1; COAD=1; HNSC=1	4	6	4	ALCL			L	Dom	fusion	T	ALK
NA	COMMD3,COMMD3-BMI1	13	12	1	no,no	UCEC=5; CESC=2; BRCA=2; SCLC=1; LIHC=1; LUSC=1; LUAD=1	11	9	2	NA	NA	NA	NA	NA	NA	NA	NA	NA
NA	SERF2	13	12	1	no	STAD=3; UCEC=3; SCLC=1; ESCA=1; KIRP=1; KIRC=1; COAD=1; HNSC=1; LUAD=1	2	13	3	NA	NA	NA	NA	NA	NA	NA	NA	NA
NA	PEAK1	13	12	1	no	STAD=8; SCLC=1; COAD=1; HNSC=1; LUAD=1; UCEC=1	1	2	14	NA	NA	NA	NA	NA	NA	NA	NA	NA
NA	SLC38A10	13	12	1	no	STAD=2; BLCA=2; SCLC=1; KICH=1; ESCA=1; KIRC=1; COAD=1; LUSC=1; LUAD=1; UCEC=1; BRCA=1	3	5	6	NA	NA	NA	NA	NA	NA	NA	NA	NA
NA	SDCCAG8	13	12	1	no	BLCA=2; LUSC=2; UCEC=2; SCLC=1; READ=1; PAAD=1; CESC=1; STAD=1; THCA=1; HNSC=1	3	5	8	NA	NA	NA	NA	NA	NA	NA	NA	NA
NA	MRPS15	13	12	1	no	STAD=2; LUAD=2; SCLC=1; SARC=1; OV=1; KIRC=1; LIHC=1; BLCA=1; HNSC=1; UCEC=1; BRCA=1	9	3	3	NA	NA	NA	NA	NA	NA	NA	NA	NA
NA	TM9SF4	13	12	1	no	UCEC=4; LUSC=3; BLCA=2; SCLC=1; HCC=1; GBM=1; STAD=1; COAD=1	10	5	3	NA	NA	NA	NA	NA	NA	NA	NA	NA
NA	WDR1	13	12	1	no	UCEC=4; LUAD=3; HNSC=2; SCLC=1; READ=1; STAD=1; BLCA=1	6	3	4	NA	NA	NA	NA	NA	NA	NA	NA	NA
NA	PTK2	13	12	1	no	UCEC=5; LUSC=2; SCLC=1; SKCM=1; ESCA=1; KIRP=1; COAD=1; BRCA=1	8	2	5	NA	NA	NA	NA	NA	NA	NA	NA	NA
NA	SAT1	13	12	1	no	UCEC=6; COAD=3; SCLC=1; OV=1; STAD=1; BRCA=1	5	10	2	NA	NA	NA	NA	NA	NA	NA	NA	NA
NA	NEDD8,NEDD8-MDP1	13	12	1	no,no	LUSC=3; UCEC=3; OSCC=1; READ=1; PAAD=1; KIRP=1; BLCA=1; HNSC=1; BRCA=1	5	1	7	NA	NA	NA	NA	NA	NA	NA	NA	NA
NA	IVNS1ABP	13	12	1	no	BLCA=3; OSCC=1; UCEC=2; READ=1; PAAD=1; CESC=1; STAD=1; COAD=1; LUSC=1; LUAD=1	5	7	5	NA	NA	NA	NA	NA	NA	NA	NA	NA
NA	TOP3B	13	12	1	no	STAD=3; LUSC=2; OSCC=1; ESCA=1; PAAD=1; KIRC=1; HNSC=1; LGG=1; LUAD=1; UCEC=1	6	5	7	NA	NA	NA	NA	NA	NA	NA	NA	NA
NA	TRAPPC12	13	12	1	no	READ=2; OSCC=1; UCS=1; ACC=1; GBM=1; OV=1; CESC=1; STAD=1; BLCA=1; HNSC=1; LUAD=1; UCEC=1	6	4	7	NA	NA	NA	NA	NA	NA	NA	NA	NA
NA	LARP1	13	12	1	no	COAD=5; STAD=3; UCEC=2; BRCA=2; OSCC=1	0	14	3	NA	NA	NA	NA	NA	NA	NA	NA	NA
NA	HLA-E	13	12	1	no	STAD=4; UCEC=2; OSCC=1; ESCA=1; OV=1; CESC=1; KIRC=1; BLCA=1; COAD=1	5	9	3	NA	NA	NA	NA	NA	NA	NA	NA	NA
NA	TNRC18	13	12	1	no	STAD=5; UCEC=3; OSCC=1; ESCA=1; KIRP=1; LIHC=1; PRAD=1	6	5	3	NA	NA	NA	NA	NA	NA	NA	NA	NA
NA	SPIDR	13	12	1	no	STAD=3; BLCA=2; LUSC=2; BRCA=2; OSCC=1; THYM=1; HNSC=1; LUAD=1	1	7	8	NA	NA	NA	NA	NA	NA	NA	NA	NA
NPM1	NPM1	13	12	1	yes	UCEC=4; BRCA=2; SCLC=1; UCS=1; GBM=1; ESCA=1; COAD=1; LGG=1; LUAD=1	14	3	4	NHL, APL, AML			L	Dom	oncogene, fusion	T, F	ALK, RARA, MLF1
SETD2	SETD2	13	12	1	yes	LUSC=4; UCEC=2; SCLC=1; SKCM=1; OV=1; KIRC=1; STAD=1; LGG=1; LUAD=1	10	2	2	clear cell renal carcinoma			E	Rec	TSG	N, F, S, Mis
SGK1	SGK1	13	12	1	yes	SKCM=2; ESCA=2; LUSC=2; SCLC=1; DLBC=1; ACC=1; GBM=1; KIRP=1; KIRC=1; LUAD=1	2	11	8	Nodular lymphocyte predominant Hodgkin lymphoma			L		oncogene	Mis
NA	TRPT1	13	11	2	no	UCEC=5; SCLC=1; OSCC=1; GBM=1; PAAD=1; BLCA=1; COAD=1; HNSC=1; LUAD=1	1	9	6	NA	NA	NA	NA	NA	NA	NA	NA	NA
NA	CSNK1A1	13	11	2	no	UCEC=4; BLCA=3; SCLC=2; BRCA=2; ESCA=1; LUAD=1	4	3	11	NA	NA	NA	NA	NA	NA	NA	NA	NA
NOTCH1	NOTCH1	13	10	3	yes	ESCA=4; OSCC=2; HNSC=3; LGG=2; SCLC=1; STAD=1	8	1	7	T-ALL, breast, bladder, skin SCC, lung SCC, head and neck SCC			L, E	Dom/Rec	oncogene, TSG, fusion	T, Mis, O	TRB, SEC16A, GABBR2
NA	DST	13	9	4	no	OSCC=4; HNSC=3; ESCA=2; LUSC=2; READ=1; COAD=1	2	7	4	NA	NA	NA	NA	NA	NA	NA	NA	NA
ATIC	ATIC	12	12	0	yes	COAD=4; UCEC=3; READ=1; BLCA=1; LUSC=1; LUAD=1; BRCA=1	6	5	5	ALCL			L	Dom	fusion	T	ALK
BAP1	BAP1	12	12	0	yes	UVM=2; KIRC=2; STAD=2; UCEC=2; READ=1; OV=1; KIRP=1; BRCA=1	2	6	5	uveal melanoma, breast, NSCLC, RCC	mesothelioma, uveal melanoma		E	Rec	TSG	N, Mis, F, S, O
BAX	BAX	12	12	0	yes	UCEC=3; KIRP=2; COAD=2; PAAD=1; CESC=1; STAD=1; BLCA=1; BRCA=1	1	7	7	colorectal cancer			E		TSG	F, Mis
CNOT3	CNOT3	12	12	0	yes	STAD=2; UCEC=2; BRCA=2; OV=1; CESC=1; COAD=1; LUSC=1; HNSC=1; LUAD=1	3	11	6	T-ALL			L	Rec	TSG	Mis, N, F
CREBBP	CREBBP	12	12	0	yes	ESCA=2; STAD=2; HNSC=2; OV=1; KIRC=1; BLCA=1; LUSC=1; LGG=1; UCEC=1	4	7	3	ALL, AML, DLBCL, B-NHL			L	Dom/Rec	oncogene, TSG, fusion	T, N, F, Mis, O	KMT2A, MORF, KAT6A	Rubinstein-Taybi syndrome
HLA-A	HLA-A,HLA-W	12	12	0	yes,no	HNSC=3; OV=2; LUSC=2; DLBC=1; KIRP=1; STAD=1; COAD=1; LUAD=1	2	14	0	Spitzoid tumour			E	Dom	fusion	T	ROS1	Carbamazepine-induced hypersensitivity syndrome
MLH1	MLH1	12	12	0	yes	CESC=3; STAD=2; BLCA=2; UCEC=2; READ=1; OV=1; BRCA=1	13	2	0	colorectal, endometrial, ovarian, CNS tumours	colorectal, endometrial, ovarian, CNS	hereditary non-polyposis colorectal cancer, Turcot syndrome	E, O	Rec	TSG	D, Mis, N, F, S
NA	HNRNPH3	12	12	0	no	UCEC=5; STAD=3; BRCA=2; HCC=1; DLBC=1; GBM=1	7	6	6	NA	NA	NA	NA	NA	NA	NA	NA	NA
NA	PCK2	12	12	0	no	STAD=3; BRCA=2; HCC=1; SKCM=1; OV=1; LIHC=1; BLCA=1; COAD=1; LUAD=1; UCEC=1	2	8	4	NA	NA	NA	NA	NA	NA	NA	NA	NA
NA	EPHX1	12	12	0	no	UCEC=3; STAD=2; HCC=1; ESCA=1; KIRC=1; LIHC=1; BLCA=1; PRAD=1; LUSC=1; LUAD=1	6	10	4	NA	NA	NA	NA	NA	NA	NA	NA	NA
NA	NISCH	12	12	0	no	UCEC=3; GBM=1; TGCT=1; ESCA=1; PAAD=1; PCPG=1; COAD=1; LUSC=1; LUAD=1; BRCA=1	4	9	1	NA	NA	NA	NA	NA	NA	NA	NA	NA
NA	BRI3	12	12	0	no	UCEC=4; COAD=2; HCC=1; ESCA=1; OV=1; CESC=1; KIRC=1; STAD=1; LUAD=1	0	5	10	NA	NA	NA	NA	NA	NA	NA	NA	NA
NA	CYC1	12	12	0	no	STAD=3; HNSC=2; UCEC=2; CHOL=1; SKCM=1; COAD=1; LUSC=1; LUAD=1	3	7	9	NA	NA	NA	NA	NA	NA	NA	NA	NA
NA	ACAT2	12	12	0	no	UCEC=5; LUSC=2; READ=1; STAD=1; BLCA=1; COAD=1; HNSC=1	4	4	4	NA	NA	NA	NA	NA	NA	NA	NA	NA
NA	SLC25A3	12	12	0	no	COAD=2; DLBC=1; UCS=1; ESCA=1; OV=1; KIRP=1; CESC=1; LIHC=1; STAD=1; UCEC=1; BRCA=1	1	9	3	NA	NA	NA	NA	NA	NA	NA	NA	NA
NA	AC018523.2,PSMA1	12	12	0	no,no	UCEC=3; READ=2; LUAD=2; UCS=1; STAD=1; COAD=1; LUSC=1; BRCA=1	0	10	6	NA	NA	NA	NA	NA	NA	NA	NA	NA
NA	INTS11	12	12	0	no	UCEC=3; ESCA=2; CESC=2; UCS=1; STAD=1; BLCA=1; COAD=1; PRAD=1	1	9	8	NA	NA	NA	NA	NA	NA	NA	NA	NA
NA	JMJD4	12	12	0	no	STAD=2; BLCA=2; THCA=2; UCS=1; SKCM=1; CESC=1; LUAD=1; UCEC=1; BRCA=1	7	4	2	NA	NA	NA	NA	NA	NA	NA	NA	NA
NA	2022-09-02	12	12	0	no	UCEC=3; COAD=2; UCS=1; SKCM=1; GBM=1; READ=1; PAAD=1; KIRP=1; BRCA=1	6	6	3	NA	NA	NA	NA	NA	NA	NA	NA	NA
NA	CLPTM1L	12	12	0	no	UCEC=5; UCS=1; GBM=1; ESCA=1; LIHC=1; STAD=1; BLCA=1; LUSC=1	7	4	2	NA	NA	NA	NA	NA	NA	NA	NA	NA
NA	HP1BP3	12	12	0	no	ESCA=3; LUSC=2; UCEC=2; CESC=1; STAD=1; BLCA=1; COAD=1; LUAD=1	2	11	2	NA	NA	NA	NA	NA	NA	NA	NA	NA
NA	HDAC10,MAPK12	12	12	0	no,no	BLCA=3; UCEC=3; KICH=1; TGCT=1; CESC=1; COAD=1; LUSC=1; HNSC=1	8	3	1	NA	NA	NA	NA	NA	NA	NA	NA	NA
NA	GOLGA2	12	12	0	no	LUAD=3; STAD=2; BLCA=2; KICH=1; SKCM=1; ESCA=1; LUSC=1; UCEC=1	5	6	1	NA	NA	NA	NA	NA	NA	NA	NA	NA
NA	AL136419.1,DHRS4,DHRS4L2	12	12	0	no,no,no	UCEC=3; PAAD=2; BRCA=2; MESO=1; CESC=1; LIHC=1; STAD=1; LUSC=1	3	11	0	NA	NA	NA	NA	NA	NA	NA	NA	NA
NA	DEAF1	12	12	0	no	LUSC=3; UCEC=3; STAD=2; UVM=1; SKCM=1; LGG=1; BRCA=1	0	10	8	NA	NA	NA	NA	NA	NA	NA	NA	NA
NA	SNF8	12	12	0	no	UCEC=6; BLCA=2; ACC=1; STAD=1; COAD=1; BRCA=1	12	1	4	NA	NA	NA	NA	NA	NA	NA	NA	NA
NA	ILVBL	12	12	0	no	UCEC=2; BRCA=2; ACC=1; SARC=1; OV=1; CESC=1; STAD=1; BLCA=1; COAD=1; LUSC=1	7	4	6	NA	NA	NA	NA	NA	NA	NA	NA	NA
NA	RPS11	12	12	0	no	LUAD=2; UCEC=2; ACC=1; THYM=1; ESCA=1; PAAD=1; BLCA=1; PRAD=1; LUSC=1; LGG=1	3	6	10	NA	NA	NA	NA	NA	NA	NA	NA	NA
NA	TMBIM1	12	12	0	no	LUSC=3; BLCA=2; ACC=1; SKCM=1; PAAD=1; KIRC=1; COAD=1; LGG=1; UCEC=1	8	2	7	NA	NA	NA	NA	NA	NA	NA	NA	NA
NA	ECI2	12	12	0	no	UCEC=4; BRCA=3; ACC=1; SKCM=1; READ=1; KIRC=1; STAD=1	6	4	5	NA	NA	NA	NA	NA	NA	NA	NA	NA
NA	CPSF7	12	12	0	no	LUAD=3; UCEC=2; SKCM=1; GBM=1; ESCA=1; PAAD=1; STAD=1; HNSC=1; LGG=1	6	7	4	NA	NA	NA	NA	NA	NA	NA	NA	NA
NA	CD151	12	12	0	no	COAD=3; BLCA=2; LUAD=2; UCEC=2; SKCM=1; HNSC=1; BRCA=1	9	6	8	NA	NA	NA	NA	NA	NA	NA	NA	NA
NA	CHD8	12	12	0	no	UCEC=5; LUAD=2; SKCM=1; PAAD=1; CESC=1; PRAD=1; BRCA=1	1	4	14	NA	NA	NA	NA	NA	NA	NA	NA	NA
NA	ELOB	12	12	0	no	UCEC=7; SKCM=1; BLCA=1; COAD=1; HNSC=1; BRCA=1	0	7	5	NA	NA	NA	NA	NA	NA	NA	NA	NA
NA	AC106886.5,SRCAP	12	12	0	no,no	STAD=5; SKCM=3; OV=1; LIHC=1; UCEC=1; BRCA=1	5	3	6	NA	NA	NA	NA	NA	NA	NA	NA	NA
NA	NOTCH3	12	12	0	no	STAD=2; HNSC=2; UCEC=2; SKCM=1; ESCA=1; OV=1; CESC=1; BLCA=1; BRCA=1	3	8	3	NA	NA	NA	NA	NA	NA	NA	NA	NA
NA	AC010487.3,ZNF320	12	12	0	no,no	STAD=3; BLCA=3; SKCM=1; READ=1; OV=1; KIRP=1; KIRC=1; BRCA=1	8	18	5	NA	NA	NA	NA	NA	NA	NA	NA	NA
NA	CCDC24	12	12	0	no	BRCA=3; OV=2; SKCM=1; CESC=1; LIHC=1; STAD=1; COAD=1; PRAD=1; LUSC=1	12	5	1	NA	NA	NA	NA	NA	NA	NA	NA	NA
NA	ASCC2	12	12	0	no	STAD=3; LUAD=2; UCEC=2; BRCA=2; SKCM=1; LIHC=1; HNSC=1	5	7	2	NA	NA	NA	NA	NA	NA	NA	NA	NA
NA	GBA2	12	12	0	no	STAD=2; UCEC=2; PAAD=1; KIRP=1; CESC=1; KIRC=1; COAD=1; LUSC=1; HNSC=1; LUAD=1	0	4	10	NA	NA	NA	NA	NA	NA	NA	NA	NA
NA	KIAA0930	12	12	0	no	SKCM=2; STAD=2; LUSC=2; UCEC=2; ESCA=1; COAD=1; LUAD=1; BRCA=1	2	6	5	NA	NA	NA	NA	NA	NA	NA	NA	NA
NA	RPL24	12	12	0	no	UCEC=3; BLCA=2; LUAD=2; SKCM=1; READ=1; KIRC=1; LIHC=1; COAD=1	0	11	4	NA	NA	NA	NA	NA	NA	NA	NA	NA
NA	KLF5	12	12	0	no	BLCA=5; STAD=3; PAAD=1; CESC=1; COAD=1; HNSC=1	3	4	10	NA	NA	NA	NA	NA	NA	NA	NA	NA
NA	PHF1	12	12	0	no	CESC=3; SKCM=2; PRAD=2; UCEC=2; STAD=1; BLCA=1; LUAD=1	3	13	2	NA	NA	NA	NA	NA	NA	NA	NA	NA
NA	CALD1	12	12	0	no	STAD=4; LUSC=2; LUAD=2; SKCM=1; OV=1; HNSC=1; BRCA=1	4	5	4	NA	NA	NA	NA	NA	NA	NA	NA	NA
NA	YIF1A	12	12	0	no	STAD=3; UCEC=2; SKCM=1; ESCA=1; SARC=1; COAD=1; PRAD=1; LGG=1; BRCA=1	2	8	3	NA	NA	NA	NA	NA	NA	NA	NA	NA
NA	NAE1	12	12	0	no	UCEC=4; STAD=2; SKCM=1; READ=1; PAAD=1; BLCA=1; COAD=1; LGG=1	11	3	0	NA	NA	NA	NA	NA	NA	NA	NA	NA
NA	PRMT7	12	12	0	no	UCEC=5; STAD=2; LUSC=2; SKCM=1; GBM=1; KIRP=1	5	2	8	NA	NA	NA	NA	NA	NA	NA	NA	NA
NA	TLE3	12	12	0	no	STAD=3; LUSC=2; UCEC=2; BRCA=2; SARC=1; BLCA=1; HNSC=1	4	8	2	NA	NA	NA	NA	NA	NA	NA	NA	NA
NA	VPS72	12	12	0	no	LUAD=4; CESC=2; SKCM=1; LIHC=1; STAD=1; LUSC=1; LGG=1; UCEC=1	1	7	7	NA	NA	NA	NA	NA	NA	NA	NA	NA
NA	RPS8	12	12	0	no	COAD=3; BLCA=2; UCEC=2; SKCM=1; STAD=1; LUSC=1; HNSC=1; BRCA=1	4	9	3	NA	NA	NA	NA	NA	NA	NA	NA	NA
NA	LRRC8A	12	12	0	no	ESCA=2; COAD=2; LUSC=2; SKCM=1; SARC=1; CESC=1; HNSC=1; UCEC=1; BRCA=1	1	2	14	NA	NA	NA	NA	NA	NA	NA	NA	NA
NA	AP003419.1,POLD4	12	12	0	no,no	COAD=3; GBM=2; STAD=2; SARC=1; CESC=1; KIRC=1; LIHC=1; BLCA=1	1	5	10	NA	NA	NA	NA	NA	NA	NA	NA	NA
NA	RPS3	12	12	0	no	UCEC=4; STAD=2; GBM=1; OV=1; COAD=1; HNSC=1; LGG=1; LUAD=1	4	11	1	NA	NA	NA	NA	NA	NA	NA	NA	NA
NA	ATP2A2	12	12	0	no	LUSC=2; GBM=1; READ=1; ESCA=1; PAAD=1; CESC=1; STAD=1; HNSC=1; LGG=1; LUAD=1; UCEC=1	6	5	4	NA	NA	NA	NA	NA	NA	NA	NA	NA
NA	ATN1	12	12	0	no	LUSC=4; OV=2; GBM=1; ESCA=1; LIHC=1; STAD=1; THCA=1; UCEC=1	3	9	1	NA	NA	NA	NA	NA	NA	NA	NA	NA
NA	CD276	12	12	0	no	UCEC=5; STAD=3; GBM=1; PAAD=1; CESC=1; LUSC=1	6	6	5	NA	NA	NA	NA	NA	NA	NA	NA	NA
NA	NPRL3	12	12	0	no	STAD=4; UCEC=3; GBM=1; ESCA=1; KIRP=1; HNSC=1; BRCA=1	4	8	4	NA	NA	NA	NA	NA	NA	NA	NA	NA
NA	RPS5	12	12	0	no	BRCA=4; COAD=2; UCEC=2; GBM=1; READ=1; PRAD=1; LUSC=1	8	10	4	NA	NA	NA	NA	NA	NA	NA	NA	NA
NA	SLC2A1	12	12	0	no	COAD=3; UCEC=3; STAD=2; GBM=1; ESCA=1; CESC=1; LUSC=1	2	4	9	NA	NA	NA	NA	NA	NA	NA	NA	NA
NA	ACADM	12	12	0	no	READ=2; GBM=1; OV=1; KIRP=1; CESC=1; LIHC=1; BLCA=1; LUSC=1; HNSC=1; LGG=1; UCEC=1	4	4	8	NA	NA	NA	NA	NA	NA	NA	NA	NA
NA	USP33	12	12	0	no	UCEC=3; CESC=2; GBM=1; READ=1; STAD=1; COAD=1; LUSC=1; HNSC=1; BRCA=1	9	1	2	NA	NA	NA	NA	NA	NA	NA	NA	NA
NA	EEF1B2	12	12	0	no	UCEC=4; LUAD=2; GBM=1; STAD=1; BLCA=1; PRAD=1; LUSC=1; HNSC=1	4	12	1	NA	NA	NA	NA	NA	NA	NA	NA	NA
NA	BTF3	12	12	0	no	UCEC=5; STAD=2; GBM=1; BLCA=1; COAD=1; LUAD=1; BRCA=1	0	10	6	NA	NA	NA	NA	NA	NA	NA	NA	NA
NA	MORF4L2	12	12	0	no	HNSC=3; LUAD=2; UCEC=2; GBM=1; BLCA=1; COAD=1; LUSC=1; LGG=1	6	7	4	NA	NA	NA	NA	NA	NA	NA	NA	NA
NA	AF241726.2,CYBB	12	12	0	no,no	LUAD=6; LUSC=2; GBM=1; TGCT=1; PAAD=1; STAD=1	5	6	9	NA	NA	NA	NA	NA	NA	NA	NA	NA
NA	LIPA	12	12	0	no	STAD=3; BRCA=2; GBM=1; READ=1; PAAD=1; PCPG=1; KIRP=1; KIRC=1; PRAD=1	8	6	3	NA	NA	NA	NA	NA	NA	NA	NA	NA
NA	SF1	12	12	0	no	STAD=2; COAD=2; LUAD=2; GBM=1; OV=1; CESC=1; LIHC=1; LGG=1; BRCA=1	4	6	2	NA	NA	NA	NA	NA	NA	NA	NA	NA
NA	ATP5F1A	12	12	0	no	UCEC=5; STAD=2; GBM=1; PAAD=1; LIHC=1; COAD=1; LUSC=1	3	7	3	NA	NA	NA	NA	NA	NA	NA	NA	NA
NA	DAZAP1	12	12	0	no	UCEC=3; STAD=2; LUAD=2; GBM=1; KIRP=1; CESC=1; LIHC=1; COAD=1	8	2	4	NA	NA	NA	NA	NA	NA	NA	NA	NA
NA	PKN1	12	12	0	no	GBM=2; UCEC=2; PAAD=1; OV=1; LIHC=1; STAD=1; BLCA=1; PRAD=1; LUSC=1; LGG=1	9	3	2	NA	NA	NA	NA	NA	NA	NA	NA	NA
NA	ATP5F1C	12	12	0	no	STAD=2; UCEC=2; READ=1; ESCA=1; KIRC=1; LIHC=1; BLCA=1; COAD=1; LUSC=1; BRCA=1	7	10	2	NA	NA	NA	NA	NA	NA	NA	NA	NA
NA	PPFIA1	12	12	0	no	BRCA=4; STAD=3; READ=1; TGCT=1; LUSC=1; LUAD=1; UCEC=1	4	6	8	NA	NA	NA	NA	NA	NA	NA	NA	NA
NA	ITFG2	12	12	0	no	UCEC=4; LUSC=3; STAD=2; READ=1; OV=1; BRCA=1	7	0	7	NA	NA	NA	NA	NA	NA	NA	NA	NA
NA	CXXC1	12	12	0	no	UCEC=3; CESC=2; BLCA=2; STAD=1; COAD=1; LUSC=1; LUAD=1; BRCA=1	4	8	4	NA	NA	NA	NA	NA	NA	NA	NA	NA
NA	ASNA1	12	12	0	no	UCEC=4; LUAD=2; CESC=1; STAD=1; BLCA=1; COAD=1; PRAD=1; LUSC=1	5	6	3	NA	NA	NA	NA	NA	NA	NA	NA	NA
NA	RPL18	12	12	0	no	STAD=2; COAD=2; UCEC=2; READ=1; CESC=1; KIRC=1; LIHC=1; BLCA=1; LUAD=1	2	2	14	NA	NA	NA	NA	NA	NA	NA	NA	NA
NA	COP1	12	12	0	no	LUSC=3; STAD=2; BLCA=2; COAD=2; READ=1; KIRC=1; LUAD=1	4	10	1	NA	NA	NA	NA	NA	NA	NA	NA	NA
NA	NCF2	12	12	0	no	LUSC=3; CESC=2; STAD=2; READ=1; PAAD=1; HNSC=1; LUAD=1; BRCA=1	8	8	4	NA	NA	NA	NA	NA	NA	NA	NA	NA
NA	TSPAN1	12	12	0	no	UCEC=3; STAD=2; READ=1; ESCA=1; OV=1; KIRC=1; COAD=1; HNSC=1; BRCA=1	4	6	6	NA	NA	NA	NA	NA	NA	NA	NA	NA
NA	PRKRA	12	12	0	no	UCEC=4; READ=1; SARC=1; OV=1; CESC=1; STAD=1; COAD=1; HNSC=1; BRCA=1	14	0	1	NA	NA	NA	NA	NA	NA	NA	NA	NA
NA	RPL37A	12	12	0	no	UCEC=3; LUSC=2; BRCA=2; READ=1; ESCA=1; KIRP=1; CESC=1; BLCA=1	1	10	8	NA	NA	NA	NA	NA	NA	NA	NA	NA
NA	GLB1	12	12	0	no	BRCA=3; STAD=2; READ=1; KIRC=1; BLCA=1; COAD=1; LUSC=1; LUAD=1; UCEC=1	8	1	3	NA	NA	NA	NA	NA	NA	NA	NA	NA
NA	AC244517.11,AC244517.2,AC244517.4,AC244517.7	12	12	0	no,no,no,no	ESCA=2; UCEC=2; BRCA=2; READ=1; OV=1; STAD=1; PRAD=1; HNSC=1; LUAD=1	0	13	0	NA	NA	NA	NA	NA	NA	NA	NA	NA
NA	FUCA2	12	12	0	no	UCEC=5; STAD=3; READ=1; SARC=1; LUAD=1; BRCA=1	5	7	2	NA	NA	NA	NA	NA	NA	NA	NA	NA
NA	DNAJA1	12	12	0	no	ESCA=2; STAD=2; BLCA=2; UCEC=2; READ=1; COAD=1; PRAD=1; LUSC=1	7	5	3	NA	NA	NA	NA	NA	NA	NA	NA	NA
NA	TACC2	12	12	0	no	STAD=2; LUAD=2; UCEC=2; READ=1; ESCA=1; PRAD=1; LUSC=1; LGG=1; BRCA=1	11	2	4	NA	NA	NA	NA	NA	NA	NA	NA	NA
NA	AC005726.1,ALDOC	12	12	0	no,no	STAD=2; BLCA=2; COAD=2; LUSC=2; READ=1; OV=1; LIHC=1; BRCA=1	7	3	5	NA	NA	NA	NA	NA	NA	NA	NA	NA
NA	AC020907.6,FXYD3	12	12	0	no,no	CESC=2; STAD=2; COAD=2; READ=1; OV=1; BLCA=1; LUSC=1; HNSC=1; UCEC=1	4	9	2	NA	NA	NA	NA	NA	NA	NA	NA	NA
NA	ITSN1	12	12	0	no	STAD=4; BRCA=2; READ=1; ESCA=1; OV=1; LGG=1; LUAD=1; UCEC=1	4	5	3	NA	NA	NA	NA	NA	NA	NA	NA	NA
NA	NCKAP1	12	12	0	no	STAD=3; LUSC=3; LUAD=2; READ=1; PAAD=1; COAD=1; BRCA=1	8	3	4	NA	NA	NA	NA	NA	NA	NA	NA	NA
NA	NOL6	12	12	0	no	STAD=2; BLCA=2; LUAD=2; READ=1; OV=1; CESC=1; LUSC=1; HNSC=1; BRCA=1	4	5	9	NA	NA	NA	NA	NA	NA	NA	NA	NA
NA	DCN	12	12	0	no	STAD=2; LUSC=2; READ=1; PAAD=1; OV=1; BLCA=1; COAD=1; PRAD=1; LUAD=1; UCEC=1	7	1	4	NA	NA	NA	NA	NA	NA	NA	NA	NA
NA	RNF149	12	12	0	no	ESCA=2; STAD=2; LUAD=2; READ=1; CESC=1; LIHC=1; COAD=1; PRAD=1; UCEC=1	4	3	6	NA	NA	NA	NA	NA	NA	NA	NA	NA
NA	ANKH	12	12	0	no	ESCA=2; PAAD=2; UCEC=2; READ=1; STAD=1; PRAD=1; LUSC=1; HNSC=1; LUAD=1	3	5	4	NA	NA	NA	NA	NA	NA	NA	NA	NA
NA	WASH3P	12	12	0	no	UCEC=4; CESC=2; BLCA=2; TGCT=1; ESCA=1; PAAD=1; HNSC=1	3	8	4	NA	NA	NA	NA	NA	NA	NA	NA	NA
NA	GRK2	12	12	0	no	ESCA=2; BLCA=2; COAD=2; LUSC=2; OV=1; STAD=1; LGG=1; BRCA=1	2	10	4	NA	NA	NA	NA	NA	NA	NA	NA	NA
NA	RPS29	12	12	0	no	LUAD=3; UCEC=2; ESCA=1; CESC=1; STAD=1; COAD=1; LUSC=1; HNSC=1; BRCA=1	1	14	6	NA	NA	NA	NA	NA	NA	NA	NA	NA
NA	SF3B3	12	12	0	no	BLCA=3; LUSC=2; ESCA=1; PAAD=1; OV=1; STAD=1; PRAD=1; HNSC=1; UCEC=1	7	4	1	NA	NA	NA	NA	NA	NA	NA	NA	NA
NA	SDF2	12	12	0	no	LUAD=3; UCEC=3; BLCA=2; ESCA=1; SARC=1; CESC=1; LUSC=1	5	5	5	NA	NA	NA	NA	NA	NA	NA	NA	NA
NA	EVPL	12	12	0	no	STAD=4; ESCA=2; HNSC=2; LUAD=2; COAD=1; PRAD=1	4	10	2	NA	NA	NA	NA	NA	NA	NA	NA	NA
NA	AC010326.2,ZNF814	12	12	0	no,no	STAD=3; OV=2; COAD=2; ESCA=1; CESC=1; LUAD=1; UCEC=1; BRCA=1	6	3	4	NA	NA	NA	NA	NA	NA	NA	NA	NA
NA	ELAVL1	12	12	0	no	STAD=3; UCEC=3; COAD=2; ESCA=1; PAAD=1; LGG=1; BRCA=1	6	6	4	NA	NA	NA	NA	NA	NA	NA	NA	NA
NA	CASZ1	12	12	0	no	STAD=4; CESC=2; COAD=2; ESCA=1; HNSC=1; LUAD=1; BRCA=1	0	4	12	NA	NA	NA	NA	NA	NA	NA	NA	NA
NA	GNB1	12	12	0	no	UCEC=3; STAD=2; ESCA=1; KIRC=1; LIHC=1; COAD=1; PRAD=1; HNSC=1; LGG=1	6	2	8	NA	NA	NA	NA	NA	NA	NA	NA	NA
NA	HNRNPR	12	12	0	no	STAD=6; BLCA=2; ESCA=1; HNSC=1; UCEC=1; BRCA=1	6	5	5	NA	NA	NA	NA	NA	NA	NA	NA	NA
NA	LMF2	12	12	0	no	UCEC=4; BLCA=2; COAD=2; ESCA=1; KIRC=1; STAD=1; LUSC=1	3	7	2	NA	NA	NA	NA	NA	NA	NA	NA	NA
NA	CLTB	12	12	0	no	STAD=4; BLCA=2; UCEC=2; ESCA=1; CESC=1; COAD=1; LUSC=1	5	5	11	NA	NA	NA	NA	NA	NA	NA	NA	NA
NA	TSTA3	12	12	0	no	LUSC=2; HNSC=2; UCEC=2; ESCA=1; STAD=1; BLCA=1; PRAD=1; LUAD=1; BRCA=1	5	6	3	NA	NA	NA	NA	NA	NA	NA	NA	NA
NA	PRKDC	12	12	0	no	STAD=5; ESCA=3; PRAD=1; LUSC=1; HNSC=1; BRCA=1	7	1	4	NA	NA	NA	NA	NA	NA	NA	NA	NA
NA	NUDT5	12	12	0	no	BLCA=3; UCEC=2; ESCA=1; OV=1; KIRP=1; KIRC=1; LUSC=1; HNSC=1; BRCA=1	7	4	2	NA	NA	NA	NA	NA	NA	NA	NA	NA
NA	ERP29	12	12	0	no	STAD=3; UCEC=3; COAD=2; ESCA=1; LIHC=1; PRAD=1; BRCA=1	0	5	8	NA	NA	NA	NA	NA	NA	NA	NA	NA
NA	TMEM165	12	12	0	no	STAD=2; LUSC=2; BRCA=2; ESCA=1; CESC=1; KIRC=1; BLCA=1; LUAD=1; UCEC=1	4	12	2	NA	NA	NA	NA	NA	NA	NA	NA	NA
NA	WASHC2C	12	12	0	no	UCEC=4; LUAD=2; PAAD=1; STAD=1; COAD=1; LUSC=1; LGG=1; BRCA=1	5	4	4	NA	NA	NA	NA	NA	NA	NA	NA	NA
NA	DGUOK	12	12	0	no	UCEC=5; LUSC=4; BLCA=2; STAD=1	5	2	7	NA	NA	NA	NA	NA	NA	NA	NA	NA
NA	C11orf58	12	12	0	no	UCEC=3; LUSC=2; PAAD=1; KIRP=1; LIHC=1; BLCA=1; COAD=1; LUAD=1; BRCA=1	1	7	8	NA	NA	NA	NA	NA	NA	NA	NA	NA
NA	PCBP2	12	12	0	no	UCEC=7; COAD=2; SARC=1; HNSC=1; LGG=1	0	16	3	NA	NA	NA	NA	NA	NA	NA	NA	NA
NA	INF2	12	12	0	no	STAD=3; LUAD=3; SARC=2; BLCA=2; THCA=1; UCEC=1	0	17	0	NA	NA	NA	NA	NA	NA	NA	NA	NA
NA	SAT2	12	12	0	no	UCEC=5; SARC=1; KIRP=1; LIHC=1; STAD=1; BLCA=1; LUSC=1; BRCA=1	6	7	5	NA	NA	NA	NA	NA	NA	NA	NA	NA
NA	AC005832.4,DYRK4	12	12	0	no,no	LUSC=3; UCEC=3; STAD=2; SARC=1; COAD=1; PRAD=1; HNSC=1	2	9	5	NA	NA	NA	NA	NA	NA	NA	NA	NA
NA	RPL41	12	12	0	no	UCEC=4; BLCA=2; COAD=2; SARC=1; LUSC=1; HNSC=1; LUAD=1	2	10	5	NA	NA	NA	NA	NA	NA	NA	NA	NA
NA	WASHC2A	12	12	0	no	STAD=5; OV=2; UCEC=2; CESC=1; THCA=1; LUAD=1	3	9	1	NA	NA	NA	NA	NA	NA	NA	NA	NA
NA	SLC3A2	12	12	0	no	STAD=3; LUSC=2; LUAD=2; OV=1; KIRC=1; COAD=1; HNSC=1; UCEC=1	7	6	2	NA	NA	NA	NA	NA	NA	NA	NA	NA
NA	MYO1C	12	12	0	no	UCEC=6; STAD=3; OV=1; COAD=1; LUSC=1	1	10	5	NA	NA	NA	NA	NA	NA	NA	NA	NA
NA	COASY	12	12	0	no	STAD=3; BLCA=2; HNSC=2; UCEC=2; OV=1; CESC=1; LUAD=1	6	4	4	NA	NA	NA	NA	NA	NA	NA	NA	NA
NA	IGKV1-12	12	12	0	no	LUSC=6; OV=1; STAD=1; BLCA=1; LUAD=1; UCEC=1; BRCA=1	0	17	2	NA	NA	NA	NA	NA	NA	NA	NA	NA
NA	NELFB	12	12	0	no	LUSC=2; UCEC=2; OV=1; CESC=1; LIHC=1; STAD=1; BLCA=1; COAD=1; PRAD=1; LGG=1	2	11	3	NA	NA	NA	NA	NA	NA	NA	NA	NA
NA	HCFC1R1	12	12	0	no	UCEC=4; BLCA=2; LUAD=2; BRCA=2; STAD=1; COAD=1	6	8	4	NA	NA	NA	NA	NA	NA	NA	NA	NA
NA	AL645922.1,CFB	12	12	0	no,no	LIHC=3; STAD=3; KIRP=2; LUAD=2; HNSC=1; UCEC=1	2	8	3	NA	NA	NA	NA	NA	NA	NA	NA	NA
NA	ALDH3A2	12	12	0	no	UCEC=3; STAD=2; COAD=2; HNSC=2; KIRP=1; LUSC=1; LUAD=1	7	8	0	NA	NA	NA	NA	NA	NA	NA	NA	NA
NA	UQCRC2	12	12	0	no	UCEC=4; STAD=3; CESC=2; KIRP=1; COAD=1; BRCA=1	3	9	1	NA	NA	NA	NA	NA	NA	NA	NA	NA
NA	RPL31	12	12	0	no	UCEC=6; COAD=3; CESC=1; HNSC=1; BRCA=1	1	10	8	NA	NA	NA	NA	NA	NA	NA	NA	NA
NA	ANP32B	12	12	0	no	UCEC=8; CESC=2; STAD=1; COAD=1	0	13	0	NA	NA	NA	NA	NA	NA	NA	NA	NA
NA	SLC6A8	12	12	0	no	UCEC=7; CESC=2; STAD=2; HNSC=1	6	5	3	NA	NA	NA	NA	NA	NA	NA	NA	NA
NA	TGOLN2	12	12	0	no	COAD=3; UCEC=3; CESC=1; KIRC=1; STAD=1; BLCA=1; LUAD=1; BRCA=1	0	9	3	NA	NA	NA	NA	NA	NA	NA	NA	NA
NA	PCSK6	12	12	0	no	STAD=3; KIRC=2; LIHC=2; COAD=2; BRCA=2; UCEC=1	4	11	7	NA	NA	NA	NA	NA	NA	NA	NA	NA
NA	CRELD2	12	12	0	no	UCEC=5; LIHC=2; STAD=2; BLCA=2; BRCA=1	2	8	8	NA	NA	NA	NA	NA	NA	NA	NA	NA
NA	PSPC1	12	12	0	no	UCEC=5; LUSC=3; COAD=2; STAD=1; HNSC=1	3	4	5	NA	NA	NA	NA	NA	NA	NA	NA	NA
NA	ALG8	12	12	0	no	UCEC=6; STAD=2; COAD=2; LUSC=1; BRCA=1	10	0	5	NA	NA	NA	NA	NA	NA	NA	NA	NA
NA	RPL19	12	12	0	no	UCEC=5; BRCA=3; LUSC=2; STAD=1; COAD=1	2	12	3	NA	NA	NA	NA	NA	NA	NA	NA	NA
NA	GPR87	12	12	0	no	LUSC=7; BLCA=3; HNSC=2	0	2	11	NA	NA	NA	NA	NA	NA	NA	NA	NA
NA	TTC17	12	11	1	no	LUSC=4; STAD=2; HNSC=2; UCEC=2; SCLC=1; LUAD=1	3	3	6	NA	NA	NA	NA	NA	NA	NA	NA	NA
NA	PPP2R5C	12	11	1	no	UCEC=4; SCLC=1; GBM=1; ESCA=1; KIRP=1; STAD=1; COAD=1; HNSC=1; BRCA=1	6	4	2	NA	NA	NA	NA	NA	NA	NA	NA	NA
NA	ITGA3	12	11	1	no	STAD=3; LUAD=2; SCLC=1; OV=1; COAD=1; PRAD=1; HNSC=1; UCEC=1; BRCA=1	3	3	8	NA	NA	NA	NA	NA	NA	NA	NA	NA
NA	AFMID	12	11	1	no	LIHC=2; BLCA=2; SCLC=1; THYM=1; GBM=1; PAAD=1; STAD=1; LUSC=1; HNSC=1; LUAD=1	9	0	4	NA	NA	NA	NA	NA	NA	NA	NA	NA
NA	RNF13	12	11	1	no	HNSC=3; ESCA=2; STAD=2; SCLC=1; PAAD=1; KIRC=1; LIHC=1; BLCA=1	6	7	3	NA	NA	NA	NA	NA	NA	NA	NA	NA
NA	PLOD3	12	11	1	no	STAD=2; UCEC=2; SCLC=1; ACC=1; ESCA=1; SARC=1; COAD=1; LUSC=1; LUAD=1; BRCA=1	2	10	4	NA	NA	NA	NA	NA	NA	NA	NA	NA
NA	NTMT1	12	11	1	no	UCEC=3; KIRC=2; COAD=2; BRCA=2; SCLC=1; CESC=1; LUAD=1	2	7	19	NA	NA	NA	NA	NA	NA	NA	NA	NA
NA	PPRC1	12	11	1	no	UCEC=4; OSCC=1; ESCA=1; KIRC=1; STAD=1; PRAD=1; LUSC=1; LGG=1; LUAD=1	8	6	0	NA	NA	NA	NA	NA	NA	NA	NA	NA
NA	CABIN1	12	11	1	no	COAD=3; UCEC=2; OSCC=1; SKCM=1; READ=1; TGCT=1; STAD=1; LUSC=1; LGG=1	2	7	3	NA	NA	NA	NA	NA	NA	NA	NA	NA
NA	CCM2	12	11	1	no	UCEC=3; BLCA=2; LUAD=2; OSCC=1; KIRC=1; STAD=1; LUSC=1; HNSC=1	7	4	1	NA	NA	NA	NA	NA	NA	NA	NA	NA
NA	GSDMD	12	11	1	no	READ=2; OSCC=1; SKCM=1; SARC=1; CESC=1; STAD=1; LUSC=1; HNSC=1; LGG=1; UCEC=1; BRCA=1	4	6	4	NA	NA	NA	NA	NA	NA	NA	NA	NA
NA	CENPT	12	10	2	no	STAD=4; CESC=2; SCLC=1; OSCC=1; UCS=1; BLCA=1; LUSC=1; LUAD=1	1	11	5	NA	NA	NA	NA	NA	NA	NA	NA	NA
NA	OBSCN	12	10	2	no	SCLC=2; LUSC=2; UCS=1; ACC=1; SKCM=1; KIRP=1; STAD=1; COAD=1; LUAD=1; UCEC=1	6	5	9	NA	NA	NA	NA	NA	NA	NA	NA	NA
NA	ATP6V1H	12	10	2	no	SCLC=2; STAD=3; LUAD=2; UCEC=2; CESC=1; LUSC=1; BRCA=1	2	10	8	NA	NA	NA	NA	NA	NA	NA	NA	NA
NF1	NF1	12	10	2	yes	LUSC=2; LUAD=2; BRCA=2; SCLC=1; OSCC=1; ESCA=1; BLCA=1; HNSC=1; UCEC=1	9	1	3	neurofibroma, glioma	neurofibroma, glioma	neurofibromatosis type 1	O	Rec	TSG, fusion	D, Mis, N, F, S, O
AKAP9	AKAP9	11	11	0	yes	STAD=3; LUSC=2; BRCA=2; READ=1; ESCA=1; BLCA=1; HNSC=1	3	7	3	papillary thyroid			E	Dom	fusion	T	BRAF
ARHGEF10L	ARHGEF10L	11	11	0	yes	STAD=3; LIHC=2; GBM=1; KIRP=1; BLCA=1; COAD=1; LUAD=1; BRCA=1	6	5	3	lymphoma			L		TSG	D
ASPSCR1	ASPSCR1	11	11	0	yes	STAD=3; PRAD=2; UCEC=2; GBM=1; CESC=1; LIHC=1; LUSC=1	2	7	11	alveolar soft part sarcoma			M	Dom	fusion	T	TFE3
ELN	ELN	11	11	0	yes	BRCA=3; OV=2; HNSC=2; LUAD=2; GBM=1; STAD=1	6	9	2	B-ALL			L	Dom	fusion	T	PAX5	Supravalvular Aortic Stenosis, Cutis laxa , Williams-Beuren Syndrome
FBXO11	FBXO11	11	11	0	yes	STAD=2; LUSC=2; ESCA=1; OV=1; KIRP=1; CESC=1; BLCA=1; UCEC=1; BRCA=1	7	3	1	DLBCL			L	Rec	TSG	Mis, F, D
FGFR1	FGFR1	11	11	0	yes	BRCA=4; UCEC=3; SARC=1; CESC=1; STAD=1; LUAD=1	4	5	5	MPN, NHL, salivary adenoma			L	Dom	oncogene, fusion	T	BCR, FOP, ZMYM2, CNTRL, PLAG1	Pfeiffer syndrome, Kallman syndrome
HLA-A	DDX39BP1,HLA-A,HLA-G,HLA-H,HLA-K,HLA-T	11	11	0	no,yes,no,no,no,no	ACC=2; UCEC=2; SKCM=1; READ=1; ESCA=1; PAAD=1; STAD=1; BLCA=1; HNSC=1	12	1	0	Spitzoid tumour			E	Dom	fusion	T	ROS1	Carbamazepine-induced hypersensitivity syndrome
HLA-A	DDX39BP1,HLA-A,HLA-H,HLA-K,HLA-T	11	11	0	no,yes,no,no,no	COAD=2; LUSC=2; KICH=1; ACC=1; GBM=1; PAAD=1; HNSC=1; LUAD=1; UCEC=1	14	9	0	Spitzoid tumour			E	Dom	fusion	T	ROS1	Carbamazepine-induced hypersensitivity syndrome
MYC	MYC	11	11	0	yes	CESC=3; UCEC=3; UCS=1; MESO=1; SARC=1; COAD=1; HNSC=1	1	3	9	Burkitt lymphoma, amplified in other cancers, B-CLL			L, E	Dom	oncogene, fusion	A, T	IGK, BCL5, BCL7A , BTG1, TRA, IGH
NA	WIPF1	11	11	0	no	SKCM=2; LUSC=2; LUAD=2; GBM=1; READ=1; CESC=1; STAD=1; COAD=1	3	6	4	NA	NA	NA	NA	NA	NA	NA	NA	NA
NA	CYB5R2	11	11	0	no	CESC=3; UCEC=3; STAD=2; BRCA=2; THYM=1	4	4	5	NA	NA	NA	NA	NA	NA	NA	NA	NA
NA	TMEM50B	11	11	0	no	UCEC=5; READ=2; GBM=1; ESCA=1; OV=1; STAD=1	9	8	2	NA	NA	NA	NA	NA	NA	NA	NA	NA
NA	PHLDB1	11	11	0	no	HNSC=2; LUAD=2; UCEC=2; HCC=1; SKCM=1; GBM=1; KIRC=1; STAD=1; COAD=1	5	7	2	NA	NA	NA	NA	NA	NA	NA	NA	NA
NA	BRD7	11	11	0	no	UCEC=4; LIHC=2; HCC=1; ACC=1; THYM=1; BLCA=1; COAD=1; BRCA=1	5	11	2	NA	NA	NA	NA	NA	NA	NA	NA	NA
NA	WDR26	11	11	0	no	ESCA=3; UCEC=3; HCC=1; SKCM=1; GBM=1; READ=1; CESC=1; COAD=1	12	6	8	NA	NA	NA	NA	NA	NA	NA	NA	NA
NA	CDK5RAP1	11	11	0	no	BRCA=3; COAD=2; HCC=1; SKCM=1; LIHC=1; STAD=1; LUSC=1; HNSC=1; UCEC=1	8	4	3	NA	NA	NA	NA	NA	NA	NA	NA	NA
NA	2022-03-06	11	11	0	no	STAD=3; LUSC=2; LUAD=2; HCC=1; GBM=1; READ=1; CESC=1; LGG=1	8	2	2	NA	NA	NA	NA	NA	NA	NA	NA	NA
NA	SOX9	11	11	0	no	COAD=6; READ=2; STAD=2; UCEC=1	0	4	16	NA	NA	NA	NA	NA	NA	NA	NA	NA
NA	ANXA8	11	11	0	no	ESCA=2; CESC=2; STAD=2; BLCA=2; CHOL=1; PAAD=1; HNSC=1	4	11	3	NA	NA	NA	NA	NA	NA	NA	NA	NA
NA	SYVN1	11	11	0	no	STAD=4; OV=2; UCEC=2; CHOL=1; CESC=1; BRCA=1	3	10	1	NA	NA	NA	NA	NA	NA	NA	NA	NA
NA	SPTBN2	11	11	0	no	HNSC=2; LUAD=2; UCEC=2; CHOL=1; OV=1; PRAD=1; LUSC=1; BRCA=1	2	6	5	NA	NA	NA	NA	NA	NA	NA	NA	NA
NA	AC243967.1,CEACAM5,CEACAM6	11	11	0	no,no,no	STAD=3; READ=2; LUSC=2; LUAD=2; CHOL=1; BLCA=1	19	0	2	NA	NA	NA	NA	NA	NA	NA	NA	NA
NA	AL669831.1,AL669831.3	11	11	0	no,no	CESC=2; STAD=2; CHOL=1; LIHC=1; BLCA=1; COAD=1; LUSC=1; HNSC=1; UCEC=1	1	12	12	NA	NA	NA	NA	NA	NA	NA	NA	NA
NA	AC105052.1,AC105052.3,AC105052.4,UPK3BL1	11	11	0	no,no,no,no	ESCA=3; CESC=2; STAD=2; CHOL=1; DLBC=1; GBM=1; UCEC=1	2	8	11	NA	NA	NA	NA	NA	NA	NA	NA	NA
NA	DYNLT3	11	11	0	no	LUSC=5; STAD=2; CHOL=1; CESC=1; COAD=1; LUAD=1	3	5	4	NA	NA	NA	NA	NA	NA	NA	NA	NA
NA	AL133352.1,NDUFB8	11	11	0	no,no	UCEC=4; BLCA=2; DLBC=1; CESC=1; STAD=1; LUSC=1; LUAD=1	6	2	6	NA	NA	NA	NA	NA	NA	NA	NA	NA
NA	PHC1	11	11	0	no	UCEC=4; DLBC=1; SKCM=1; ESCA=1; SARC=1; STAD=1; COAD=1; PRAD=1	5	6	4	NA	NA	NA	NA	NA	NA	NA	NA	NA
NA	RPL13	11	11	0	no	BLCA=3; COAD=2; UCEC=2; DLBC=1; CESC=1; STAD=1; LUAD=1	1	7	4	NA	NA	NA	NA	NA	NA	NA	NA	NA
NA	AC079594.2,IFT80	11	11	0	no,no	LUSC=3; LUAD=3; DLBC=1; ESCA=1; OV=1; HNSC=1; UCEC=1	5	1	6	NA	NA	NA	NA	NA	NA	NA	NA	NA
NA	PDLIM7	11	11	0	no	STAD=3; COAD=2; UCEC=2; DLBC=1; SKCM=1; SARC=1; LUAD=1	1	8	4	NA	NA	NA	NA	NA	NA	NA	NA	NA
NA	MRPL37	11	11	0	no	ACC=2; BLCA=2; UCEC=2; UCS=1; SKCM=1; OV=1; STAD=1; COAD=1	4	8	1	NA	NA	NA	NA	NA	NA	NA	NA	NA
NA	IWS1	11	11	0	no	UCEC=3; LUAD=2; UCS=1; GBM=1; READ=1; KIRC=1; HNSC=1; LGG=1	1	4	6	NA	NA	NA	NA	NA	NA	NA	NA	NA
NA	NOA1	11	11	0	no	STAD=3; HNSC=2; UCEC=2; UCS=1; BLCA=1; COAD=1; BRCA=1	10	4	1	NA	NA	NA	NA	NA	NA	NA	NA	NA
NA	EXOC3	11	11	0	no	UCEC=4; UCS=1; PAAD=1; KIRP=1; CESC=1; LIHC=1; COAD=1; LUSC=1	2	5	7	NA	NA	NA	NA	NA	NA	NA	NA	NA
NA	BAG6	11	11	0	no	OV=2; LIHC=2; STAD=2; UCS=1; CESC=1; COAD=1; LUAD=1; UCEC=1	2	6	4	NA	NA	NA	NA	NA	NA	NA	NA	NA
NA	DUSP22	11	11	0	no	ESCA=2; COAD=2; UCS=1; SKCM=1; READ=1; OV=1; HNSC=1; LUAD=1; UCEC=1	3	10	7	NA	NA	NA	NA	NA	NA	NA	NA	NA
NA	CYB5R1	11	11	0	no	BLCA=3; ESCA=1; CESC=1; LIHC=1; STAD=1; LUSC=1; LUAD=1; UCEC=1; BRCA=1	4	3	6	NA	NA	NA	NA	NA	NA	NA	NA	NA
NA	RBCK1	11	11	0	no	COAD=2; UCEC=2; KICH=1; SKCM=1; GBM=1; READ=1; PAAD=1; OV=1; BLCA=1	1	6	4	NA	NA	NA	NA	NA	NA	NA	NA	NA
NA	SLC44A2	11	11	0	no	CESC=2; LUAD=2; MESO=1; GBM=1; TGCT=1; OV=1; BLCA=1; LGG=1; UCEC=1	6	3	7	NA	NA	NA	NA	NA	NA	NA	NA	NA
NA	AL603832.3,RHOC	11	11	0	no,no	OV=2; UCEC=2; BRCA=2; MESO=1; CESC=1; STAD=1; BLCA=1; COAD=1	3	8	3	NA	NA	NA	NA	NA	NA	NA	NA	NA
NA	DHRS3	11	11	0	no	UCEC=3; CESC=2; MESO=1; ESCA=1; LIHC=1; STAD=1; BLCA=1; LUSC=1	5	2	6	NA	NA	NA	NA	NA	NA	NA	NA	NA
NA	XBP1	11	11	0	no	UCEC=4; BRCA=3; MESO=1; LIHC=1; BLCA=1; COAD=1	8	5	6	NA	NA	NA	NA	NA	NA	NA	NA	NA
NA	RHBDD2	11	11	0	no	LUAD=3; GBM=2; MESO=1; ACC=1; ESCA=1; PAAD=1; SARC=1; STAD=1	1	5	5	NA	NA	NA	NA	NA	NA	NA	NA	NA
NA	ARHGDIA	11	11	0	no	UCEC=4; LUSC=2; UVM=1; ESCA=1; PAAD=1; CESC=1; STAD=1	2	8	2	NA	NA	NA	NA	NA	NA	NA	NA	NA
NA	CDC37	11	11	0	no	UCEC=3; ACC=1; CESC=1; STAD=1; COAD=1; PRAD=1; HNSC=1; LUAD=1; BRCA=1	1	8	3	NA	NA	NA	NA	NA	NA	NA	NA	NA
NA	RPL8	11	11	0	no	ESCA=2; STAD=2; COAD=2; UCEC=2; CESC=1; LUSC=1; LUAD=1	1	12	4	NA	NA	NA	NA	NA	NA	NA	NA	NA
NA	SPARC	11	11	0	no	UCEC=3; STAD=2; ACC=1; GBM=1; OV=1; CESC=1; COAD=1; LUAD=1	0	11	4	NA	NA	NA	NA	NA	NA	NA	NA	NA
NA	SHLD2	11	11	0	no	STAD=3; UCEC=2; SKCM=1; PAAD=1; OV=1; BLCA=1; LUAD=1; BRCA=1	2	9	3	NA	NA	NA	NA	NA	NA	NA	NA	NA
NA	TRIM22	11	11	0	no	HNSC=3; LUSC=2; SKCM=1; OV=1; STAD=1; COAD=1; LUAD=1; BRCA=1	1	2	11	NA	NA	NA	NA	NA	NA	NA	NA	NA
NA	AC091564.7,TPP1	11	11	0	no,no	STAD=3; UCEC=3; SKCM=2; BRCA=2; LUAD=1	6	8	0	NA	NA	NA	NA	NA	NA	NA	NA	NA
NA	TCTN1	11	11	0	no	UCEC=4; HNSC=2; SKCM=1; CESC=1; STAD=1; BLCA=1; LUSC=1	10	1	2	NA	NA	NA	NA	NA	NA	NA	NA	NA
NA	SMUG1	11	11	0	no	LUAD=4; STAD=2; SKCM=1; READ=1; PAAD=1; KIRC=1; UCEC=1	1	2	11	NA	NA	NA	NA	NA	NA	NA	NA	NA
NA	C1S	11	11	0	no	PAAD=3; LUSC=3; SKCM=1; CESC=1; LIHC=1; BLCA=1; BRCA=1	1	5	9	NA	NA	NA	NA	NA	NA	NA	NA	NA
NA	RNASEH2A,THSD8	11	11	0	no,no	STAD=2; BLCA=2; BRCA=2; SKCM=1; GBM=1; ESCA=1; COAD=1; UCEC=1	2	8	1	NA	NA	NA	NA	NA	NA	NA	NA	NA
NA	EML2	11	11	0	no	ESCA=2; COAD=2; LUSC=2; SKCM=1; GBM=1; PAAD=1; LGG=1; LUAD=1	8	4	2	NA	NA	NA	NA	NA	NA	NA	NA	NA
NA	ZNF845	11	11	0	no	LUAD=2; UCEC=2; SKCM=1; ESCA=1; STAD=1; COAD=1; PRAD=1; HNSC=1; BRCA=1	0	14	0	NA	NA	NA	NA	NA	NA	NA	NA	NA
NA	AC020915.5,ZNF544	11	11	0	no,no	STAD=4; BLCA=2; SKCM=1; OV=1; LUSC=1; HNSC=1; BRCA=1	1	10	2	NA	NA	NA	NA	NA	NA	NA	NA	NA
NA	GSTM1,GSTM2,GSTM4,GSTM5	11	11	0	no,no,no,no	LUSC=4; BLCA=2; SKCM=1; LIHC=1; COAD=1; HNSC=1; BRCA=1	8	4	4	NA	NA	NA	NA	NA	NA	NA	NA	NA
NA	ZNF496	11	11	0	no	UCEC=3; STAD=2; LUAD=2; BRCA=2; SKCM=1; ESCA=1	1	7	6	NA	NA	NA	NA	NA	NA	NA	NA	NA
NA	AC073869.7,FAR2P4,PLEKHB2	11	11	0	no,no,no	LUSC=5; LUAD=2; UCEC=2; SKCM=1; CESC=1	0	16	13	NA	NA	NA	NA	NA	NA	NA	NA	NA
NA	AC073283.3,CALM2	11	11	0	no,no	COAD=4; UCEC=2; SKCM=1; THYM=1; GBM=1; READ=1; BRCA=1	3	8	3	NA	NA	NA	NA	NA	NA	NA	NA	NA
NA	PARP9	11	11	0	no	KIRC=2; LUSC=2; BRCA=2; SKCM=1; READ=1; PRAD=1; LGG=1; UCEC=1	0	10	9	NA	NA	NA	NA	NA	NA	NA	NA	NA
NA	SATB1,TBC1D5	11	11	0	no,no	STAD=2; BLCA=2; LUAD=2; SKCM=1; PCPG=1; OV=1; CESC=1; LGG=1	2	9	5	NA	NA	NA	NA	NA	NA	NA	NA	NA
NA	MAT2B	11	11	0	no	SKCM=1; GBM=1; READ=1; ESCA=1; OV=1; KIRP=1; STAD=1; COAD=1; LUSC=1; UCEC=1; BRCA=1	3	7	3	NA	NA	NA	NA	NA	NA	NA	NA	NA
NA	E4F1	11	11	0	no	UCEC=3; COAD=2; SKCM=1; GBM=1; STAD=1; BLCA=1; LUSC=1; LUAD=1	1	6	5	NA	NA	NA	NA	NA	NA	NA	NA	NA
NA	STUB1	11	11	0	no	ESCA=2; UCEC=2; SKCM=1; SARC=1; CESC=1; KIRC=1; STAD=1; BLCA=1; COAD=1	3	8	5	NA	NA	NA	NA	NA	NA	NA	NA	NA
NA	PHF12	11	11	0	no	LUAD=2; SKCM=1; READ=1; OV=1; CESC=1; STAD=1; COAD=1; HNSC=1; UCEC=1; BRCA=1	4	6	4	NA	NA	NA	NA	NA	NA	NA	NA	NA
NA	EFTUD2	11	11	0	no	STAD=2; UCEC=2; SKCM=1; GBM=1; READ=1; SARC=1; OV=1; LUAD=1; BRCA=1	9	4	1	NA	NA	NA	NA	NA	NA	NA	NA	NA
NA	UBR4	11	11	0	no	STAD=2; COAD=2; HNSC=2; SKCM=1; SARC=1; CESC=1; BLCA=1; LUSC=1	4	5	4	NA	NA	NA	NA	NA	NA	NA	NA	NA
NA	NUDC	11	11	0	no	LIHC=2; UCEC=2; SKCM=1; PAAD=1; OV=1; BLCA=1; COAD=1; LUSC=1; HNSC=1	3	5	6	NA	NA	NA	NA	NA	NA	NA	NA	NA
NA	ANKZF1	11	11	0	no	UCEC=3; LIHC=2; SKCM=1; OV=1; CESC=1; STAD=1; BLCA=1; BRCA=1	5	3	7	NA	NA	NA	NA	NA	NA	NA	NA	NA
NA	ZNF814	11	11	0	no	OV=3; STAD=2; UCEC=2; BRCA=2; THYM=1; LUSC=1	4	4	6	NA	NA	NA	NA	NA	NA	NA	NA	NA
NA	GTF2I	11	11	0	no	LUSC=2; UCEC=2; THYM=1; ESCA=1; KIRP=1; STAD=1; BLCA=1; LUAD=1; BRCA=1	4	7	1	NA	NA	NA	NA	NA	NA	NA	NA	NA
NA	LAMTOR5	11	11	0	no	OV=2; KIRC=2; STAD=2; BLCA=2; CESC=1; LUSC=1; UCEC=1	0	10	1	NA	NA	NA	NA	NA	NA	NA	NA	NA
NA	CBWD5	11	11	0	no	UCEC=6; THYM=1; ESCA=1; KIRP=1; COAD=1; HNSC=1	7	5	2	NA	NA	NA	NA	NA	NA	NA	NA	NA
NA	DNAJC1	11	11	0	no	UCEC=3; HNSC=2; GBM=1; STAD=1; BLCA=1; COAD=1; LUSC=1; BRCA=1	5	4	3	NA	NA	NA	NA	NA	NA	NA	NA	NA
NA	ZNF33A	11	11	0	no	LUAD=3; UCEC=3; STAD=2; GBM=1; PRAD=1; LUSC=1	4	8	4	NA	NA	NA	NA	NA	NA	NA	NA	NA
NA	ST3GAL4	11	11	0	no	BRCA=2; GBM=1; KIRP=1; CESC=1; BLCA=1; COAD=1; HNSC=1; LGG=1; LUAD=1; UCEC=1	2	11	2	NA	NA	NA	NA	NA	NA	NA	NA	NA
NA	RTN3	11	11	0	no	LUSC=3; STAD=2; BLCA=2; UCEC=2; GBM=1; HNSC=1	4	9	1	NA	NA	NA	NA	NA	NA	NA	NA	NA
NA	CARS2	11	11	0	no	OV=2; CESC=2; LIHC=2; UCEC=2; GBM=1; STAD=1; COAD=1	5	4	3	NA	NA	NA	NA	NA	NA	NA	NA	NA
NA	MORF4L1	11	11	0	no	COAD=2; HNSC=2; UCEC=2; GBM=1; SARC=1; BLCA=1; LUAD=1; BRCA=1	10	4	2	NA	NA	NA	NA	NA	NA	NA	NA	NA
NA	COQ9	11	11	0	no	LUAD=3; UCEC=3; GBM=1; KIRP=1; STAD=1; COAD=1; LUSC=1	1	8	4	NA	NA	NA	NA	NA	NA	NA	NA	NA
NA	SLC25A39	11	11	0	no	STAD=4; UCEC=3; GBM=1; CESC=1; HNSC=1; BRCA=1	8	5	0	NA	NA	NA	NA	NA	NA	NA	NA	NA
NA	NEDD4L	11	11	0	no	BRCA=2; GBM=1; READ=1; PAAD=1; KIRP=1; CESC=1; STAD=1; BLCA=1; LUSC=1; LUAD=1	3	2	8	NA	NA	NA	NA	NA	NA	NA	NA	NA
NA	LRP3	11	11	0	no	UCEC=5; GBM=1; ESCA=1; LIHC=1; STAD=1; COAD=1; LUSC=1	4	6	4	NA	NA	NA	NA	NA	NA	NA	NA	NA
NA	SHKBP1	11	11	0	no	UCEC=4; COAD=2; GBM=1; OV=1; KIRC=1; LUSC=1; LUAD=1	7	8	3	NA	NA	NA	NA	NA	NA	NA	NA	NA
NA	WLS	11	11	0	no	UCEC=3; STAD=2; HNSC=2; GBM=1; READ=1; CESC=1; BRCA=1	2	9	3	NA	NA	NA	NA	NA	NA	NA	NA	NA
NA	RPS21	11	11	0	no	UCEC=4; CESC=2; GBM=1; KIRC=1; STAD=1; LUSC=1; BRCA=1	4	4	7	NA	NA	NA	NA	NA	NA	NA	NA	NA
NA	ACTR3	11	11	0	no	UCEC=4; STAD=2; COAD=2; GBM=1; CESC=1; LUSC=1	7	4	1	NA	NA	NA	NA	NA	NA	NA	NA	NA
NA	IQCG	11	11	0	no	UCEC=3; LUAD=2; GBM=1; CESC=1; PRAD=1; LUSC=1; HNSC=1; BRCA=1	3	4	8	NA	NA	NA	NA	NA	NA	NA	NA	NA
NA	KIF2A	11	11	0	no	STAD=3; LUSC=2; UCEC=2; GBM=1; BLCA=1; LUAD=1; BRCA=1	3	5	9	NA	NA	NA	NA	NA	NA	NA	NA	NA
NA	MKRN1	11	11	0	no	UCEC=2; GBM=1; ESCA=1; PAAD=1; CESC=1; KIRC=1; STAD=1; PRAD=1; HNSC=1; LUAD=1	6	6	1	NA	NA	NA	NA	NA	NA	NA	NA	NA
NA	PPP2R2A	11	11	0	no	COAD=4; UCEC=2; GBM=1; READ=1; CESC=1; STAD=1; BLCA=1	6	2	5	NA	NA	NA	NA	NA	NA	NA	NA	NA
NA	EIF2S3	11	11	0	no	STAD=3; COAD=2; LUSC=2; GBM=1; READ=1; BLCA=1; HNSC=1	5	9	5	NA	NA	NA	NA	NA	NA	NA	NA	NA
NA	KAT5	11	11	0	no	HNSC=2; UCEC=2; GBM=1; TGCT=1; ESCA=1; STAD=1; BLCA=1; LUSC=1; LGG=1	2	4	6	NA	NA	NA	NA	NA	NA	NA	NA	NA
NA	PAPOLA	11	11	0	no	UCEC=3; STAD=2; LUAD=2; GBM=1; BLCA=1; LUSC=1; LGG=1	7	5	1	NA	NA	NA	NA	NA	NA	NA	NA	NA
NA	CHI3L1	11	11	0	no	LUSC=2; UCEC=2; GBM=1; PAAD=1; SARC=1; BLCA=1; HNSC=1; LUAD=1; BRCA=1	6	6	4	NA	NA	NA	NA	NA	NA	NA	NA	NA
NA	ACSL5	11	11	0	no	STAD=2; UCEC=2; READ=1; ESCA=1; PAAD=1; LIHC=1; COAD=1; HNSC=1; LUAD=1	7	2	6	NA	NA	NA	NA	NA	NA	NA	NA	NA
NA	PITRM1	11	11	0	no	UCEC=2; READ=1; PAAD=1; OV=1; KIRP=1; CESC=1; STAD=1; PRAD=1; HNSC=1; BRCA=1	1	7	6	NA	NA	NA	NA	NA	NA	NA	NA	NA
NA	BMS1	11	11	0	no	STAD=4; READ=1; CESC=1; PRAD=1; LUSC=1; HNSC=1; UCEC=1; BRCA=1	5	4	3	NA	NA	NA	NA	NA	NA	NA	NA	NA
NA	NDUFS3	11	11	0	no	LUAD=3; STAD=2; UCEC=2; READ=1; BLCA=1; COAD=1; BRCA=1	7	3	3	NA	NA	NA	NA	NA	NA	NA	NA	NA
NA	RSRC2	11	11	0	no	STAD=3; UCEC=3; READ=1; CESC=1; BLCA=1; LUSC=1; BRCA=1	4	5	3	NA	NA	NA	NA	NA	NA	NA	NA	NA
NA	PFDN5	11	11	0	no	CESC=2; STAD=2; UCEC=2; READ=1; KIRC=1; BLCA=1; COAD=1; LUAD=1	5	9	5	NA	NA	NA	NA	NA	NA	NA	NA	NA
NA	MYL6B	11	11	0	no	UCEC=5; READ=1; SARC=1; CESC=1; BLCA=1; LUSC=1; BRCA=1	3	11	3	NA	NA	NA	NA	NA	NA	NA	NA	NA
NA	RNF40	11	11	0	no	STAD=3; CESC=2; COAD=2; UCEC=2; KIRC=1; LUSC=1	2	6	4	NA	NA	NA	NA	NA	NA	NA	NA	NA
NA	NUBP2	11	11	0	no	LUSC=2; UCEC=2; READ=1; TGCT=1; CESC=1; LIHC=1; STAD=1; BLCA=1; COAD=1	8	2	3	NA	NA	NA	NA	NA	NA	NA	NA	NA
NA	POLR2A	11	11	0	no	STAD=3; CESC=2; UCEC=2; READ=1; OV=1; BLCA=1; LUAD=1	0	11	2	NA	NA	NA	NA	NA	NA	NA	NA	NA
NA	DOCK6	11	11	0	no	STAD=4; READ=2; ESCA=1; OV=1; LIHC=1; COAD=1; UCEC=1	0	5	6	NA	NA	NA	NA	NA	NA	NA	NA	NA
NA	PPOX	11	11	0	no	UCEC=4; BRCA=2; READ=1; KIRP=1; CESC=1; BLCA=1; LGG=1	10	1	1	NA	NA	NA	NA	NA	NA	NA	NA	NA
NA	SRRM1	11	11	0	no	UCEC=3; STAD=2; READ=1; ESCA=1; SARC=1; CESC=1; COAD=1; HNSC=1	4	6	5	NA	NA	NA	NA	NA	NA	NA	NA	NA
NA	MISP	11	11	0	no	STAD=3; COAD=3; UCEC=2; READ=1; PAAD=1; LUAD=1	3	7	6	NA	NA	NA	NA	NA	NA	NA	NA	NA
NA	CLK1	11	11	0	no	UCEC=4; READ=1; ESCA=1; SARC=1; KIRP=1; CESC=1; LUSC=1; LUAD=1	9	2	2	NA	NA	NA	NA	NA	NA	NA	NA	NA
NA	HDDC2	11	11	0	no	UCEC=4; READ=2; OV=1; STAD=1; COAD=1; LUSC=1; LGG=1	1	8	5	NA	NA	NA	NA	NA	NA	NA	NA	NA
NA	ASS1	11	11	0	no	STAD=3; COAD=3; LUAD=2; UCEC=2; READ=1	10	3	2	NA	NA	NA	NA	NA	NA	NA	NA	NA
NA	RPS6KB2	11	11	0	no	UCEC=3; OV=2; STAD=2; LUSC=2; READ=1; CESC=1	3	6	3	NA	NA	NA	NA	NA	NA	NA	NA	NA
NA	CNOT1	11	11	0	no	STAD=2; BLCA=2; COAD=2; HNSC=2; CESC=1; LGG=1; UCEC=1	4	6	4	NA	NA	NA	NA	NA	NA	NA	NA	NA
NA	SUGP2	11	11	0	no	BRCA=2; READ=1; PCPG=1; SARC=1; OV=1; KIRP=1; CESC=1; BLCA=1; HNSC=1; UCEC=1	2	6	5	NA	NA	NA	NA	NA	NA	NA	NA	NA
NA	YTHDF1	11	11	0	no	BRCA=3; STAD=2; READ=1; PAAD=1; OV=1; CESC=1; KIRC=1; LGG=1	3	6	3	NA	NA	NA	NA	NA	NA	NA	NA	NA
NA	ITGA6	11	11	0	no	ESCA=2; STAD=2; COAD=2; READ=1; TGCT=1; PAAD=1; HNSC=1; UCEC=1	5	3	4	NA	NA	NA	NA	NA	NA	NA	NA	NA
NA	LAP3	11	11	0	no	STAD=4; BLCA=4; READ=1; ESCA=1; BRCA=1	3	5	5	NA	NA	NA	NA	NA	NA	NA	NA	NA
NA	AC092073.1,GPI	11	11	0	no,no	STAD=5; OV=3; UCEC=2; READ=1	2	15	4	NA	NA	NA	NA	NA	NA	NA	NA	NA
NA	NECTIN2	11	11	0	no	UCEC=4; STAD=2; READ=1; PAAD=1; BLCA=1; LUSC=1; BRCA=1	1	7	4	NA	NA	NA	NA	NA	NA	NA	NA	NA
NA	PLD3	11	11	0	no	UCEC=4; BLCA=2; LUSC=2; CESC=1; LIHC=1; LUAD=1	7	2	4	NA	NA	NA	NA	NA	NA	NA	NA	NA
NA	TMPRSS4	11	11	0	no	UCEC=4; LUSC=2; ESCA=1; OV=1; CESC=1; BLCA=1; BRCA=1	9	12	0	NA	NA	NA	NA	NA	NA	NA	NA	NA
NA	PLEKHA7	11	11	0	no	STAD=4; ESCA=2; LUAD=2; KIRP=1; KIRC=1; BLCA=1	4	4	10	NA	NA	NA	NA	NA	NA	NA	NA	NA
NA	LAMTOR1	11	11	0	no	UCEC=5; ESCA=1; OV=1; CESC=1; KIRC=1; STAD=1; COAD=1	1	10	1	NA	NA	NA	NA	NA	NA	NA	NA	NA
NA	SULT1A1	11	11	0	no	OV=2; STAD=2; UCEC=2; BRCA=2; ESCA=1; KIRC=1; COAD=1	4	8	2	NA	NA	NA	NA	NA	NA	NA	NA	NA
NA	SEZ6L2	11	11	0	no	LUAD=4; STAD=3; ESCA=1; PRAD=1; LUSC=1; LGG=1	8	4	2	NA	NA	NA	NA	NA	NA	NA	NA	NA
NA	SREBF1	11	11	0	no	ESCA=3; UCEC=3; STAD=2; LUAD=2; CESC=1	5	5	4	NA	NA	NA	NA	NA	NA	NA	NA	NA
NA	PSMD3	11	11	0	no	BLCA=2; LUSC=2; UCEC=2; ESCA=1; SARC=1; CESC=1; STAD=1; COAD=1	9	5	6	NA	NA	NA	NA	NA	NA	NA	NA	NA
NA	HOOK2	11	11	0	no	STAD=2; BLCA=2; BRCA=2; ESCA=1; OV=1; COAD=1; PRAD=1; LUAD=1	0	8	8	NA	NA	NA	NA	NA	NA	NA	NA	NA
NA	GATAD2A	11	11	0	no	STAD=4; ESCA=2; UCEC=2; BLCA=1; COAD=1; LGG=1	3	5	6	NA	NA	NA	NA	NA	NA	NA	NA	NA
NA	ATP13A1	11	11	0	no	UCEC=4; ESCA=2; OV=1; STAD=1; COAD=1; LUAD=1; BRCA=1	2	7	2	NA	NA	NA	NA	NA	NA	NA	NA	NA
NA	TMC4	11	11	0	no	BLCA=5; ESCA=1; OV=1; LIHC=1; COAD=1; LUSC=1; UCEC=1	7	4	1	NA	NA	NA	NA	NA	NA	NA	NA	NA
NA	SYTL1	11	11	0	no	CESC=2; UCEC=2; ESCA=1; OV=1; BLCA=1; COAD=1; HNSC=1; LUAD=1; BRCA=1	10	6	2	NA	NA	NA	NA	NA	NA	NA	NA	NA
NA	ADGRL2	11	11	0	no	LUAD=3; ESCA=1; PAAD=1; SARC=1; BLCA=1; LUSC=1; HNSC=1; UCEC=1; BRCA=1	8	7	4	NA	NA	NA	NA	NA	NA	NA	NA	NA
NA	FBXO7	11	11	0	no	UCEC=3; LUAD=2; BRCA=2; LIHC=1; LUSC=1; HNSC=1; LGG=1	6	2	4	NA	NA	NA	NA	NA	NA	NA	NA	NA
NA	ITGB1BP1	11	11	0	no	ESCA=2; COAD=2; KIRP=1; CESC=1; BLCA=1; LGG=1; LUAD=1; UCEC=1; BRCA=1	5	6	6	NA	NA	NA	NA	NA	NA	NA	NA	NA
NA	EIF5B	11	11	0	no	STAD=3; ESCA=2; COAD=2; BLCA=1; LUSC=1; UCEC=1; BRCA=1	4	9	4	NA	NA	NA	NA	NA	NA	NA	NA	NA
NA	RGS12	11	11	0	no	ESCA=3; STAD=2; UCEC=2; BLCA=1; COAD=1; LUAD=1; BRCA=1	3	10	1	NA	NA	NA	NA	NA	NA	NA	NA	NA
NA	PARD3	11	11	0	no	STAD=2; ESCA=1; PAAD=1; CESC=1; PRAD=1; LUSC=1; LGG=1; LUAD=1; UCEC=1; BRCA=1	7	1	3	NA	NA	NA	NA	NA	NA	NA	NA	NA
NA	HPS1	11	11	0	no	UCEC=6; ESCA=1; PAAD=1; STAD=1; COAD=1; LUAD=1	1	7	4	NA	NA	NA	NA	NA	NA	NA	NA	NA
NA	CC2D1A	11	11	0	no	BLCA=3; STAD=2; UCEC=2; ESCA=1; CESC=1; COAD=1; BRCA=1	1	7	6	NA	NA	NA	NA	NA	NA	NA	NA	NA
NA	COX20	11	11	0	no	UCEC=8; ESCA=1; COAD=1; BRCA=1	1	9	4	NA	NA	NA	NA	NA	NA	NA	NA	NA
NA	DLGAP4	11	11	0	no	UCEC=4; ESCA=1; SARC=1; LIHC=1; STAD=1; COAD=1; HNSC=1; BRCA=1	1	14	3	NA	NA	NA	NA	NA	NA	NA	NA	NA
NA	SUN2	11	11	0	no	STAD=4; BLCA=2; COAD=2; ESCA=1; LGG=1; UCEC=1	1	10	3	NA	NA	NA	NA	NA	NA	NA	NA	NA
NA	SNRNP200	11	11	0	no	UCEC=3; STAD=2; LUAD=2; ESCA=1; LIHC=1; LUSC=1; BRCA=1	2	5	6	NA	NA	NA	NA	NA	NA	NA	NA	NA
NA	DVL3	11	11	0	no	STAD=4; LUSC=3; ESCA=1; SARC=1; HNSC=1; UCEC=1	4	6	3	NA	NA	NA	NA	NA	NA	NA	NA	NA
NA	HMGB2	11	11	0	no	UCEC=5; BLCA=2; ESCA=1; KIRC=1; COAD=1; BRCA=1	0	6	5	NA	NA	NA	NA	NA	NA	NA	NA	NA
NA	PCDH1	11	11	0	no	STAD=4; ESCA=1; OV=1; CESC=1; BLCA=1; LUSC=1; LGG=1; BRCA=1	0	4	8	NA	NA	NA	NA	NA	NA	NA	NA	NA
NA	STX4	11	11	0	no	UCEC=5; BRCA=2; PAAD=1; BLCA=1; HNSC=1; LUAD=1	3	4	7	NA	NA	NA	NA	NA	NA	NA	NA	NA
NA	SLC16A3	11	11	0	no	CESC=3; STAD=3; UCEC=2; PAAD=1; SARC=1; LUSC=1	4	12	10	NA	NA	NA	NA	NA	NA	NA	NA	NA
NA	MCM6	11	11	0	no	BLCA=2; COAD=2; UCEC=2; PAAD=1; STAD=1; HNSC=1; LUAD=1; BRCA=1	13	1	1	NA	NA	NA	NA	NA	NA	NA	NA	NA
NA	APEH	11	11	0	no	STAD=2; BLCA=2; COAD=2; UCEC=2; PAAD=1; KIRP=1; LUSC=1	2	9	1	NA	NA	NA	NA	NA	NA	NA	NA	NA
NA	EDF1	11	11	0	no	UCEC=3; STAD=2; BLCA=2; PAAD=1; SARC=1; KIRP=1; LIHC=1	2	4	8	NA	NA	NA	NA	NA	NA	NA	NA	NA
NA	CKAP5	11	11	0	no	HNSC=2; BRCA=2; PAAD=1; OV=1; CESC=1; LIHC=1; STAD=1; BLCA=1; UCEC=1	3	7	1	NA	NA	NA	NA	NA	NA	NA	NA	NA
NA	GPX2	11	11	0	no	STAD=4; COAD=2; LUSC=2; PAAD=1; LIHC=1; LUAD=1	1	9	4	NA	NA	NA	NA	NA	NA	NA	NA	NA
NA	AC010422.8,DHPS	11	11	0	no,no	UCEC=4; LUAD=2; PAAD=1; CESC=1; STAD=1; BLCA=1; HNSC=1	5	6	2	NA	NA	NA	NA	NA	NA	NA	NA	NA
NA	PSME1	11	11	0	no	UCEC=4; STAD=2; SARC=1; KIRP=1; HNSC=1; LUAD=1; BRCA=1	2	4	7	NA	NA	NA	NA	NA	NA	NA	NA	NA
NA	MOV10	11	11	0	no	UCEC=3; CESC=2; LUSC=2; SARC=1; BLCA=1; COAD=1; BRCA=1	2	2	8	NA	NA	NA	NA	NA	NA	NA	NA	NA
NA	VEGFA	11	11	0	no	BLCA=2; UCEC=2; SARC=1; CESC=1; KIRC=1; LIHC=1; COAD=1; LUSC=1; LUAD=1	7	5	6	NA	NA	NA	NA	NA	NA	NA	NA	NA
NA	C22orf39,HIRA	11	11	0	no,no	UCEC=3; LUAD=2; SARC=1; OV=1; STAD=1; LUSC=1; HNSC=1; LGG=1	4	4	3	NA	NA	NA	NA	NA	NA	NA	NA	NA
NA	SPATA20	11	11	0	no	STAD=2; BLCA=2; COAD=2; UCEC=2; SARC=1; OV=1; LUAD=1	9	5	1	NA	NA	NA	NA	NA	NA	NA	NA	NA
NA	AL449266.1,CLCC1	11	11	0	no,no	STAD=2; COAD=2; UCEC=2; BRCA=2; SARC=1; CESC=1; KIRC=1	3	6	5	NA	NA	NA	NA	NA	NA	NA	NA	NA
NA	FOXM1	11	11	0	no	LUSC=4; STAD=3; OV=1; HNSC=1; UCEC=1; BRCA=1	2	4	5	NA	NA	NA	NA	NA	NA	NA	NA	NA
NA	PHC2	11	11	0	no	STAD=2; COAD=2; UCEC=2; BRCA=2; OV=1; PRAD=1; LGG=1	1	13	3	NA	NA	NA	NA	NA	NA	NA	NA	NA
NA	IGKV1-13	11	11	0	no	LUSC=3; LUAD=3; OV=2; HNSC=2; UCEC=1	0	13	0	NA	NA	NA	NA	NA	NA	NA	NA	NA
NA	THBS1	11	11	0	no	STAD=3; LUAD=2; BRCA=2; OV=1; LUSC=1; HNSC=1; UCEC=1	2	7	4	NA	NA	NA	NA	NA	NA	NA	NA	NA
NA	EIF2B5	11	11	0	no	OV=2; STAD=2; COAD=2; UCEC=2; BLCA=1; HNSC=1; BRCA=1	4	3	7	NA	NA	NA	NA	NA	NA	NA	NA	NA
NA	AKR1C1	11	11	0	no	LUSC=4; LUAD=2; UCEC=2; OV=1; CESC=1; BLCA=1	8	7	3	NA	NA	NA	NA	NA	NA	NA	NA	NA
NA	CSNK1E,TPTEP2-CSNK1E	11	11	0	no,no	UCEC=4; COAD=3; KIRP=1; STAD=1; PRAD=1; LUAD=1	1	5	5	NA	NA	NA	NA	NA	NA	NA	NA	NA
NA	STX18	11	11	0	no	UCEC=8; KIRP=1; LUSC=1; BRCA=1	10	1	6	NA	NA	NA	NA	NA	NA	NA	NA	NA
NA	IQGAP1	11	11	0	no	STAD=3; LUSC=2; UCEC=2; CESC=1; BLCA=1; LUAD=1; BRCA=1	4	7	6	NA	NA	NA	NA	NA	NA	NA	NA	NA
NA	KAT2A	11	11	0	no	UCEC=3; CESC=2; STAD=2; BLCA=2; COAD=1; LUAD=1	3	3	5	NA	NA	NA	NA	NA	NA	NA	NA	NA
NA	AC011479.1,SPINT2	11	11	0	no,no	BLCA=3; CESC=2; UCEC=2; STAD=1; COAD=1; HNSC=1; BRCA=1	3	8	8	NA	NA	NA	NA	NA	NA	NA	NA	NA
NA	AP000295.1,IL10RB	11	11	0	no,no	UCEC=4; BRCA=3; CESC=1; COAD=1; LUSC=1; LUAD=1	3	6	5	NA	NA	NA	NA	NA	NA	NA	NA	NA
NA	TSPAN14	11	11	0	no	UCEC=5; BLCA=2; BRCA=2; CESC=1; STAD=1	2	13	3	NA	NA	NA	NA	NA	NA	NA	NA	NA
NA	DDX23	11	11	0	no	BLCA=3; LUAD=2; UCEC=2; CESC=1; STAD=1; COAD=1; LUSC=1	1	6	5	NA	NA	NA	NA	NA	NA	NA	NA	NA
NA	LRP10	11	11	0	no	STAD=2; BLCA=2; UCEC=2; CESC=1; KIRC=1; COAD=1; LUAD=1; BRCA=1	3	9	1	NA	NA	NA	NA	NA	NA	NA	NA	NA
NA	XRCC6	11	11	0	no	STAD=2; LUAD=2; UCEC=2; BRCA=2; CESC=1; BLCA=1; LUSC=1	5	4	6	NA	NA	NA	NA	NA	NA	NA	NA	NA
NA	CLEC3B,EXOSC7	11	11	0	no,no	LIHC=2; STAD=2; LUAD=2; UCEC=2; CESC=1; LUSC=1; BRCA=1	3	7	3	NA	NA	NA	NA	NA	NA	NA	NA	NA
NA	MXRA5	11	11	0	no	STAD=3; LUAD=3; CESC=1; BLCA=1; COAD=1; LUSC=1; BRCA=1	8	5	1	NA	NA	NA	NA	NA	NA	NA	NA	NA
NA	TMEM62	11	11	0	no	LUAD=2; BRCA=2; LIHC=1; STAD=1; BLCA=1; COAD=1; PRAD=1; LUSC=1; UCEC=1	4	2	6	NA	NA	NA	NA	NA	NA	NA	NA	NA
NA	RMC1	11	11	0	no	STAD=4; LUSC=3; LIHC=1; BLCA=1; HNSC=1; UCEC=1	7	6	2	NA	NA	NA	NA	NA	NA	NA	NA	NA
NA	SRPRA	11	11	0	no	STAD=4; UCEC=4; LUSC=1; LUAD=1; BRCA=1	6	7	3	NA	NA	NA	NA	NA	NA	NA	NA	NA
NA	SLC22A18	11	11	0	no	UCEC=4; COAD=3; BRCA=2; STAD=1; HNSC=1	3	6	2	NA	NA	NA	NA	NA	NA	NA	NA	NA
NA	PSME2	11	11	0	no	UCEC=5; STAD=3; PRAD=1; HNSC=1; BRCA=1	10	2	4	NA	NA	NA	NA	NA	NA	NA	NA	NA
NA	HYPK,SERF2	11	11	0	no,no	COAD=3; UCEC=3; STAD=2; BLCA=1; HNSC=1; LUAD=1	2	8	2	NA	NA	NA	NA	NA	NA	NA	NA	NA
NA	PYGB	11	11	0	no	HNSC=3; STAD=2; COAD=2; LGG=2; BLCA=1; PRAD=1	1	7	5	NA	NA	NA	NA	NA	NA	NA	NA	NA
NA	CPNE1	11	11	0	no	UCEC=4; STAD=2; BLCA=2; COAD=2; BRCA=1	3	10	1	NA	NA	NA	NA	NA	NA	NA	NA	NA
NA	IGKV2-18,IGKV3-20	11	11	0	no,no	LUAD=7; STAD=1; COAD=1; LUSC=1; UCEC=1	0	20	0	NA	NA	NA	NA	NA	NA	NA	NA	NA
NA	HSD17B4	11	11	0	no	LUSC=2; HNSC=2; BRCA=2; STAD=1; BLCA=1; LGG=1; LUAD=1; UCEC=1	6	2	3	NA	NA	NA	NA	NA	NA	NA	NA	NA
NA	MROH1	11	11	0	no	STAD=5; HNSC=2; UCEC=2; BRCA=2	2	7	3	NA	NA	NA	NA	NA	NA	NA	NA	NA
NA	ILF2	11	11	0	no	LUAD=3; UCEC=3; LUSC=2; BLCA=1; HNSC=1; LGG=1	5	2	5	NA	NA	NA	NA	NA	NA	NA	NA	NA
NA	IGFBP2	11	11	0	no	UCEC=8; COAD=2; LUSC=1	3	3	8	NA	NA	NA	NA	NA	NA	NA	NA	NA
ROS1	AL132671.2,ROS1	11	11	0	no,yes	LUSC=5; LUAD=4; CESC=1; HNSC=1	5	9	9	glioblastoma, NSCLC, Spitzoid tumour, cholangiocarcinoma, borderline ovarian			O, E	Dom	oncogene, fusion	T	GOPC, SDC4, SLC34A2, EZR, LRIG3, HLA-A, MYO5A, PPFIBP1, ERC1, CLIP1, TPM3, ZCCHHC8, KIAA1598, PWWP2A
RUNX1	RUNX1	11	11	0	yes	ESCA=2; STAD=2; COAD=2; BRCA=2; LUSC=1; LUAD=1; UCEC=1	2	8	3	AML, pre B-ALL, T-ALL			L	Dom	oncogene, TSG, fusion	T	RPL22, MECOM, CBFA2T3, RUNX1T1, ETV6, AFF3
SRSF2	SRSF2	11	11	0	yes	UCEC=4; HCC=1; ESCA=1; OV=1; CESC=1; STAD=1; COAD=1; LUSC=1; BRCA=1	0	9	8	MDS, CLL			L	Dom	oncogene	Mis
TFG	TFG	11	11	0	yes	BLCA=2; HNSC=2; LUAD=2; TGCT=1; ESCA=1; OV=1; STAD=1; COAD=1	5	4	2	papillary thyroid, ALCL, NSCLC, extraskeletal myxoid chondrosarcoma			E, L, M	Dom	fusion	T	NTRK1, ALK, NR4A3
TRRAP	TRRAP	11	11	0	yes	STAD=3; LUAD=2; UCEC=2; UCS=1; ESCA=1; LUSC=1; BRCA=1	3	4	5	melanoma			E	Dom	oncogene	Mis
TSC2	TSC2	11	11	0	yes	BRCA=2; ESCA=1; SARC=1; OV=1; CESC=1; STAD=1; LUSC=1; HNSC=1; LGG=1; LUAD=1	2	6	5	pulmonary lymphangioleiomyomatosis (LAM), renal angiomyolipoma, HNSCC	hamartoma, renal cell carcinoma, tuberous sclerosis tuber	Tuberous sclerosis 2	E, O	Rec	TSG	D, Mis, N, F, S
BIRC6	BIRC6	11	10	1	yes	LUAD=4; BLCA=2; SCLC=1; SKCM=1; STAD=1; HNSC=1; UCEC=1	4	6	2	melanoma, gastric adenocarcinoma, lung adenocarcinoma			E		oncogene, fusion	T, Mis	ALK
NA	SPSB3	11	10	1	no	STAD=2; UCEC=2; SCLC=1; CHOL=1; SKCM=1; SARC=1; KIRC=1; THCA=1; BRCA=1	2	9	5	NA	NA	NA	NA	NA	NA	NA	NA	NA
NA	GLYR1	11	10	1	no	UCEC=4; STAD=2; SCLC=1; PAAD=1; CESC=1; LUSC=1; HNSC=1	4	5	5	NA	NA	NA	NA	NA	NA	NA	NA	NA
NA	CASC3	11	10	1	no	READ=2; STAD=2; SCLC=1; KIRP=1; CESC=1; BLCA=1; COAD=1; LUAD=1; BRCA=1	8	14	3	NA	NA	NA	NA	NA	NA	NA	NA	NA
NA	ZNF91	11	10	1	no	SCLC=1; OV=3; STAD=2; BLCA=2; PRAD=1; LUSC=1; UCEC=1	6	7	4	NA	NA	NA	NA	NA	NA	NA	NA	NA
NA	EIF4G3	11	10	1	no	SKCM=2; BRCA=2; SCLC=1; CESC=1; STAD=1; BLCA=1; HNSC=1; LUAD=1; UCEC=1	6	6	4	NA	NA	NA	NA	NA	NA	NA	NA	NA
NA	RETSAT	11	10	1	no	STAD=2; COAD=2; LUAD=2; SCLC=1; KICH=1; LIHC=1; HNSC=1; UCEC=1	4	3	6	NA	NA	NA	NA	NA	NA	NA	NA	NA
NA	ZXDC	11	10	1	no	SKCM=2; UCEC=2; SCLC=1; KIRP=1; CESC=1; KIRC=1; BLCA=1; COAD=1; LUAD=1	9	2	7	NA	NA	NA	NA	NA	NA	NA	NA	NA
NA	C7orf55-LUC7L2,LUC7L2	11	10	1	no,no	STAD=2; BRCA=2; SCLC=1; READ=1; ESCA=1; OV=1; LUSC=1; LGG=1; UCEC=1	3	5	6	NA	NA	NA	NA	NA	NA	NA	NA	NA
NA	FDFT1	11	10	1	no	SCLC=1; READ=2; COAD=2; ACC=1; PAAD=1; STAD=1; HNSC=1; UCEC=1; BRCA=1	7	6	10	NA	NA	NA	NA	NA	NA	NA	NA	NA
NA	IGHG1,IGHG2,IGHG3	11	10	1	no,no,no	STAD=3; LUSC=3; OSCC=1; DLBC=1; SKCM=1; OV=1; BRCA=1	5	7	0	NA	NA	NA	NA	NA	NA	NA	NA	NA
NA	VPS13C	11	10	1	no	STAD=4; LUAD=2; OSCC=1; PCPG=1; KIRP=1; KIRC=1; BRCA=1	6	2	4	NA	NA	NA	NA	NA	NA	NA	NA	NA
NA	S100A6	11	10	1	no	UCEC=4; STAD=2; COAD=2; OSCC=1; SKCM=1; BLCA=1	2	12	1	NA	NA	NA	NA	NA	NA	NA	NA	NA
NA	MACF1	11	10	1	no	COAD=3; OSCC=1; PAAD=1; OV=1; CESC=1; KIRC=1; HNSC=1; UCEC=1; BRCA=1	6	7	1	NA	NA	NA	NA	NA	NA	NA	NA	NA
NA	ZBTB48	11	10	1	no	UCEC=4; LUSC=3; OSCC=1; STAD=1; COAD=1; BRCA=1	6	2	8	NA	NA	NA	NA	NA	NA	NA	NA	NA
NA	C2orf42,TIA1	11	10	1	no,no	LUSC=3; UCEC=3; LUAD=2; OSCC=1; SARC=1; COAD=1	8	6	4	NA	NA	NA	NA	NA	NA	NA	NA	NA
NA	SCAP	11	10	1	no	ESCA=2; BLCA=2; OSCC=1; ACC=1; THYM=1; PAAD=1; KIRP=1; PRAD=1; LUSC=1	7	2	4	NA	NA	NA	NA	NA	NA	NA	NA	NA
NA	FAM50A	11	10	1	no	UCEC=4; LUAD=3; OSCC=1; ESCA=1; STAD=1; BLCA=1	1	10	0	NA	NA	NA	NA	NA	NA	NA	NA	NA
FANCG	FANCG	11	9	2	yes	LUAD=3; SCLC=2; BLCA=2; GBM=1; LUSC=1; LGG=1; UCEC=1	8	3	5		AML, leukaemia	Fanconi anaemia G	L	Rec	TSG	Mis, N, F, S
NA	PPP2R2D	11	9	2	no	UCEC=5; SCLC=1; OSCC=1; ESCA=1; LUSC=1; LGG=1; BRCA=1	3	5	3	NA	NA	NA	NA	NA	NA	NA	NA	NA
NA	KIF22	11	9	2	no	CESC=2; BLCA=2; SCLC=1; OSCC=1; SKCM=1; OV=1; LIHC=1; STAD=1; LUAD=1	3	9	1	NA	NA	NA	NA	NA	NA	NA	NA	NA
NA	CD47	11	9	2	no	SCLC=2; BRCA=2; SKCM=1; ESCA=1; OV=1; CESC=1; LIHC=1; COAD=1; UCEC=1	4	4	3	NA	NA	NA	NA	NA	NA	NA	NA	NA
NA	PHYKPL	11	9	2	no	STAD=4; SCLC=1; OSCC=1; READ=1; ESCA=1; KIRP=1; BLCA=1; COAD=1	4	6	1	NA	NA	NA	NA	NA	NA	NA	NA	NA
AKT2	AKT2	10	10	0	yes	OV=2; STAD=2; COAD=2; DLBC=1; KIRP=1; CESC=1; PRAD=1	3	4	4	ovarian, pancreatic			E	Dom	oncogene	A
ARAF	ARAF	10	10	0	yes	STAD=4; SKCM=1; READ=1; CESC=1; LUSC=1; UCEC=1; BRCA=1	2	9	1	cholangiocarcinoma, lung adenocarcinoma, Langerhans cell histiocytosis			E, L		oncogene	Mis
AXIN1	AXIN1	10	10	0	yes	STAD=4; BRCA=2; READ=1; COAD=1; LUSC=1; UCEC=1	4	0	7	colorectal, endometrial, prostate, hepatocellular carcinoma, hepatoblastoma, sporadic medulloblastoma			E, O	Rec	TSG	D, Mis, N, F, S
BCL11A	BCL11A	10	10	0	yes	LUSC=3; STAD=2; ESCA=1; CESC=1; HNSC=1; LUAD=1; UCEC=1	0	5	8	B-CLL			L	Dom	oncogene, fusion	T	IGH
BCL9L	BCL9L	10	10	0	yes	STAD=5; ESCA=1; PRAD=1; HNSC=1; LUAD=1; BRCA=1	6	4	6	colorectal cancer, endometrial carcinoma, gastric cancer			E		oncogene, TSG	Mis, F
BRD4	BRD4	10	10	0	yes	STAD=4; ESCA=2; OV=1; LUSC=1; HNSC=1; UCEC=1	1	7	3	lethal midline carcinoma of young people			E	Dom	oncogene, fusion	T	NUTM1
CASP8	CASP8	10	10	0	yes	LUSC=2; HNSC=2; UCEC=2; BRCA=2; PAAD=1; STAD=1	4	7	1	hepatocellular, oral squamous cell, breast			E	Rec	TSG	N, S, F
CBLC	CBLC	10	10	0	yes	STAD=2; COAD=2; UCEC=2; OV=1; CESC=1; LUSC=1; HNSC=1	7	2	3	AML			L	Rec	oncogene, TSG	M
CDH17	CDH17	10	10	0	yes	COAD=5; STAD=3; READ=1; PAAD=1	4	1	7	melanoma			E		oncogene	Mis
CTNND1	AP001931.1,CTNND1	10	10	0	no,yes	READ=1; ESCA=1; PAAD=1; OV=1; STAD=1; BLCA=1; COAD=1; LUSC=1; HNSC=1; BRCA=1	2	0	11	large intestine carcinoma			E			N
FH	FH	10	10	0	yes	UCEC=5; CESC=1; STAD=1; BLCA=1; LUSC=1; LGG=1	3	6	1		leiomyomatosis, renal	hereditary leiomyomatosis and renal cell cancer	E, M	Rec	TSG	Mis, N, F
FUBP1	FUBP1	10	10	0	yes	STAD=2; LGG=2; READ=1; PAAD=1; COAD=1; LUSC=1; LUAD=1; UCEC=1	3	4	5	oligodendroglioma			O	Rec	oncogene	F, N
LMNA	LMNA	10	10	0	yes	STAD=2; BLCA=2; HNSC=2; SKCM=1; OV=1; KIRP=1; UCEC=1	2	8	2	Spitzoid tumour			E	Dom	fusion	T	NTRK1	Muscular dystrophy, dilated cardiomyopathy, familial partial lipodystrophy, and others
MED12	MED12	10	10	0	yes	UCEC=5; KIRP=1; STAD=1; BLCA=1; LGG=1; BRCA=1	2	10	1	uterine leiomyoma, fibroadenoma, phyllodes tumour			M, E	Dom	TSG	Mis, S, O		Opitz-Kaveggia Syndrome
MLLT6	MLLT6	10	10	0	yes	STAD=2; BLCA=2; SKCM=1; ESCA=1; OV=1; COAD=1; LUAD=1; UCEC=1	0	8	5	AL			L	Dom	fusion	T	KMT2A
NA	XPNPEP1	10	10	0	no	UCEC=3; STAD=2; COAD=2; HCC=1; CHOL=1; LGG=1; LUAD=1	6	3	3	NA	NA	NA	NA	NA	NA	NA	NA	NA
NA	GSTM3	10	10	0	no	STAD=2; BLCA=2; LUSC=2; GBM=1; HNSC=1; UCEC=1; BRCA=1	0	5	6	NA	NA	NA	NA	NA	NA	NA	NA	NA
NA	PRELID1	10	10	0	no	STAD=2; UCEC=2; HCC=1; KIRC=1; LIHC=1; COAD=1; PRAD=1; HNSC=1; BRCA=1	1	7	4	NA	NA	NA	NA	NA	NA	NA	NA	NA
NA	NQO2	10	10	0	no	STAD=2; LUSC=2; UCEC=2; HCC=1; ACC=1; PAAD=1; OV=1; COAD=1	4	8	0	NA	NA	NA	NA	NA	NA	NA	NA	NA
NA	HLA-DMB	10	10	0	no	UCEC=4; HNSC=2; HCC=1; DLBC=1; OV=1; STAD=1; COAD=1	4	4	7	NA	NA	NA	NA	NA	NA	NA	NA	NA
NA	DERL1	10	10	0	no	UCEC=3; COAD=2; HCC=1; UCS=1; SKCM=1; CESC=1; LUSC=1; BRCA=1	9	4	3	NA	NA	NA	NA	NA	NA	NA	NA	NA
NA	POLB	10	10	0	no	UCEC=5; CESC=2; HCC=1; LUSC=1; LGG=1; LUAD=1	11	2	2	NA	NA	NA	NA	NA	NA	NA	NA	NA
NA	GPR137	10	10	0	no	BLCA=3; STAD=2; UCEC=2; CHOL=1; CESC=1; LUAD=1	4	2	6	NA	NA	NA	NA	NA	NA	NA	NA	NA
NA	AC243967.1,CEACAM6	10	10	0	no,no	LUAD=3; CHOL=1; READ=1; OV=1; STAD=1; COAD=1; LUSC=1; UCEC=1	2	10	1	NA	NA	NA	NA	NA	NA	NA	NA	NA
NA	APMAP	10	10	0	no	LUAD=2; CHOL=1; KICH=1; GBM=1; SARC=1; COAD=1; LUSC=1; UCEC=1; BRCA=1	5	4	3	NA	NA	NA	NA	NA	NA	NA	NA	NA
NA	TACC3	10	10	0	no	BLCA=3; UCEC=2; CHOL=1; ACC=1; CESC=1; COAD=1; LUAD=1	5	5	2	NA	NA	NA	NA	NA	NA	NA	NA	NA
NA	RPL35	10	10	0	no	UCEC=4; BLCA=3; READ=1; PAAD=1; CESC=1	1	1	10	NA	NA	NA	NA	NA	NA	NA	NA	NA
NA	IGHA1	10	10	0	no	BLCA=2; LUSC=2; DLBC=1; SKCM=1; ESCA=1; STAD=1; LUAD=1; BRCA=1	1	12	1	NA	NA	NA	NA	NA	NA	NA	NA	NA
NA	VMP1	10	10	0	no	BLCA=2; BRCA=2; DLBC=1; ESCA=1; CESC=1; COAD=1; LUAD=1; UCEC=1	5	4	3	NA	NA	NA	NA	NA	NA	NA	NA	NA
NA	EIF2S2	10	10	0	no	BLCA=2; DLBC=1; ESCA=1; SARC=1; KIRC=1; STAD=1; HNSC=1; UCEC=1; BRCA=1	3	2	9	NA	NA	NA	NA	NA	NA	NA	NA	NA
NA	RPS27A	10	10	0	no	COAD=2; LUSC=2; UCEC=2; BRCA=2; DLBC=1; SKCM=1	2	4	7	NA	NA	NA	NA	NA	NA	NA	NA	NA
NA	IGKV1-6	10	10	0	no	LUSC=3; DLBC=1; SKCM=1; ESCA=1; STAD=1; COAD=1; LUAD=1; UCEC=1	0	11	0	NA	NA	NA	NA	NA	NA	NA	NA	NA
NA	RPL35A	10	10	0	no	STAD=2; COAD=2; DLBC=1; SKCM=1; GBM=1; PRAD=1; LUSC=1; LUAD=1	3	5	5	NA	NA	NA	NA	NA	NA	NA	NA	NA
NA	QARS	10	10	0	no	COAD=3; UCEC=2; DLBC=1; KIRP=1; STAD=1; BLCA=1; LUSC=1	4	2	4	NA	NA	NA	NA	NA	NA	NA	NA	NA
NA	UBE2D3	10	10	0	no	UCEC=4; BLCA=2; DLBC=1; SKCM=1; CESC=1; COAD=1	3	4	7	NA	NA	NA	NA	NA	NA	NA	NA	NA
NA	AL645941.2,HLA-DMA	10	10	0	no,no	LUSC=2; DLBC=1; READ=1; KIRP=1; BLCA=1; COAD=1; LGG=1; LUAD=1; UCEC=1	2	15	0	NA	NA	NA	NA	NA	NA	NA	NA	NA
NA	STYXL1	10	10	0	no	STAD=3; UCEC=3; DLBC=1; UVM=1; ESCA=1; COAD=1	2	5	5	NA	NA	NA	NA	NA	NA	NA	NA	NA
NA	TMSB4X	10	10	0	no	DLBC=4; UCEC=4; READ=1; STAD=1	0	23	8	NA	NA	NA	NA	NA	NA	NA	NA	NA
NA	PQBP1	10	10	0	no	UCEC=3; DLBC=1; ESCA=1; OV=1; STAD=1; BLCA=1; LUAD=1; BRCA=1	7	3	4	NA	NA	NA	NA	NA	NA	NA	NA	NA
NA	PGS1	10	10	0	no	COAD=2; UCS=1; SKCM=1; OV=1; KIRP=1; LIHC=1; BLCA=1; PRAD=1; LUAD=1	3	3	4	NA	NA	NA	NA	NA	NA	NA	NA	NA
NA	SBNO2	10	10	0	no	STAD=2; UCEC=2; UCS=1; PAAD=1; BLCA=1; COAD=1; LUSC=1; LUAD=1	4	2	5	NA	NA	NA	NA	NA	NA	NA	NA	NA
NA	ZNF146	10	10	0	no	COAD=2; UCS=1; GBM=1; READ=1; STAD=1; BLCA=1; LUSC=1; HNSC=1; UCEC=1	1	7	5	NA	NA	NA	NA	NA	NA	NA	NA	NA
NA	UBXN11	10	10	0	no	UCEC=3; UCS=1; SKCM=1; KIRC=1; STAD=1; COAD=1; LUSC=1; HNSC=1	5	4	2	NA	NA	NA	NA	NA	NA	NA	NA	NA
NA	PSMA7	10	10	0	no	UCEC=4; BLCA=2; UCS=1; STAD=1; LUAD=1; BRCA=1	6	3	3	NA	NA	NA	NA	NA	NA	NA	NA	NA
NA	MGC32805	10	10	0	no	BLCA=2; COAD=2; LUAD=2; UCS=1; ESCA=1; LIHC=1; STAD=1	1	13	0	NA	NA	NA	NA	NA	NA	NA	NA	NA
NA	C8orf76,ZHX1-C8orf76	10	10	0	no,no	LUAD=3; UCS=1; TGCT=1; ESCA=1; STAD=1; COAD=1; UCEC=1; BRCA=1	6	4	1	NA	NA	NA	NA	NA	NA	NA	NA	NA
NA	AL138752.2,SHB	10	10	0	no,no	ESCA=2; LUAD=2; UCS=1; PAAD=1; STAD=1; BLCA=1; UCEC=1; BRCA=1	1	6	6	NA	NA	NA	NA	NA	NA	NA	NA	NA
NA	RPL39	10	10	0	no	UCEC=4; UCS=1; GBM=1; CESC=1; KIRC=1; COAD=1; BRCA=1	0	4	6	NA	NA	NA	NA	NA	NA	NA	NA	NA
NA	GTPBP6	10	10	0	no	UCEC=3; UCS=1; GBM=1; READ=1; KIRC=1; STAD=1; BLCA=1; COAD=1	1	6	3	NA	NA	NA	NA	NA	NA	NA	NA	NA
NA	ILKAP	10	10	0	no	UCEC=5; UCS=1; GBM=1; PAAD=1; LUSC=1; HNSC=1	3	4	3	NA	NA	NA	NA	NA	NA	NA	NA	NA
NA	ADAP1,COX19	10	10	0	no,no	COAD=4; STAD=3; KICH=1; BLCA=1; UCEC=1	4	1	5	NA	NA	NA	NA	NA	NA	NA	NA	NA
NA	AC004754.1,FAM234A	10	10	0	no,no	MESO=1; GBM=1; READ=1; PAAD=1; SARC=1; COAD=1; LUSC=1; HNSC=1; UCEC=1; BRCA=1	0	7	4	NA	NA	NA	NA	NA	NA	NA	NA	NA
NA	TMEM94	10	10	0	no	SKCM=2; STAD=2; UCEC=2; MESO=1; ACC=1; CESC=1; LGG=1	2	8	2	NA	NA	NA	NA	NA	NA	NA	NA	NA
NA	USP25	10	10	0	no	OV=2; COAD=2; MESO=1; SKCM=1; KIRP=1; KIRC=1; STAD=1; LUAD=1	7	4	0	NA	NA	NA	NA	NA	NA	NA	NA	NA
NA	KMT2B	10	10	0	no	ESCA=2; ACC=1; SKCM=1; LIHC=1; STAD=1; HNSC=1; LGG=1; UCEC=1; BRCA=1	4	4	2	NA	NA	NA	NA	NA	NA	NA	NA	NA
NA	GSTM1,GSTM2	10	10	0	no,no	BLCA=3; UCEC=2; ACC=1; CESC=1; LIHC=1; STAD=1; BRCA=1	2	5	6	NA	NA	NA	NA	NA	NA	NA	NA	NA
NA	AHCYL1	10	10	0	no	COAD=2; UCEC=2; ACC=1; GBM=1; ESCA=1; LIHC=1; STAD=1; LGG=1	3	3	4	NA	NA	NA	NA	NA	NA	NA	NA	NA
NA	ATAD3A	10	10	0	no	COAD=2; ACC=1; READ=1; OV=1; CESC=1; LIHC=1; STAD=1; PRAD=1; UCEC=1	3	5	3	NA	NA	NA	NA	NA	NA	NA	NA	NA
NA	AL713999.1,KRTCAP2	10	10	0	no,no	UCEC=3; BRCA=3; ACC=1; STAD=1; BLCA=1; COAD=1	3	3	8	NA	NA	NA	NA	NA	NA	NA	NA	NA
NA	EBNA1BP2	10	10	0	no	KIRP=2; COAD=2; ACC=1; GBM=1; BLCA=1; PRAD=1; HNSC=1; UCEC=1	3	8	2	NA	NA	NA	NA	NA	NA	NA	NA	NA
NA	COMT	10	10	0	no	UCEC=3; HNSC=2; ACC=1; KIRP=1; STAD=1; BLCA=1; THCA=1	1	7	2	NA	NA	NA	NA	NA	NA	NA	NA	NA
NA	AP000347.1,AP000347.2,GUSBP11	10	10	0	no,no,no	STAD=2; ACC=1; ESCA=1; KIRP=1; CESC=1; LIHC=1; BLCA=1; COAD=1; LUSC=1	5	4	3	NA	NA	NA	NA	NA	NA	NA	NA	NA
NA	TRABD	10	10	0	no	STAD=4; UCEC=2; ACC=1; READ=1; COAD=1; LUSC=1	8	3	1	NA	NA	NA	NA	NA	NA	NA	NA	NA
NA	RPL12	10	10	0	no	UCEC=5; COAD=2; ESCA=1; KIRC=1; BLCA=1	2	8	2	NA	NA	NA	NA	NA	NA	NA	NA	NA
NA	RFC1	10	10	0	no	COAD=2; ACC=1; READ=1; PAAD=1; SARC=1; STAD=1; BLCA=1; LUAD=1; BRCA=1	3	2	5	NA	NA	NA	NA	NA	NA	NA	NA	NA
NA	AC091564.7,TAF10	10	10	0	no,no	STAD=2; UCEC=2; ESCA=1; KIRP=1; BLCA=1; COAD=1; HNSC=1; BRCA=1	1	6	5	NA	NA	NA	NA	NA	NA	NA	NA	NA
NA	AC068790.8,RFLNA,ZNF664	10	10	0	no,no,no	COAD=3; ACC=1; SKCM=1; OV=1; STAD=1; PRAD=1; LUSC=1; HNSC=1	2	7	4	NA	NA	NA	NA	NA	NA	NA	NA	NA
NA	LETMD1	10	10	0	no	UCEC=3; LUAD=2; ACC=1; SKCM=1; STAD=1; BLCA=1; BRCA=1	4	4	3	NA	NA	NA	NA	NA	NA	NA	NA	NA
NA	ADGRL1	10	10	0	no	STAD=2; UCEC=2; ACC=1; ESCA=1; OV=1; CESC=1; BLCA=1; COAD=1	0	6	6	NA	NA	NA	NA	NA	NA	NA	NA	NA
NA	CAPN2	10	10	0	no	STAD=3; ACC=1; ESCA=1; KIRP=1; CESC=1; COAD=1; LUSC=1; LUAD=1	4	5	6	NA	NA	NA	NA	NA	NA	NA	NA	NA
NA	UGP2	10	10	0	no	LUSC=2; BRCA=2; ACC=1; PAAD=1; LIHC=1; STAD=1; COAD=1; HNSC=1	1	8	1	NA	NA	NA	NA	NA	NA	NA	NA	NA
NA	ANXA5	10	10	0	no	UCEC=5; ACC=1; ESCA=1; STAD=1; BLCA=1; COAD=1	6	6	1	NA	NA	NA	NA	NA	NA	NA	NA	NA
NA	PSMC2	10	10	0	no	STAD=3; UCEC=3; ACC=1; SKCM=1; PAAD=1; HNSC=1	6	6	2	NA	NA	NA	NA	NA	NA	NA	NA	NA
NA	EML3	10	10	0	no	LUSC=3; LUAD=2; SKCM=1; PAAD=1; BLCA=1; COAD=1; HNSC=1	6	3	3	NA	NA	NA	NA	NA	NA	NA	NA	NA
NA	RPLP2	10	10	0	no	CESC=2; UCEC=2; SKCM=1; GBM=1; ESCA=1; STAD=1; LUAD=1; BRCA=1	2	7	3	NA	NA	NA	NA	NA	NA	NA	NA	NA
NA	KRT6A,KRT6B,KRT6C	10	10	0	no,no,no	CESC=3; LUSC=2; HNSC=2; SKCM=1; ESCA=1; BLCA=1	5	0	7	NA	NA	NA	NA	NA	NA	NA	NA	NA
NA	AL928742.1,IGHA1,IGHEP1,IGHG1,IGHG2,IGHG3,IGHG4,IGHGP	10	10	0	no,no,no,no,no,no,no,no	STAD=3; BLCA=2; SKCM=1; THYM=1; LUSC=1; UCEC=1; BRCA=1	11	0	0	NA	NA	NA	NA	NA	NA	NA	NA	NA
NA	DGLUCY	10	10	0	no	UCEC=3; STAD=2; SKCM=1; READ=1; SARC=1; COAD=1; BRCA=1	0	9	2	NA	NA	NA	NA	NA	NA	NA	NA	NA
NA	ITPK1	10	10	0	no	HNSC=2; LUAD=2; SKCM=1; LIHC=1; STAD=1; COAD=1; LUSC=1; UCEC=1	2	5	6	NA	NA	NA	NA	NA	NA	NA	NA	NA
NA	ANP32A	10	10	0	no	UCEC=5; SKCM=1; READ=1; ESCA=1; BLCA=1; LUAD=1	3	4	4	NA	NA	NA	NA	NA	NA	NA	NA	NA
NA	UNC45A	10	10	0	no	LUSC=3; SKCM=1; KIRP=1; STAD=1; BLCA=1; PRAD=1; HNSC=1; UCEC=1	2	5	3	NA	NA	NA	NA	NA	NA	NA	NA	NA
NA	VAC14	10	10	0	no	STAD=2; SKCM=1; GBM=1; ESCA=1; PAAD=1; CESC=1; LUSC=1; LUAD=1; UCEC=1	2	5	4	NA	NA	NA	NA	NA	NA	NA	NA	NA
NA	HGS	10	10	0	no	SKCM=3; STAD=3; BLCA=2; UCEC=1; BRCA=1	2	5	3	NA	NA	NA	NA	NA	NA	NA	NA	NA
NA	DDX39A	10	10	0	no	STAD=3; SKCM=1; ESCA=1; OV=1; CESC=1; COAD=1; HNSC=1; UCEC=1	3	8	1	NA	NA	NA	NA	NA	NA	NA	NA	NA
NA	MYO9B	10	10	0	no	STAD=3; UCEC=2; SKCM=1; GBM=1; OV=1; COAD=1; LUAD=1	3	6	3	NA	NA	NA	NA	NA	NA	NA	NA	NA
NA	AL139287.1,INTS11	10	10	0	no,no	UCEC=2; SKCM=1; READ=1; CESC=1; KIRC=1; STAD=1; COAD=1; PRAD=1; BRCA=1	3	4	9	NA	NA	NA	NA	NA	NA	NA	NA	NA
NA	ARHGEF11	10	10	0	no	UCEC=3; STAD=2; SKCM=1; READ=1; OV=1; LUSC=1; BRCA=1	5	3	2	NA	NA	NA	NA	NA	NA	NA	NA	NA
NA	RCC2	10	10	0	no	UCEC=4; SKCM=1; ESCA=1; CESC=1; STAD=1; COAD=1; BRCA=1	10	1	3	NA	NA	NA	NA	NA	NA	NA	NA	NA
NA	MAP3K6	10	10	0	no	SKCM=2; HNSC=2; ESCA=1; CESC=1; BLCA=1; COAD=1; LUSC=1; UCEC=1	1	8	1	NA	NA	NA	NA	NA	NA	NA	NA	NA
NA	GBP5	10	10	0	no	LUSC=2; UCEC=2; BRCA=2; SKCM=1; ESCA=1; STAD=1; HNSC=1	2	8	3	NA	NA	NA	NA	NA	NA	NA	NA	NA
NA	EDEM2	10	10	0	no	CESC=2; UCEC=2; SKCM=1; SARC=1; STAD=1; LUSC=1; HNSC=1; LUAD=1	6	2	3	NA	NA	NA	NA	NA	NA	NA	NA	NA
NA	PLXND1	10	10	0	no	STAD=5; BLCA=3; SKCM=1; BRCA=1	2	5	5	NA	NA	NA	NA	NA	NA	NA	NA	NA
NA	PCDHA4,PCDHA5	10	10	0	no,no	STAD=4; COAD=3; SKCM=1; LUSC=1; BRCA=1	0	27	0	NA	NA	NA	NA	NA	NA	NA	NA	NA
NA	PCDHGA1,PCDHGA10,PCDHGA11,PCDHGA2,PCDHGA3,PCDHGA4,PCDHGA5,PCDHGA6,PCDHGA7,PCDHGA8,PCDHGA9,PCDHGB1,PCDHGB2,PCDHGB3,PCDHGB4,PCDHGB5,PCDHGB6,PCDHGB7,PCDHGC3,PCDHGC4	10	10	0	no,no,no,no,no,no,no,no,no,no,no,no,no,no,no,no,no,no,no,no	SKCM=2; GBM=1; ESCA=1; SARC=1; OV=1; KIRC=1; COAD=1; LUSC=1; LGG=1	0	54	0	NA	NA	NA	NA	NA	NA	NA	NA	NA
NA	LMAN2	10	10	0	no	UCEC=2; SKCM=1; ESCA=1; CESC=1; BLCA=1; COAD=1; LUSC=1; HNSC=1; LUAD=1	0	8	4	NA	NA	NA	NA	NA	NA	NA	NA	NA
NA	PPIA	10	10	0	no	UCEC=5; SKCM=1; BLCA=1; PRAD=1; LUSC=1; HNSC=1	6	4	10	NA	NA	NA	NA	NA	NA	NA	NA	NA
NA	ZFPM2-AS1	10	10	0	no	ESCA=2; STAD=2; LUSC=2; SKCM=1; KIRC=1; HNSC=1; LUAD=1	1	5	5	NA	NA	NA	NA	NA	NA	NA	NA	NA
NA	TPM2	10	10	0	no	UCEC=2; BRCA=2; SKCM=1; GBM=1; OV=1; BLCA=1; COAD=1; LUSC=1	5	5	2	NA	NA	NA	NA	NA	NA	NA	NA	NA
NA	PHF2	10	10	0	no	STAD=3; COAD=2; SKCM=1; SARC=1; OV=1; LUSC=1; HNSC=1	6	5	0	NA	NA	NA	NA	NA	NA	NA	NA	NA
NA	AFG3L2	10	10	0	no	LUSC=3; COAD=2; UCEC=2; SKCM=1; READ=1; CESC=1	3	4	4	NA	NA	NA	NA	NA	NA	NA	NA	NA
NA	MRPL4	10	10	0	no	UCEC=4; STAD=2; SKCM=1; ESCA=1; COAD=1; BRCA=1	3	10	3	NA	NA	NA	NA	NA	NA	NA	NA	NA
NA	COQ8A	10	10	0	no	STAD=5; SKCM=1; ESCA=1; LIHC=1; PRAD=1; HNSC=1	1	4	7	NA	NA	NA	NA	NA	NA	NA	NA	NA
NA	SCAF4	10	10	0	no	STAD=2; COAD=2; UCEC=2; SKCM=1; PAAD=1; CESC=1; BRCA=1	3	9	1	NA	NA	NA	NA	NA	NA	NA	NA	NA
NA	ERGIC1	10	10	0	no	UCEC=3; STAD=2; SKCM=1; SARC=1; OV=1; LIHC=1; BLCA=1	5	2	9	NA	NA	NA	NA	NA	NA	NA	NA	NA
NA	BOP1	10	10	0	no	LUSC=3; STAD=2; BLCA=2; UCEC=2; SKCM=1	2	1	9	NA	NA	NA	NA	NA	NA	NA	NA	NA
NA	SSR4	10	10	0	no	UCEC=4; STAD=2; SKCM=1; HNSC=1; LGG=1; LUAD=1	1	4	7	NA	NA	NA	NA	NA	NA	NA	NA	NA
NA	MS4A6A	10	10	0	no	LUAD=4; THYM=1; ESCA=1; KIRC=1; LUSC=1; LGG=1; BRCA=1	1	4	6	NA	NA	NA	NA	NA	NA	NA	NA	NA
NA	HERC2	10	10	0	no	STAD=2; UCEC=2; THYM=1; ESCA=1; PAAD=1; BLCA=1; LUSC=1; HNSC=1	4	3	3	NA	NA	NA	NA	NA	NA	NA	NA	NA
NA	FOXN1	10	10	0	no	ESCA=4; THYM=2; LUSC=2; OV=1; CESC=1	9	20	10	NA	NA	NA	NA	NA	NA	NA	NA	NA
NA	PDXK	10	10	0	no	UCEC=4; ESCA=2; THYM=1; SARC=1; CESC=1; LUAD=1	0	8	5	NA	NA	NA	NA	NA	NA	NA	NA	NA
NA	ANXA4	10	10	0	no	BLCA=3; COAD=2; UCEC=2; THYM=1; STAD=1; BRCA=1	6	3	3	NA	NA	NA	NA	NA	NA	NA	NA	NA
NA	TUBA1A	10	10	0	no	GBM=3; LUAD=3; STAD=1; LUSC=1; LGG=1; UCEC=1	1	8	5	NA	NA	NA	NA	NA	NA	NA	NA	NA
NA	CD9	10	10	0	no	BLCA=2; BRCA=2; GBM=1; READ=1; ESCA=1; STAD=1; COAD=1; UCEC=1	5	5	5	NA	NA	NA	NA	NA	NA	NA	NA	NA
NA	NPC1	10	10	0	no	COAD=2; UCEC=2; GBM=1; KIRP=1; BLCA=1; LUSC=1; HNSC=1; LGG=1	6	2	5	NA	NA	NA	NA	NA	NA	NA	NA	NA
NA	AC007192.1,PIK3R2	10	10	0	no,no	UCEC=3; ESCA=2; GBM=1; OV=1; BLCA=1; COAD=1; LUSC=1	4	4	3	NA	NA	NA	NA	NA	NA	NA	NA	NA
NA	VASP	10	10	0	no	ESCA=3; UCEC=3; STAD=2; GBM=1; OV=1	5	6	1	NA	NA	NA	NA	NA	NA	NA	NA	NA
NA	TMEM54	10	10	0	no	STAD=3; CESC=2; BLCA=2; HNSC=2; GBM=1	2	7	6	NA	NA	NA	NA	NA	NA	NA	NA	NA
NA	RERE	10	10	0	no	STAD=4; GBM=1; READ=1; OV=1; CESC=1; BLCA=1; LUSC=1	0	10	1	NA	NA	NA	NA	NA	NA	NA	NA	NA
NA	SLC25A23	10	10	0	no	STAD=3; UCEC=2; OV=1; CESC=1; COAD=1; LUSC=1; BRCA=1	4	5	1	NA	NA	NA	NA	NA	NA	NA	NA	NA
NA	GFM1	10	10	0	no	STAD=4; LUSC=2; UCEC=2; GBM=1; OV=1	6	3	2	NA	NA	NA	NA	NA	NA	NA	NA	NA
NA	NDUFV1	10	10	0	no	UCEC=5; OV=1; STAD=1; BLCA=1; HNSC=1; LGG=1	2	6	6	NA	NA	NA	NA	NA	NA	NA	NA	NA
NA	REEP5	10	10	0	no	UCEC=3; STAD=2; GBM=1; OV=1; BLCA=1; HNSC=1; BRCA=1	1	6	6	NA	NA	NA	NA	NA	NA	NA	NA	NA
NA	P4HA2	10	10	0	no	KIRC=3; STAD=2; GBM=1; ESCA=1; KIRP=1; LUSC=1; BRCA=1	9	2	4	NA	NA	NA	NA	NA	NA	NA	NA	NA
NA	AC244517.11,AC244517.4,AC244517.7	10	10	0	no,no,no	STAD=3; OV=2; UCEC=2; GBM=1; ESCA=1; BRCA=1	1	8	14	NA	NA	NA	NA	NA	NA	NA	NA	NA
NA	ARF5	10	10	0	no	STAD=3; GBM=2; READ=1; KIRP=1; COAD=1; LUSC=1; LUAD=1	6	4	5	NA	NA	NA	NA	NA	NA	NA	NA	NA
NA	XPO7	10	10	0	no	STAD=4; BLCA=2; GBM=1; CESC=1; KIRC=1; UCEC=1	4	3	3	NA	NA	NA	NA	NA	NA	NA	NA	NA
NA	DENND1A	10	10	0	no	UCEC=2; GBM=1; OV=1; CESC=1; STAD=1; BLCA=1; COAD=1; LUSC=1; LGG=1	3	3	5	NA	NA	NA	NA	NA	NA	NA	NA	NA
NA	KANK1	10	10	0	no	STAD=2; BLCA=2; LUAD=2; GBM=1; READ=1; CESC=1; UCEC=1	2	3	10	NA	NA	NA	NA	NA	NA	NA	NA	NA
NA	AHSA2P	10	10	0	no	UCEC=4; STAD=2; KIRP=1; BLCA=1; COAD=1; LUSC=1	2	7	3	NA	NA	NA	NA	NA	NA	NA	NA	NA
NA	BAD	10	10	0	no	BLCA=3; STAD=2; GBM=1; CESC=1; COAD=1; HNSC=1; UCEC=1	0	5	8	NA	NA	NA	NA	NA	NA	NA	NA	NA
NA	CNTROB	10	10	0	no	BLCA=2; GBM=1; ESCA=1; KIRP=1; CESC=1; STAD=1; LUSC=1; HNSC=1; UCEC=1	2	7	2	NA	NA	NA	NA	NA	NA	NA	NA	NA
NA	RALBP1	10	10	0	no	GBM=1; READ=1; ESCA=1; KIRP=1; CESC=1; STAD=1; BLCA=1; LUSC=1; LUAD=1; BRCA=1	4	7	0	NA	NA	NA	NA	NA	NA	NA	NA	NA
NA	TMF1	10	10	0	no	COAD=2; UCEC=2; GBM=1; PAAD=1; STAD=1; LGG=1; LUAD=1; BRCA=1	10	4	1	NA	NA	NA	NA	NA	NA	NA	NA	NA
NA	HPF1	10	10	0	no	STAD=2; UCEC=2; GBM=1; READ=1; ESCA=1; OV=1; HNSC=1; LUAD=1	15	4	0	NA	NA	NA	NA	NA	NA	NA	NA	NA
NA	CIZ1	10	10	0	no	COAD=2; LUAD=2; UCEC=2; GBM=1; PAAD=1; KIRP=1; BLCA=1	4	7	0	NA	NA	NA	NA	NA	NA	NA	NA	NA
NA	PCSK7	10	10	0	no	BLCA=2; READ=1; ESCA=1; KIRP=1; STAD=1; COAD=1; LGG=1; LUAD=1; UCEC=1	4	7	3	NA	NA	NA	NA	NA	NA	NA	NA	NA
NA	SERBP1	10	10	0	no	UCEC=4; CESC=2; LUSC=1; HNSC=1; LUAD=1; BRCA=1	3	3	6	NA	NA	NA	NA	NA	NA	NA	NA	NA
NA	AL139300.1,APOPT1,KLC1	10	10	0	no,no,no	UCEC=4; CESC=2; READ=1; LUSC=1; LUAD=1; BRCA=1	6	3	5	NA	NA	NA	NA	NA	NA	NA	NA	NA
NA	PSMD11	10	10	0	no	UCEC=6; COAD=2; CESC=1; LUSC=1	4	7	3	NA	NA	NA	NA	NA	NA	NA	NA	NA
NA	MINK1	10	10	0	no	STAD=3; ESCA=2; READ=1; BLCA=1; COAD=1; HNSC=1; UCEC=1	1	10	1	NA	NA	NA	NA	NA	NA	NA	NA	NA
NA	TMC6	10	10	0	no	STAD=2; BLCA=2; UCEC=2; READ=1; COAD=1; LUSC=1; HNSC=1	8	2	3	NA	NA	NA	NA	NA	NA	NA	NA	NA
NA	NOP53	10	10	0	no	UCEC=3; STAD=2; COAD=2; READ=1; CESC=1; PRAD=1	3	7	1	NA	NA	NA	NA	NA	NA	NA	NA	NA
NA	TOR3A	10	10	0	no	UCEC=3; READ=1; OV=1; STAD=1; LUSC=1; HNSC=1; LUAD=1; BRCA=1	3	7	4	NA	NA	NA	NA	NA	NA	NA	NA	NA
NA	EIF2D	10	10	0	no	LUSC=2; BRCA=2; READ=1; ESCA=1; CESC=1; STAD=1; PRAD=1; LUAD=1	1	9	1	NA	NA	NA	NA	NA	NA	NA	NA	NA
NA	CD55	10	10	0	no	COAD=2; LUSC=2; READ=1; OV=1; CESC=1; STAD=1; UCEC=1; BRCA=1	3	10	2	NA	NA	NA	NA	NA	NA	NA	NA	NA
NA	LSM14B	10	10	0	no	UCEC=3; STAD=2; READ=1; CESC=1; COAD=1; LUSC=1; BRCA=1	6	4	2	NA	NA	NA	NA	NA	NA	NA	NA	NA
NA	DPY30,MEMO1	10	10	0	no,no	UCEC=3; COAD=2; LUSC=2; READ=1; LUAD=1; BRCA=1	11	1	1	NA	NA	NA	NA	NA	NA	NA	NA	NA
NA	POLR2H	10	10	0	no	UCEC=5; COAD=2; READ=1; CESC=1; BRCA=1	6	2	2	NA	NA	NA	NA	NA	NA	NA	NA	NA
NA	P4HTM	10	10	0	no	STAD=3; UCEC=2; READ=1; OV=1; CESC=1; COAD=1; BRCA=1	6	6	14	NA	NA	NA	NA	NA	NA	NA	NA	NA
NA	HLA-DQB1	10	10	0	no	LUAD=3; READ=1; KIRP=1; CESC=1; STAD=1; HNSC=1; UCEC=1; BRCA=1	2	10	1	NA	NA	NA	NA	NA	NA	NA	NA	NA
NA	FUNDC2	10	10	0	no	UCEC=3; STAD=2; COAD=2; READ=1; CESC=1; BLCA=1	5	7	2	NA	NA	NA	NA	NA	NA	NA	NA	NA
NA	IGBP1	10	10	0	no	UCEC=3; STAD=2; READ=1; ESCA=1; CESC=1; BLCA=1; LUAD=1	6	6	3	NA	NA	NA	NA	NA	NA	NA	NA	NA
NA	GPRC5A	10	10	0	no	STAD=2; LUAD=2; BRCA=2; READ=1; ESCA=1; PAAD=1; COAD=1	1	2	9	NA	NA	NA	NA	NA	NA	NA	NA	NA
NA	AL928742.1,IGHA1,IGHEP1,IGHG1,IGHG2,IGHG4,IGHGP	10	10	0	no,no,no,no,no,no,no	READ=2; COAD=2; STAD=1; BLCA=1; LUSC=1; HNSC=1; LUAD=1; UCEC=1	11	0	0	NA	NA	NA	NA	NA	NA	NA	NA	NA
NA	FBL	10	10	0	no	LUSC=3; STAD=2; COAD=2; UCEC=2; CESC=1	6	4	2	NA	NA	NA	NA	NA	NA	NA	NA	NA
NA	MGAT4B	10	10	0	no	UCEC=3; STAD=2; COAD=2; READ=1; ESCA=1; LUSC=1	2	4	4	NA	NA	NA	NA	NA	NA	NA	NA	NA
NA	UQCRB	10	10	0	no	LUAD=3; LUSC=2; UCEC=2; READ=1; STAD=1; COAD=1	1	5	5	NA	NA	NA	NA	NA	NA	NA	NA	NA
NA	AL160269.1,SLC35D2	10	10	0	no,no	STAD=3; COAD=2; LUAD=2; READ=1; CESC=1; THCA=1	9	2	0	NA	NA	NA	NA	NA	NA	NA	NA	NA
NA	AIFM1	10	10	0	no	READ=2; STAD=2; COAD=2; ESCA=1; PAAD=1; KIRC=1; UCEC=1	3	6	2	NA	NA	NA	NA	NA	NA	NA	NA	NA
NA	AL136115.2,PTP4A2	10	10	0	no,no	UCEC=2; BRCA=2; READ=1; ESCA=1; PAAD=1; CESC=1; COAD=1; HNSC=1	5	4	3	NA	NA	NA	NA	NA	NA	NA	NA	NA
NA	FBXL6	10	10	0	no	COAD=3; LUAD=2; READ=1; LIHC=1; STAD=1; BLCA=1; BRCA=1	2	7	5	NA	NA	NA	NA	NA	NA	NA	NA	NA
NA	CYFIP1	10	10	0	no	HNSC=3; BRCA=2; TGCT=1; STAD=1; BLCA=1; COAD=1; LUAD=1	3	6	2	NA	NA	NA	NA	NA	NA	NA	NA	NA
NA	AL645728.2,ATAD3A,ATAD3B	10	10	0	no,no,no	UCEC=3; CESC=2; TGCT=1; STAD=1; BLCA=1; COAD=1; LUSC=1	5	4	2	NA	NA	NA	NA	NA	NA	NA	NA	NA
NA	HPN	10	10	0	no	UCEC=4; LUAD=2; KIRC=1; LIHC=1; COAD=1; PRAD=1	2	9	1	NA	NA	NA	NA	NA	NA	NA	NA	NA
NA	WDR45B	10	10	0	no	BLCA=3; TGCT=1; ESCA=1; SARC=1; KIRP=1; CESC=1; STAD=1; COAD=1	6	7	6	NA	NA	NA	NA	NA	NA	NA	NA	NA
NA	DHX15	10	10	0	no	STAD=4; LUSC=2; KIRC=1; LUAD=1; UCEC=1; BRCA=1	2	9	2	NA	NA	NA	NA	NA	NA	NA	NA	NA
NA	RAB1B	10	10	0	no	UCEC=3; ESCA=2; COAD=2; CESC=1; LUAD=1; BRCA=1	1	7	5	NA	NA	NA	NA	NA	NA	NA	NA	NA
NA	RPLP1	10	10	0	no	OV=2; BLCA=2; UCEC=2; ESCA=1; CESC=1; LIHC=1; PRAD=1	0	7	3	NA	NA	NA	NA	NA	NA	NA	NA	NA
NA	SLCO3A1	10	10	0	no	CESC=3; ESCA=2; STAD=2; OV=1; HNSC=1; LUAD=1	3	1	6	NA	NA	NA	NA	NA	NA	NA	NA	NA
NA	TXNDC11	10	10	0	no	ESCA=2; STAD=2; LUAD=2; KIRP=1; KIRC=1; BLCA=1; BRCA=1	6	3	1	NA	NA	NA	NA	NA	NA	NA	NA	NA
NA	MYO18A	10	10	0	no	STAD=3; BLCA=2; ESCA=1; PAAD=1; COAD=1; LGG=1; UCEC=1	4	3	4	NA	NA	NA	NA	NA	NA	NA	NA	NA
NA	ZNF207	10	10	0	no	UCEC=3; ESCA=1; CESC=1; KIRC=1; STAD=1; BLCA=1; LUSC=1; LUAD=1	2	6	3	NA	NA	NA	NA	NA	NA	NA	NA	NA
NA	KRT17	10	10	0	no	LUSC=5; ESCA=2; CESC=2; UCEC=1	0	8	8	NA	NA	NA	NA	NA	NA	NA	NA	NA
NA	KANSL1	10	10	0	no	STAD=2; ESCA=1; OV=1; KIRC=1; BLCA=1; LUSC=1; LUAD=1; UCEC=1; BRCA=1	4	2	6	NA	NA	NA	NA	NA	NA	NA	NA	NA
NA	AC011473.4,KLK8	10	10	0	no,no	LUSC=3; OV=2; STAD=2; ESCA=1; BLCA=1; LUAD=1	1	7	5	NA	NA	NA	NA	NA	NA	NA	NA	NA
NA	CHD1L	10	10	0	no	LUSC=5; ESCA=1; LIHC=1; STAD=1; COAD=1; BRCA=1	5	5	4	NA	NA	NA	NA	NA	NA	NA	NA	NA
NA	ZC3H12A	10	10	0	no	STAD=4; ESCA=1; PAAD=1; CESC=1; COAD=1; LUSC=1; UCEC=1	0	7	4	NA	NA	NA	NA	NA	NA	NA	NA	NA
NA	ACSS2	10	10	0	no	COAD=3; STAD=2; ESCA=1; KIRP=1; CESC=1; BLCA=1; LUSC=1	6	3	5	NA	NA	NA	NA	NA	NA	NA	NA	NA
NA	ERGIC3	10	10	0	no	UCEC=3; STAD=2; COAD=2; ESCA=1; BLCA=1; HNSC=1	1	9	2	NA	NA	NA	NA	NA	NA	NA	NA	NA
NA	PIGT	10	10	0	no	STAD=3; UCEC=3; COAD=2; ESCA=1; PRAD=1	2	8	3	NA	NA	NA	NA	NA	NA	NA	NA	NA
NA	SF3A1	10	10	0	no	ESCA=2; OV=1; STAD=1; BLCA=1; PRAD=1; THCA=1; LUSC=1; LUAD=1; UCEC=1	1	4	7	NA	NA	NA	NA	NA	NA	NA	NA	NA
NA	SBF1	10	10	0	no	LGG=2; ESCA=1; PAAD=1; CESC=1; STAD=1; BLCA=1; LUSC=1; LUAD=1; UCEC=1	0	10	0	NA	NA	NA	NA	NA	NA	NA	NA	NA
NA	PXDN	10	10	0	no	STAD=2; LUSC=2; LUAD=2; BRCA=2; ESCA=1; CESC=1	2	4	4	NA	NA	NA	NA	NA	NA	NA	NA	NA
NA	SDC1	10	10	0	no	BLCA=2; LUSC=2; ESCA=1; OV=1; HNSC=1; LUAD=1; UCEC=1; BRCA=1	1	5	9	NA	NA	NA	NA	NA	NA	NA	NA	NA
NA	SH3BP4	10	10	0	no	STAD=2; BRCA=2; ESCA=1; OV=1; LIHC=1; HNSC=1; LUAD=1; UCEC=1	1	7	3	NA	NA	NA	NA	NA	NA	NA	NA	NA
NA	PILRB,STAG3L5P-PVRIG2P-PILRB	10	10	0	no,no	UCEC=3; BRCA=3; ESCA=1; COAD=1; LUSC=1; LUAD=1	0	10	2	NA	NA	NA	NA	NA	NA	NA	NA	NA
NA	AC074386.1,ARHGEF34P	10	10	0	no,no	COAD=3; STAD=2; ESCA=1; PAAD=1; LUAD=1; UCEC=1; BRCA=1	0	10	3	NA	NA	NA	NA	NA	NA	NA	NA	NA
NA	CHPF2	10	10	0	no	STAD=3; BLCA=2; ESCA=1; OV=1; COAD=1; LUAD=1; UCEC=1	4	5	4	NA	NA	NA	NA	NA	NA	NA	NA	NA
NA	DPP7	10	10	0	no	UCEC=3; STAD=2; BRCA=2; ESCA=1; CESC=1; LUSC=1	3	6	2	NA	NA	NA	NA	NA	NA	NA	NA	NA
NA	MRPS25	10	10	0	no	UCEC=5; STAD=2; ESCA=1; LUAD=1; BRCA=1	3	3	6	NA	NA	NA	NA	NA	NA	NA	NA	NA
NA	ZNRD1ASP	10	10	0	no	BLCA=3; LUSC=2; ESCA=1; OV=1; THCA=1; LUAD=1; UCEC=1	0	9	2	NA	NA	NA	NA	NA	NA	NA	NA	NA
NA	HLA-DPB1	10	10	0	no	THCA=2; UCEC=2; ESCA=1; SARC=1; OV=1; CESC=1; STAD=1; COAD=1	4	7	0	NA	NA	NA	NA	NA	NA	NA	NA	NA
NA	DDC,FIGNL1	10	10	0	no,no	LIHC=2; STAD=2; ESCA=1; PCPG=1; KIRC=1; COAD=1; LUSC=1; LUAD=1	7	4	7	NA	NA	NA	NA	NA	NA	NA	NA	NA
NA	TMX2,TMX2-CTNND1	10	10	0	no,no	BRCA=2; PAAD=1; CESC=1; STAD=1; BLCA=1; COAD=1; PRAD=1; LGG=1; UCEC=1	1	8	6	NA	NA	NA	NA	NA	NA	NA	NA	NA
NA	EP400	10	10	0	no	STAD=4; LUSC=2; LUAD=2; PAAD=1; UCEC=1	8	1	2	NA	NA	NA	NA	NA	NA	NA	NA	NA
NA	AC135178.2,RPL26	10	10	0	no,no	UCEC=3; BLCA=2; PAAD=1; STAD=1; COAD=1; LUAD=1; BRCA=1	1	6	8	NA	NA	NA	NA	NA	NA	NA	NA	NA
NA	TJP3	10	10	0	no	UCEC=3; STAD=2; COAD=2; PAAD=1; BLCA=1; BRCA=1	5	5	1	NA	NA	NA	NA	NA	NA	NA	NA	NA
NA	UBXN6	10	10	0	no	BLCA=2; HNSC=2; UCEC=2; PAAD=1; CESC=1; THCA=1; BRCA=1	2	3	5	NA	NA	NA	NA	NA	NA	NA	NA	NA
NA	BX284668.5	10	10	0	no	LIHC=2; PAAD=1; CESC=1; STAD=1; BLCA=1; COAD=1; LUSC=1; UCEC=1; BRCA=1	2	1	10	NA	NA	NA	NA	NA	NA	NA	NA	NA
NA	AP000275.2,CFAP298	10	10	0	no,no	UCEC=4; STAD=3; COAD=2; PAAD=1	2	5	4	NA	NA	NA	NA	NA	NA	NA	NA	NA
NA	RPS23	10	10	0	no	STAD=3; UCEC=3; COAD=2; BLCA=1; LUAD=1	1	6	4	NA	NA	NA	NA	NA	NA	NA	NA	NA
NA	PPIB	10	10	0	no	UCEC=5; STAD=2; PAAD=1; LIHC=1; BLCA=1	2	5	6	NA	NA	NA	NA	NA	NA	NA	NA	NA
NA	ATG7	10	10	0	no	UCEC=3; PAAD=1; SARC=1; KIRC=1; BLCA=1; COAD=1; LUSC=1; BRCA=1	3	4	6	NA	NA	NA	NA	NA	NA	NA	NA	NA
NA	AC067852.1,NAGLU	10	10	0	no,no	OV=2; COAD=2; UCEC=2; SARC=1; STAD=1; LUSC=1; LUAD=1	0	10	1	NA	NA	NA	NA	NA	NA	NA	NA	NA
NA	TIMM50	10	10	0	no	OV=2; STAD=2; UCEC=2; SARC=1; COAD=1; LUSC=1; BRCA=1	5	4	3	NA	NA	NA	NA	NA	NA	NA	NA	NA
NA	CNOT10	10	10	0	no	SARC=2; CESC=2; STAD=2; BLCA=1; COAD=1; LUSC=1; BRCA=1	2	6	3	NA	NA	NA	NA	NA	NA	NA	NA	NA
NA	SRRT	10	10	0	no	UCEC=3; BLCA=2; SARC=1; OV=1; STAD=1; COAD=1; BRCA=1	1	6	3	NA	NA	NA	NA	NA	NA	NA	NA	NA
NA	ACTN1	10	10	0	no	STAD=3; UCEC=2; BRCA=2; BLCA=1; COAD=1; LUSC=1	2	4	5	NA	NA	NA	NA	NA	NA	NA	NA	NA
NA	NOP16	10	10	0	no	CESC=3; BLCA=2; SARC=1; STAD=1; PRAD=1; LUSC=1; UCEC=1	7	6	0	NA	NA	NA	NA	NA	NA	NA	NA	NA
NA	IFITM3	10	10	0	no	UCEC=3; OV=2; STAD=2; LIHC=1; LUSC=1; BRCA=1	0	12	11	NA	NA	NA	NA	NA	NA	NA	NA	NA
NA	AL096870.2,AL136295.1,CHMP4A	10	10	0	no,no,no	UCEC=5; LUSC=2; OV=1; PRAD=1; BRCA=1	6	3	3	NA	NA	NA	NA	NA	NA	NA	NA	NA
NA	PHKG2	10	10	0	no	STAD=3; UCEC=3; LUSC=2; OV=1; BLCA=1	2	8	1	NA	NA	NA	NA	NA	NA	NA	NA	NA
NA	CPNE2	10	10	0	no	UCEC=4; STAD=2; OV=1; KIRC=1; COAD=1; LUAD=1	3	4	4	NA	NA	NA	NA	NA	NA	NA	NA	NA
NA	KCTD1	10	10	0	no	UCEC=3; LUSC=2; OV=1; CESC=1; BLCA=1; PRAD=1; BRCA=1	0	5	7	NA	NA	NA	NA	NA	NA	NA	NA	NA
NA	THBS3	10	10	0	no	OV=2; CESC=2; LUAD=2; UCEC=2; STAD=1; BLCA=1	3	4	4	NA	NA	NA	NA	NA	NA	NA	NA	NA
NA	USP21	10	10	0	no	UCEC=3; LUAD=2; OV=1; CESC=1; STAD=1; COAD=1; BRCA=1	1	5	5	NA	NA	NA	NA	NA	NA	NA	NA	NA
NA	TUBGCP6	10	10	0	no	STAD=6; UCEC=2; OV=1; BLCA=1	2	10	1	NA	NA	NA	NA	NA	NA	NA	NA	NA
NA	ITPRID2	10	10	0	no	OV=2; STAD=2; HNSC=2; UCEC=2; LUAD=1; BRCA=1	2	4	5	NA	NA	NA	NA	NA	NA	NA	NA	NA
NA	FAHD2B	10	10	0	no	BLCA=2; UCEC=2; BRCA=2; OV=1; CESC=1; COAD=1; LUAD=1	6	4	0	NA	NA	NA	NA	NA	NA	NA	NA	NA
NA	NME1-NME2,NME2	10	10	0	no,no	STAD=2; LUAD=2; OV=1; CESC=1; LIHC=1; COAD=1; LGG=1; UCEC=1	2	5	5	NA	NA	NA	NA	NA	NA	NA	NA	NA
NA	SCNM1	10	10	0	no	UCEC=3; STAD=2; OV=1; BLCA=1; COAD=1; HNSC=1; BRCA=1	0	8	2	NA	NA	NA	NA	NA	NA	NA	NA	NA
NA	PABPC1L	10	10	0	no	UCEC=3; OV=1; CESC=1; KIRC=1; STAD=1; BLCA=1; COAD=1; LUSC=1	5	6	0	NA	NA	NA	NA	NA	NA	NA	NA	NA
NA	ATP13A3	10	10	0	no	LUSC=2; HNSC=2; KIRP=1; KIRC=1; STAD=1; BLCA=1; LUAD=1; BRCA=1	3	7	1	NA	NA	NA	NA	NA	NA	NA	NA	NA
NA	MAGED2	10	10	0	no	UCEC=3; COAD=2; BRCA=2; KIRP=1; CESC=1; LUSC=1	4	3	4	NA	NA	NA	NA	NA	NA	NA	NA	NA
NA	IRF3	10	10	0	no	LIHC=2; HNSC=2; BRCA=2; KIRP=1; COAD=1; LUSC=1; UCEC=1	9	1	0	NA	NA	NA	NA	NA	NA	NA	NA	NA
NA	MCAM	10	10	0	no	KIRC=2; COAD=2; LUAD=2; CESC=1; STAD=1; BLCA=1; LUSC=1	1	9	3	NA	NA	NA	NA	NA	NA	NA	NA	NA
NA	ENSA	10	10	0	no	UCEC=4; CESC=2; STAD=1; COAD=1; LUSC=1; BRCA=1	2	2	8	NA	NA	NA	NA	NA	NA	NA	NA	NA
NA	ANXA2	10	10	0	no	UCEC=4; STAD=3; CESC=1; COAD=1; BRCA=1	7	2	8	NA	NA	NA	NA	NA	NA	NA	NA	NA
NA	CYB5A	10	10	0	no	BRCA=3; UCEC=2; CESC=1; LIHC=1; STAD=1; BLCA=1; LUSC=1	3	5	6	NA	NA	NA	NA	NA	NA	NA	NA	NA
NA	FAM160B2	10	10	0	no	UCEC=5; STAD=2; COAD=2; CESC=1	0	9	5	NA	NA	NA	NA	NA	NA	NA	NA	NA
NA	GLA	10	10	0	no	BRCA=4; CESC=1; STAD=1; COAD=1; LUSC=1; LUAD=1; UCEC=1	1	6	5	NA	NA	NA	NA	NA	NA	NA	NA	NA
NA	PSMB8	10	10	0	no	COAD=3; CESC=2; LUSC=2; STAD=1; BLCA=1; UCEC=1	0	3	7	NA	NA	NA	NA	NA	NA	NA	NA	NA
NA	DNAJC2	10	10	0	no	STAD=2; COAD=2; LUSC=2; UCEC=2; CESC=1; HNSC=1	5	4	4	NA	NA	NA	NA	NA	NA	NA	NA	NA
NA	RBBP8	10	10	0	no	UCEC=4; CESC=1; STAD=1; BLCA=1; LUSC=1; HNSC=1; LUAD=1	3	6	2	NA	NA	NA	NA	NA	NA	NA	NA	NA
NA	AC005899.4,ZNF207	10	10	0	no,no	STAD=3; COAD=2; LUSC=2; KIRC=1; LIHC=1; LUAD=1	3	12	1	NA	NA	NA	NA	NA	NA	NA	NA	NA
NA	PTPA	10	10	0	no	BRCA=3; STAD=2; COAD=2; KIRC=1; LIHC=1; UCEC=1	3	4	6	NA	NA	NA	NA	NA	NA	NA	NA	NA
NA	CCT8	10	10	0	no	UCEC=3; STAD=2; KIRC=1; COAD=1; HNSC=1; LGG=1; BRCA=1	5	3	5	NA	NA	NA	NA	NA	NA	NA	NA	NA
NA	HP	10	10	0	no	LIHC=6; LUAD=2; UCEC=2	6	10	9	NA	NA	NA	NA	NA	NA	NA	NA	NA
NA	MZT2B	10	10	0	no	LUAD=3; COAD=2; UCEC=2; LIHC=1; STAD=1; LUSC=1	1	4	7	NA	NA	NA	NA	NA	NA	NA	NA	NA
NA	SEC24C	10	10	0	no	STAD=2; COAD=2; LUAD=2; BLCA=1; PRAD=1; HNSC=1; UCEC=1	4	4	3	NA	NA	NA	NA	NA	NA	NA	NA	NA
NA	USP10	10	10	0	no	STAD=4; UCEC=3; COAD=1; HNSC=1; BRCA=1	6	5	4	NA	NA	NA	NA	NA	NA	NA	NA	NA
NA	HOXB3,HOXB6	10	10	0	no,no	STAD=3; LUAD=2; UCEC=2; COAD=1; LUSC=1; BRCA=1	2	9	5	NA	NA	NA	NA	NA	NA	NA	NA	NA
NA	HOXB-AS3	10	10	0	no	UCEC=3; STAD=2; COAD=2; LUAD=2; BLCA=1	7	1	5	NA	NA	NA	NA	NA	NA	NA	NA	NA
NA	RTKN	10	10	0	no	UCEC=3; STAD=2; COAD=1; LUSC=1; HNSC=1; LUAD=1; BRCA=1	2	5	4	NA	NA	NA	NA	NA	NA	NA	NA	NA
NA	CXCL17	10	10	0	no	BRCA=4; STAD=2; BLCA=2; LUSC=1; LUAD=1	2	9	2	NA	NA	NA	NA	NA	NA	NA	NA	NA
NA	IGKV2-10,IGKV3-11	10	10	0	no,no	LUAD=4; LUSC=2; UCEC=2; COAD=1; HNSC=1	0	11	0	NA	NA	NA	NA	NA	NA	NA	NA	NA
PPP6C	PPP6C	10	10	0	yes	UCEC=2; SKCM=1; READ=1; TGCT=1; STAD=1; BLCA=1; COAD=1; LUSC=1; LUAD=1	4	3	3	melanoma			E	Dom	TSG	Mis, N
PRCC	PRCC	10	10	0	yes	COAD=3; STAD=2; GBM=1; BLCA=1; LUSC=1; UCEC=1; BRCA=1	0	8	2	papillary renal			E	Dom	fusion	T	TFE3
RAC1	RAC1	10	10	0	yes	UCEC=5; UCS=1; ESCA=1; STAD=1; BLCA=1; LUSC=1	7	4	2	melanoma, carcinoma			E	Dom	oncogene	Mis, F
SFPQ	SFPQ	10	10	0	yes	UCEC=3; CESC=2; STAD=2; COAD=2; BRCA=1	2	8	2	papillary renal			E	Dom	TSG, fusion	T	TFE3
STAT6	STAT6	10	10	0	yes	STAD=3; LUSC=2; DLBC=1; ACC=1; OV=1; COAD=1; UCEC=1	0	6	5	solitary fibrous tumour, meningeal haemangiopericytoma			M, O	Dom	oncogene, fusion	T	NAB2
ATRX	ATRX	10	9	1	yes	STAD=2; LGG=2; SCLC=1; HCC=1; GBM=1; KIRC=1; BLCA=1; COAD=1; BRCA=1	5	2	7	pancreatic neuroendocrine tumours, paediatric GBM			E	Rec	TSG	Mis, F, N		ATR-X (alpha thalassemia/mental retardation) syndrome
CDH11	CDH11	10	9	1	yes	COAD=2; OSCC=1; KIRC=1; STAD=1; LUSC=1; HNSC=1; LUAD=1; UCEC=1; BRCA=1	3	6	5	aneurysmal bone cyst			M	Dom	TSG, fusion	T	USP6
ERCC5	BIVM-ERCC5,ERCC5	10	9	1	no,yes	STAD=3; UCEC=3; SCLC=1; CESC=1; COAD=1; LUAD=1	0	8	5		skin basal cell, skin squamous cell, melanoma	xeroderma pigmentosum (G)	E	Rec	TSG	Mis, N, F
NA	DLG5	10	9	1	no	OV=2; LGG=2; SCLC=1; CESC=1; STAD=1; COAD=1; UCEC=1; BRCA=1	1	3	8	NA	NA	NA	NA	NA	NA	NA	NA	NA
NA	MUC6	10	9	1	no	STAD=5; ESCA=2; SCLC=1; COAD=1; BRCA=1	1	22	3	NA	NA	NA	NA	NA	NA	NA	NA	NA
NA	MICAL2	10	9	1	no	STAD=4; SCLC=1; CESC=1; BLCA=1; COAD=1; UCEC=1; BRCA=1	6	2	2	NA	NA	NA	NA	NA	NA	NA	NA	NA
NA	TMEM258	10	9	1	no	UCEC=2; SCLC=1; SKCM=1; PAAD=1; CESC=1; COAD=1; LUSC=1; LUAD=1; BRCA=1	0	6	5	NA	NA	NA	NA	NA	NA	NA	NA	NA
NA	TFDP1	10	9	1	no	CESC=2; COAD=2; BRCA=2; SCLC=1; STAD=1; HNSC=1; LUAD=1	7	5	2	NA	NA	NA	NA	NA	NA	NA	NA	NA
NA	HERC2P3	10	9	1	no	LUAD=2; UCEC=2; SCLC=1; CHOL=1; SKCM=1; CESC=1; LUSC=1; HNSC=1	4	3	9	NA	NA	NA	NA	NA	NA	NA	NA	NA
NA	ZSCAN18	10	9	1	no	UCEC=3; SCLC=1; ESCA=1; SARC=1; OV=1; BLCA=1; LGG=1; LUAD=1	3	6	2	NA	NA	NA	NA	NA	NA	NA	NA	NA
NA	INTS3	10	9	1	no	STAD=2; SCLC=1; SKCM=1; ESCA=1; OV=1; KIRP=1; BLCA=1; LGG=1; LUAD=1	7	4	1	NA	NA	NA	NA	NA	NA	NA	NA	NA
NA	SFI1	10	9	1	no	STAD=3; COAD=2; LUSC=2; SCLC=1; OV=1; UCEC=1	12	1	3	NA	NA	NA	NA	NA	NA	NA	NA	NA
NA	PTPN18	10	9	1	no	UCEC=2; SCLC=1; ESCA=1; OV=1; CESC=1; KIRC=1; STAD=1; PRAD=1; LGG=1	5	4	2	NA	NA	NA	NA	NA	NA	NA	NA	NA
NA	TMEM131	10	9	1	no	STAD=5; LUSC=2; SCLC=1; BLCA=1; HNSC=1	3	8	0	NA	NA	NA	NA	NA	NA	NA	NA	NA
NA	NT5DC2	10	9	1	no	STAD=3; HNSC=2; UCEC=2; SCLC=1; BLCA=1; LUSC=1	5	6	1	NA	NA	NA	NA	NA	NA	NA	NA	NA
NA	SETD5	10	9	1	no	OV=2; STAD=2; COAD=2; SCLC=1; PAAD=1; CESC=1; HNSC=1	6	5	1	NA	NA	NA	NA	NA	NA	NA	NA	NA
NA	NUP153	10	9	1	no	ESCA=2; LUSC=2; SCLC=1; DLBC=1; STAD=1; HNSC=1; UCEC=1; BRCA=1	7	1	4	NA	NA	NA	NA	NA	NA	NA	NA	NA
NA	SLC29A1	10	9	1	no	SCLC=1; LUSC=2; LUAD=2; ESCA=1; CESC=1; BLCA=1; COAD=1; UCEC=1	1	6	4	NA	NA	NA	NA	NA	NA	NA	NA	NA
NA	RARS2	10	9	1	no	STAD=2; UCEC=2; SCLC=1; HCC=1; GBM=1; READ=1; KIRP=1; BLCA=1; LGG=1	5	5	2	NA	NA	NA	NA	NA	NA	NA	NA	NA
NA	ICA1	10	9	1	no	STAD=2; BRCA=2; SCLC=1; HCC=1; READ=1; CESC=1; BLCA=1; LUAD=1; UCEC=1	4	3	8	NA	NA	NA	NA	NA	NA	NA	NA	NA
NA	FZD6	10	9	1	no	UCEC=2; BRCA=2; SCLC=1; OV=1; STAD=1; LUSC=1; HNSC=1; LUAD=1	4	4	2	NA	NA	NA	NA	NA	NA	NA	NA	NA
NA	MAN1B1	10	9	1	no	CESC=2; UCEC=2; SCLC=1; UCS=1; SKCM=1; KIRC=1; BLCA=1; BRCA=1	0	6	5	NA	NA	NA	NA	NA	NA	NA	NA	NA
NA	IDH3G	10	9	1	no	UCEC=4; ESCA=2; SCLC=1; GBM=1; CESC=1; LUAD=1	13	3	1	NA	NA	NA	NA	NA	NA	NA	NA	NA
NA	DKC1	10	9	1	no	STAD=4; SCLC=1; SKCM=1; ESCA=1; LUSC=1; LGG=1; LUAD=1	5	6	3	NA	NA	NA	NA	NA	NA	NA	NA	NA
NA	UBA1	10	9	1	no	UCEC=6; SCLC=1; STAD=1; LUAD=1; BRCA=1	5	3	2	NA	NA	NA	NA	NA	NA	NA	NA	NA
NA	ITGB1	10	9	1	no	UCEC=5; OSCC=1; READ=1; BLCA=1; LUSC=1; BRCA=1	2	6	3	NA	NA	NA	NA	NA	NA	NA	NA	NA
NA	KRT6C	10	9	1	no	CESC=3; HNSC=3; STAD=2; OSCC=1; LUSC=1	0	10	5	NA	NA	NA	NA	NA	NA	NA	NA	NA
NA	TNS4	10	9	1	no	HNSC=4; ESCA=2; CESC=2; OSCC=1; STAD=1	4	4	8	NA	NA	NA	NA	NA	NA	NA	NA	NA
NA	AARSD1,PTGES3L-AARSD1	10	9	1	no,no	UCEC=2; OSCC=1; STAD=1; BLCA=1; COAD=1; LUSC=1; HNSC=1; LGG=1; LUAD=1	7	2	3	NA	NA	NA	NA	NA	NA	NA	NA	NA
NA	TPGS2	10	9	1	no	UCEC=5; OSCC=1; ESCA=1; BLCA=1; LUAD=1; BRCA=1	5	4	2	NA	NA	NA	NA	NA	NA	NA	NA	NA
NA	MBD1	10	9	1	no	STAD=2; UCEC=2; OSCC=1; GBM=1; LIHC=1; COAD=1; LGG=1; BRCA=1	4	5	1	NA	NA	NA	NA	NA	NA	NA	NA	NA
NA	ADAR	10	9	1	no	UCEC=2; BRCA=2; OSCC=1; PAAD=1; OV=1; KIRC=1; BLCA=1; LUSC=1	3	5	3	NA	NA	NA	NA	NA	NA	NA	NA	NA
NA	DNAJB2	10	9	1	no	LUAD=3; OSCC=1; PAAD=1; CESC=1; KIRC=1; STAD=1; COAD=1; UCEC=1	2	8	0	NA	NA	NA	NA	NA	NA	NA	NA	NA
NA	FAM162A	10	9	1	no	UCEC=5; OSCC=1; KIRP=1; KIRC=1; BLCA=1; PRAD=1	2	5	4	NA	NA	NA	NA	NA	NA	NA	NA	NA
NA	ITPR1	10	9	1	no	BRCA=5; OSCC=1; DLBC=1; ESCA=1; LIHC=1; LUSC=1	5	4	6	NA	NA	NA	NA	NA	NA	NA	NA	NA
NA	GNAI2	10	9	1	no	COAD=2; UCEC=2; OSCC=1; CESC=1; BLCA=1; PRAD=1; LUSC=1; BRCA=1	2	3	6	NA	NA	NA	NA	NA	NA	NA	NA	NA
NA	TATDN1	10	9	1	no	UCEC=2; OSCC=1; SKCM=1; TGCT=1; OV=1; CESC=1; STAD=1; LUSC=1; BRCA=1	7	7	3	NA	NA	NA	NA	NA	NA	NA	NA	NA
NA	CERCAM	10	9	1	no	STAD=2; OSCC=1; SKCM=1; ESCA=1; OV=1; CESC=1; BLCA=1; LGG=1; UCEC=1	5	5	0	NA	NA	NA	NA	NA	NA	NA	NA	NA
NA	PLXNA3	10	9	1	no	STAD=4; LUAD=2; OSCC=1; CESC=1; COAD=1; BRCA=1	1	8	1	NA	NA	NA	NA	NA	NA	NA	NA	NA
TRAF7	TRAF7	10	9	1	yes	UCEC=3; CESC=2; STAD=2; OSCC=1; SKCM=1; BLCA=1	5	5	0	meningioma			O	Dom	TSG	Mis
NA	HERC2P2	10	8	2	no	SCLC=1; OSCC=1; ESCA=1; CESC=1; STAD=1; BLCA=1; COAD=1; LUSC=1; LUAD=1; BRCA=1	2	7	2	NA	NA	NA	NA	NA	NA	NA	NA	NA
NA	NBPF1	10	8	2	no	BRCA=2; SCLC=1; HCC=1; OSCC=1; ESCA=1; LIHC=1; STAD=1; PRAD=1; LUSC=1; LGG=1	4	2	6	NA	NA	NA	NA	NA	NA	NA	NA	NA
NA	BAZ2B	10	8	2	no	SCLC=2; UCEC=2; BRCA=2; HCC=1; OV=1; BLCA=1; COAD=1; LUAD=1	8	1	3	NA	NA	NA	NA	NA	NA	NA	NA	NA
NA	KIFC1	10	8	2	no	SCLC=2; OV=2; UCEC=2; BLCA=1; COAD=1; LUSC=1; BRCA=1	1	2	13	NA	NA	NA	NA	NA	NA	NA	NA	NA
NA	CUL9	10	8	2	no	STAD=4; UCEC=2; SCLC=1; OSCC=1; KIRC=1; LUAD=1	3	3	5	NA	NA	NA	NA	NA	NA	NA	NA	NA
NA	DMD	10	8	2	no	STAD=2; LUAD=2; SCLC=1; HCC=1; OSCC=1; DLBC=1; TGCT=1; BLCA=1; UCEC=1	3	2	9	NA	NA	NA	NA	NA	NA	NA	NA	NA
NA	PNISR	10	8	2	no	OSCC=2; STAD=2; CESC=1; LIHC=1; BLCA=1; LUAD=1; UCEC=1; BRCA=1	4	6	3	NA	NA	NA	NA	NA	NA	NA	NA	NA
NA	MTUS1	10	8	2	no	STAD=3; UCEC=3; OSCC=2; UCS=1; LUAD=1	5	1	5	NA	NA	NA	NA	NA	NA	NA	NA	NA
NSD1	NSD1	10	8	2	yes	OSCC=2; STAD=2; HNSC=2; GBM=1; OV=1; CESC=1; COAD=1	3	4	4	AML			L	Dom	fusion	T	NUP98	Sotos Syndrome
AXIN2	AC004805.1,AXIN2	9	9	0	no,yes	COAD=3; UCEC=2; READ=1; STAD=1; LUSC=1; LUAD=1	2	9	4	colorectal carcinoma, stomach carcinoma, hepatocellular carcinoma	colorectal carcinoma	oligodontia-colorectal cancer syndrome	E	Rec	TSG	Mis, F, N
BRD3	BRD3	9	9	0	yes	STAD=5; PAAD=1; CESC=1; LUAD=1; BRCA=1	0	8	3	lethal midline carcinoma of young people			E	Dom	oncogene, fusion	T	NUTM1
DAXX	DAXX	9	9	0	yes	UCEC=4; LUAD=2; READ=1; PAAD=1; BLCA=1	0	5	6	pancreatic neuroendocrine tumour, paediatric glioblastoma			E	Rec	oncogene, TSG	Mis, F, N
DDIT3	DDIT3	9	9	0	yes	LUSC=2; UCEC=2; SKCM=1; GBM=1; READ=1; OV=1; BRCA=1	1	10	0	liposarcoma			M	Dom	oncogene, fusion	T	FUS, EWSR1
EGFR	EGFR	9	9	0	yes	GBM=3; LGG=3; LUAD=2; LUSC=1	6	7	4	glioma, NSCLC	NSCLC	familial lung cancer	E, O	Dom	oncogene	A, O, Mis
FGFR2	FGFR2	9	9	0	yes	LUSC=3; CHOL=1; LIHC=1; STAD=1; BLCA=1; LGG=1; BRCA=1	1	5	5	gastric, NSCLC, endometrial			E	Dom	oncogene, fusion	Mis		Crouzon, Pfeiffer, and Apert syndromes
FOXA1	FOXA1	9	9	0	yes	BRCA=5; BLCA=2; PRAD=1; UCEC=1	0	4	7	breast, prostate			E	Dom	oncogene	Mis, F
IDH2	IDH2	9	9	0	yes	LIHC=3; UCEC=2; HCC=1; CHOL=1; UCS=1; GBM=1; PAAD=1	6	2	5	glioblastoma			O	Dom	oncogene	Mis
ITGAV	ITGAV	9	9	0	yes	STAD=4; ESCA=1; PAAD=1; OV=1; COAD=1; LUAD=1	5	4	0	large intestine carcinoma			E			F
KEAP1	AC011461.1,KEAP1	9	9	0	no,yes	LUSC=3; STAD=2; LUAD=2; OV=1; UCEC=1	4	1	7	NSCLC, breast carcinoma			E		TSG	Mis, N, F
MSH6	MSH6	9	9	0	yes	UCEC=3; STAD=2; BRCA=2; OV=1; LUSC=1	7	1	6	colorectal	colorectal, endometrial, ovarian	hereditary non-polyposis colorectal cancer	E	Rec	TSG	Mis, N, F, S
MTOR	MTOR	9	9	0	yes	STAD=4; SKCM=1; LUSC=1; HNSC=1; LUAD=1; UCEC=1	3	2	4	endometrial carcinoma, head and neck, clear cell renal cell carcinoma, anaplastic thyroid cancer, urothelial cell carcinoma, central nervous system tumours, testicular germ cell tumours and other tumour types			E	Dom	oncogene	Mis, N		Smith-Kingsmore syndrome, brain overgrowth phenotypes such as focal cortical dysplasia and megalencephaly,
NA	TUSC3	9	9	0	no	UCEC=4; SKCM=1; STAD=1; HNSC=1; LGG=1; LUAD=1	3	8	5	NA	NA	NA	NA	NA	NA	NA	NA	NA
NA	MECP2	9	9	0	no	ESCA=3; BLCA=2; SKCM=1; LUAD=1; UCEC=1; BRCA=1	1	1	7	NA	NA	NA	NA	NA	NA	NA	NA	NA
NA	DSTN	9	9	0	no	LUAD=2; UCEC=2; GBM=1; OV=1; STAD=1; LUSC=1; HNSC=1	2	1	7	NA	NA	NA	NA	NA	NA	NA	NA	NA
NA	CAMK1	9	9	0	no	GBM=2; KIRC=1; STAD=1; COAD=1; PRAD=1; LUSC=1; LUAD=1; UCEC=1	3	7	2	NA	NA	NA	NA	NA	NA	NA	NA	NA
NA	SLC37A4	9	9	0	no	CESC=2; UCEC=2; BRCA=2; HCC=1; GBM=1; KIRP=1; STAD=1	7	5	1	NA	NA	NA	NA	NA	NA	NA	NA	NA
NA	TMBIM6	9	9	0	no	UCEC=5; HCC=1; GBM=1; LIHC=1; COAD=1; BRCA=1	3	8	5	NA	NA	NA	NA	NA	NA	NA	NA	NA
NA	CLK2	9	9	0	no	UCEC=3; CESC=2; HCC=1; SKCM=1; GBM=1; PAAD=1; STAD=1	4	3	5	NA	NA	NA	NA	NA	NA	NA	NA	NA
NA	GON4L	9	9	0	no	STAD=2; HCC=1; SKCM=1; ESCA=1; PAAD=1; OV=1; BLCA=1; COAD=1; BRCA=1	7	5	1	NA	NA	NA	NA	NA	NA	NA	NA	NA
NA	UBA7	9	9	0	no	STAD=3; BLCA=2; HCC=1; KIRP=1; CESC=1; UCEC=1; BRCA=1	2	4	4	NA	NA	NA	NA	NA	NA	NA	NA	NA
NA	LRIG1	9	9	0	no	LGG=2; UCEC=2; HCC=1; GBM=1; OV=1; STAD=1; COAD=1; LUAD=1	7	1	6	NA	NA	NA	NA	NA	NA	NA	NA	NA
NA	KIAA1191	9	9	0	no	ESCA=2; CESC=2; STAD=2; HCC=1; READ=1; UCEC=1; BRCA=1	4	4	4	NA	NA	NA	NA	NA	NA	NA	NA	NA
NA	ANLN	9	9	0	no	STAD=2; HCC=1; SKCM=1; GBM=1; ESCA=1; CESC=1; LIHC=1; BLCA=1; LUAD=1	6	5	1	NA	NA	NA	NA	NA	NA	NA	NA	NA
NA	RMDN1	9	9	0	no	UCEC=3; HCC=1; KIRC=1; LIHC=1; STAD=1; COAD=1; PRAD=1; HNSC=1	6	7	0	NA	NA	NA	NA	NA	NA	NA	NA	NA
NA	DNAJC9	9	9	0	no	CESC=2; CHOL=1; SKCM=1; PAAD=1; BLCA=1; LUSC=1; LUAD=1; UCEC=1	1	7	2	NA	NA	NA	NA	NA	NA	NA	NA	NA
NA	EIF3C	9	9	0	no	CHOL=1; CESC=1; STAD=1; BLCA=1; LUSC=1; HNSC=1; LUAD=1; UCEC=1; BRCA=1	4	8	0	NA	NA	NA	NA	NA	NA	NA	NA	NA
NA	AL645922.1,C2	9	9	0	no,no	OV=2; CHOL=1; LIHC=1; BLCA=1; HNSC=1; LGG=1; LUAD=1; UCEC=1	4	6	3	NA	NA	NA	NA	NA	NA	NA	NA	NA
NA	GGA2	9	9	0	no	CESC=2; DLBC=1; GBM=1; STAD=1; BLCA=1; LUSC=1; HNSC=1; UCEC=1	3	5	3	NA	NA	NA	NA	NA	NA	NA	NA	NA
NA	AC009133.5,MAZ	9	9	0	no,no	STAD=5; UCEC=2; DLBC=1; LIHC=1	0	8	1	NA	NA	NA	NA	NA	NA	NA	NA	NA
NA	PPP4C	9	9	0	no	STAD=3; DLBC=1; BLCA=1; LUSC=1; LUAD=1; UCEC=1; BRCA=1	1	8	0	NA	NA	NA	NA	NA	NA	NA	NA	NA
NA	CORO1A	9	9	0	no	UCEC=3; DLBC=2; STAD=2; SKCM=1; GBM=1	3	11	6	NA	NA	NA	NA	NA	NA	NA	NA	NA
NA	SEC14L1	9	9	0	no	UCEC=3; LUSC=2; DLBC=1; OV=1; STAD=1; BLCA=1	2	5	2	NA	NA	NA	NA	NA	NA	NA	NA	NA
NA	SYNGR2	9	9	0	no	UCEC=3; DLBC=1; CESC=1; BLCA=1; LUSC=1; LUAD=1; BRCA=1	0	7	4	NA	NA	NA	NA	NA	NA	NA	NA	NA
NA	KCNN4	9	9	0	no	STAD=2; DLBC=1; ESCA=1; OV=1; BLCA=1; COAD=1; LUAD=1; UCEC=1	0	7	3	NA	NA	NA	NA	NA	NA	NA	NA	NA
NA	GBA	9	9	0	no	LUAD=2; DLBC=1; READ=1; PCPG=1; OV=1; LIHC=1; BLCA=1; UCEC=1	6	1	3	NA	NA	NA	NA	NA	NA	NA	NA	NA
NA	AL109827.1,CPNE1	9	9	0	no,no	READ=2; OV=2; DLBC=1; ESCA=1; CESC=1; BLCA=1; UCEC=1	0	2	8	NA	NA	NA	NA	NA	NA	NA	NA	NA
NA	MBD4	9	9	0	no	LUSC=2; DLBC=1; READ=1; CESC=1; COAD=1; LGG=1; UCEC=1; BRCA=1	5	3	3	NA	NA	NA	NA	NA	NA	NA	NA	NA
NA	IRF2	9	9	0	no	STAD=4; DLBC=1; LIHC=1; BLCA=1; LUSC=1; LUAD=1	3	3	4	NA	NA	NA	NA	NA	NA	NA	NA	NA
NA	POMP	9	9	0	no	ESCA=2; CESC=2; UCEC=2; BLCA=1; LUAD=1; BRCA=1	6	3	2	NA	NA	NA	NA	NA	NA	NA	NA	NA
NA	ZC3H13	9	9	0	no	STAD=4; ESCA=2; BLCA=1; LGG=1; UCEC=1	2	4	3	NA	NA	NA	NA	NA	NA	NA	NA	NA
NA	HLA-DPA1	9	9	0	no	STAD=2; LUAD=2; DLBC=1; SKCM=1; KIRC=1; BLCA=1; LUSC=1	2	7	4	NA	NA	NA	NA	NA	NA	NA	NA	NA
NA	EHD4	9	9	0	no	STAD=2; UCEC=2; ESCA=1; CESC=1; BLCA=1; HNSC=1; BRCA=1	5	2	6	NA	NA	NA	NA	NA	NA	NA	NA	NA
NA	UBB	9	9	0	no	DLBC=1; THYM=1; GBM=1; READ=1; CESC=1; KIRC=1; STAD=1; LUAD=1; UCEC=1	0	15	1	NA	NA	NA	NA	NA	NA	NA	NA	NA
NA	ZNF738	9	9	0	no	CESC=2; BLCA=2; UCEC=2; DLBC=1; COAD=1; LUSC=1	0	9	0	NA	NA	NA	NA	NA	NA	NA	NA	NA
NA	TRAPPC4	9	9	0	no	KIRP=2; UCEC=2; UCS=1; GBM=1; ESCA=1; COAD=1; HNSC=1	5	7	0	NA	NA	NA	NA	NA	NA	NA	NA	NA
NA	UBXN1	9	9	0	no	STAD=4; UCS=1; ESCA=1; PAAD=1; LUAD=1; UCEC=1	1	10	1	NA	NA	NA	NA	NA	NA	NA	NA	NA
NA	XRCC1	9	9	0	no	UCEC=4; ESCA=2; UCS=1; STAD=1; BLCA=1	3	6	1	NA	NA	NA	NA	NA	NA	NA	NA	NA
NA	DHX9	9	9	0	no	STAD=2; UCEC=2; BRCA=2; UCS=1; COAD=1; HNSC=1	2	4	3	NA	NA	NA	NA	NA	NA	NA	NA	NA
NA	AHDC1	9	9	0	no	HNSC=5; UCS=1; LUSC=1; UCEC=1; BRCA=1	1	2	7	NA	NA	NA	NA	NA	NA	NA	NA	NA
NA	PCDHA2,PCDHA3,PCDHA4	9	9	0	no,no,no	OV=2; UCS=1; READ=1; STAD=1; COAD=1; PRAD=1; LUAD=1; UCEC=1	0	21	0	NA	NA	NA	NA	NA	NA	NA	NA	NA
NA	CFAP36	9	9	0	no	UCEC=3; READ=2; UCS=1; OV=1; BLCA=1; COAD=1	6	1	2	NA	NA	NA	NA	NA	NA	NA	NA	NA
NA	AC091167.2,AC091167.6,NGRN	9	9	0	no,no,no	UCEC=5; KICH=1; GBM=1; BLCA=1; HNSC=1	1	5	4	NA	NA	NA	NA	NA	NA	NA	NA	NA
NA	TOMM40	9	9	0	no	UCEC=3; CESC=2; KICH=1; SKCM=1; KIRP=1; BRCA=1	1	7	1	NA	NA	NA	NA	NA	NA	NA	NA	NA
NA	TMEM214	9	9	0	no	STAD=2; KICH=1; READ=1; PAAD=1; KIRC=1; BLCA=1; LUSC=1; LUAD=1	1	9	0	NA	NA	NA	NA	NA	NA	NA	NA	NA
NA	RBM47	9	9	0	no	STAD=2; UCEC=2; KICH=1; OV=1; KIRP=1; COAD=1; LUAD=1	0	6	9	NA	NA	NA	NA	NA	NA	NA	NA	NA
NA	ANKRD13D	9	9	0	no	UCEC=3; LUAD=2; MESO=1; OV=1; LUSC=1; BRCA=1	3	6	0	NA	NA	NA	NA	NA	NA	NA	NA	NA
NA	RIPOR1	9	9	0	no	LUAD=2; UCEC=2; BRCA=2; MESO=1; STAD=1; BLCA=1	3	7	1	NA	NA	NA	NA	NA	NA	NA	NA	NA
NA	CCT2	9	9	0	no	UCEC=3; SARC=2; ACC=1; READ=1; LIHC=1; STAD=1	10	4	0	NA	NA	NA	NA	NA	NA	NA	NA	NA
NA	ERO1A	9	9	0	no	ACC=1; READ=1; PAAD=1; BLCA=1; LUSC=1; HNSC=1; LUAD=1; UCEC=1; BRCA=1	4	5	2	NA	NA	NA	NA	NA	NA	NA	NA	NA
NA	SLC35B1	9	9	0	no	STAD=2; UCEC=2; ACC=1; SKCM=1; PCPG=1; LIHC=1; BRCA=1	2	2	5	NA	NA	NA	NA	NA	NA	NA	NA	NA
NA	NR2C2AP	9	9	0	no	LUSC=2; UCEC=2; ACC=1; CESC=1; COAD=1; PRAD=1; BRCA=1	2	8	1	NA	NA	NA	NA	NA	NA	NA	NA	NA
NA	TBCB	9	9	0	no	UCEC=4; ACC=1; STAD=1; BLCA=1; COAD=1; LUSC=1	0	6	6	NA	NA	NA	NA	NA	NA	NA	NA	NA
NA	GNAI3	9	9	0	no	UCEC=3; STAD=2; ACC=1; READ=1; ESCA=1; BLCA=1	6	7	0	NA	NA	NA	NA	NA	NA	NA	NA	NA
NA	WASH2P	9	9	0	no	UCEC=4; ACC=1; THYM=1; SARC=1; LIHC=1; LUAD=1	4	11	2	NA	NA	NA	NA	NA	NA	NA	NA	NA
NA	ALG3	9	9	0	no	LUSC=2; ACC=1; SKCM=1; READ=1; STAD=1; COAD=1; LUAD=1; UCEC=1	3	9	1	NA	NA	NA	NA	NA	NA	NA	NA	NA
NA	DLD	9	9	0	no	STAD=2; BLCA=2; ACC=1; ESCA=1; LUSC=1; LUAD=1; UCEC=1	1	8	2	NA	NA	NA	NA	NA	NA	NA	NA	NA
NA	MAPKAP1	9	9	0	no	STAD=2; HNSC=2; ACC=1; LIHC=1; LUSC=1; LUAD=1; BRCA=1	4	3	4	NA	NA	NA	NA	NA	NA	NA	NA	NA
NA	WASHC1	9	9	0	no	UCEC=3; LUSC=2; ACC=1; READ=1; LIHC=1; BLCA=1	2	5	4	NA	NA	NA	NA	NA	NA	NA	NA	NA
NA	AL121845.3,ZGPAT	9	9	0	no,no	STAD=4; ACC=1; READ=1; OV=1; LUAD=1; UCEC=1	0	5	13	NA	NA	NA	NA	NA	NA	NA	NA	NA
NA	ADSL,AL022238.4	9	9	0	no,no	LUSC=2; UCEC=2; ACC=1; READ=1; CESC=1; LUAD=1; BRCA=1	2	4	4	NA	NA	NA	NA	NA	NA	NA	NA	NA
NA	SLC5A6	9	9	0	no	LUSC=3; BRCA=2; ACC=1; SKCM=1; STAD=1; COAD=1	2	7	2	NA	NA	NA	NA	NA	NA	NA	NA	NA
NA	FRG1HP	9	9	0	no	OV=2; STAD=2; ACC=1; SKCM=1; HNSC=1; UCEC=1; BRCA=1	3	6	4	NA	NA	NA	NA	NA	NA	NA	NA	NA
NA	SLC15A3	9	9	0	no	STAD=2; SKCM=1; SARC=1; COAD=1; HNSC=1; LGG=1; LUAD=1; UCEC=1	4	4	2	NA	NA	NA	NA	NA	NA	NA	NA	NA
NA	ACAD10	9	9	0	no	STAD=2; HNSC=2; SKCM=1; KIRP=1; CESC=1; PRAD=1; LUSC=1	3	5	3	NA	NA	NA	NA	NA	NA	NA	NA	NA
NA	AC073610.2,AC073610.3,ARF3,FKBP11	9	9	0	no,no,no,no	UCEC=3; SKCM=1; GBM=1; READ=1; KIRP=1; BLCA=1; COAD=1	10	0	5	NA	NA	NA	NA	NA	NA	NA	NA	NA
NA	TNPO2	9	9	0	no	LUSC=2; UCEC=2; SKCM=1; PAAD=1; STAD=1; BLCA=1; HNSC=1	7	3	4	NA	NA	NA	NA	NA	NA	NA	NA	NA
NA	ADGRE5	9	9	0	no	READ=3; STAD=2; COAD=2; SKCM=1; CESC=1	2	8	3	NA	NA	NA	NA	NA	NA	NA	NA	NA
NA	RAP1A	9	9	0	no	BLCA=3; SKCM=2; UCEC=2; SARC=1; OV=1	1	5	3	NA	NA	NA	NA	NA	NA	NA	NA	NA
NA	PRPF3	9	9	0	no	OV=2; UCEC=2; BRCA=2; SKCM=1; STAD=1; LUSC=1	8	1	1	NA	NA	NA	NA	NA	NA	NA	NA	NA
NA	CDK11B	9	9	0	no	SKCM=2; ESCA=1; CESC=1; BLCA=1; COAD=1; LUSC=1; HNSC=1; UCEC=1	2	2	5	NA	NA	NA	NA	NA	NA	NA	NA	NA
NA	ZBED6,ZC3H11A	9	9	0	no,no	UCEC=3; STAD=2; SKCM=1; ESCA=1; CESC=1; LUAD=1	4	2	5	NA	NA	NA	NA	NA	NA	NA	NA	NA
NA	PARP1	9	9	0	no	STAD=2; BLCA=2; BRCA=2; SKCM=1; PAAD=1; LUSC=1	3	3	4	NA	NA	NA	NA	NA	NA	NA	NA	NA
NA	SMYD3	9	9	0	no	BRCA=4; UCEC=2; SKCM=1; CESC=1; LUSC=1	0	2	12	NA	NA	NA	NA	NA	NA	NA	NA	NA
NA	DNAJC11	9	9	0	no	STAD=2; UCEC=2; SKCM=1; ESCA=1; BLCA=1; COAD=1; LUSC=1	2	5	2	NA	NA	NA	NA	NA	NA	NA	NA	NA
NA	ARPC2	9	9	0	no	UCEC=3; HNSC=2; SKCM=1; READ=1; TGCT=1; LUAD=1	4	0	6	NA	NA	NA	NA	NA	NA	NA	NA	NA
NA	MTREX	9	9	0	no	STAD=3; COAD=3; PAAD=1; BLCA=1; LUAD=1	1	3	6	NA	NA	NA	NA	NA	NA	NA	NA	NA
NA	GOLIM4	9	9	0	no	STAD=3; COAD=3; SKCM=1; LUSC=1; UCEC=1	6	3	1	NA	NA	NA	NA	NA	NA	NA	NA	NA
NA	MUC20-OT1,SDHAP2	9	9	0	no,no	ESCA=2; OV=2; SKCM=1; COAD=1; PRAD=1; LUAD=1; BRCA=1	3	4	2	NA	NA	NA	NA	NA	NA	NA	NA	NA
NA	BTN3A2	9	9	0	no	SKCM=2; LUSC=2; UCEC=2; STAD=1; LUAD=1; BRCA=1	4	3	2	NA	NA	NA	NA	NA	NA	NA	NA	NA
NA	OSTC	9	9	0	no	UCEC=5; PAAD=1; SARC=1; STAD=1; HNSC=1	1	4	4	NA	NA	NA	NA	NA	NA	NA	NA	NA
NA	NUP205	9	9	0	no	LUSC=3; SKCM=2; CESC=1; STAD=1; BLCA=1; HNSC=1	4	5	1	NA	NA	NA	NA	NA	NA	NA	NA	NA
NA	MICALL2	9	9	0	no	STAD=2; COAD=2; SKCM=1; ESCA=1; CESC=1; BLCA=1; UCEC=1	0	7	2	NA	NA	NA	NA	NA	NA	NA	NA	NA
NA	TMEM176A	9	9	0	no	LUAD=3; OV=2; SKCM=1; KIRP=1; KIRC=1; LUSC=1	3	5	4	NA	NA	NA	NA	NA	NA	NA	NA	NA
NA	UBE3C	9	9	0	no	OV=2; UCEC=2; SKCM=1; STAD=1; LUSC=1; LUAD=1; BRCA=1	5	2	2	NA	NA	NA	NA	NA	NA	NA	NA	NA
NA	AEBP1	9	9	0	no	STAD=2; UCEC=2; SKCM=1; COAD=1; LUSC=1; LUAD=1; BRCA=1	1	7	2	NA	NA	NA	NA	NA	NA	NA	NA	NA
NA	OGDH	9	9	0	no	STAD=2; COAD=2; SKCM=1; KIRC=1; LUSC=1; LUAD=1; UCEC=1	2	6	2	NA	NA	NA	NA	NA	NA	NA	NA	NA
NA	NSUN5	9	9	0	no	UCEC=3; SKCM=1; ESCA=1; SARC=1; HNSC=1; LUAD=1; BRCA=1	5	7	1	NA	NA	NA	NA	NA	NA	NA	NA	NA
NA	ATP5MF-PTCD1,PTCD1	9	9	0	no,no	COAD=2; SKCM=1; ESCA=1; SARC=1; LIHC=1; LGG=1; LUAD=1; UCEC=1	0	8	4	NA	NA	NA	NA	NA	NA	NA	NA	NA
NA	SLC25A28	9	9	0	no	COAD=3; SKCM=1; GBM=1; PAAD=1; KIRC=1; STAD=1; LUSC=1	1	0	9	NA	NA	NA	NA	NA	NA	NA	NA	NA
NA	GCN1	9	9	0	no	STAD=4; SKCM=1; READ=1; ESCA=1; UCEC=1; BRCA=1	3	4	2	NA	NA	NA	NA	NA	NA	NA	NA	NA
NA	C15orf40	9	9	0	no	COAD=3; UCEC=2; SKCM=1; GBM=1; ESCA=1; BRCA=1	7	3	1	NA	NA	NA	NA	NA	NA	NA	NA	NA
NA	APRT	9	9	0	no	UCEC=4; LUSC=2; SKCM=1; BLCA=1; COAD=1	1	4	5	NA	NA	NA	NA	NA	NA	NA	NA	NA
NA	ACADM,RABGGTB	9	9	0	no,no	UCEC=3; BLCA=2; SARC=1; COAD=1; LUSC=1; BRCA=1	1	6	3	NA	NA	NA	NA	NA	NA	NA	NA	NA
NA	IMPA2	9	9	0	no	STAD=3; BRCA=2; SKCM=1; ESCA=1; BLCA=1; UCEC=1	3	5	5	NA	NA	NA	NA	NA	NA	NA	NA	NA
NA	S100A11	9	9	0	no	COAD=2; LUSC=2; SKCM=1; SARC=1; OV=1; CESC=1; LUAD=1	0	8	2	NA	NA	NA	NA	NA	NA	NA	NA	NA
NA	MGST3	9	9	0	no	STAD=3; UCEC=2; SKCM=1; ESCA=1; COAD=1; LUAD=1	4	3	3	NA	NA	NA	NA	NA	NA	NA	NA	NA
NA	AL117348.2,PYCR2	9	9	0	no,no	UCEC=3; SKCM=1; GBM=1; STAD=1; COAD=1; PRAD=1; HNSC=1	5	3	3	NA	NA	NA	NA	NA	NA	NA	NA	NA
NA	D2HGDH	9	9	0	no	UCEC=2; SKCM=1; PAAD=1; KIRP=1; CESC=1; LGG=1; LUAD=1; BRCA=1	2	4	7	NA	NA	NA	NA	NA	NA	NA	NA	NA
NA	AHCY	9	9	0	no	STAD=3; SKCM=1; GBM=1; ESCA=1; PRAD=1; LUSC=1; UCEC=1	1	6	3	NA	NA	NA	NA	NA	NA	NA	NA	NA
NA	IGLL5,IGLV2-8	9	9	0	no,no	LUSC=3; LUAD=2; SKCM=1; STAD=1; COAD=1; BRCA=1	0	0	14	NA	NA	NA	NA	NA	NA	NA	NA	NA
NA	SUCLG1	9	9	0	no	UCEC=3; SKCM=1; GBM=1; READ=1; CESC=1; STAD=1; LUAD=1	0	7	3	NA	NA	NA	NA	NA	NA	NA	NA	NA
NA	NDUFS6	9	9	0	no	STAD=2; SKCM=1; CESC=1; LIHC=1; BLCA=1; COAD=1; LUSC=1; UCEC=1	0	3	7	NA	NA	NA	NA	NA	NA	NA	NA	NA
NA	ZNF76	9	9	0	no	UCEC=2; SKCM=1; GBM=1; KIRP=1; CESC=1; BLCA=1; COAD=1; LUSC=1	0	6	7	NA	NA	NA	NA	NA	NA	NA	NA	NA
NA	SEC61G	9	9	0	no	GBM=2; SKCM=1; PAAD=1; SARC=1; CESC=1; COAD=1; LUSC=1; UCEC=1	1	9	4	NA	NA	NA	NA	NA	NA	NA	NA	NA
NA	RAB2A	9	9	0	no	UCEC=3; SKCM=1; ESCA=1; CESC=1; KIRC=1; COAD=1; LUAD=1	7	1	2	NA	NA	NA	NA	NA	NA	NA	NA	NA
NA	ECHDC2	9	9	0	no	CESC=2; UCEC=2; THYM=1; OV=1; BLCA=1; LUSC=1; HNSC=1	8	3	1	NA	NA	NA	NA	NA	NA	NA	NA	NA
NA	AK6,TAF9	9	9	0	no,no	COAD=2; THYM=1; READ=1; OV=1; BLCA=1; LUSC=1; LUAD=1; BRCA=1	3	5	2	NA	NA	NA	NA	NA	NA	NA	NA	NA
NA	SEPHS1	9	9	0	no	UCEC=6; COAD=2; GBM=1	1	3	6	NA	NA	NA	NA	NA	NA	NA	NA	NA
NA	AC022558.2,RAMAC	9	9	0	no,no	UCEC=4; GBM=1; CESC=1; COAD=1; LUAD=1; BRCA=1	7	1	3	NA	NA	NA	NA	NA	NA	NA	NA	NA
NA	DHX38	9	9	0	no	ESCA=2; UCEC=2; GBM=1; READ=1; OV=1; STAD=1; COAD=1	3	7	1	NA	NA	NA	NA	NA	NA	NA	NA	NA
NA	THRA	9	9	0	no	GBM=3; STAD=2; UCEC=2; LUSC=1; LGG=1	1	4	8	NA	NA	NA	NA	NA	NA	NA	NA	NA
NA	C17orf49,RNASEK-C17orf49	9	9	0	no,no	CESC=2; HNSC=2; BRCA=2; GBM=1; LUAD=1; UCEC=1	4	3	5	NA	NA	NA	NA	NA	NA	NA	NA	NA
NA	CSNK1G2	9	9	0	no	COAD=3; GBM=1; SARC=1; CESC=1; STAD=1; UCEC=1; BRCA=1	4	3	2	NA	NA	NA	NA	NA	NA	NA	NA	NA
NA	MRPL24	9	9	0	no	STAD=2; UCEC=2; GBM=1; CESC=1; BLCA=1; COAD=1; BRCA=1	3	3	4	NA	NA	NA	NA	NA	NA	NA	NA	NA
NA	YARS	9	9	0	no	STAD=3; BLCA=2; GBM=1; OV=1; HNSC=1; LUAD=1	3	5	2	NA	NA	NA	NA	NA	NA	NA	NA	NA
NA	FOSL2	9	9	0	no	STAD=2; HNSC=2; GBM=1; READ=1; OV=1; BLCA=1; LUSC=1	1	8	3	NA	NA	NA	NA	NA	NA	NA	NA	NA
NA	CEP70	9	9	0	no	LUSC=3; GBM=1; CESC=1; KIRC=1; HNSC=1; LUAD=1; UCEC=1	8	3	0	NA	NA	NA	NA	NA	NA	NA	NA	NA
NA	ZIC1	9	9	0	no	LUSC=2; UCEC=2; GBM=1; OV=1; LGG=1; LUAD=1; BRCA=1	0	3	6	NA	NA	NA	NA	NA	NA	NA	NA	NA
NA	CASTOR3	9	9	0	no	LGG=3; GBM=1; OV=1; KIRP=1; KIRC=1; STAD=1; UCEC=1	4	4	3	NA	NA	NA	NA	NA	NA	NA	NA	NA
NA	ABCF2,AC021097.2	9	9	0	no,no	GBM=1; TGCT=1; ESCA=1; PCPG=1; CESC=1; BLCA=1; COAD=1; LUAD=1; UCEC=1	6	3	1	NA	NA	NA	NA	NA	NA	NA	NA	NA
NA	NUB1	9	9	0	no	STAD=2; COAD=2; UCEC=2; GBM=1; LUSC=1; BRCA=1	8	3	1	NA	NA	NA	NA	NA	NA	NA	NA	NA
NA	CDK16	9	9	0	no	UCEC=2; GBM=1; OV=1; CESC=1; LIHC=1; STAD=1; COAD=1; LUAD=1	6	7	2	NA	NA	NA	NA	NA	NA	NA	NA	NA
NA	AL358472.6,JTB	9	9	0	no,no	LUAD=3; BLCA=2; GBM=1; READ=1; STAD=1; UCEC=1	5	6	3	NA	NA	NA	NA	NA	NA	NA	NA	NA
NA	MSTO1	9	9	0	no	ESCA=2; UCEC=2; GBM=1; BLCA=1; COAD=1; LUAD=1; BRCA=1	6	5	0	NA	NA	NA	NA	NA	NA	NA	NA	NA
NA	EPB41L1	9	9	0	no	STAD=2; GBM=1; OV=1; KIRP=1; CESC=1; COAD=1; LUSC=1; LUAD=1	4	5	0	NA	NA	NA	NA	NA	NA	NA	NA	NA
NA	SMTN	9	9	0	no	STAD=2; UCEC=2; GBM=1; SARC=1; BLCA=1; COAD=1; LUAD=1	3	7	3	NA	NA	NA	NA	NA	NA	NA	NA	NA
NA	RETREG2	9	9	0	no	UCEC=2; GBM=1; SARC=1; KIRP=1; STAD=1; PRAD=1; LUSC=1; LUAD=1	4	4	1	NA	NA	NA	NA	NA	NA	NA	NA	NA
NA	PCDHA1,PCDHA10,PCDHA11,PCDHA12,PCDHA13,PCDHA2,PCDHA3,PCDHA4,PCDHA5,PCDHA6,PCDHA7,PCDHA8,PCDHA9,PCDHAC1,PCDHAC2	9	9	0	no,no,no,no,no,no,no,no,no,no,no,no,no,no,no	STAD=2; LGG=2; GBM=1; ESCA=1; KIRC=1; BLCA=1; LUAD=1	5	1	8	NA	NA	NA	NA	NA	NA	NA	NA	NA
NA	ANKLE2	9	9	0	no	LUAD=2; BRCA=2; CESC=1; STAD=1; BLCA=1; COAD=1; HNSC=1	1	4	12	NA	NA	NA	NA	NA	NA	NA	NA	NA
NA	RXRA	9	9	0	no	BLCA=4; STAD=2; GBM=1; LIHC=1; UCEC=1	1	3	7	NA	NA	NA	NA	NA	NA	NA	NA	NA
NA	RAN	9	9	0	no	STAD=3; UCEC=2; READ=1; TGCT=1; CESC=1; COAD=1	6	5	3	NA	NA	NA	NA	NA	NA	NA	NA	NA
NA	AC074032.1,COX14	9	9	0	no,no	UCEC=2; READ=1; ESCA=1; KIRP=1; STAD=1; BLCA=1; LUSC=1; BRCA=1	0	6	4	NA	NA	NA	NA	NA	NA	NA	NA	NA
NA	SERINC3	9	9	0	no	BLCA=3; STAD=2; CESC=1; COAD=1; HNSC=1; UCEC=1	7	2	1	NA	NA	NA	NA	NA	NA	NA	NA	NA
NA	RANBP1	9	9	0	no	HNSC=3; READ=1; PAAD=1; KIRP=1; CESC=1; COAD=1; UCEC=1	2	4	4	NA	NA	NA	NA	NA	NA	NA	NA	NA
NA	PRPF40A	9	9	0	no	STAD=2; LUSC=2; READ=1; CESC=1; COAD=1; HNSC=1; UCEC=1	2	4	3	NA	NA	NA	NA	NA	NA	NA	NA	NA
NA	SDHAP1	9	9	0	no	CESC=2; BLCA=2; LUSC=2; COAD=1; LUAD=1; UCEC=1	6	4	5	NA	NA	NA	NA	NA	NA	NA	NA	NA
NA	IMMT	9	9	0	no	BLCA=2; UCEC=2; READ=1; PAAD=1; COAD=1; LUSC=1; BRCA=1	4	7	1	NA	NA	NA	NA	NA	NA	NA	NA	NA
NA	MELTF	9	9	0	no	STAD=2; HNSC=2; BRCA=2; READ=1; COAD=1; LUSC=1	2	4	3	NA	NA	NA	NA	NA	NA	NA	NA	NA
NA	ZDHHC3	9	9	0	no	COAD=2; UCEC=2; READ=1; ESCA=1; KIRP=1; LUSC=1; BRCA=1	3	4	2	NA	NA	NA	NA	NA	NA	NA	NA	NA
NA	C6orf62	9	9	0	no	UCEC=4; READ=1; ESCA=1; BLCA=1; HNSC=1; LGG=1	3	5	2	NA	NA	NA	NA	NA	NA	NA	NA	NA
NA	VARS	9	9	0	no	UCEC=3; READ=1; LIHC=1; STAD=1; BLCA=1; LGG=1; LUAD=1	0	9	2	NA	NA	NA	NA	NA	NA	NA	NA	NA
NA	BAZ1B	9	9	0	no	LUSC=2; UCEC=2; READ=1; ESCA=1; STAD=1; BLCA=1; LGG=1	3	3	3	NA	NA	NA	NA	NA	NA	NA	NA	NA
NA	AL035078.4,RCN1	9	9	0	no,no	UCEC=4; BRCA=2; CESC=1; LUSC=1; LUAD=1	4	3	2	NA	NA	NA	NA	NA	NA	NA	NA	NA
NA	PDHA1	9	9	0	no	BLCA=2; COAD=2; READ=1; OV=1; LIHC=1; LUSC=1; LUAD=1	6	3	2	NA	NA	NA	NA	NA	NA	NA	NA	NA
NA	JPT1	9	9	0	no	UCEC=4; READ=1; CESC=1; BLCA=1; LUAD=1; BRCA=1	0	9	0	NA	NA	NA	NA	NA	NA	NA	NA	NA
NA	ANAPC11	9	9	0	no	UCEC=2; READ=1; CESC=1; STAD=1; BLCA=1; COAD=1; LGG=1; BRCA=1	3	3	5	NA	NA	NA	NA	NA	NA	NA	NA	NA
NA	FMNL2	9	9	0	no	READ=2; UCEC=2; STAD=1; BLCA=1; LUSC=1; LUAD=1; BRCA=1	3	7	1	NA	NA	NA	NA	NA	NA	NA	NA	NA
NA	SP100	9	9	0	no	OV=2; UCEC=2; BRCA=2; READ=1; ESCA=1; LUAD=1	8	2	1	NA	NA	NA	NA	NA	NA	NA	NA	NA
NA	AC013717.1,PPM1B	9	9	0	no,no	STAD=3; READ=1; CESC=1; LUSC=1; LUAD=1; UCEC=1; BRCA=1	2	4	4	NA	NA	NA	NA	NA	NA	NA	NA	NA
NA	HLA-H	9	9	0	no	READ=2; CESC=2; SARC=1; KIRC=1; LIHC=1; HNSC=1; UCEC=1	4	7	1	NA	NA	NA	NA	NA	NA	NA	NA	NA
NA	LAS1L	9	9	0	no	LUAD=2; UCEC=2; READ=1; OV=1; KIRP=1; CESC=1; COAD=1	0	7	3	NA	NA	NA	NA	NA	NA	NA	NA	NA
NA	LBR	9	9	0	no	STAD=5; READ=2; KIRP=1; BRCA=1	8	0	2	NA	NA	NA	NA	NA	NA	NA	NA	NA
NA	DNAJC8	9	9	0	no	UCEC=2; READ=1; ESCA=1; COAD=1; PRAD=1; LUSC=1; HNSC=1; BRCA=1	10	0	2	NA	NA	NA	NA	NA	NA	NA	NA	NA
NA	RPS10,RPS10-NUDT3	9	9	0	no,no	ESCA=2; READ=1; PAAD=1; STAD=1; BLCA=1; COAD=1; LUSC=1; UCEC=1	0	6	4	NA	NA	NA	NA	NA	NA	NA	NA	NA
NA	GPBP1L1	9	9	0	no	COAD=2; UCEC=2; TGCT=1; STAD=1; LUSC=1; HNSC=1; LGG=1	6	5	1	NA	NA	NA	NA	NA	NA	NA	NA	NA
NA	VDAC2	9	9	0	no	UCEC=3; LGG=2; TGCT=1; STAD=1; BLCA=1; BRCA=1	3	4	2	NA	NA	NA	NA	NA	NA	NA	NA	NA
NA	PAIP1	9	9	0	no	LUSC=3; UCEC=3; KIRC=1; BLCA=1; HNSC=1	6	2	2	NA	NA	NA	NA	NA	NA	NA	NA	NA
NA	DPAGT1	9	9	0	no	COAD=4; ESCA=1; CESC=1; LIHC=1; BLCA=1; LUAD=1	5	3	1	NA	NA	NA	NA	NA	NA	NA	NA	NA
NA	ZDHHC5	9	9	0	no	UCEC=5; COAD=2; ESCA=1; STAD=1	6	4	0	NA	NA	NA	NA	NA	NA	NA	NA	NA
NA	CIDEB	9	9	0	no	UCEC=2; ESCA=1; SARC=1; CESC=1; KIRC=1; COAD=1; LUAD=1; BRCA=1	2	6	2	NA	NA	NA	NA	NA	NA	NA	NA	NA
NA	RBM25	9	9	0	no	ESCA=2; STAD=1; BLCA=1; PRAD=1; LUSC=1; HNSC=1; LUAD=1; UCEC=1	2	8	2	NA	NA	NA	NA	NA	NA	NA	NA	NA
NA	NME4	9	9	0	no	BLCA=2; HNSC=2; UCEC=2; ESCA=1; STAD=1; BRCA=1	1	6	3	NA	NA	NA	NA	NA	NA	NA	NA	NA
NA	PPL	9	9	0	no	ESCA=2; CESC=2; PAAD=1; OV=1; BLCA=1; HNSC=1; UCEC=1	1	9	5	NA	NA	NA	NA	NA	NA	NA	NA	NA
NA	SUPT6H	9	9	0	no	STAD=4; ESCA=1; COAD=1; LUSC=1; HNSC=1; BRCA=1	4	9	2	NA	NA	NA	NA	NA	NA	NA	NA	NA
NA	DNMT1	9	9	0	no	STAD=2; COAD=2; UCEC=2; ESCA=1; SARC=1; PRAD=1	1	5	4	NA	NA	NA	NA	NA	NA	NA	NA	NA
NA	COLGALT1	9	9	0	no	STAD=3; COAD=2; UCEC=2; ESCA=1; LUSC=1	1	7	4	NA	NA	NA	NA	NA	NA	NA	NA	NA
NA	AC010519.1,EHD2	9	9	0	no,no	STAD=4; ESCA=1; SARC=1; CESC=1; KIRC=1; BLCA=1	6	6	2	NA	NA	NA	NA	NA	NA	NA	NA	NA
NA	AC010522.1,ZNF587,ZNF587B	9	9	0	no,no,no	STAD=3; BLCA=2; ESCA=1; LUSC=1; LUAD=1; UCEC=1	6	2	5	NA	NA	NA	NA	NA	NA	NA	NA	NA
NA	IGSF9	9	9	0	no	LUSC=2; BRCA=2; ESCA=1; CESC=1; STAD=1; HNSC=1; UCEC=1	2	4	4	NA	NA	NA	NA	NA	NA	NA	NA	NA
NA	GLUL	9	9	0	no	UCEC=3; ESCA=2; BRCA=2; LIHC=1; STAD=1	2	10	1	NA	NA	NA	NA	NA	NA	NA	NA	NA
NA	HMGN2	9	9	0	no	BRCA=2; ESCA=1; CESC=1; BLCA=1; COAD=1; PRAD=1; LUAD=1; UCEC=1	11	7	3	NA	NA	NA	NA	NA	NA	NA	NA	NA
NA	POMGNT1	9	9	0	no	UCEC=4; ESCA=1; PAAD=1; OV=1; STAD=1; PRAD=1	7	3	0	NA	NA	NA	NA	NA	NA	NA	NA	NA
NA	ZRANB2	9	9	0	no	CESC=2; ESCA=1; PAAD=1; STAD=1; BLCA=1; COAD=1; HNSC=1; UCEC=1	4	5	3	NA	NA	NA	NA	NA	NA	NA	NA	NA
NA	DDX17	9	9	0	no	STAD=3; OV=2; UCEC=2; ESCA=1; PRAD=1	0	6	5	NA	NA	NA	NA	NA	NA	NA	NA	NA
NA	GLUD1	9	9	0	no	LUSC=3; CESC=2; ESCA=1; STAD=1; PRAD=1; BRCA=1	3	3	4	NA	NA	NA	NA	NA	NA	NA	NA	NA
NA	CHID1	9	9	0	no	UCEC=4; BLCA=2; ESCA=1; KIRP=1; CESC=1	3	6	3	NA	NA	NA	NA	NA	NA	NA	NA	NA
NA	HID1	9	9	0	no	UCEC=3; STAD=2; ESCA=1; OV=1; COAD=1; LUAD=1	2	2	7	NA	NA	NA	NA	NA	NA	NA	NA	NA
NA	AC016876.2,CD68	9	9	0	no,no	UCEC=3; STAD=2; ESCA=1; PRAD=1; HNSC=1; LUAD=1	4	12	0	NA	NA	NA	NA	NA	NA	NA	NA	NA
NA	BAIAP2	9	9	0	no	UCEC=3; LUSC=2; ESCA=1; STAD=1; BLCA=1; LUAD=1	3	2	4	NA	NA	NA	NA	NA	NA	NA	NA	NA
NA	CARM1	9	9	0	no	BLCA=3; UCEC=2; ESCA=1; STAD=1; COAD=1; LUSC=1	5	3	1	NA	NA	NA	NA	NA	NA	NA	NA	NA
NA	STX10	9	9	0	no	STAD=2; LUSC=2; UCEC=2; ESCA=1; LUAD=1; BRCA=1	0	6	4	NA	NA	NA	NA	NA	NA	NA	NA	NA
NA	CELSR2	9	9	0	no	OV=3; BRCA=2; ESCA=1; CESC=1; STAD=1; HNSC=1	7	2	4	NA	NA	NA	NA	NA	NA	NA	NA	NA
NA	SHC1	9	9	0	no	STAD=2; ESCA=1; CESC=1; BLCA=1; COAD=1; LUSC=1; LUAD=1; UCEC=1	1	1	9	NA	NA	NA	NA	NA	NA	NA	NA	NA
NA	FO538757.1	9	9	0	no	LUSC=3; UCEC=2; ESCA=1; OV=1; BLCA=1; COAD=1	2	1	6	NA	NA	NA	NA	NA	NA	NA	NA	NA
NA	AC004832.3,MTFP1	9	9	0	no,no	STAD=2; BLCA=2; ESCA=1; CESC=1; COAD=1; PRAD=1; UCEC=1	1	5	5	NA	NA	NA	NA	NA	NA	NA	NA	NA
NA	LRPPRC	9	9	0	no	UCEC=3; ESCA=1; KIRP=1; KIRC=1; BLCA=1; LUSC=1; BRCA=1	6	1	2	NA	NA	NA	NA	NA	NA	NA	NA	NA
NA	RPS12	9	9	0	no	BLCA=2; UCEC=2; ESCA=1; STAD=1; LUSC=1; LGG=1; BRCA=1	4	3	5	NA	NA	NA	NA	NA	NA	NA	NA	NA
NA	DTX2P1-UPK3BP1-PMS2P11	9	9	0	no	ESCA=1; CESC=1; STAD=1; BLCA=1; COAD=1; LUSC=1; HNSC=1; LUAD=1; BRCA=1	0	7	3	NA	NA	NA	NA	NA	NA	NA	NA	NA
NA	PLPP5	9	9	0	no	UCEC=5; ESCA=1; STAD=1; BLCA=1; BRCA=1	0	8	5	NA	NA	NA	NA	NA	NA	NA	NA	NA
NA	PATJ	9	9	0	no	STAD=4; LUSC=2; PAAD=1; LUAD=1; BRCA=1	5	1	3	NA	NA	NA	NA	NA	NA	NA	NA	NA
NA	APOL1	9	9	0	no	HNSC=2; UCEC=2; PAAD=1; CESC=1; STAD=1; BLCA=1; COAD=1	5	5	1	NA	NA	NA	NA	NA	NA	NA	NA	NA
NA	RNF181	9	9	0	no	PAAD=1; PCPG=1; OV=1; KIRP=1; BLCA=1; COAD=1; LUSC=1; UCEC=1; BRCA=1	6	5	0	NA	NA	NA	NA	NA	NA	NA	NA	NA
NA	TAB2	9	9	0	no	COAD=2; HNSC=2; PAAD=1; STAD=1; LUSC=1; LUAD=1; BRCA=1	4	0	5	NA	NA	NA	NA	NA	NA	NA	NA	NA
NA	PARP12	9	9	0	no	STAD=2; COAD=2; PAAD=1; OV=1; LUSC=1; HNSC=1; LGG=1	3	0	7	NA	NA	NA	NA	NA	NA	NA	NA	NA
NA	PPP2CB	9	9	0	no	UCEC=3; HNSC=2; PAAD=1; CESC=1; LGG=1; BRCA=1	4	2	3	NA	NA	NA	NA	NA	NA	NA	NA	NA
NA	ASPN	9	9	0	no	BRCA=3; STAD=2; PAAD=1; BLCA=1; LUSC=1; LUAD=1	5	7	0	NA	NA	NA	NA	NA	NA	NA	NA	NA
NA	CAND1	9	9	0	no	CESC=2; PAAD=1; STAD=1; COAD=1; PRAD=1; LUSC=1; LGG=1; UCEC=1	7	1	3	NA	NA	NA	NA	NA	NA	NA	NA	NA
NA	ZNF28,ZNF468	9	9	0	no,no	BRCA=2; PAAD=1; BLCA=1; COAD=1; LUSC=1; HNSC=1; LUAD=1; UCEC=1	5	9	4	NA	NA	NA	NA	NA	NA	NA	NA	NA
NA	CFLAR	9	9	0	no	LUAD=3; PAAD=1; CESC=1; KIRC=1; STAD=1; HNSC=1; UCEC=1	1	1	10	NA	NA	NA	NA	NA	NA	NA	NA	NA
NA	PSMC1	9	9	0	no	STAD=2; COAD=2; SARC=1; CESC=1; LIHC=1; PRAD=1; UCEC=1	5	6	2	NA	NA	NA	NA	NA	NA	NA	NA	NA
NA	TARS2	9	9	0	no	SARC=2; STAD=2; CESC=1; KIRC=1; PRAD=1; LUSC=1; UCEC=1	6	3	2	NA	NA	NA	NA	NA	NA	NA	NA	NA
NA	MBD6	9	9	0	no	UCEC=4; STAD=2; SARC=1; CESC=1; PRAD=1	3	7	0	NA	NA	NA	NA	NA	NA	NA	NA	NA
NA	AC008750.8,ETFB	9	9	0	no,no	UCEC=4; STAD=2; SARC=1; COAD=1; LUSC=1	0	4	6	NA	NA	NA	NA	NA	NA	NA	NA	NA
NA	AC135050.2,VKORC1	9	9	0	no,no	LUSC=3; STAD=2; UCEC=2; SARC=1; COAD=1	1	13	3	NA	NA	NA	NA	NA	NA	NA	NA	NA
NA	RUVBL2	9	9	0	no	STAD=3; BLCA=2; SARC=1; COAD=1; UCEC=1; BRCA=1	3	5	2	NA	NA	NA	NA	NA	NA	NA	NA	NA
NA	MED25,PTOV1	9	9	0	no,no	UCEC=4; KIRC=2; SARC=1; STAD=1; LUAD=1	7	5	1	NA	NA	NA	NA	NA	NA	NA	NA	NA
NA	SEMA4B	9	9	0	no	CESC=3; STAD=2; UCEC=2; OV=1; BLCA=1	2	9	0	NA	NA	NA	NA	NA	NA	NA	NA	NA
NA	AC008982.1,ECH1	9	9	0	no,no	OV=2; STAD=2; UCEC=2; CESC=1; LIHC=1; LUSC=1	2	4	5	NA	NA	NA	NA	NA	NA	NA	NA	NA
NA	GSK3A	9	9	0	no	UCEC=5; OV=1; CESC=1; COAD=1; PRAD=1	4	6	1	NA	NA	NA	NA	NA	NA	NA	NA	NA
NA	PRPF31	9	9	0	no	UCEC=3; OV=2; CESC=2; STAD=1; LUSC=1	2	6	4	NA	NA	NA	NA	NA	NA	NA	NA	NA
NA	YWHAH,Z82190.2	9	9	0	no,no	OV=2; BLCA=2; KIRP=1; STAD=1; COAD=1; PRAD=1; UCEC=1	0	3	7	NA	NA	NA	NA	NA	NA	NA	NA	NA
NA	TCF20	9	9	0	no	UCEC=2; OV=1; CESC=1; KIRC=1; STAD=1; BLCA=1; LUSC=1; BRCA=1	1	0	8	NA	NA	NA	NA	NA	NA	NA	NA	NA
NA	DNAJC10	9	9	0	no	UCEC=3; OV=1; CESC=1; BLCA=1; COAD=1; LUAD=1; BRCA=1	4	5	3	NA	NA	NA	NA	NA	NA	NA	NA	NA
NA	PARP10	9	9	0	no	BLCA=2; UCEC=2; OV=1; KIRP=1; CESC=1; STAD=1; BRCA=1	3	2	4	NA	NA	NA	NA	NA	NA	NA	NA	NA
NA	ZNF511,ZNF511-PRAP1	9	9	0	no,no	BLCA=2; LUAD=2; UCEC=2; OV=1; CESC=1; BRCA=1	1	6	3	NA	NA	NA	NA	NA	NA	NA	NA	NA
NA	AGAP6	9	9	0	no	LUAD=3; UCEC=3; OV=1; STAD=1; BRCA=1	0	2	8	NA	NA	NA	NA	NA	NA	NA	NA	NA
NA	SH3GLB1	9	9	0	no	COAD=2; LUSC=2; OV=1; CESC=1; KIRC=1; LGG=1; BRCA=1	3	8	0	NA	NA	NA	NA	NA	NA	NA	NA	NA
NA	SPATS2L	9	9	0	no	STAD=2; OV=1; CESC=1; BLCA=1; LUSC=1; LGG=1; UCEC=1; BRCA=1	6	5	1	NA	NA	NA	NA	NA	NA	NA	NA	NA
NA	CC2D1B	9	9	0	no	BLCA=2; OV=1; STAD=1; COAD=1; LUSC=1; HNSC=1; LUAD=1; BRCA=1	2	2	5	NA	NA	NA	NA	NA	NA	NA	NA	NA
NA	RPS25	9	9	0	no	UCEC=2; KIRP=1; CESC=1; STAD=1; BLCA=1; COAD=1; HNSC=1; BRCA=1	4	7	1	NA	NA	NA	NA	NA	NA	NA	NA	NA
NA	IGSF8	9	9	0	no	LUSC=4; LUAD=2; KIRP=1; CESC=1; UCEC=1	1	3	6	NA	NA	NA	NA	NA	NA	NA	NA	NA
NA	TYW1	9	9	0	no	STAD=4; LUSC=2; KIRP=1; LUAD=1; UCEC=1	4	2	3	NA	NA	NA	NA	NA	NA	NA	NA	NA
NA	RELA	9	9	0	no	LUAD=2; UCEC=2; CESC=1; KIRC=1; LIHC=1; STAD=1; LUSC=1	7	5	4	NA	NA	NA	NA	NA	NA	NA	NA	NA
NA	MRPL9	9	9	0	no	UCEC=5; HNSC=2; CESC=1; STAD=1	4	2	4	NA	NA	NA	NA	NA	NA	NA	NA	NA
NA	AC020765.3,SULT1A1,SULT1A2	9	9	0	no,no,no	LUAD=3; UCEC=2; CESC=1; STAD=1; COAD=1; BRCA=1	8	0	2	NA	NA	NA	NA	NA	NA	NA	NA	NA
NA	AP2A1	9	9	0	no	STAD=3; UCEC=2; CESC=1; COAD=1; LGG=1; LUAD=1	2	5	3	NA	NA	NA	NA	NA	NA	NA	NA	NA
NA	EPS8L1	9	9	0	no	STAD=3; UCEC=3; CESC=1; BLCA=1; COAD=1	3	4	6	NA	NA	NA	NA	NA	NA	NA	NA	NA
NA	CCHCR1	9	9	0	no	STAD=2; BLCA=2; UCEC=2; BRCA=2; CESC=1	3	5	3	NA	NA	NA	NA	NA	NA	NA	NA	NA
NA	ASMTL	9	9	0	no	UCEC=3; CESC=1; BLCA=1; COAD=1; PRAD=1; LUSC=1; BRCA=1	1	0	11	NA	NA	NA	NA	NA	NA	NA	NA	NA
NA	TSPAN15	9	9	0	no	BLCA=2; COAD=2; CESC=1; STAD=1; LUSC=1; UCEC=1; BRCA=1	5	4	2	NA	NA	NA	NA	NA	NA	NA	NA	NA
NA	HEXB	9	9	0	no	UCEC=4; CESC=1; KIRC=1; STAD=1; BLCA=1; LUAD=1	2	5	3	NA	NA	NA	NA	NA	NA	NA	NA	NA
NA	COG2	9	9	0	no	STAD=4; KIRC=1; LUSC=1; LUAD=1; UCEC=1; BRCA=1	4	6	0	NA	NA	NA	NA	NA	NA	NA	NA	NA
NA	ECH1	9	9	0	no	UCEC=3; STAD=2; LIHC=1; BLCA=1; LUSC=1; HNSC=1	1	10	2	NA	NA	NA	NA	NA	NA	NA	NA	NA
NA	SEC13	9	9	0	no	STAD=2; UCEC=2; LIHC=1; BLCA=1; COAD=1; LGG=1; BRCA=1	0	8	3	NA	NA	NA	NA	NA	NA	NA	NA	NA
NA	SEM1	9	9	0	no	UCEC=5; LUSC=3; LIHC=1	4	3	3	NA	NA	NA	NA	NA	NA	NA	NA	NA
NA	TM9SF3	9	9	0	no	STAD=4; UCEC=2; PRAD=1; LUSC=1; LUAD=1	6	2	2	NA	NA	NA	NA	NA	NA	NA	NA	NA
NA	ANO9	9	9	0	no	STAD=4; COAD=2; UCEC=2; HNSC=1	1	6	3	NA	NA	NA	NA	NA	NA	NA	NA	NA
NA	ETFA	9	9	0	no	UCEC=3; STAD=1; BLCA=1; LUSC=1; HNSC=1; LGG=1; LUAD=1	2	7	3	NA	NA	NA	NA	NA	NA	NA	NA	NA
NA	AC138894.1,CLN3	9	9	0	no,no	STAD=2; LUAD=2; UCEC=2; COAD=1; LUSC=1; LGG=1	4	5	3	NA	NA	NA	NA	NA	NA	NA	NA	NA
NA	CIAO3	9	9	0	no	UCEC=4; STAD=1; BLCA=1; COAD=1; PRAD=1; LUSC=1	2	4	3	NA	NA	NA	NA	NA	NA	NA	NA	NA
NA	PRMT1	9	9	0	no	UCEC=4; STAD=2; BLCA=1; LUSC=1; LUAD=1	1	6	3	NA	NA	NA	NA	NA	NA	NA	NA	NA
NA	MBOAT7	9	9	0	no	STAD=4; UCEC=2; BLCA=1; HNSC=1; BRCA=1	2	4	5	NA	NA	NA	NA	NA	NA	NA	NA	NA
NA	MYBL2	9	9	0	no	STAD=2; HNSC=2; UCEC=2; BLCA=1; COAD=1; LUSC=1	3	2	4	NA	NA	NA	NA	NA	NA	NA	NA	NA
NA	BTG3	9	9	0	no	LUSC=3; STAD=2; HNSC=2; BLCA=1; UCEC=1	2	8	1	NA	NA	NA	NA	NA	NA	NA	NA	NA
NA	RRP1	9	9	0	no	BLCA=2; COAD=2; UCEC=2; BRCA=2; STAD=1	4	6	0	NA	NA	NA	NA	NA	NA	NA	NA	NA
NA	CLIP2	9	9	0	no	STAD=4; LGG=2; COAD=1; LUSC=1; HNSC=1	3	2	4	NA	NA	NA	NA	NA	NA	NA	NA	NA
NA	GSR	9	9	0	no	STAD=3; LUSC=2; LUAD=2; HNSC=1; UCEC=1	6	2	1	NA	NA	NA	NA	NA	NA	NA	NA	NA
NA	PTDSS1	9	9	0	no	STAD=2; UCEC=2; BRCA=2; BLCA=1; COAD=1; LGG=1	7	1	4	NA	NA	NA	NA	NA	NA	NA	NA	NA
NA	ICE2	9	9	0	no	UCEC=3; BLCA=2; BRCA=2; STAD=1; LUSC=1	5	2	2	NA	NA	NA	NA	NA	NA	NA	NA	NA
NA	CNPY3	9	9	0	no	UCEC=3; BLCA=2; LUAD=2; LGG=1; BRCA=1	6	3	3	NA	NA	NA	NA	NA	NA	NA	NA	NA
NA	AGR2	9	9	0	no	COAD=3; UCEC=2; BRCA=2; BLCA=1; LUAD=1	3	3	4	NA	NA	NA	NA	NA	NA	NA	NA	NA
NA	PPP1R7	9	9	0	no	UCEC=5; BRCA=2; COAD=1; LUAD=1	5	3	1	NA	NA	NA	NA	NA	NA	NA	NA	NA
NA	PROSER1	9	9	0	no	LUAD=3; UCEC=3; COAD=1; LUSC=1; BRCA=1	7	3	1	NA	NA	NA	NA	NA	NA	NA	NA	NA
NA	DGCR2	9	9	0	no	BRCA=3; LUSC=2; UCEC=2; COAD=1; HNSC=1	4	1	4	NA	NA	NA	NA	NA	NA	NA	NA	NA
NFKB2	NFKB2	9	9	0	yes	SKCM=1; GBM=1; KIRP=1; CESC=1; STAD=1; LUSC=1; HNSC=1; LUAD=1; BRCA=1	2	2	5	B-NHL			L	Dom	oncogene, TSG, fusion	T	IGH
NUP98	NUP98	9	9	0	yes	STAD=2; UCEC=2; OV=1; CESC=1; COAD=1; LUAD=1; BRCA=1	5	6	0	AML			L	Dom	oncogene, fusion	T	HOXA9, NSD1, WHSC1L1, DDX10, TOP1, HOXD13, PRRX1, HOXA13, HOXD11, HOXA11, RAP1GDS1, HOXC11
PAX8	PAX8	9	9	0	yes	UCEC=6; KIRP=2; CESC=1	2	4	7	follicular thyroid			E	Dom	fusion	T	PPARG	Thyroid dysgenesis
PDGFRA	AC058822.1,PDGFRA	9	9	0	no,yes	GBM=5; LGG=2; PAAD=1; KIRP=1	53	24	38	GIST, idiopathic hypereosinophilic syndrome, paediatric glioblastoma	GIST	familial gastrointestinal stromal tumour	L, M, O	Dom	oncogene, fusion	Mis, O, T	FIP1L1
PIK3R1	PIK3R1	9	9	0	yes	UCEC=6; READ=1; KIRP=1; BRCA=1	6	2	2	glioblastoma, ovarian, colorectal			E, O	Rec	TSG	Mis, F, O
POLG	POLG	9	9	0	yes	STAD=3; LUSC=3; LUAD=2; BRCA=1	4	4	2	CRC			E		TSG	N, O		mitochondrial DNA depletion syndrome
RAD21	RAD21	9	9	0	yes	ESCA=2; BRCA=2; GBM=1; READ=1; COAD=1; LUSC=1; LUAD=1	3	8	2	AML, endometrium, colorectal, lung			L, E	Rec	oncogene, TSG	Mis, N, F		Cornelia de Lange syndrome-4
RNF43	AC004687.2,RNF43,SUPT4H1	9	9	0	no,yes,no	STAD=3; BLCA=2; CESC=1; COAD=1; HNSC=1; UCEC=1	8	0	5	cholangiocarcinoma, ovary, pancreas			E	Rec	TSG	Mis, N, F, S
SDHC	SDHC	9	9	0	yes	CHOL=1; SKCM=1; PAAD=1; OV=1; CESC=1; STAD=1; BLCA=1; LUSC=1; HNSC=1	4	3	3		paraganglioma, pheochromocytoma	familial paraganglioma	O	Rec	TSG	Mis, N, F
SFRP4	SFRP4	9	9	0	yes	READ=2; STAD=2; UCEC=2; ESCA=1; LUSC=1; BRCA=1	2	2	9	colorectal cancer, melanoma, SCC, gastric cancer, oesophageal SCC			E	Rec	TSG	Mis		Pyle disease
SMAD3	SMAD3	9	9	0	yes	BLCA=3; STAD=2; ACC=1; ESCA=1; LUSC=1; LUAD=1	1	7	2	colorectal carcinoma, oral squamous cell carcinoma			E	Rec	TSG	Mis
TCEA1	TCEA1	9	9	0	yes	UCEC=3; ESCA=2; GBM=1; READ=1; LIHC=1; STAD=1	6	2	3	salivary adenoma			E	Dom	fusion	T	PLAG1
THRAP3	THRAP3	9	9	0	yes	OV=3; COAD=2; LUAD=2; STAD=1; UCEC=1	1	3	5	aneurysmal bone cyst			M	Dom	fusion	T	USP6
CDK12	CDK12	9	8	1	yes	LUAD=4; BLCA=2; SCLC=1; OV=1; CESC=1	2	2	5	serous ovarian			E	Rec	TSG	Mis, N, F
NA	VPS29	9	8	1	no	UCEC=4; SCLC=1; SKCM=1; SARC=1; STAD=1; LUSC=1	2	9	0	NA	NA	NA	NA	NA	NA	NA	NA	NA
NA	TMEM8A	9	8	1	no	UCEC=3; SCLC=1; SKCM=1; STAD=1; BLCA=1; LUSC=1; LGG=1	0	6	3	NA	NA	NA	NA	NA	NA	NA	NA	NA
NA	TFAP4	9	8	1	no	STAD=2; BRCA=2; SCLC=1; ESCA=1; CESC=1; LUSC=1; HNSC=1	4	4	3	NA	NA	NA	NA	NA	NA	NA	NA	NA
NA	SENP3,SENP3-EIF4A1	9	8	1	no,no	UCEC=4; SCLC=1; GBM=1; ESCA=1; LUSC=1; LGG=1	5	9	1	NA	NA	NA	NA	NA	NA	NA	NA	NA
NA	SIRT2	9	8	1	no	LUSC=2; UCEC=2; SCLC=1; CESC=1; BLCA=1; HNSC=1; BRCA=1	6	6	2	NA	NA	NA	NA	NA	NA	NA	NA	NA
NA	UHRF1	9	8	1	no	SCLC=1; SKCM=1; ESCA=1; CESC=1; STAD=1; BLCA=1; COAD=1; HNSC=1; UCEC=1	1	5	6	NA	NA	NA	NA	NA	NA	NA	NA	NA
NA	C19orf48	9	8	1	no	LUSC=3; UCEC=2; SCLC=1; OV=1; LIHC=1; BLCA=1	1	9	2	NA	NA	NA	NA	NA	NA	NA	NA	NA
NA	MCOLN1	9	8	1	no	STAD=2; SCLC=1; SKCM=1; CESC=1; BLCA=1; COAD=1; LUSC=1; UCEC=1	2	6	2	NA	NA	NA	NA	NA	NA	NA	NA	NA
NA	RAP1GAP	9	8	1	no	STAD=3; COAD=2; SCLC=1; CESC=1; PRAD=1; LUAD=1	3	2	7	NA	NA	NA	NA	NA	NA	NA	NA	NA
NA	SCMH1	9	8	1	no	STAD=2; UCEC=2; SCLC=1; CESC=1; LUSC=1; HNSC=1; LUAD=1	2	4	3	NA	NA	NA	NA	NA	NA	NA	NA	NA
NA	CD40	9	8	1	no	COAD=2; HNSC=2; SCLC=1; GBM=1; STAD=1; BLCA=1; LUSC=1	3	5	2	NA	NA	NA	NA	NA	NA	NA	NA	NA
NA	ITGB2	9	8	1	no	UCEC=3; COAD=2; SCLC=1; SARC=1; STAD=1; LUSC=1	0	0	10	NA	NA	NA	NA	NA	NA	NA	NA	NA
NA	IFT27	9	8	1	no	UCEC=3; GBM=2; STAD=2; SCLC=1; COAD=1	5	1	4	NA	NA	NA	NA	NA	NA	NA	NA	NA
NA	SMPD4	9	8	1	no	LUSC=3; UCEC=2; SCLC=1; STAD=1; BLCA=1; BRCA=1	5	1	4	NA	NA	NA	NA	NA	NA	NA	NA	NA
NA	DDX1	9	8	1	no	COAD=2; LUAD=2; SCLC=1; PRAD=1; LUSC=1; HNSC=1; UCEC=1	5	2	2	NA	NA	NA	NA	NA	NA	NA	NA	NA
NA	CRIM1	9	8	1	no	OV=2; STAD=2; SCLC=1; SARC=1; COAD=1; UCEC=1; BRCA=1	3	6	3	NA	NA	NA	NA	NA	NA	NA	NA	NA
NA	PDCD6IP	9	8	1	no	STAD=3; UCEC=2; SCLC=1; READ=1; KIRP=1; LUAD=1	5	3	3	NA	NA	NA	NA	NA	NA	NA	NA	NA
NA	GNL3	9	8	1	no	OV=2; STAD=2; SCLC=1; BLCA=1; COAD=1; LUAD=1; UCEC=1	0	8	1	NA	NA	NA	NA	NA	NA	NA	NA	NA
NA	BTN2A2,BTN3A1,BTN3A2	9	8	1	no,no,no	KIRC=2; LUSC=2; UCEC=2; SCLC=1; COAD=1; LUAD=1	6	5	0	NA	NA	NA	NA	NA	NA	NA	NA	NA
NA	HLA-DRB5	9	8	1	no	LUAD=2; SCLC=1; SKCM=1; SARC=1; LIHC=1; STAD=1; LUSC=1; BRCA=1	2	7	5	NA	NA	NA	NA	NA	NA	NA	NA	NA
NA	ERICH1	9	8	1	no	STAD=2; UCEC=2; BRCA=2; SCLC=1; DLBC=1; BLCA=1	1	2	8	NA	NA	NA	NA	NA	NA	NA	NA	NA
NA	NAT10	9	8	1	no	STAD=2; COAD=2; OSCC=1; SKCM=1; BLCA=1; LUAD=1; BRCA=1	4	4	1	NA	NA	NA	NA	NA	NA	NA	NA	NA
NA	NADSYN1	9	8	1	no	STAD=2; BLCA=2; UCEC=2; OSCC=1; CESC=1; BRCA=1	6	8	1	NA	NA	NA	NA	NA	NA	NA	NA	NA
NA	TALDO1	9	8	1	no	BLCA=2; UCEC=2; OSCC=1; KIRP=1; CESC=1; STAD=1; COAD=1	3	1	6	NA	NA	NA	NA	NA	NA	NA	NA	NA
NA	CALCOCO1	9	8	1	no	OV=3; STAD=2; OSCC=1; CESC=1; UCEC=1; BRCA=1	0	8	2	NA	NA	NA	NA	NA	NA	NA	NA	NA
NA	PLEKHM2	9	8	1	no	OSCC=1; BLCA=2; OV=1; LIHC=1; STAD=1; COAD=1; LUSC=1; HNSC=1	2	3	5	NA	NA	NA	NA	NA	NA	NA	NA	NA
NA	EMC1	9	8	1	no	OSCC=1; ACC=1; GBM=1; READ=1; ESCA=1; OV=1; STAD=1; BLCA=1; COAD=1	7	3	2	NA	NA	NA	NA	NA	NA	NA	NA	NA
NA	NPAS2	9	8	1	no	STAD=3; CESC=2; OSCC=1; BLCA=1; UCEC=1; BRCA=1	6	1	2	NA	NA	NA	NA	NA	NA	NA	NA	NA
NA	LTBP1	9	8	1	no	UCEC=3; BLCA=2; OSCC=1; LUSC=1; HNSC=1; LUAD=1	9	1	1	NA	NA	NA	NA	NA	NA	NA	NA	NA
NA	TRAK1	9	8	1	no	STAD=4; OSCC=1; READ=1; OV=1; CESC=1; BLCA=1	0	7	3	NA	NA	NA	NA	NA	NA	NA	NA	NA
NA	CLCN3	9	8	1	no	STAD=4; OSCC=1; GBM=1; COAD=1; LGG=1; BRCA=1	6	5	1	NA	NA	NA	NA	NA	NA	NA	NA	NA
NA	NSUN2	9	8	1	no	HNSC=2; UCEC=2; OSCC=1; STAD=1; BLCA=1; LUAD=1; BRCA=1	3	4	2	NA	NA	NA	NA	NA	NA	NA	NA	NA
NA	SRF	9	8	1	no	STAD=3; OSCC=1; ESCA=1; SARC=1; HNSC=1; LGG=1; UCEC=1	7	3	4	NA	NA	NA	NA	NA	NA	NA	NA	NA
NA	PTP4A3	9	8	1	no	UCEC=2; OSCC=1; UCS=1; READ=1; ESCA=1; STAD=1; COAD=1; LUAD=1	0	7	8	NA	NA	NA	NA	NA	NA	NA	NA	NA
ZNF384	ZNF384	9	8	1	yes	SKCM=3; ESCA=2; STAD=2; OSCC=1; BLCA=1	1	3	5	ALL			L	Dom	fusion	T	EWSR1, TAF15
NA	MRPL18	9	7	2	no	COAD=2; UCEC=2; SCLC=1; OSCC=1; READ=1; LUSC=1; LUAD=1	2	2	7	NA	NA	NA	NA	NA	NA	NA	NA	NA
NA	SETX	9	7	2	no	BRCA=3; OSCC=2; CESC=1; STAD=1; COAD=1; HNSC=1	0	6	6	NA	NA	NA	NA	NA	NA	NA	NA	NA
NA	TTN	9	6	3	no	SCLC=2; HNSC=2; OSCC=1; UCS=1; ESCA=1; PRAD=1; LUAD=1	14	3	2	NA	NA	NA	NA	NA	NA	NA	NA	NA
ABI1	ABI1	8	8	0	yes	DLBC=1; READ=1; OV=1; CESC=1; STAD=1; COAD=1; LGG=1; BRCA=1	4	3	3	AML			L	Dom	TSG, fusion	T	KMT2A
AFDN	AFDN	8	8	0	yes	STAD=2; UCEC=2; ESCA=1; PAAD=1; CESC=1; LUSC=1	6	3	0	AL			L	Dom	oncogene, fusion	T	KMT2A
AKT1	AKT1	8	8	0	yes	CHOL=1; ESCA=1; PAAD=1; SARC=1; KIRP=1; STAD=1; COAD=1; UCEC=1	3	4	2	breast, colorectal, ovarian, NSCLC			E	Dom	oncogene	Mis
ATR	ATR	8	8	0	yes	PAAD=1; SARC=1; LIHC=1; STAD=1; PRAD=1; LUSC=1; UCEC=1; BRCA=1	6	2	0	endometrial, gastric, epithelial ovarian, myeloma	oropharyngeal	familial cutaneous telangiectasia and cancer syndrome	E; L	Dom	TSG	F; Mis		Seckel syndrome 1
CARS	CARS	8	8	0	yes	LUSC=2; ESCA=1; OV=1; STAD=1; HNSC=1; LUAD=1; UCEC=1	3	3	2	ALCL			L	Dom	TSG, fusion	T	ALK
CBFB	CBFB	8	8	0	yes	UCEC=2; CESC=1; LIHC=1; STAD=1; LUSC=1; LUAD=1; BRCA=1	2	2	6	AML			L	Dom	TSG, fusion	T	MYH11
EPAS1	EPAS1	8	8	0	yes	LUAD=3; STAD=2; ESCA=1; CESC=1; HNSC=1	3	2	3	paraganglioma, pheochromocytoma, central nervous system hemangioblastomas			E, M	Dom	oncogene, TSG	Mis		type 3 familial erythrocytosis
ERCC3	ERCC3	8	8	0	yes	LUSC=3; UCEC=2; ESCA=1; HNSC=1; LGG=1	2	4	3		skin basal cell, skin squamous cell, melanoma	xeroderma pigmentosum (B)	E	Rec	TSG	Mis, S
ESR1	ESR1	8	8	0	yes	BRCA=5; UCEC=2; CESC=1	3	10	1	breast			E	Dom	oncogene, TSG, fusion	Mis
EZR	EZR	8	8	0	yes	UCEC=4; DLBC=1; COAD=1; HNSC=1; LUAD=1	4	4	6	NSCLC			E	Dom	fusion	T	ROS1
H3F3B	H3F3B	8	8	0	yes	THYM=2; KIRC=1; BLCA=1; COAD=1; HNSC=1; LUAD=1; UCEC=1	0	6	2	chondroblastoma			M	Dom	oncogene	Mis
MAP2K1	MAP2K1	8	8	0	yes	CESC=2; LUSC=2; CHOL=1; ESCA=1; STAD=1; UCEC=1	6	0	3	NSCLC, melanoma, colorectal			E	Dom	oncogene	Mis		Cardiofaciocutaneous syndrome
MRTFA	MRTFA	8	8	0	yes	LUSC=2; GBM=1; ESCA=1; OV=1; CESC=1; STAD=1; COAD=1	1	3	6	acute megakaryocytic leukaemia			L	Dom	oncogene, TSG, fusion	T	RBM15
NA	AL034430.1,MKKS	8	8	0	no,no	UCEC=2; SKCM=1; READ=1; KIRP=1; KIRC=1; COAD=1; LUAD=1	3	1	8	NA	NA	NA	NA	NA	NA	NA	NA	NA
NA	DPM1	8	8	0	no	PRAD=3; LUSC=2; SKCM=1; CESC=1; BRCA=1	2	3	3	NA	NA	NA	NA	NA	NA	NA	NA	NA
NA	COL4A5	8	8	0	no	BRCA=2; SKCM=1; BLCA=1; LUSC=1; HNSC=1; LUAD=1; UCEC=1	3	6	1	NA	NA	NA	NA	NA	NA	NA	NA	NA
NA	ATP5PD	8	8	0	no	CESC=2; UCEC=2; GBM=1; KIRP=1; LUSC=1; HNSC=1	2	5	2	NA	NA	NA	NA	NA	NA	NA	NA	NA
NA	GGNBP2	8	8	0	no	STAD=3; CESC=2; HCC=1; ESCA=1; HNSC=1; LUAD=1	2	5	3	NA	NA	NA	NA	NA	NA	NA	NA	NA
NA	VPS53	8	8	0	no	STAD=4; COAD=2; HCC=1; PAAD=1; CESC=1	4	3	6	NA	NA	NA	NA	NA	NA	NA	NA	NA
NA	MED8	8	8	0	no	UCEC=2; HCC=1; READ=1; OV=1; STAD=1; LUSC=1; LUAD=1; BRCA=1	1	5	3	NA	NA	NA	NA	NA	NA	NA	NA	NA
NA	DNTTIP2	8	8	0	no	LUSC=3; HCC=1; KIRP=1; CESC=1; STAD=1; BLCA=1; COAD=1	0	8	3	NA	NA	NA	NA	NA	NA	NA	NA	NA
NA	LIMS1	8	8	0	no	STAD=2; HCC=1; DLBC=1; KIRC=1; BLCA=1; COAD=1; LUSC=1; UCEC=1	6	0	5	NA	NA	NA	NA	NA	NA	NA	NA	NA
NA	WWC1	8	8	0	no	STAD=2; UCEC=2; HCC=1; CESC=1; COAD=1; THCA=1; HNSC=1	8	1	1	NA	NA	NA	NA	NA	NA	NA	NA	NA
NA	MLXIPL	8	8	0	no	LIHC=4; HCC=1; CHOL=1; READ=1; ESCA=1; COAD=1	3	7	1	NA	NA	NA	NA	NA	NA	NA	NA	NA
NA	ACBD3	8	8	0	no	UCEC=3; READ=1; PAAD=1; STAD=1; LUSC=1; BRCA=1	4	1	3	NA	NA	NA	NA	NA	NA	NA	NA	NA
NA	LONP2	8	8	0	no	STAD=2; UCEC=2; CHOL=1; SKCM=1; ESCA=1; LUSC=1	4	3	2	NA	NA	NA	NA	NA	NA	NA	NA	NA
NA	UNC13D	8	8	0	no	STAD=3; LUAD=2; CHOL=1; BLCA=1; BRCA=1	5	3	3	NA	NA	NA	NA	NA	NA	NA	NA	NA
NA	PSMA5	8	8	0	no	UCEC=3; CHOL=1; KIRC=1; COAD=1; LUSC=1; HNSC=1	8	1	7	NA	NA	NA	NA	NA	NA	NA	NA	NA
NA	MLPH	8	8	0	no	STAD=3; BRCA=2; CHOL=1; COAD=1; UCEC=1	3	13	5	NA	NA	NA	NA	NA	NA	NA	NA	NA
NA	BRD9	8	8	0	no	OV=2; CHOL=1; CESC=1; STAD=1; HNSC=1; LUAD=1; BRCA=1	2	5	2	NA	NA	NA	NA	NA	NA	NA	NA	NA
NA	AC105052.3,AC105052.4,POLR2J2	8	8	0	no,no,no	CESC=2; CHOL=1; DLBC=1; ESCA=1; STAD=1; BLCA=1; LUSC=1	0	7	7	NA	NA	NA	NA	NA	NA	NA	NA	NA
NA	PRDX5	8	8	0	no	UCEC=3; DLBC=1; SKCM=1; BLCA=1; THCA=1; LUAD=1	1	1	7	NA	NA	NA	NA	NA	NA	NA	NA	NA
[truncated: 12,946 more rows]
