# Supplementary material for: Integrated analysis of genomic and transcriptomic data for the discovery of splice-associated variants in cancer
Source: Nat Commun. 2023 Mar 22;14:1589. doi: 10.1038/s41467-023-37266-6 (PMC10033906; doi:10.1038/s41467-023-37266-6)
Supplement: Supplementary file 15 — Supplementary Data File 13 [file 41467_2023_37266_MOESM15_ESM.xlsx]

## Sheet: supplemental_file_13
cancer_gene	regtools_genes	junction_samples_count	TCGA_junction_samples_count	inhouse_junction_samples_count	is_cancer_gene	cohort_count	NDA_count	D_count	A_count	Tumour.Types.Somatic.	Tumour.Types.Germline.	Cancer.Syndrome	Tissue.Type	Molecular.Genetics	Role.in.Cancer	Mutation.Types	Translocation.Partner	Other.Syndrome
NA	RPS9	157	156	1	no	UCEC=32; LUSC=18; COAD=16; CESC=13; BLCA=11; STAD=7; ESCA=6; LIHC=6; HNSC=6; PRAD=5; LUAD=5; BRCA=5; OV=4; SKCM=3; GBM=3; SARC=3; KIRC=3; READ=2; PAAD=2; LGG=2; OSCC=1; CHOL=1; UCS=1; PCPG=1; THCA=1	42	204	67	NA	NA	NA	NA	NA	NA	NA	NA	NA
NA	AC078778.2,HNRNPA1	156	156	0	no,no	UCEC=38; STAD=17; COAD=11; LUSC=11; BLCA=10; LUAD=9; BRCA=9; SKCM=7; CESC=6; HNSC=6; ESCA=5; LIHC=5; READ=4; OV=3; ACC=2; GBM=2; KIRP=2; KIRC=2; LGG=2; DLBC=1; TGCT=1; PAAD=1; SARC=1; PRAD=1	90	133	148	NA	NA	NA	NA	NA	NA	NA	NA	NA
NA	ACTN4	142	140	2	no	UCEC=30; STAD=20; BRCA=17; COAD=12; BLCA=11; LUSC=9; CESC=8; ESCA=4; OV=4; SARC=3; KIRC=3; HNSC=3; LUAD=3; SKCM=2; GBM=2; READ=2; SCLC=1; HCC=1; OSCC=1; DLBC=1; UCS=1; MESO=1; PAAD=1; LIHC=1; PRAD=1; LGG=1	49	158	120	NA	NA	NA	NA	NA	NA	NA	NA	NA
NA	PARP4	141	136	5	no	STAD=19; UCEC=16; BLCA=11; COAD=10; BRCA=10; ESCA=9; HCC=8; LUSC=8; LUAD=8; CESC=7; READ=6; SKCM=4; OV=4; THCA=4; HNSC=4; OSCC=3; PAAD=3; KIRP=3; SCLC=2; KIRC=2; LIHC=2; PRAD=2; CHOL=1; UCS=1; GBM=1; SARC=1	71	103	136	NA	NA	NA	NA	NA	NA	NA	NA	NA
NA	ITGB4	135	130	5	no	STAD=23; HNSC=18; BLCA=16; CESC=14; COAD=12; LUSC=12; UCEC=10; ESCA=6; LUAD=6; OSCC=3; READ=3; BRCA=3; SCLC=2; OV=2; HCC=1; CHOL=1; GBM=1; PAAD=1; KIRC=1; LGG=1	64	179	120	NA	NA	NA	NA	NA	NA	NA	NA	NA
NA	AC244517.11	134	134	0	no	LUAD=22; LUSC=19; UCEC=17; BLCA=11; ESCA=8; STAD=6; HNSC=6; GBM=5; LIHC=5; COAD=5; BRCA=5; SKCM=4; READ=4; PRAD=4; SARC=3; OV=3; UCS=2; LGG=2; ACC=1; CESC=1; KIRC=1	0	336	11	NA	NA	NA	NA	NA	NA	NA	NA	NA
NA	HLA-B	130	130	0	no	UCEC=20; COAD=13; LUAD=13; LUSC=12; STAD=9; BRCA=9; SKCM=7; HNSC=6; ESCA=5; BLCA=5; OV=4; CESC=4; LGG=4; DLBC=3; SARC=3; THCA=3; GBM=2; PAAD=2; LIHC=2; UCS=1; UVM=1; READ=1; KIRC=1	31	143	76	NA	NA	NA	NA	NA	NA	NA	NA	NA
NA	HLA-B,HLA-C	127	125	2	no,no	UCEC=22; STAD=10; BLCA=10; LUAD=10; COAD=9; BRCA=9; SKCM=6; ESCA=6; HNSC=6; CESC=5; LUSC=5; OV=4; SARC=3; THCA=3; OSCC=2; DLBC=2; UCS=2; GBM=2; READ=2; PAAD=2; CHOL=1; THYM=1; KIRP=1; KIRC=1; LIHC=1; PRAD=1; LGG=1	62	90	58	NA	NA	NA	NA	NA	NA	NA	NA	NA
NA	NPIPP1,PKD1P6-NPIPP1	122	122	0	no,no	UCEC=22; STAD=14; BRCA=10; CESC=9; BLCA=8; ESCA=7; COAD=7; LUSC=6; HNSC=6; KIRP=5; LUAD=5; OV=4; LIHC=4; GBM=3; SARC=3; READ=2; PRAD=2; UVM=1; SKCM=1; TGCT=1; KIRC=1; LGG=1	50	140	119	NA	NA	NA	NA	NA	NA	NA	NA	NA
NA	PDXDC1	119	115	4	no	UCEC=18; COAD=17; STAD=16; BRCA=10; ESCA=6; OV=6; BLCA=6; LUAD=6; READ=5; LUSC=5; HCC=4; OSCC=4; HNSC=4; ACC=3; KIRP=2; CESC=2; KIRC=2; LIHC=2; CHOL=1; SKCM=1; PAAD=1; SARC=1; PRAD=1	44	115	56	NA	NA	NA	NA	NA	NA	NA	NA	NA
NA	PLXNB2	118	115	3	no	UCEC=19; STAD=14; COAD=11; BLCA=9; LUSC=9; BRCA=9; CESC=7; LUAD=6; HNSC=5; ESCA=4; OSCC=3; SKCM=3; LIHC=3; READ=2; SARC=2; KIRC=2; PRAD=2; THCA=2; CHOL=1; KICH=1; ACC=1; THYM=1; PAAD=1; LGG=1	29	115	126	NA	NA	NA	NA	NA	NA	NA	NA	NA
NA	SYNE2	117	108	9	no	STAD=17; UCEC=13; LUAD=12; KIRP=10; HNSC=10; BRCA=10; CESC=7; LUSC=7; SCLC=5; ESCA=5; BLCA=5; HCC=4; OSCC=4; COAD=4; LIHC=3; KIRC=2; SKCM=1; TGCT=1; PAAD=1	100	118	122	NA	NA	NA	NA	NA	NA	NA	NA	NA
NA	GIT1	109	106	3	no	STAD=34; HNSC=11; BLCA=9; LUSC=8; LUAD=6; UCEC=6; BRCA=6; PRAD=4; LGG=4; OSCC=3; SKCM=2; GBM=2; ESCA=2; SARC=2; OV=2; KIRP=2; COAD=2; HCC=1; KICH=1; READ=1; CESC=1; KIRC=1	53	125	30	NA	NA	NA	NA	NA	NA	NA	NA	NA
NA	GMPPA	108	107	1	no	UCEC=21; COAD=16; STAD=13; LUAD=11; BRCA=7; LUSC=6; SARC=4; CESC=4; LIHC=4; GBM=3; OV=3; BLCA=3; HNSC=3; SKCM=2; READ=2; HCC=1; OSCC=1; DLBC=1; KICH=1; KIRP=1; PRAD=1; LGG=1	103	84	38	NA	NA	NA	NA	NA	NA	NA	NA	NA
NA	AL024498.2,TMEM14B	107	107	0	no,no	UCEC=20; COAD=12; BRCA=11; LUAD=10; STAD=9; LUSC=9; OV=7; BLCA=6; CESC=4; ESCA=3; HNSC=3; ACC=2; READ=2; PAAD=2; KIRC=2; SKCM=1; KIRP=1; LIHC=1; PRAD=1; LGG=1	82	131	74	NA	NA	NA	NA	NA	NA	NA	NA	NA
NA	CBWD6	102	102	0	no	UCEC=25; LUSC=10; STAD=9; COAD=9; CESC=7; HNSC=5; BRCA=5; ESCA=4; OV=4; READ=3; BLCA=3; UCS=2; SKCM=2; PAAD=2; SARC=2; PRAD=2; LUAD=2; CHOL=1; KICH=1; GBM=1; KIRC=1; LIHC=1; LGG=1	63	108	128	NA	NA	NA	NA	NA	NA	NA	NA	NA
NA	AC005726.1,SPAG5	102	102	0	no,no	UCEC=18; STAD=15; BRCA=14; BLCA=13; LUAD=9; ESCA=5; COAD=5; CESC=4; LUSC=4; HNSC=3; SKCM=2; READ=2; OV=2; LGG=2; TGCT=1; SARC=1; KIRC=1; LIHC=1	34	139	64	NA	NA	NA	NA	NA	NA	NA	NA	NA
NA	RPS4X	99	98	1	no	UCEC=32; STAD=10; COAD=9; BLCA=7; CESC=6; BRCA=6; READ=3; LUSC=3; LUAD=3; SKCM=2; GBM=2; TGCT=2; SARC=2; OV=2; HNSC=2; HCC=1; OSCC=1; DLBC=1; UCS=1; ACC=1; PAAD=1; PCPG=1; KIRC=1; LGG=1	22	119	93	NA	NA	NA	NA	NA	NA	NA	NA	NA
TNC	TNC	97	97	0	yes	UCEC=18; STAD=9; LUAD=9; COAD=8; LUSC=8; SKCM=6; ESCA=6; HNSC=6; BRCA=6; KIRC=4; SARC=3; CESC=3; GBM=2; BLCA=2; UCS=1; ACC=1; READ=1; OV=1; KIRP=1; PRAD=1; LGG=1	116	121	36	SCC, melanoma			E		oncogene	Mis
STAG2	STAG2	89	83	6	yes	STAD=14; LUAD=12; CESC=9; HNSC=8; BRCA=8; COAD=6; UCEC=5; SCLC=4; LUSC=4; HCC=3; BLCA=3; OSCC=2; ESCA=2; SARC=2; THCA=2; LGG=2; DLBC=1; UCS=1; READ=1; OV=1; LIHC=1; PRAD=1	51	71	42	bladder carcinoma, glioblastoma, melanoma, Ewing's sarcoma, myeloid neoplasms			E, L, M, O	Rec	TSG	Mis, N, F, S
FIP1L1	AC058822.1,FIP1L1	88	88	0	no,yes	UCEC=12; LUSC=11; LUAD=11; BRCA=11; BLCA=10; COAD=4; LGG=4; GBM=3; READ=3; STAD=3; HNSC=3; SKCM=2; OV=2; UCS=1; TGCT=1; ESCA=1; SARC=1; KIRP=1; CESC=1; KIRC=1; LIHC=1; PRAD=1	67	70	27	idiopathic hypereosinophilic syndrome			L	Dom	fusion	T	PDGFRA
NA	PCDHGA1,PCDHGA10,PCDHGA11,PCDHGA12,PCDHGA2,PCDHGA3,PCDHGA4,PCDHGA5,PCDHGA6,PCDHGA7,PCDHGA8,PCDHGA9,PCDHGB1,PCDHGB2,PCDHGB3,PCDHGB4,PCDHGB5,PCDHGB6,PCDHGB7,PCDHGC3,PCDHGC4,PCDHGC5	88	87	1	no,no,no,no,no,no,no,no,no,no,no,no,no,no,no,no,no,no,no,no,no,no	LGG=13; GBM=10; HNSC=9; LUSC=8; SKCM=7; LUAD=6; STAD=5; BLCA=5; UCEC=5; SARC=4; BRCA=4; OV=3; ESCA=2; KIRC=2; OSCC=1; CHOL=1; KIRP=1; CESC=1; PRAD=1	28	2	313	NA	NA	NA	NA	NA	NA	NA	NA	NA
TAF15	TAF15	87	87	0	yes	UCEC=17; STAD=14; BLCA=8; LUAD=8; LUSC=6; CESC=5; BRCA=5; COAD=4; HNSC=4; ESCA=3; PRAD=3; LIHC=2; LGG=2; HCC=1; UCS=1; ACC=1; SKCM=1; GBM=1; SARC=1; KIRP=1	74	58	74	extraskeletal myxoid chondrosarcoma, ALL			L, M	Dom	oncogene, fusion	T	NR4A3, CHN1, ZNF384
NA	AC008537.1,EGLN2,RAB4B-EGLN2	82	82	0	no,no,no	UCEC=15; CESC=9; STAD=9; BLCA=8; OV=7; LUSC=5; HNSC=5; BRCA=5; READ=4; COAD=4; SKCM=2; PAAD=2; UCS=1; GBM=1; TGCT=1; ESCA=1; SARC=1; LIHC=1; PRAD=1	50	51	47	NA	NA	NA	NA	NA	NA	NA	NA	NA
NA	SRRM2	81	81	0	no	STAD=16; UCEC=12; LUSC=9; COAD=6; LUAD=6; OV=5; CESC=4; HNSC=4; BRCA=4; BLCA=3; UCS=2; SKCM=2; ESCA=2; THCA=2; DLBC=1; THYM=1; TGCT=1; KIRC=1	27	118	43	NA	NA	NA	NA	NA	NA	NA	NA	NA
NA	OAS3	81	79	2	no	STAD=11; COAD=10; LUAD=8; BLCA=7; LUSC=7; BRCA=7; HNSC=6; CESC=4; UCEC=4; SKCM=3; READ=3; OV=2; LGG=2; SCLC=1; OSCC=1; TGCT=1; ESCA=1; PAAD=1; SARC=1; KIRC=1	34	67	53	NA	NA	NA	NA	NA	NA	NA	NA	NA
CDKN2A	CDKN2A	78	76	2	yes	LUSC=17; HNSC=12; BLCA=8; STAD=6; LUAD=6; UCEC=6; CESC=4; SKCM=3; PAAD=3; BRCA=3; OV=2; SCLC=1; HCC=1; OSCC=1; CHOL=1; UCS=1; GBM=1; READ=1; COAD=1; LGG=1	21	23	82	melanoma, multiple other tumour types	melanoma, pancreatic	familial malignant melanoma	L, E, M, O	Rec	TSG	D, Mis, N, F, S
NA	AC244517.11,AC244517.2,AC244517.4	76	76	0	no,no,no	UCEC=24; STAD=10; OV=7; ESCA=5; LUSC=5; HNSC=5; READ=2; PAAD=2; SARC=2; KIRC=2; COAD=2; LUAD=2; BRCA=2; MESO=1; SKCM=1; GBM=1; BLCA=1; PRAD=1; LGG=1	0	242	0	NA	NA	NA	NA	NA	NA	NA	NA	NA
NA	TTN-AS1	76	63	13	no	STAD=13; OSCC=3; SCLC=10; OV=8; BRCA=7; ESCA=6; LUSC=5; SARC=3; BLCA=3; HNSC=3; UCEC=3; HCC=2; KIRC=2; COAD=2; PRAD=2; LUAD=2; UCS=1; SKCM=1; LIHC=1; LGG=1	71	140	128	NA	NA	NA	NA	NA	NA	NA	NA	NA
NA	ATXN2L	74	74	0	no	STAD=13; UCEC=12; LUAD=7; BLCA=6; BRCA=5; CESC=4; COAD=4; LUSC=4; HNSC=4; KIRC=3; SKCM=2; LGG=2; DLBC=1; READ=1; ESCA=1; SARC=1; OV=1; KIRP=1; LIHC=1; PRAD=1	28	71	13	NA	NA	NA	NA	NA	NA	NA	NA	NA
NA	AC005726.1,PIGS	72	72	0	no,no	STAD=13; BLCA=8; UCEC=8; BRCA=7; CESC=5; KIRP=4; ESCA=3; COAD=3; LUSC=3; HNSC=3; SKCM=2; SARC=2; OV=2; LUAD=2; THYM=1; GBM=1; READ=1; KIRC=1; LIHC=1; THCA=1; LGG=1	62	49	40	NA	NA	NA	NA	NA	NA	NA	NA	NA
NA	ABHD15-AS1,TP53I13	71	70	1	no,no	UCEC=17; STAD=13; BRCA=7; LUSC=6; KIRP=5; CESC=5; BLCA=5; COAD=3; HNSC=3; LUAD=3; OSCC=1; SARC=1; OV=1; LGG=1	8	97	22	NA	NA	NA	NA	NA	NA	NA	NA	NA
RNF213	RNF213	70	65	5	yes	STAD=16; ESCA=7; LUAD=6; BRCA=6; COAD=5; HNSC=5; OSCC=4; BLCA=4; UCEC=4; HCC=2; CESC=2; KIRC=2; SCLC=1; UCS=1; SKCM=1; PAAD=1; OV=1; KIRP=1; LIHC=1; LUSC=1; LGG=1	38	89	35	ALCL			L	Dom	fusion	T	ALK
GNAS	GNAS	69	69	0	yes	UCEC=19; ESCA=6; STAD=5; BLCA=5; LUAD=5; CESC=4; COAD=4; OV=3; LIHC=3; HNSC=3; READ=2; PAAD=2; LUSC=2; UCS=1; GBM=1; SARC=1; PRAD=1; THCA=1; BRCA=1	21	28	80	pituitary adenoma, pancreatic intraductal papillary mucinous neoplasm, fibrous dysplasia			E, M	Dom	oncogene	Mis		McCune-Albright syndrome; pseudohypoparathyroidism, type IA
NA	HNRNPUL1	68	68	0	no	STAD=18; UCEC=10; HNSC=7; LUSC=6; BLCA=5; LUAD=5; BRCA=4; COAD=3; ESCA=2; HCC=1; SKCM=1; THYM=1; READ=1; SARC=1; OV=1; LIHC=1; THCA=1; LGG=1	17	60	43	NA	NA	NA	NA	NA	NA	NA	NA	NA
NA	EIF4G2	67	66	1	no	UCEC=23; STAD=8; COAD=7; HNSC=4; BRCA=4; BLCA=3; LUSC=3; LUAD=3; ESCA=2; KIRP=2; OSCC=1; SKCM=1; GBM=1; SARC=1; OV=1; KIRC=1; LIHC=1; LGG=1	24	88	5	NA	NA	NA	NA	NA	NA	NA	NA	NA
NA	DMBT1	66	66	0	no	COAD=18; STAD=14; LUAD=10; ESCA=5; UCEC=5; HNSC=4; LUSC=3; UCS=1; READ=1; PAAD=1; SARC=1; CESC=1; LIHC=1; BLCA=1	332	243	38	NA	NA	NA	NA	NA	NA	NA	NA	NA
NA	SMC4	65	63	2	no	STAD=17; LUSC=8; HNSC=7; CESC=5; COAD=5; ESCA=4; READ=3; BLCA=3; UCEC=3; SCLC=2; HCC=2; OV=2; LUAD=2; BRCA=2; SKCM=1; GBM=1	74	35	9	NA	NA	NA	NA	NA	NA	NA	NA	NA
NA	ASPH	65	60	5	no	UCEC=11; HCC=8; COAD=8; LUSC=8; STAD=7; BRCA=6; SCLC=4; ESCA=4; READ=3; BLCA=3; LUAD=3; HNSC=2; OSCC=1; SKCM=1; GBM=1; SARC=1; CESC=1; LGG=1	56	37	33	NA	NA	NA	NA	NA	NA	NA	NA	NA
NA	ERLEC1	63	63	0	no	BRCA=10; STAD=9; UCEC=9; COAD=7; BLCA=6; SARC=3; LUAD=3; HCC=2; SKCM=2; CESC=2; LUSC=2; HNSC=2; MESO=1; GBM=1; READ=1; ESCA=1; PAAD=1; KIRP=1; KIRC=1; PRAD=1	52	35	19	NA	NA	NA	NA	NA	NA	NA	NA	NA
NA	KDM1A	63	62	1	no	UCEC=22; BLCA=6; ESCA=4; STAD=4; READ=3; CESC=3; COAD=3; LUSC=3; HNSC=3; LUAD=3; SARC=2; SCLC=1; SKCM=1; GBM=1; PAAD=1; OV=1; KIRP=1; BRCA=1	48	37	29	NA	NA	NA	NA	NA	NA	NA	NA	NA
NA	TBC1D9B	63	62	1	no	STAD=14; UCEC=9; LUAD=7; LUSC=6; COAD=4; ESCA=3; BLCA=3; BRCA=3; READ=2; LIHC=2; OSCC=1; ACC=1; SKCM=1; GBM=1; PAAD=1; CESC=1; KIRC=1; PRAD=1; HNSC=1; LGG=1	21	57	33	NA	NA	NA	NA	NA	NA	NA	NA	NA
CLTC	CLTC	62	61	1	yes	STAD=12; UCEC=8; BRCA=8; HNSC=4; CESC=3; KIRC=3; BLCA=3; COAD=3; LUSC=3; LUAD=3; READ=2; PAAD=2; HCC=1; OSCC=1; MESO=1; ESCA=1; SARC=1; OV=1; KIRP=1; LIHC=1; LGG=1	44	35	40	ALCL, renal			L	Dom	TSG, fusion	T	ALK, TFE3
NA	MTHFD1	62	61	1	no	UCEC=11; STAD=8; BLCA=7; HNSC=6; COAD=5; CESC=4; BRCA=4; HCC=3; SKCM=3; LIHC=3; LUSC=3; READ=2; ESCA=2; SCLC=1; SARC=1; KIRP=1; LUAD=1	72	24	19	NA	NA	NA	NA	NA	NA	NA	NA	NA
NA	AP005263.1,NDUFV2	61	61	0	no,no	UCEC=14; BRCA=6; CESC=5; LIHC=5; BLCA=5; STAD=4; COAD=4; READ=3; LUSC=3; GBM=2; HNSC=2; CHOL=1; UCS=1; ESCA=1; OV=1; KIRP=1; KIRC=1; LGG=1; LUAD=1	65	33	30	NA	NA	NA	NA	NA	NA	NA	NA	NA
NA	TRIM22	60	58	2	no	STAD=11; LUSC=8; LUAD=7; HNSC=5; BRCA=5; BLCA=4; COAD=4; UCEC=4; SKCM=2; SCLC=1; HCC=1; OSCC=1; MESO=1; THYM=1; TGCT=1; ESCA=1; OV=1; CESC=1; KIRC=1; LGG=1	30	27	45	NA	NA	NA	NA	NA	NA	NA	NA	NA
NA	PKD1P6	60	53	7	no	UCEC=9; OSCC=5; HNSC=5; BLCA=4; LUSC=4; ESCA=3; CESC=3; STAD=3; COAD=3; BRCA=3; SCLC=2; SARC=2; KIRP=2; LIHC=2; LUAD=2; ACC=1; SKCM=1; GBM=1; READ=1; OV=1; KIRC=1; PRAD=1; LGG=1	24	55	35	NA	NA	NA	NA	NA	NA	NA	NA	NA
NA	EIF4B	59	59	0	no	UCEC=16; COAD=8; STAD=5; LGG=4; BRCA=4; CESC=3; LUSC=3; HNSC=3; UCS=2; SKCM=2; KIRC=2; GBM=1; READ=1; TGCT=1; ESCA=1; PAAD=1; OV=1; LUAD=1	18	40	36	NA	NA	NA	NA	NA	NA	NA	NA	NA
NA	PKD1P6,PKD1P6-NPIPP1	59	59	0	no,no	UCEC=10; COAD=7; STAD=6; BRCA=5; SARC=4; BLCA=4; LUSC=4; LUAD=4; ESCA=3; OV=2; CESC=2; UVM=1; SKCM=1; THYM=1; GBM=1; PCPG=1; KIRP=1; HNSC=1; LGG=1	7	28	65	NA	NA	NA	NA	NA	NA	NA	NA	NA
NA	GAK	59	58	1	no	UCEC=10; STAD=9; COAD=7; LUSC=6; BLCA=4; HNSC=4; LUAD=4; OSCC=1; SKCM=2; ESCA=2; KIRP=2; ACC=1; READ=1; PAAD=1; CESC=1; KIRC=1; PRAD=1; THCA=1; BRCA=1	28	22	55	NA	NA	NA	NA	NA	NA	NA	NA	NA
NA	P4HB	58	57	1	no	UCEC=17; BLCA=8; STAD=7; COAD=6; LUAD=4; BRCA=4; OV=3; SKCM=2; LIHC=2; SCLC=1; PAAD=1; PRAD=1; LUSC=1; HNSC=1	25	45	37	NA	NA	NA	NA	NA	NA	NA	NA	NA
RPL5	RPL5	58	57	1	yes	UCEC=22; COAD=6; STAD=5; OSCC=1; LUSC=4; LIHC=3; BRCA=3; KIRP=2; CESC=2; UCS=1; SKCM=1; GBM=1; READ=1; ESCA=1; KIRC=1; BLCA=1; PRAD=1; HNSC=1; LUAD=1	41	65	23	T-ALL			L	Dom	TSG	Mis, N, F		Diamond-Blackfan anaemia
FLNA	FLNA	56	56	0	yes	UCEC=15; STAD=10; LUSC=5; BLCA=4; GBM=3; HNSC=3; SKCM=2; CESC=2; COAD=2; LUAD=2; BRCA=2; DLBC=1; UCS=1; ACC=1; ESCA=1; PAAD=1; OV=1	12	61	27	phyllodes tumour of the breast			E			Mis, F, O
NA	HSP90B1	56	56	0	no	UCEC=22; STAD=8; BLCA=4; COAD=3; BRCA=3; LUSC=2; LUAD=2; UCS=1; GBM=1; READ=1; TGCT=1; ESCA=1; PAAD=1; SARC=1; OV=1; KIRC=1; LIHC=1; PRAD=1; HNSC=1	26	49	16	NA	NA	NA	NA	NA	NA	NA	NA	NA
NA	CFL1	56	55	1	no	UCEC=9; STAD=7; LUSC=5; CESC=4; COAD=4; ESCA=3; BLCA=3; HNSC=3; BRCA=3; GBM=2; OV=2; PRAD=2; LUAD=2; OSCC=1; DLBC=1; SKCM=1; READ=1; TGCT=1; KIRC=1; LGG=1	1	31	63	NA	NA	NA	NA	NA	NA	NA	NA	NA
NA	CD44	55	55	0	no	UCEC=9; BRCA=9; STAD=7; HNSC=7; COAD=4; LUSC=4; LUAD=3; READ=2; CESC=2; LIHC=2; HCC=1; DLBC=1; SKCM=1; GBM=1; PAAD=1; KIRC=1; BLCA=1	48	55	20	NA	NA	NA	NA	NA	NA	NA	NA	NA
NA	AL671883.1,HLA-B,HLA-C,LINC02571	55	55	0	no,no,no,no	UCEC=7; STAD=6; BLCA=4; COAD=4; LUSC=4; LUAD=4; BRCA=4; SKCM=3; READ=2; ESCA=2; OV=2; LIHC=2; HNSC=2; DLBC=1; UCS=1; GBM=1; PAAD=1; SARC=1; KIRP=1; KIRC=1; PRAD=1; THCA=1	98	0	9	NA	NA	NA	NA	NA	NA	NA	NA	NA
TP53	TP53	55	55	0	yes	LUSC=10; OV=7; HNSC=7; STAD=6; BRCA=6; ESCA=4; BLCA=4; UCEC=4; UCS=2; COAD=2; LGG=2; READ=1	4	39	21	breast, colorectal, lung, sarcoma, adrenocortical, glioma, Spitzoid tumour, multiple other tumour types	breast, sarcoma, adrenocortical carcinoma, glioma, multiple other tumour types	Li-Fraumeni syndrome	L, E, M, O	Rec	oncogene, TSG, fusion	Mis, N, F, T	NTRK1
NA	OAS1	55	54	1	no	BLCA=9; HNSC=7; LUAD=7; UCEC=6; STAD=4; COAD=4; LUSC=3; PAAD=2; OV=2; CESC=2; LGG=2; BRCA=2; OSCC=1; UCS=1; SKCM=1; KIRC=1; PRAD=1	12	48	32	NA	NA	NA	NA	NA	NA	NA	NA	NA
NA	PLEKHB2	55	52	3	no	ESCA=8; LUAD=5; UCEC=5; COAD=4; LUSC=4; HNSC=4; SCLC=3; CESC=3; STAD=3; LGG=3; SKCM=2; PAAD=2; SARC=2; BLCA=2; BRCA=2; HCC=1; CHOL=1; READ=1; OV=1	84	21	1	NA	NA	NA	NA	NA	NA	NA	NA	NA
NA	VWF	55	51	4	no	STAD=9; LUAD=8; KIRC=5; ESCA=4; COAD=4; SCLC=3; HNSC=3; BRCA=3; SARC=2; OV=2; LUSC=2; LGG=2; UCEC=2; OSCC=1; GBM=1; PAAD=1; KIRP=1; LIHC=1; BLCA=1	18	35	45	NA	NA	NA	NA	NA	NA	NA	NA	NA
NA	FANCI	54	52	2	no	STAD=10; UCEC=9; BLCA=6; HNSC=5; LUSC=4; BRCA=3; READ=2; OV=2; CESC=2; LIHC=2; COAD=2; SCLC=1; HCC=1; OSCC=1; SKCM=1; ESCA=1; KIRP=1; KIRC=1; LUAD=1	53	28	12	NA	NA	NA	NA	NA	NA	NA	NA	NA
NA	MARK4,PPP1R37	54	52	2	no,no	UCEC=10; CESC=8; BLCA=6; LUAD=5; COAD=4; STAD=3; HNSC=3; OSCC=2; GBM=2; ESCA=2; BRCA=2; UCS=1; SKCM=1; READ=1; OV=1; KIRC=1; PRAD=1; LUSC=1	42	51	6	NA	NA	NA	NA	NA	NA	NA	NA	NA
NA	AC078778.2,COPZ1	53	53	0	no,no	UCEC=16; COAD=6; READ=4; LUAD=4; BRCA=4; BLCA=3; LUSC=3; CESC=2; KIRC=2; STAD=2; HNSC=2; SKCM=1; ESCA=1; PAAD=1; SARC=1; KIRP=1	43	16	47	NA	NA	NA	NA	NA	NA	NA	NA	NA
NA	TAP1	53	51	2	no	UCEC=10; COAD=6; STAD=5; HNSC=5; BLCA=4; SKCM=3; CESC=3; LUSC=3; PAAD=2; BRCA=2; SCLC=1; OSCC=1; CHOL=1; DLBC=1; GBM=1; READ=1; ESCA=1; OV=1; PRAD=1; LUAD=1	27	25	27	NA	NA	NA	NA	NA	NA	NA	NA	NA
HNRNPA2B1	HNRNPA2B1	52	52	0	yes	UCEC=16; LUSC=7; HNSC=5; BRCA=4; READ=2; ESCA=2; OV=2; CESC=2; BLCA=2; SKCM=1; GBM=1; PCPG=1; SARC=1; KIRC=1; LIHC=1; STAD=1; COAD=1; LGG=1; LUAD=1	26	39	20	prostate			E	Dom	oncogene, fusion	T	ETV1
NA	AC124312.1,SNRPN,SNURF	52	52	0	no,no,no	UCEC=15; LUAD=5; ACC=4; BLCA=4; LUSC=4; BRCA=3; CESC=2; STAD=2; COAD=2; HNSC=2; DLBC=1; GBM=1; READ=1; ESCA=1; PAAD=1; OV=1; KIRC=1; PRAD=1; LGG=1	46	24	25	NA	NA	NA	NA	NA	NA	NA	NA	NA
NA	UBTF	52	52	0	no	UCEC=17; STAD=6; COAD=5; HNSC=4; BRCA=4; BLCA=3; KIRP=2; CESC=2; PRAD=2; DLBC=1; READ=1; ESCA=1; SARC=1; LUSC=1; LGG=1; LUAD=1	21	35	22	NA	NA	NA	NA	NA	NA	NA	NA	NA
NA	MZT2A	51	50	1	no	UCEC=14; STAD=9; BRCA=6; COAD=4; LUSC=3; LUAD=3; OV=2; SCLC=1; HCC=1; DLBC=1; UCS=1; READ=1; ESCA=1; CESC=1; LIHC=1; PRAD=1; HNSC=1; LGG=1	14	32	45	NA	NA	NA	NA	NA	NA	NA	NA	NA
NA	DDB1	50	49	1	no	STAD=12; UCEC=11; LUAD=6; COAD=5; HNSC=3; SARC=2; BRCA=2; OSCC=1; READ=1; ESCA=1; PAAD=1; KIRC=1; LIHC=1; BLCA=1; PRAD=1; LUSC=1	56	23	12	NA	NA	NA	NA	NA	NA	NA	NA	NA
NA	AC005258.1,OAZ1	49	49	0	no,no	COAD=9; UCEC=9; LUSC=4; ESCA=3; LUAD=3; GBM=2; READ=2; SARC=2; KIRP=2; LIHC=2; STAD=2; BLCA=2; PRAD=2; ACC=1; PAAD=1; CESC=1; HNSC=1; BRCA=1	10	39	25	NA	NA	NA	NA	NA	NA	NA	NA	NA
NA	CCT4	48	48	0	no	UCEC=14; COAD=8; HNSC=5; STAD=4; LUSC=3; BRCA=3; OV=2; CESC=2; LUAD=2; DLBC=1; TGCT=1; KIRC=1; BLCA=1; LGG=1	30	20	21	NA	NA	NA	NA	NA	NA	NA	NA	NA
NA	DYNC1H1	48	48	0	no	UCEC=11; STAD=8; HNSC=5; BRCA=4; BLCA=3; ESCA=2; OV=2; CESC=2; UCS=1; SKCM=1; PAAD=1; SARC=1; KIRP=1; LIHC=1; COAD=1; PRAD=1; LUSC=1; LGG=1; LUAD=1	20	36	33	NA	NA	NA	NA	NA	NA	NA	NA	NA
NA	CPSF1	48	48	0	no	STAD=11; CESC=7; COAD=6; UCEC=4; HNSC=3; LUAD=3; BRCA=3; BLCA=2; LUSC=2; GBM=1; READ=1; ESCA=1; PAAD=1; SARC=1; OV=1; THCA=1	12	36	26	NA	NA	NA	NA	NA	NA	NA	NA	NA
ERBB3	ERBB3	47	47	0	yes	STAD=13; BRCA=6; COAD=5; BLCA=4; ESCA=3; UCEC=3; READ=2; CESC=2; KIRC=2; LUSC=2; HNSC=2; SKCM=1; PAAD=1; KIRP=1	18	18	42	colon, gastric, head and neck, bladder, skin			E	Dom	oncogene	Mis, N
NA	ALB	47	47	0	no	LIHC=44; HCC=13; CHOL=3	35	79	57	NA	NA	NA	NA	NA	NA	NA	NA	NA
NA	AC244517.2	47	47	0	no	LUSC=7; UCEC=6; LUAD=5; HNSC=4; ESCA=3; STAD=3; BRCA=3; UCS=2; OV=2; LIHC=2; COAD=2; PRAD=2; SKCM=1; GBM=1; READ=1; PAAD=1; CESC=1; BLCA=1	0	76	7	NA	NA	NA	NA	NA	NA	NA	NA	NA
NDRG1	NDRG1	47	45	2	yes	UCEC=10; HNSC=8; STAD=6; LUAD=3; BRCA=3; HCC=2; OSCC=2; KIRP=2; COAD=2; LUSC=2; DLBC=1; MESO=1; SKCM=1; THYM=1; GBM=1; PAAD=1; OV=1; LIHC=1; BLCA=1	36	39	39	prostate			E	Dom	TSG, fusion	T	ERG
NA	RRN3	47	43	4	no	STAD=9; UCEC=7; BRCA=6; COAD=5; SCLC=2; OSCC=2; ESCA=2; KIRC=2; BLCA=2; LUSC=2; HNSC=2; LUAD=2; HCC=1; ACC=1; SARC=1; THCA=1; LGG=1	38	31	24	NA	NA	NA	NA	NA	NA	NA	NA	NA
NA	GOLGA4	47	39	8	no	STAD=13; HCC=5; OSCC=5; COAD=5; CESC=4; SCLC=3; UCEC=3; BRCA=3; ESCA=2; LIHC=2; BLCA=2; ACC=1; READ=1; PAAD=1; PCPG=1; HNSC=1	38	29	20	NA	NA	NA	NA	NA	NA	NA	NA	NA
NA	SMCHD1	46	44	2	no	STAD=10; UCEC=7; BRCA=6; COAD=5; BLCA=3; LUSC=3; HNSC=3; SCLC=2; HCC=2; ESCA=2; READ=1; PAAD=1; OV=1; CESC=1; LUAD=1	36	40	29	NA	NA	NA	NA	NA	NA	NA	NA	NA
NA	ITGA5	46	44	2	no	STAD=8; HNSC=6; LUSC=5; ESCA=3; CESC=3; LUAD=3; BRCA=3; OSCC=2; SKCM=2; SARC=2; KIRC=2; CHOL=1; ACC=1; READ=1; LIHC=1; BLCA=1; PRAD=1; UCEC=1	14	45	9	NA	NA	NA	NA	NA	NA	NA	NA	NA
CHD4	AC006064.6,CHD4	45	45	0	no,yes	UCEC=11; STAD=8; BRCA=6; BLCA=5; CESC=3; COAD=3; READ=2; ESCA=1; OV=1; LIHC=1; LUSC=1; HNSC=1; LGG=1; LUAD=1	19	41	20	uterine serous carcinoma			E	Dom	oncogene	Mis, F, N
COL3A1	COL3A1	45	45	0	yes	LUAD=9; UCEC=7; STAD=4; COAD=4; LUSC=4; ESCA=3; BLCA=3; READ=2; OV=2; CESC=2; SKCM=1; SARC=1; HNSC=1; LGG=1; BRCA=1	55	12	9	lipoblastoma			E		fusion	T	PLAG1
NA	A2M	45	45	0	no	STAD=10; COAD=5; UCEC=5; ESCA=3; OV=3; LIHC=3; LUAD=3; HCC=1; UCS=1; MESO=1; SKCM=1; READ=1; PAAD=1; KIRP=1; CESC=1; KIRC=1; BLCA=1; PRAD=1; LUSC=1; LGG=1; BRCA=1	22	36	14	NA	NA	NA	NA	NA	NA	NA	NA	NA
NA	MRPL2	45	45	0	no	UCEC=15; STAD=6; COAD=4; LUSC=4; BRCA=4; LUAD=3; BLCA=2; CHOL=1; UCS=1; GBM=1; READ=1; OV=1; THCA=1; HNSC=1	19	19	28	NA	NA	NA	NA	NA	NA	NA	NA	NA
NA	ADAM10	45	43	2	no	COAD=11; UCEC=10; HCC=4; BLCA=4; BRCA=4; STAD=3; LUSC=3; OSCC=2; CESC=2; HNSC=2; READ=1; KIRP=1; KIRC=1; LUAD=1	36	19	32	NA	NA	NA	NA	NA	NA	NA	NA	NA
NA	USP34	44	41	3	no	BRCA=7; LUSC=6; STAD=5; COAD=5; OSCC=3; DLBC=3; CESC=3; LUAD=3; HCC=2; UCEC=2; READ=1; PAAD=1; KIRP=1; BLCA=1; PRAD=1; THCA=1; HNSC=1	22	28	10	NA	NA	NA	NA	NA	NA	NA	NA	NA
NA	WLS	43	43	0	no	UCEC=14; CESC=5; BRCA=5; LUAD=4; STAD=3; BLCA=2; HNSC=2; HCC=1; MESO=1; ACC=1; GBM=1; READ=1; ESCA=1; OV=1; COAD=1; PRAD=1	11	37	29	NA	NA	NA	NA	NA	NA	NA	NA	NA
NA	AC073896.4,SMARCC2	43	43	0	no,no	STAD=9; UCEC=4; OV=3; BLCA=3; LUSC=3; HNSC=3; SKCM=2; ESCA=2; CESC=2; COAD=2; LUAD=2; BRCA=2; UCS=1; GBM=1; READ=1; KIRP=1; KIRC=1; LGG=1	17	42	7	NA	NA	NA	NA	NA	NA	NA	NA	NA
NA	MED16	43	41	2	no	STAD=11; UCEC=6; ESCA=4; COAD=3; BLCA=2; LUAD=2; SCLC=1; OSCC=1; DLBC=1; KICH=1; MESO=1; ACC=1; SKCM=1; GBM=1; KIRP=1; CESC=1; KIRC=1; THCA=1; LUSC=1; HNSC=1; BRCA=1	5	27	36	NA	NA	NA	NA	NA	NA	NA	NA	NA
ELF3	AL691482.3,ELF3	42	42	0	no,yes	BLCA=21; COAD=5; STAD=3; LUSC=3; OV=2; CESC=2; READ=1; ESCA=1; PAAD=1; LUAD=1; UCEC=1; BRCA=1	32	51	36	pancreatic cancer			E		TSG	Mis, N, F
NA	AC005726.1,ALDOC	42	42	0	no,no	STAD=8; BLCA=6; UCEC=5; LUSC=4; LGG=4; LIHC=3; HNSC=3; COAD=2; BRCA=2; UCS=1; READ=1; OV=1; CESC=1; LUAD=1	31	14	29	NA	NA	NA	NA	NA	NA	NA	NA	NA
NA	PGK1	42	42	0	no	UCEC=8; LUSC=5; BRCA=5; STAD=4; LGG=4; CESC=3; COAD=3; HCC=2; OV=2; LUAD=2; UCS=1; GBM=1; READ=1; KIRP=1; BLCA=1; PRAD=1	26	29	37	NA	NA	NA	NA	NA	NA	NA	NA	NA
NA	ARHGEF2	42	41	1	no	STAD=9; BRCA=8; LUAD=5; UCEC=5; LUSC=3; GBM=2; ESCA=2; HNSC=2; SCLC=1; DLBC=1; UCS=1; OV=1; LIHC=1; LGG=1	18	32	26	NA	NA	NA	NA	NA	NA	NA	NA	NA
NA	UGT1A1,UGT1A10,UGT1A3,UGT1A4,UGT1A5,UGT1A6,UGT1A7,UGT1A8,UGT1A9	42	41	1	no,no,no,no,no,no,no,no,no	LUSC=10; STAD=5; BLCA=5; LIHC=4; LUAD=4; HCC=3; ESCA=3; HNSC=3; KIRP=2; COAD=2; SCLC=1; CHOL=1; READ=1; CESC=1	42	0	51	NA	NA	NA	NA	NA	NA	NA	NA	NA
NA	HYOU1	42	41	1	no	STAD=10; UCEC=10; COAD=3; LUAD=3; CESC=2; LUSC=2; HNSC=2; OSCC=1; SKCM=1; THYM=1; READ=1; ESCA=1; PAAD=1; LIHC=1; BLCA=1; PRAD=1; THCA=1	9	64	16	NA	NA	NA	NA	NA	NA	NA	NA	NA
NA	ATP13A2	42	40	2	no	STAD=7; UCEC=6; BLCA=4; READ=3; ESCA=3; LUAD=3; SCLC=2; COAD=2; PRAD=2; LUSC=2; MESO=1; TGCT=1; SARC=1; OV=1; CESC=1; HNSC=1; LGG=1; BRCA=1	14	36	21	NA	NA	NA	NA	NA	NA	NA	NA	NA
HIF1A	AL137129.1,HIF1A	41	41	0	no,yes	UCEC=8; STAD=6; ESCA=4; COAD=4; LUSC=4; HNSC=4; BRCA=3; KIRP=2; CESC=2; UCS=1; READ=1; PAAD=1; LUAD=1	32	23	18	endometrioid carcinoma, glioblastoma, colorectal, renal, lung, pancreatic			E, O	Dom	oncogene	Mis, F, N
NA	TRAP1	41	41	0	no	UCEC=15; LUSC=5; COAD=4; STAD=3; HNSC=3; ESCA=2; CESC=2; BRCA=2; HCC=1; READ=1; PAAD=1; BLCA=1; PRAD=1; LUAD=1	17	18	24	NA	NA	NA	NA	NA	NA	NA	NA	NA
NA	SNX1	41	41	0	no	UCEC=9; STAD=7; COAD=6; READ=3; LIHC=3; BLCA=2; LUSC=2; LUAD=2; BRCA=2; DLBC=1; SKCM=1; GBM=1; ESCA=1; SARC=1	13	39	12	NA	NA	NA	NA	NA	NA	NA	NA	NA
NA	TCOF1	41	41	0	no	UCEC=13; CESC=4; HNSC=4; SKCM=3; LUSC=3; STAD=2; BLCA=2; COAD=2; LUAD=2; DLBC=1; READ=1; ESCA=1; PAAD=1; KIRC=1; LGG=1	45	24	16	NA	NA	NA	NA	NA	NA	NA	NA	NA
NA	MPRIP	41	40	1	no	UCEC=8; STAD=7; COAD=5; ESCA=4; CESC=3; HNSC=3; BLCA=2; SCLC=1; HCC=1; UCS=1; MESO=1; SKCM=1; READ=1; PAAD=1; LIHC=1; LUAD=1; BRCA=1	4	33	19	NA	NA	NA	NA	NA	NA	NA	NA	NA
SND1	SND1	41	39	2	yes	UCEC=12; HCC=5; STAD=5; CESC=3; HNSC=3; OV=2; LIHC=2; COAD=2; LUSC=2; LUAD=2; SCLC=1; OSCC=1; DLBC=1; SKCM=1; PAAD=1; BLCA=1; PRAD=1; BRCA=1	4	47	24	pancreas acinar carcinoma			E	Dom	oncogene, fusion	T	BRAF
NA	MYCBP2	40	40	0	no	STAD=13; HNSC=8; BRCA=4; CESC=3; HCC=2; OV=2; KIRC=2; LUAD=2; UCEC=2; DLBC=1; ESCA=1; COAD=1; THCA=1	14	27	14	NA	NA	NA	NA	NA	NA	NA	NA	NA
NA	AL669831.1,AL669831.3	40	40	0	no,no	UCEC=14; CESC=6; COAD=4; STAD=3; ESCA=2; LIHC=2; LUSC=2; BRCA=2; CHOL=1; READ=1; SARC=1; BLCA=1; HNSC=1	13	36	55	NA	NA	NA	NA	NA	NA	NA	NA	NA
NA	AC243967.1,CEACAM5	40	40	0	no,no	STAD=10; COAD=9; LUAD=5; LUSC=4; READ=3; HNSC=3; ESCA=2; UCEC=2; CHOL=1; BRCA=1	28	45	49	NA	NA	NA	NA	NA	NA	NA	NA	NA
NA	ATP5MF,ATP5MF-PTCD1,PTCD1	40	40	0	no,no,no	UCEC=13; LUSC=5; STAD=4; LUAD=3; BRCA=3; CESC=2; COAD=2; HNSC=2; GBM=1; PAAD=1; SARC=1; OV=1; KIRC=1; LIHC=1	10	28	31	NA	NA	NA	NA	NA	NA	NA	NA	NA
NA	RPL30	40	38	2	no	UCEC=20; STAD=4; HNSC=4; SCLC=2; UCS=1; GBM=1; READ=1; ESCA=1; PAAD=1; OV=1; CESC=1; LIHC=1; LUSC=1; BRCA=1	7	34	22	NA	NA	NA	NA	NA	NA	NA	NA	NA
NA	ACTR10	40	37	3	no	UCEC=9; SCLC=3; ESCA=3; COAD=3; LUSC=3; BRCA=3; HCC=2; CESC=2; STAD=2; HNSC=2; ACC=1; SKCM=1; GBM=1; READ=1; KIRP=1; KIRC=1; LIHC=1; BLCA=1; PRAD=1; LUAD=1	45	21	11	NA	NA	NA	NA	NA	NA	NA	NA	NA
NA	GSN	40	37	3	no	UCEC=9; COAD=6; CESC=3; STAD=3; LUAD=3; OSCC=2; LUSC=2; SCLC=1; HCC=1; UCS=1; SKCM=1; GBM=1; READ=1; SARC=1; OV=1; KIRP=1; LIHC=1; PRAD=1; HNSC=1; BRCA=1	25	20	22	NA	NA	NA	NA	NA	NA	NA	NA	NA
NA	CLTA	39	39	0	no	UCEC=10; STAD=6; BLCA=5; COAD=4; LUAD=3; ACC=2; LUSC=2; READ=1; ESCA=1; SARC=1; KIRP=1; CESC=1; LIHC=1; BRCA=1	18	30	15	NA	NA	NA	NA	NA	NA	NA	NA	NA
NA	UBC	39	39	0	no	LUSC=7; LUAD=7; UCEC=5; BRCA=4; BLCA=3; KIRP=2; KIRC=2; STAD=2; COAD=2; HNSC=2; OV=1; LIHC=1; LGG=1	0	97	37	NA	NA	NA	NA	NA	NA	NA	NA	NA
RPL10	RPL10	39	39	0	yes	UCEC=11; STAD=7; CESC=3; BLCA=3; COAD=2; HNSC=2; DLBC=1; GBM=1; READ=1; SARC=1; OV=1; LIHC=1; THCA=1; LUSC=1; LGG=1; LUAD=1; BRCA=1	6	33	16	T-ALL			L	Dom	TSG	Mis
NA	ANXA6	39	38	1	no	UCEC=12; COAD=6; LGG=3; READ=2; BLCA=2; LUAD=2; BRCA=2; SCLC=1; UCS=1; SKCM=1; PAAD=1; SARC=1; KIRP=1; KIRC=1; LIHC=1; PRAD=1; HNSC=1	53	16	22	NA	NA	NA	NA	NA	NA	NA	NA	NA
NA	SLTM	39	37	2	no	STAD=9; BRCA=6; UCEC=5; LUSC=4; BLCA=3; COAD=3; HCC=2; LGG=2; LUAD=2; SCLC=1; OSCC=1; ESCA=1; PRAD=1; HNSC=1	33	22	27	NA	NA	NA	NA	NA	NA	NA	NA	NA
NA	IRF1	38	38	0	no	HNSC=6; COAD=5; BLCA=3; LUSC=3; UCEC=3; BRCA=3; DLBC=2; READ=2; CESC=2; STAD=2; LGG=2; SKCM=1; PAAD=1; OV=1; PRAD=1; LUAD=1	23	30	16	NA	NA	NA	NA	NA	NA	NA	NA	NA
NA	PTBP1	38	38	0	no	UCEC=15; BRCA=5; STAD=4; HCC=2; CESC=2; LIHC=2; COAD=2; PRAD=2; LUAD=2; SKCM=1; TGCT=1; BLCA=1; HNSC=1	17	25	17	NA	NA	NA	NA	NA	NA	NA	NA	NA
NA	AP000311.1,ATP5PO	38	38	0	no,no	UCEC=7; STAD=4; CESC=3; BLCA=3; LUAD=3; BRCA=3; SKCM=2; ACC=1; TGCT=1; ESCA=1; PAAD=1; OV=1; KIRP=1; KIRC=1; LIHC=1; COAD=1; PRAD=1; LUSC=1; HNSC=1; LGG=1	54	14	6	NA	NA	NA	NA	NA	NA	NA	NA	NA
NA	AC244197.3,IDS	37	37	0	no,no	BRCA=11; CESC=5; UCEC=4; STAD=3; LUSC=3; LUAD=3; COAD=2; READ=1; SARC=1; OV=1; BLCA=1; HNSC=1; LGG=1	12	27	13	NA	NA	NA	NA	NA	NA	NA	NA	NA
NA	PSMA3	37	37	0	no	UCEC=12; COAD=5; STAD=3; CESC=2; BLCA=2; LUSC=2; BRCA=2; UCS=1; SKCM=1; READ=1; ESCA=1; PAAD=1; OV=1; KIRC=1; PRAD=1; HNSC=1	16	42	36	NA	NA	NA	NA	NA	NA	NA	NA	NA
NA	AHNAK	37	36	1	no	LUSC=10; SCLC=1; STAD=4; HNSC=4; UCEC=4; LUAD=3; HCC=2; BLCA=2; BRCA=2; KICH=1; SKCM=1; ESCA=1; SARC=1; OV=1; CESC=1; LIHC=1	1	15	45	NA	NA	NA	NA	NA	NA	NA	NA	NA
NA	TMEM179B	37	36	1	no	COAD=9; UCEC=5; OV=3; CESC=3; LUAD=3; BRCA=3; STAD=2; BLCA=2; SCLC=1; UCS=1; READ=1; ESCA=1; PAAD=1; LIHC=1; LUSC=1	18	28	14	NA	NA	NA	NA	NA	NA	NA	NA	NA
NA	CHD1L	37	36	1	no	STAD=9; LUSC=6; LUAD=4; BRCA=4; UCEC=3; ESCA=2; CESC=2; BLCA=2; HCC=1; OSCC=1; GBM=1; READ=1; LIHC=1; COAD=1	26	27	14	NA	NA	NA	NA	NA	NA	NA	NA	NA
NA	EPS8L2	37	36	1	no	UCEC=7; STAD=6; BLCA=5; HNSC=4; CESC=3; LUAD=3; LIHC=2; OSCC=1; READ=1; OV=1; KIRP=1; COAD=1; LUSC=1; BRCA=1	6	42	16	NA	NA	NA	NA	NA	NA	NA	NA	NA
NA	NBPF14	37	36	1	no	UCEC=7; OV=5; STAD=5; ESCA=3; LUSC=3; BRCA=3; CESC=2; COAD=2; LUAD=2; OSCC=1; UCS=1; KIRC=1; BLCA=1; THCA=1	110	11	2	NA	NA	NA	NA	NA	NA	NA	NA	NA
NA	C7orf50	37	35	2	no	UCEC=11; STAD=5; CESC=4; BRCA=3; OSCC=2; ESCA=2; COAD=2; HNSC=2; ACC=1; THYM=1; GBM=1; LIHC=1; LUSC=1; LUAD=1	0	38	30	NA	NA	NA	NA	NA	NA	NA	NA	NA
NA	AL136419.1,DHRS4L2	36	36	0	no,no	UCEC=13; CESC=4; PAAD=3; OV=3; LIHC=2; COAD=2; BRCA=2; UCS=1; GBM=1; READ=1; ESCA=1; SARC=1; BLCA=1; HNSC=1	5	28	24	NA	NA	NA	NA	NA	NA	NA	NA	NA
NA	MDH1	36	36	0	no	UCEC=10; STAD=4; KIRC=3; LUSC=3; SKCM=2; GBM=2; OV=2; HCC=1; ESCA=1; PAAD=1; KIRP=1; CESC=1; LIHC=1; COAD=1; THCA=1; HNSC=1; LUAD=1; BRCA=1	24	22	25	NA	NA	NA	NA	NA	NA	NA	NA	NA
NA	AP000311.1,CRYZL1	36	36	0	no,no	UCEC=10; STAD=5; COAD=4; BRCA=4; OV=3; KIRC=2; LUAD=2; ACC=1; ESCA=1; PAAD=1; BLCA=1; PRAD=1; LUSC=1	54	24	21	NA	NA	NA	NA	NA	NA	NA	NA	NA
MUC4	MUC4	36	35	1	yes	CESC=10; ESCA=8; READ=3; BLCA=2; COAD=2; LUSC=2; LUAD=2; UCEC=2; SCLC=1; OV=1; STAD=1; HNSC=1; BRCA=1	14	37	69	HNSCC			E		oncogene	Mis, O
NA	FKBP4	36	35	1	no	UCEC=11; COAD=5; LUAD=3; SKCM=2; SARC=2; STAD=2; BLCA=2; LUSC=2; BRCA=2; SCLC=1; ESCA=1; KIRP=1; CESC=1; HNSC=1	20	16	23	NA	NA	NA	NA	NA	NA	NA	NA	NA
NA	ATP8B1	36	35	1	no	STAD=12; COAD=5; ESCA=3; LUAD=3; READ=2; CESC=2; UCEC=2; BRCA=2; HCC=1; OSCC=1; CHOL=1; BLCA=1; LUSC=1; HNSC=1	21	31	20	NA	NA	NA	NA	NA	NA	NA	NA	NA
NA	FAM129B	36	35	1	no	STAD=11; HNSC=5; UCEC=4; COAD=3; ESCA=2; CESC=2; BLCA=2; LUSC=2; OSCC=1; SARC=1; PRAD=1; LGG=1; BRCA=1	19	29	20	NA	NA	NA	NA	NA	NA	NA	NA	NA
NA	FBXL3	36	34	2	no	STAD=7; HNSC=5; UCEC=4; BRCA=4; READ=2; OV=2; LUAD=2; SCLC=1; OSCC=1; GBM=1; ESCA=1; PAAD=1; KIRC=1; BLCA=1; COAD=1; LUSC=1; LGG=1	9	45	28	NA	NA	NA	NA	NA	NA	NA	NA	NA
NA	RANBP3	36	34	2	no	STAD=9; UCEC=5; CESC=3; BLCA=3; SKCM=2; PAAD=2; OV=2; COAD=2; BRCA=2; SCLC=1; HCC=1; OSCC=1; ACC=1; ESCA=1; HNSC=1; LGG=1	28	5	22	NA	NA	NA	NA	NA	NA	NA	NA	NA
NA	FRG1BP	35	35	0	no	UCEC=9; LIHC=5; COAD=5; BRCA=4; CESC=2; STAD=2; BLCA=2; HNSC=2; READ=1; OV=1; KIRP=1; LUSC=1	34	3	0	NA	NA	NA	NA	NA	NA	NA	NA	NA
NA	AC244517.11,AC244517.4	35	35	0	no,no	STAD=9; UCEC=8; BRCA=4; ESCA=3; COAD=2; LUSC=2; HNSC=2; LUAD=2; OV=1; BLCA=1; LGG=1	0	73	2	NA	NA	NA	NA	NA	NA	NA	NA	NA
PDGFRA	AC058822.1,PDGFRA	35	35	0	no,yes	LGG=7; GBM=5; STAD=4; COAD=4; HNSC=3; LUAD=3; BRCA=3; READ=1; PAAD=1; KIRP=1; CESC=1; LIHC=1; LUSC=1	81	60	106	GIST, idiopathic hypereosinophilic syndrome, paediatric glioblastoma	GIST	familial gastrointestinal stromal tumour	L, M, O	Dom	oncogene, fusion	Mis, O, T	FIP1L1
NA	AP2A2	35	34	1	no	STAD=10; UCEC=9; COAD=4; CESC=2; LUAD=2; BRCA=2; SCLC=1; READ=1; KIRP=1; LIHC=1; BLCA=1; HNSC=1	6	23	15	NA	NA	NA	NA	NA	NA	NA	NA	NA
NA	THBS2	35	33	2	no	STAD=6; LUSC=5; COAD=4; ESCA=3; LUAD=3; BRCA=3; SARC=2; BLCA=2; HNSC=2; SCLC=1; OSCC=1; SKCM=1; PAAD=1; CESC=1	7	22	16	NA	NA	NA	NA	NA	NA	NA	NA	NA
NA	DDX11	35	32	3	no	UCEC=10; STAD=3; OSCC=2; TGCT=2; ESCA=2; PAAD=2; CESC=2; BLCA=2; COAD=2; SCLC=1; SKCM=1; READ=1; SARC=1; OV=1; LUSC=1; LUAD=1; BRCA=1	16	15	22	NA	NA	NA	NA	NA	NA	NA	NA	NA
NA	NPIPP1,PKD1P6,PKD1P6-NPIPP1	34	34	0	no,no,no	STAD=4; BLCA=4; CESC=3; COAD=3; LUAD=3; READ=2; ESCA=2; UCEC=2; BRCA=2; UVM=1; GBM=1; SARC=1; OV=1; KIRC=1; LIHC=1; THCA=1; LUSC=1; LGG=1	15	26	4	NA	NA	NA	NA	NA	NA	NA	NA	NA
NA	EIF2S2	34	34	0	no	UCEC=11; CESC=3; BLCA=3; BRCA=3; HCC=2; READ=2; SARC=2; STAD=2; HNSC=2; DLBC=1; SKCM=1; ESCA=1; KIRP=1; LIHC=1; COAD=1	16	16	19	NA	NA	NA	NA	NA	NA	NA	NA	NA
NA	AL024498.2,TMEM14B,TMEM14C	34	34	0	no,no,no	UCEC=7; LUSC=5; COAD=3; BRCA=3; ESCA=2; CESC=2; LIHC=2; STAD=2; LGG=2; UCS=1; SKCM=1; GBM=1; OV=1; KIRC=1; HNSC=1	63	3	0	NA	NA	NA	NA	NA	NA	NA	NA	NA
NA	AC093668.1,POLR2J3	34	34	0	no,no	UCEC=12; SARC=3; CESC=3; KIRC=2; HNSC=2; BRCA=2; THYM=1; GBM=1; READ=1; TGCT=1; ESCA=1; OV=1; STAD=1; COAD=1; PRAD=1; LUAD=1	5	35	8	NA	NA	NA	NA	NA	NA	NA	NA	NA
NA	FDPS	34	34	0	no	UCEC=7; COAD=6; STAD=4; CESC=3; BLCA=3; BRCA=3; READ=1; ESCA=1; PAAD=1; OV=1; KIRC=1; LIHC=1; LUSC=1; LUAD=1	7	24	16	NA	NA	NA	NA	NA	NA	NA	NA	NA
NA	FLII	34	34	0	no	STAD=11; UCEC=5; HNSC=3; LUAD=3; BLCA=2; COAD=2; BRCA=2; ESCA=1; PCPG=1; OV=1; KIRP=1; PRAD=1; LGG=1	4	31	11	NA	NA	NA	NA	NA	NA	NA	NA	NA
NA	NTAN1	34	32	2	no	STAD=5; ESCA=4; BLCA=4; UCEC=4; CESC=3; OV=2; KIRP=2; HNSC=2; BRCA=2; SCLC=1; OSCC=1; SARC=1; COAD=1; LGG=1; LUAD=1	16	24	31	NA	NA	NA	NA	NA	NA	NA	NA	NA
NA	VCAN	34	32	2	no	LUSC=5; BRCA=5; HNSC=3; LUAD=3; UCEC=3; READ=2; KIRC=2; STAD=2; SCLC=1; OSCC=1; ACC=1; SKCM=1; GBM=1; ESCA=1; PAAD=1; OV=1; KIRP=1	5	27	27	NA	NA	NA	NA	NA	NA	NA	NA	NA
NA	RPGR	34	32	2	no	STAD=7; HCC=6; LUSC=4; BRCA=4; COAD=3; SCLC=2; ESCA=2; SARC=2; OV=2; LUAD=2; TGCT=1; CESC=1; BLCA=1; HNSC=1; LGG=1; UCEC=1	39	27	32	NA	NA	NA	NA	NA	NA	NA	NA	NA
NA	MIA3	33	33	0	no	UCEC=7; STAD=6; BRCA=4; LUAD=3; OV=2; COAD=2; HCC=1; READ=1; PAAD=1; CESC=1; LIHC=1; BLCA=1; PRAD=1; LUSC=1; HNSC=1; LGG=1	11	32	18	NA	NA	NA	NA	NA	NA	NA	NA	NA
NA	AC244517.11,AC244517.4,AC244517.7	33	33	0	no,no,no	STAD=7; UCEC=7; ESCA=5; OV=5; BRCA=3; LUSC=2; SKCM=1; GBM=1; HNSC=1; LGG=1	6	73	50	NA	NA	NA	NA	NA	NA	NA	NA	NA
NA	RACK1	33	33	0	no	UCEC=16; STAD=3; BRCA=3; COAD=2; HNSC=2; GBM=1; READ=1; PAAD=1; CESC=1; LIHC=1; PRAD=1; LUAD=1	12	27	25	NA	NA	NA	NA	NA	NA	NA	NA	NA
NA	MCM7	33	32	1	no	UCEC=8; COAD=5; BLCA=4; LIHC=2; STAD=2; BRCA=2; SCLC=1; UCS=1; KICH=1; SKCM=1; GBM=1; READ=1; ESCA=1; LUSC=1; HNSC=1; LUAD=1	8	30	17	NA	NA	NA	NA	NA	NA	NA	NA	NA
NA	RBM14-RBM4,RBM4	33	32	1	no,no	UCEC=10; BRCA=5; LUAD=4; COAD=3; STAD=2; BLCA=2; HCC=1; OSCC=1; GBM=1; READ=1; CESC=1; PRAD=1; LUSC=1; HNSC=1	22	27	19	NA	NA	NA	NA	NA	NA	NA	NA	NA
NA	JPX	33	32	1	no	LUSC=4; UCEC=4; BRCA=4; STAD=3; BLCA=3; LUAD=3; COAD=2; HCC=1; OSCC=1; UCS=1; SKCM=1; GBM=1; READ=1; ESCA=1; PAAD=1; SARC=1; OV=1; CESC=1	3	18	17	NA	NA	NA	NA	NA	NA	NA	NA	NA
NA	TMCO3	33	32	1	no	UCEC=10; COAD=3; BRCA=3; ESCA=2; STAD=2; BLCA=2; LUSC=2; OSCC=1; GBM=1; READ=1; SARC=1; OV=1; CESC=1; KIRC=1; HNSC=1; LUAD=1	23	8	29	NA	NA	NA	NA	NA	NA	NA	NA	NA
NA	ABHD15-AS1,ANKRD13B	33	32	1	no,no	STAD=6; BLCA=6; LUSC=4; HNSC=4; UCEC=4; OSCC=1; OV=2; LGG=2; MESO=1; READ=1; CESC=1; BRCA=1	13	30	18	NA	NA	NA	NA	NA	NA	NA	NA	NA
NA	UGT1A10,UGT1A6,UGT1A7,UGT1A8,UGT1A9	33	31	2	no,no,no,no,no	LUAD=7; LUSC=6; BLCA=5; LIHC=4; STAD=3; HCC=2; SCLC=1; OSCC=1; ESCA=1; PAAD=1; KIRP=1; CESC=1; HNSC=1; UCEC=1	6	60	1	NA	NA	NA	NA	NA	NA	NA	NA	NA
NA	GPSM2	33	30	3	no	CESC=6; COAD=5; BRCA=4; LUSC=3; HCC=2; OSCC=2; READ=2; ESCA=2; STAD=2; HNSC=2; SCLC=1; SARC=1; BLCA=1; LUAD=1; UCEC=1	13	50	18	NA	NA	NA	NA	NA	NA	NA	NA	NA
NA	C3	32	32	0	no	UCEC=10; LIHC=4; LUSC=4; STAD=3; BRCA=3; HCC=2; CHOL=1; UCS=1; OV=1; CESC=1; BLCA=1; COAD=1; HNSC=1; LUAD=1	8	29	16	NA	NA	NA	NA	NA	NA	NA	NA	NA
NA	ST5	32	32	0	no	CESC=7; UCEC=7; STAD=3; BRCA=3; SKCM=2; BLCA=2; LUSC=2; HNSC=2; UCS=1; GBM=1; SARC=1; KIRC=1	28	14	11	NA	NA	NA	NA	NA	NA	NA	NA	NA
NA	MUC20,MUC20-OT1	32	32	0	no,no	READ=5; UCEC=5; BRCA=5; LUSC=4; COAD=3; ESCA=2; OV=2; KIRC=2; ACC=1; CESC=1; STAD=1; HNSC=1	5	28	9	NA	NA	NA	NA	NA	NA	NA	NA	NA
NONO	NONO	32	32	0	yes	UCEC=9; COAD=5; STAD=3; SARC=2; HNSC=2; UCS=1; SKCM=1; ESCA=1; OV=1; CESC=1; KIRC=1; BLCA=1; LUSC=1; LGG=1; LUAD=1; BRCA=1	9	35	8	papillary renal			E	Dom	fusion	T	TFE3
NA	ALG8	32	31	1	no	UCEC=13; STAD=4; COAD=4; HCC=3; BRCA=3; LUSC=2; OSCC=1; PAAD=1; LIHC=1; THCA=1; LGG=1; LUAD=1	40	5	13	NA	NA	NA	NA	NA	NA	NA	NA	NA
NA	OAS2	32	30	2	no	BLCA=6; HNSC=4; CESC=3; STAD=3; LUAD=3; BRCA=3; SCLC=2; LUSC=2; MESO=1; SKCM=1; ESCA=1; OV=1; COAD=1; LGG=1	5	20	12	NA	NA	NA	NA	NA	NA	NA	NA	NA
NA	FTH1	31	31	0	no	UCEC=15; COAD=3; KIRP=2; CESC=2; BLCA=2; LUAD=2; UCS=1; SARC=1; STAD=1; PRAD=1; LUSC=1	14	36	7	NA	NA	NA	NA	NA	NA	NA	NA	NA
NA	DCAF13	31	31	0	no	UCEC=5; BRCA=5; LUSC=4; KIRC=3; STAD=3; LUAD=3; READ=2; BLCA=2; COAD=2; SKCM=1; GBM=1	14	11	14	NA	NA	NA	NA	NA	NA	NA	NA	NA
NA	ARMH4,PSMA3-AS1	31	31	0	no,no	STAD=6; UCEC=6; COAD=4; CESC=3; READ=2; ESCA=2; BLCA=2; GBM=1; PAAD=1; KIRC=1; PRAD=1; LUSC=1; BRCA=1	13	30	6	NA	NA	NA	NA	NA	NA	NA	NA	NA
NA	AC244517.11,AC244517.2,AC244517.4,AC244517.7	31	31	0	no,no,no,no	UCEC=10; STAD=4; ESCA=3; LUSC=3; HNSC=3; OV=2; BRCA=2; READ=1; PAAD=1; PRAD=1; LUAD=1	0	84	0	NA	NA	NA	NA	NA	NA	NA	NA	NA
NA	PSMC2	31	30	1	no	HNSC=5; UCEC=5; STAD=4; COAD=3; LUSC=3; OV=2; CESC=2; HCC=1; OSCC=1; ACC=1; SKCM=1; PAAD=1; SARC=1; LUAD=1; BRCA=1	30	16	13	NA	NA	NA	NA	NA	NA	NA	NA	NA
NA	WDR45B	31	30	1	no	UCEC=8; BLCA=4; COAD=4; STAD=2; LUSC=2; HNSC=2; OSCC=1; GBM=1; TGCT=1; ESCA=1; SARC=1; KIRP=1; CESC=1; LUAD=1; BRCA=1	11	27	16	NA	NA	NA	NA	NA	NA	NA	NA	NA
NA	AHRR,PDCD6	31	30	1	no,no	UCEC=11; BLCA=3; BRCA=3; STAD=2; COAD=2; LUSC=2; OSCC=1; SKCM=1; READ=1; ESCA=1; SARC=1; KIRP=1; CESC=1; LGG=1	23	6	15	NA	NA	NA	NA	NA	NA	NA	NA	NA
NA	RB1CC1	31	28	3	no	ESCA=3; STAD=3; COAD=3; LUSC=3; LUAD=3; UCEC=3; BRCA=3; SCLC=2; HCC=2; CESC=2; HNSC=2; OSCC=1; READ=1; SARC=1; BLCA=1	7	35	15	NA	NA	NA	NA	NA	NA	NA	NA	NA
NA	SVIL	30	30	0	no	STAD=4; BLCA=4; LUSC=4; COAD=3; CESC=2; LUAD=2; UCEC=2; BRCA=2; HCC=1; KICH=1; ESCA=1; PAAD=1; OV=1; KIRP=1; THCA=1; HNSC=1	13	15	17	NA	NA	NA	NA	NA	NA	NA	NA	NA
NA	CEACAM1	30	30	0	no	STAD=8; COAD=4; LUAD=4; HCC=3; READ=3; SKCM=2; BLCA=2; ESCA=1; OV=1; CESC=1; KIRC=1; LIHC=1; UCEC=1; BRCA=1	6	16	29	NA	NA	NA	NA	NA	NA	NA	NA	NA
NA	PPA2	30	30	0	no	UCEC=14; READ=4; BRCA=3; STAD=2; LUSC=2; HNSC=2; HCC=1; UCS=1; COAD=1; THCA=1	23	9	22	NA	NA	NA	NA	NA	NA	NA	NA	NA
NA	LINC00623	30	30	0	no	UCEC=12; READ=3; CESC=3; BLCA=2; LUSC=2; BRCA=2; ACC=1; ESCA=1; KIRP=1; STAD=1; COAD=1; LGG=1	10	8	26	NA	NA	NA	NA	NA	NA	NA	NA	NA
NA	MED25	30	30	0	no	UCEC=5; STAD=4; COAD=4; BRCA=4; OV=2; LUSC=2; LUAD=2; SKCM=1; TGCT=1; ESCA=1; SARC=1; KIRC=1; BLCA=1; THCA=1	13	27	8	NA	NA	NA	NA	NA	NA	NA	NA	NA
NA	AF241726.2,CYBB	30	30	0	no,no	LUAD=13; LUSC=5; STAD=3; TGCT=2; BRCA=2; GBM=1; PAAD=1; SARC=1; OV=1; COAD=1	14	14	19	NA	NA	NA	NA	NA	NA	NA	NA	NA
HLA-A	DDX39BP2,HCG9,HLA-A,HLA-J,HLA-W	30	29	1	no,no,yes,no,no	UCEC=8; STAD=3; SCLC=1; COAD=2; LUSC=2; HNSC=2; LUAD=2; HCC=1; ACC=1; SKCM=1; READ=1; ESCA=1; OV=1; KIRP=1; CESC=1; LIHC=1; PRAD=1; LGG=1	31	14	0	Spitzoid tumour			E	Dom	fusion	T	ROS1	Carbamazepine-induced hypersensitivity syndrome
NA	GSTK1	30	29	1	no	UCEC=8; CESC=3; STAD=3; ESCA=2; COAD=2; LUSC=2; HNSC=2; SCLC=1; HCC=1; ACC=1; GBM=1; PAAD=1; KIRP=1; LIHC=1; BLCA=1; LGG=1	5	26	12	NA	NA	NA	NA	NA	NA	NA	NA	NA
NA	CSNK1D	30	29	1	no	UCEC=7; LUSC=5; COAD=3; HCC=2; PAAD=2; CESC=2; STAD=2; BLCA=2; OSCC=1; SKCM=1; ESCA=1; OV=1; KIRC=1; LIHC=1; LUAD=1	7	21	22	NA	NA	NA	NA	NA	NA	NA	NA	NA
NA	SRPX	30	29	1	no	SARC=11; SKCM=7; GBM=3; LGG=2; OSCC=1; ACC=1; ESCA=1; STAD=1; LUSC=1; LUAD=1; BRCA=1	12	18	29	NA	NA	NA	NA	NA	NA	NA	NA	NA
NA	TMEM62	30	28	2	no	UCEC=6; COAD=4; BRCA=4; STAD=2; BLCA=2; THCA=2; SCLC=1; HCC=1; OSCC=1; READ=1; ESCA=1; CESC=1; LIHC=1; PRAD=1; LUSC=1; HNSC=1; LUAD=1	12	9	27	NA	NA	NA	NA	NA	NA	NA	NA	NA
NA	MMP28	30	28	2	no	STAD=5; BLCA=4; PAAD=3; OSCC=2; CESC=2; COAD=2; LUSC=2; LUAD=2; UCS=1; ACC=1; GBM=1; ESCA=1; OV=1; KIRC=1; HNSC=1; BRCA=1	18	24	47	NA	NA	NA	NA	NA	NA	NA	NA	NA
NA	MORC4	30	27	3	no	STAD=7; LUAD=5; BRCA=5; LUSC=3; SCLC=2; COAD=2; HCC=1; OSCC=1; READ=1; TGCT=1; CESC=1; HNSC=1; UCEC=1	14	16	9	NA	NA	NA	NA	NA	NA	NA	NA	NA
NA	PPFIBP2	29	29	0	no	BLCA=5; UCEC=4; STAD=3; HCC=2; DLBC=2; ESCA=2; OV=2; CESC=2; LUSC=2; HNSC=2; SKCM=1; PAAD=1; KIRP=1; LUAD=1; BRCA=1	7	13	29	NA	NA	NA	NA	NA	NA	NA	NA	NA
NA	MED24	29	29	0	no	UCEC=8; STAD=5; BRCA=4; SKCM=2; READ=2; ESCA=2; COAD=2; HCC=1; CESC=1; BLCA=1; PRAD=1; LUAD=1	9	41	20	NA	NA	NA	NA	NA	NA	NA	NA	NA
NA	COL18A1	29	29	0	no	UCEC=17; HCC=4; ESCA=2; CESC=2; STAD=2; COAD=2; ACC=1; SKCM=1; SARC=1; LIHC=1	10	32	15	NA	NA	NA	NA	NA	NA	NA	NA	NA
NA	NUCB1	29	29	0	no	UCEC=7; STAD=4; LIHC=3; COAD=3; HNSC=3; ESCA=2; BLCA=2; READ=1; KIRP=1; CESC=1; LUAD=1; BRCA=1	3	27	4	NA	NA	NA	NA	NA	NA	NA	NA	NA
NA	AC002985.1,COPE	29	29	0	no,no	UCEC=16; COAD=3; LUAD=2; ACC=1; READ=1; PAAD=1; OV=1; CESC=1; LIHC=1; HNSC=1; BRCA=1	24	8	9	NA	NA	NA	NA	NA	NA	NA	NA	NA
NA	PLEC	29	29	0	no	STAD=16; ESCA=2; COAD=2; ACC=1; SKCM=1; PAAD=1; CESC=1; BLCA=1; PRAD=1; LUSC=1; LUAD=1; BRCA=1	0	48	3	NA	NA	NA	NA	NA	NA	NA	NA	NA
NA	ATG2A	29	29	0	no	STAD=5; BLCA=3; COAD=3; LUAD=3; SKCM=2; ESCA=2; THCA=2; HNSC=2; UCEC=2; READ=1; OV=1; CESC=1; LIHC=1; BRCA=1	10	24	8	NA	NA	NA	NA	NA	NA	NA	NA	NA
NA	ABHD15-AS1,AC104564.3,TP53I13	29	29	0	no,no,no	STAD=6; UCEC=6; LUAD=3; BLCA=2; LUSC=2; THYM=1; TGCT=1; ESCA=1; SARC=1; KIRP=1; CESC=1; KIRC=1; THCA=1; HNSC=1; BRCA=1	51	7	2	NA	NA	NA	NA	NA	NA	NA	NA	NA
NA	ADGRV1	29	29	0	no	LUSC=6; LUAD=5; BRCA=4; BLCA=3; STAD=2; LGG=2; UCEC=2; ESCA=1; OV=1; LIHC=1; COAD=1; HNSC=1	9	1	35	NA	NA	NA	NA	NA	NA	NA	NA	NA
NA	ZNF385A	29	28	1	no	BLCA=4; ESCA=3; CESC=3; HNSC=3; BRCA=3; OV=2; LUAD=2; UCEC=2; SCLC=1; SARC=1; KIRC=1; STAD=1; COAD=1; PRAD=1; LUSC=1	11	36	10	NA	NA	NA	NA	NA	NA	NA	NA	NA
NA	GSTM1,GSTM2,GSTM5	29	28	1	no,no,no	CESC=6; LUSC=5; LIHC=3; COAD=3; SKCM=2; BLCA=2; HNSC=2; LUAD=2; UCEC=2; SCLC=1; LGG=1	19	20	19	NA	NA	NA	NA	NA	NA	NA	NA	NA
NA	RPL17,RPL17-C18orf32	29	28	1	no,no	UCEC=12; COAD=4; SKCM=2; STAD=2; BLCA=2; HNSC=2; OSCC=1; SARC=1; KIRC=1; LIHC=1; BRCA=1	8	20	15	NA	NA	NA	NA	NA	NA	NA	NA	NA
NA	RALY	29	28	1	no	UCEC=12; ESCA=3; BLCA=3; LUSC=3; HNSC=2; OSCC=1; SKCM=1; GBM=1; CESC=1; STAD=1; COAD=1	33	14	8	NA	NA	NA	NA	NA	NA	NA	NA	NA
NA	COPG1	29	28	1	no	UCEC=6; COAD=4; BRCA=4; STAD=3; OV=2; BLCA=2; LUSC=2; OSCC=1; CESC=1; KIRC=1; LIHC=1; LGG=1; LUAD=1	18	17	7	NA	NA	NA	NA	NA	NA	NA	NA	NA
NA	RBP1	29	28	1	no	UCEC=12; GBM=2; BLCA=2; LUSC=2; LUAD=2; BRCA=2; OSCC=1; SKCM=1; READ=1; OV=1; CESC=1; STAD=1; LGG=1	18	11	39	NA	NA	NA	NA	NA	NA	NA	NA	NA
NA	PHB2	29	27	2	no	UCEC=7; LUSC=4; COAD=3; SCLC=2; CESC=2; STAD=2; BLCA=2; BRCA=2; HCC=1; SARC=1; KIRC=1; LIHC=1; LGG=1; LUAD=1	16	20	6	NA	NA	NA	NA	NA	NA	NA	NA	NA
NA	ITSN1	29	27	2	no	STAD=8; HCC=6; BRCA=6; ESCA=3; LUAD=3; UCEC=3; SCLC=2; READ=1; OV=1; LIHC=1; LGG=1	24	14	13	NA	NA	NA	NA	NA	NA	NA	NA	NA
NA	LNX1	29	27	2	no	HCC=4; HNSC=4; STAD=3; LUSC=3; LGG=3; BRCA=3; OV=2; CESC=2; COAD=2; UCEC=2; SCLC=1; OSCC=1; GBM=1; ESCA=1; THCA=1	12	38	27	NA	NA	NA	NA	NA	NA	NA	NA	NA
NA	NEDD4L	29	25	4	no	STAD=4; BRCA=4; HCC=3; LUAD=3; SCLC=2; OSCC=2; BLCA=2; UCEC=2; SKCM=1; GBM=1; READ=1; ESCA=1; PAAD=1; KIRP=1; CESC=1; COAD=1; LUSC=1; HNSC=1	21	17	30	NA	NA	NA	NA	NA	NA	NA	NA	NA
NA	CXCL17	28	28	0	no	UCEC=5; BLCA=4; BRCA=4; OV=3; CESC=3; STAD=3; LUAD=3; LUSC=2; HCC=1; COAD=1	12	36	11	NA	NA	NA	NA	NA	NA	NA	NA	NA
NA	MST1L	28	28	0	no	UCEC=7; HCC=6; STAD=4; LUAD=4; LIHC=3; ESCA=2; KIRC=2; SKCM=1; PAAD=1; KIRP=1; LUSC=1; HNSC=1; LGG=1	3	66	17	NA	NA	NA	NA	NA	NA	NA	NA	NA
NA	RAB11A	28	28	0	no	UCEC=11; COAD=3; HNSC=2; BRCA=2; CHOL=1; UCS=1; SKCM=1; ESCA=1; PAAD=1; SARC=1; CESC=1; STAD=1; BLCA=1; LUAD=1	14	16	15	NA	NA	NA	NA	NA	NA	NA	NA	NA
NA	AL359922.1,MTAP	28	28	0	no,no	BLCA=5; LUSC=5; HNSC=5; COAD=3; BRCA=3; OV=2; CHOL=1; ESCA=1; CESC=1; LIHC=1; STAD=1	7	14	18	NA	NA	NA	NA	NA	NA	NA	NA	NA
NA	KARS	28	28	0	no	UCEC=8; HNSC=4; STAD=3; CESC=2; BLCA=2; LUAD=2; BRCA=2; UCS=1; GBM=1; PAAD=1; OV=1; COAD=1	15	9	18	NA	NA	NA	NA	NA	NA	NA	NA	NA
NA	RPL36A,RPL36A-HNRNPH2	28	28	0	no,no	UCEC=7; BRCA=4; STAD=3; LUSC=3; HNSC=2; LUAD=2; UCS=1; PAAD=1; OV=1; CESC=1; LIHC=1; BLCA=1; COAD=1	9	19	9	NA	NA	NA	NA	NA	NA	NA	NA	NA
NA	AL159163.1,RNASET2	28	28	0	no,no	UCEC=13; BRCA=3; CESC=2; UCS=1; KICH=1; GBM=1; READ=1; LIHC=1; STAD=1; BLCA=1; COAD=1; HNSC=1; LUAD=1	22	4	11	NA	NA	NA	NA	NA	NA	NA	NA	NA
NA	AF241726.2,TSPAN7	28	28	0	no,no	LUSC=16; LUAD=5; HNSC=2; ACC=1; GBM=1; OV=1; LGG=1; BRCA=1	18	18	37	NA	NA	NA	NA	NA	NA	NA	NA	NA
NA	WARS	28	28	0	no	UCEC=8; STAD=4; LUSC=4; CESC=2; BLCA=2; COAD=2; HNSC=2; SKCM=1; THYM=1; PAAD=1; OV=1	12	14	9	NA	NA	NA	NA	NA	NA	NA	NA	NA
NA	EPS8L3	28	28	0	no	STAD=13; COAD=10; PAAD=1; CESC=1; BLCA=1; LUSC=1; UCEC=1	16	37	9	NA	NA	NA	NA	NA	NA	NA	NA	NA
NUMA1	NUMA1	28	28	0	yes	STAD=8; UCEC=7; BLCA=4; COAD=2; BRCA=2; SKCM=1; GBM=1; OV=1; KIRP=1; LGG=1	3	12	17	APL			L	Dom	fusion	T	RARA
HLA-A	HLA-A	28	27	1	yes	UCEC=7; PAAD=2; SARC=2; CESC=2; STAD=2; COAD=2; OSCC=1; UVM=1; ACC=1; READ=1; OV=1; KIRP=1; LIHC=1; PRAD=1; LUSC=1; HNSC=1; BRCA=1	14	17	17	Spitzoid tumour			E	Dom	fusion	T	ROS1	Carbamazepine-induced hypersensitivity syndrome
NA	CNDP2	28	27	1	no	UCEC=9; COAD=4; HCC=3; LUAD=3; STAD=2; LUSC=2; SCLC=1; UCS=1; PAAD=1; OV=1; KIRP=1; KIRC=1; PRAD=1; HNSC=1	22	14	11	NA	NA	NA	NA	NA	NA	NA	NA	NA
NA	HM13	28	27	1	no	UCEC=11; STAD=4; GBM=2; HNSC=2; SCLC=1; HCC=1; SKCM=1; READ=1; OV=1; CESC=1; BLCA=1; PRAD=1; LGG=1; LUAD=1	14	9	11	NA	NA	NA	NA	NA	NA	NA	NA	NA
NA	CMSS1	28	27	1	no	UCEC=6; STAD=5; HCC=3; BLCA=3; COAD=2; LUSC=2; SCLC=1; CHOL=1; ACC=1; GBM=1; READ=1; CESC=1; LIHC=1; HNSC=1; LUAD=1; BRCA=1	3	19	32	NA	NA	NA	NA	NA	NA	NA	NA	NA
NA	TRIO	28	27	1	no	STAD=3; BLCA=3; LUSC=3; UCEC=3; HCC=2; SARC=2; KIRC=2; LIHC=2; LUAD=2; OSCC=1; READ=1; PAAD=1; KIRP=1; CESC=1; COAD=1; PRAD=1; BRCA=1	7	30	11	NA	NA	NA	NA	NA	NA	NA	NA	NA
NA	MTCH2	28	27	1	no	UCEC=10; COAD=4; GBM=3; READ=2; CESC=2; OSCC=1; SKCM=1; PAAD=1; KIRP=1; STAD=1; BLCA=1; LUSC=1	42	5	5	NA	NA	NA	NA	NA	NA	NA	NA	NA
TCF12	TCF12	28	25	3	yes	STAD=10; HCC=5; LUSC=3; LGG=3; BRCA=3; SCLC=2; ESCA=2; COAD=2; OSCC=1; KIRC=1; UCEC=1	13	23	30	extraskeletal myxoid chondrosarcoma			M	Dom	fusion	T	NR4A3
NA	TBC1D5	28	23	5	no	HCC=8; STAD=8; LUSC=4; SCLC=3; OSCC=2; ESCA=2; OV=2; BRCA=2; PAAD=1; SARC=1; COAD=1; HNSC=1; LUAD=1	45	31	31	NA	NA	NA	NA	NA	NA	NA	NA	NA
CD74	CD74	27	27	0	yes	UCEC=5; COAD=4; CESC=3; LUSC=3; LUAD=3; OV=2; STAD=2; HNSC=2; SKCM=1; ESCA=1; BLCA=1	10	24	7	NSCLC			E	Dom	oncogene, fusion	T	ROS1, NRG1
NA	ARAP1,STARD10	27	27	0	no,no	STAD=7; COAD=6; UCEC=5; CESC=2; LIHC=2; BRCA=2; HCC=1; ESCA=1; LUSC=1; LUAD=1	6	20	28	NA	NA	NA	NA	NA	NA	NA	NA	NA
NA	H2AFY	27	27	0	no	UCEC=9; COAD=5; BLCA=4; HNSC=2; LUAD=2; BRCA=2; HCC=1; THYM=1; READ=1; CESC=1	17	24	5	NA	NA	NA	NA	NA	NA	NA	NA	NA
NA	GTF3C1	27	27	0	no	STAD=7; CESC=3; HNSC=3; BRCA=3; BLCA=2; LUSC=2; LUAD=2; UCS=1; SKCM=1; OV=1; COAD=1; UCEC=1	13	7	25	NA	NA	NA	NA	NA	NA	NA	NA	NA
NA	OS9	27	27	0	no	STAD=4; UCEC=4; BRCA=3; GBM=2; ESCA=2; CESC=2; LIHC=2; HNSC=2; UCS=1; SARC=1; OV=1; KIRP=1; COAD=1; LGG=1	13	32	15	NA	NA	NA	NA	NA	NA	NA	NA	NA
NA	AC139256.1,PDXDC1	27	27	0	no,no	UCEC=4; CESC=3; LUAD=3; OV=2; STAD=2; BLCA=2; LUSC=2; HNSC=2; BRCA=2; ACC=1; SKCM=1; READ=1; KIRP=1; COAD=1	0	139	0	NA	NA	NA	NA	NA	NA	NA	NA	NA
NA	SPG7	27	27	0	no	UCEC=8; STAD=5; LUAD=4; LUSC=3; BLCA=2; ACC=1; GBM=1; OV=1; CESC=1; BRCA=1	1	13	16	NA	NA	NA	NA	NA	NA	NA	NA	NA
NA	AC073610.2,AC073610.3,FKBP11	27	27	0	no,no,no	UCEC=10; LUAD=3; SKCM=2; STAD=2; HNSC=2; PAAD=1; OV=1; LIHC=1; BLCA=1; COAD=1; PRAD=1; LUSC=1; BRCA=1	9	19	7	NA	NA	NA	NA	NA	NA	NA	NA	NA
NA	XIST	27	27	0	no	UCEC=9; LUAD=7; CESC=4; HNSC=2; SKCM=1; ESCA=1; BLCA=1; LUSC=1; BRCA=1	8	20	10	NA	NA	NA	NA	NA	NA	NA	NA	NA
NA	TRAPPC6A	27	27	0	no	UCEC=6; STAD=4; BLCA=3; LUAD=3; LIHC=2; BRCA=2; SARC=1; KIRP=1; CESC=1; KIRC=1; COAD=1; LUSC=1; HNSC=1	11	14	18	NA	NA	NA	NA	NA	NA	NA	NA	NA
NA	ATG5	27	26	1	no	UCEC=6; STAD=3; BRCA=3; HCC=2; CESC=2; HNSC=2; SCLC=1; UCS=1; GBM=1; READ=1; ESCA=1; SARC=1; OV=1; BLCA=1; COAD=1; LUSC=1; LUAD=1	4	27	13	NA	NA	NA	NA	NA	NA	NA	NA	NA
NA	CAPN15	27	26	1	no	STAD=6; LUAD=4; COAD=3; UCEC=3; SKCM=2; LUSC=2; HNSC=2; OSCC=1; READ=1; SARC=1; KIRP=1; BLCA=1	4	29	5	NA	NA	NA	NA	NA	NA	NA	NA	NA
NA	HAT1	27	26	1	no	UCEC=9; SKCM=2; OV=2; CESC=2; COAD=2; LUAD=2; BRCA=2; OSCC=1; MESO=1; READ=1; ESCA=1; BLCA=1; HNSC=1	15	18	17	NA	NA	NA	NA	NA	NA	NA	NA	NA
NA	TPM1	27	25	2	no	UCEC=5; STAD=3; READ=2; SARC=2; BLCA=2; LUSC=2; BRCA=2; SCLC=1; OSCC=1; SKCM=1; TGCT=1; KIRP=1; KIRC=1; LIHC=1; LGG=1; LUAD=1	15	15	12	NA	NA	NA	NA	NA	NA	NA	NA	NA
NA	RGL2	27	25	2	no	UCEC=5; STAD=4; BLCA=4; CESC=3; SCLC=2; HNSC=2; LGG=2; READ=1; ESCA=1; OV=1; LUSC=1; BRCA=1	7	17	11	NA	NA	NA	NA	NA	NA	NA	NA	NA
NA	IRAK1	27	25	2	no	UCEC=7; CESC=3; STAD=2; BLCA=2; LUSC=2; LUAD=2; SCLC=1; OSCC=1; SKCM=1; READ=1; ESCA=1; PAAD=1; OV=1; KIRC=1; BRCA=1	14	18	7	NA	NA	NA	NA	NA	NA	NA	NA	NA
NA	ADAM28	27	23	4	no	UCEC=8; STAD=4; SCLC=2; HCC=2; OSCC=2; OV=2; COAD=2; HNSC=2; UCS=1; READ=1; PAAD=1; LGG=1; LUAD=1	13	19	27	NA	NA	NA	NA	NA	NA	NA	NA	NA
NA	NBPF1	27	21	6	no	SCLC=4; HCC=3; LGG=3; BRCA=3; OSCC=2; OV=2; THCA=2; UCEC=2; GBM=1; ESCA=1; PAAD=1; CESC=1; LIHC=1; STAD=1; COAD=1; PRAD=1; LUAD=1	25	16	4	NA	NA	NA	NA	NA	NA	NA	NA	NA
NA	TTN	27	16	11	no	HNSC=7; OSCC=6; SCLC=5; HCC=3; STAD=3; UCS=2; ESCA=1; PRAD=1; LUAD=1; BRCA=1	255	53	8	NA	NA	NA	NA	NA	NA	NA	NA	NA
IKBKB	IKBKB	26	26	0	yes	UCEC=4; HNSC=3; LUAD=3; SKCM=2; OV=2; CESC=2; LIHC=2; LUSC=2; HCC=1; READ=1; ESCA=1; KIRP=1; STAD=1; BLCA=1; BRCA=1	10	16	19	SMZL			L	Dom	oncogene	Mis		Immunodeficiency 15
NA	CAPRIN1	26	26	0	no	UCEC=9; BRCA=5; STAD=4; HCC=2; READ=2; ESCA=2; LUSC=2; CESC=1; BLCA=1	21	15	13	NA	NA	NA	NA	NA	NA	NA	NA	NA
NA	EEF1D	26	26	0	no	STAD=4; UCEC=4; BLCA=3; COAD=2; LUAD=2; HCC=1; SKCM=1; THYM=1; ESCA=1; SARC=1; CESC=1; KIRC=1; LIHC=1; PRAD=1; LUSC=1; HNSC=1; LGG=1	8	13	21	NA	NA	NA	NA	NA	NA	NA	NA	NA
NA	CTBP1	26	26	0	no	UCEC=7; ESCA=3; STAD=3; COAD=2; LGG=2; LUAD=2; CHOL=1; UCS=1; OV=1; KIRP=1; BLCA=1; LUSC=1; BRCA=1	7	9	13	NA	NA	NA	NA	NA	NA	NA	NA	NA
NA	UBE2K	26	26	0	no	COAD=4; UCEC=4; SKCM=2; STAD=2; BLCA=2; LUAD=2; MESO=1; ACC=1; READ=1; ESCA=1; SARC=1; CESC=1; PRAD=1; LUSC=1; HNSC=1; LGG=1	4	7	24	NA	NA	NA	NA	NA	NA	NA	NA	NA
NA	AC073869.7,FAR2P4,PLEKHB2	26	26	0	no,no,no	UCEC=6; LUSC=5; LUAD=4; ESCA=2; BLCA=2; BRCA=2; SKCM=1; SARC=1; CESC=1; STAD=1; HNSC=1	0	79	38	NA	NA	NA	NA	NA	NA	NA	NA	NA
NA	NBPF26	26	26	0	no	BRCA=5; OV=4; UCEC=3; STAD=2; BLCA=2; COAD=2; LUAD=2; THYM=1; ESCA=1; KIRP=1; PRAD=1; LUSC=1; HNSC=1	28	24	10	NA	NA	NA	NA	NA	NA	NA	NA	NA
NA	SNW1	26	26	0	no	UCEC=6; CESC=5; STAD=3; KIRC=2; COAD=2; READ=1; LIHC=1; BLCA=1; PRAD=1; LUSC=1; HNSC=1; LUAD=1; BRCA=1	22	18	5	NA	NA	NA	NA	NA	NA	NA	NA	NA
NA	KIF2A	26	25	1	no	STAD=7; UCEC=5; HCC=2; BLCA=2; LUSC=2; HNSC=2; SCLC=1; SKCM=1; GBM=1; ESCA=1; KIRC=1; LGG=1; LUAD=1; BRCA=1	19	25	29	NA	NA	NA	NA	NA	NA	NA	NA	NA
RB1	RB1	26	25	1	yes	BLCA=11; STAD=4; LUSC=2; HNSC=2; SCLC=1; HCC=1; GBM=1; ESCA=1; OV=1; LGG=1; UCEC=1; BRCA=1	12	9	16	retinoblastoma, sarcoma, breast, small cell lung carcinoma	retinoblastoma, sarcoma, breast, small cell lung carcinoma	familial retinoblastoma	L, E, M, O	Rec	TSG	D, Mis, N, F, S
NA	TM7SF3	26	24	2	no	UCEC=7; COAD=3; SCLC=2; KIRP=2; STAD=2; LUSC=2; LUAD=2; GBM=1; READ=1; ESCA=1; PAAD=1; SARC=1; BLCA=1	27	6	4	NA	NA	NA	NA	NA	NA	NA	NA	NA
MYH11	MYH11	25	25	0	yes	STAD=8; BLCA=4; COAD=2; LUSC=2; READ=1; SARC=1; OV=1; PRAD=1; THCA=1; HNSC=1; LUAD=1; UCEC=1; BRCA=1	5	45	8	AML			L	Dom	fusion	T	CBFB
NA	LIPA	25	25	0	no	STAD=6; KIRP=3; LUAD=3; HCC=2; KIRC=2; LUSC=2; BRCA=2; GBM=1; READ=1; PAAD=1; PCPG=1; BLCA=1; PRAD=1; LGG=1	13	20	15	NA	NA	NA	NA	NA	NA	NA	NA	NA
NA	MARK3	25	25	0	no	STAD=6; LUSC=4; COAD=3; UCEC=3; READ=2; HCC=1; ESCA=1; PAAD=1; CESC=1; KIRC=1; LIHC=1; BLCA=1; PRAD=1	16	10	10	NA	NA	NA	NA	NA	NA	NA	NA	NA
NA	AC004687.2,SUPT4H1	25	25	0	no,no	STAD=5; COAD=4; UCEC=4; OV=2; CESC=2; BLCA=2; BRCA=2; UCS=1; LUSC=1; HNSC=1; LUAD=1	12	6	15	NA	NA	NA	NA	NA	NA	NA	NA	NA
NA	HOOK2,PRDX2	25	25	0	no,no	LUAD=4; UCEC=4; BRCA=4; READ=2; STAD=2; COAD=2; HCC=1; DLBC=1; KICH=1; MESO=1; ACC=1; GBM=1; LUSC=1; HNSC=1	6	24	9	NA	NA	NA	NA	NA	NA	NA	NA	NA
NA	ABCA11P,ZNF721	25	25	0	no,no	LUSC=6; UCEC=5; LUAD=4; HCC=2; READ=2; BLCA=2; ESCA=1; CESC=1; STAD=1; THCA=1; HNSC=1; BRCA=1	13	19	15	NA	NA	NA	NA	NA	NA	NA	NA	NA
NA	AC008764.1,CHERP	25	25	0	no,no	COAD=4; OV=3; BLCA=3; UCEC=3; STAD=2; HNSC=2; KICH=1; ESCA=1; PAAD=1; SARC=1; CESC=1; LIHC=1; LUAD=1; BRCA=1	7	19	19	NA	NA	NA	NA	NA	NA	NA	NA	NA
NA	SH2B1	25	25	0	no	UCEC=7; CESC=2; STAD=2; LUSC=2; LUAD=2; BRCA=2; MESO=1; SKCM=1; THYM=1; PAAD=1; OV=1; LIHC=1; BLCA=1; LGG=1	16	14	3	NA	NA	NA	NA	NA	NA	NA	NA	NA
NA	AC068831.7,PRC1	25	25	0	no,no	BLCA=4; COAD=4; UCEC=4; STAD=3; HNSC=3; LUSC=2; LUAD=2; SKCM=1; SARC=1; OV=1	5	15	8	NA	NA	NA	NA	NA	NA	NA	NA	NA
NA	AC005726.1,UNC119	25	25	0	no,no	LUSC=3; LUAD=3; SKCM=2; ESCA=2; OV=2; STAD=2; COAD=2; BRCA=2; GBM=1; KIRP=1; LIHC=1; BLCA=1; HNSC=1; LGG=1; UCEC=1	22	15	18	NA	NA	NA	NA	NA	NA	NA	NA	NA
NA	AP000317.2,MRPS6,SLC5A3	25	25	0	no,no,no	UCEC=8; SKCM=3; STAD=3; BLCA=3; COAD=2; ESCA=1; PAAD=1; SARC=1; CESC=1; LUAD=1; BRCA=1	13	8	20	NA	NA	NA	NA	NA	NA	NA	NA	NA
NA	AC074386.1,OR2A1-AS1	25	25	0	no,no	BRCA=6; UCEC=4; SARC=3; LIHC=2; BLCA=2; LUSC=2; SKCM=1; GBM=1; ESCA=1; OV=1; CESC=1; STAD=1	15	21	14	NA	NA	NA	NA	NA	NA	NA	NA	NA
NA	AF241726.2,SYTL5	25	25	0	no,no	LUSC=5; LUAD=5; BRCA=5; BLCA=3; STAD=2; COAD=2; SKCM=1; ESCA=1; HNSC=1	5	21	21	NA	NA	NA	NA	NA	NA	NA	NA	NA
NA	HSPA9	25	25	0	no	UCEC=5; BRCA=4; STAD=3; BLCA=3; COAD=3; LUSC=3; THYM=1; OV=1; LIHC=1; HNSC=1	17	16	5	NA	NA	NA	NA	NA	NA	NA	NA	NA
NA	AL590627.2,ARRDC1	25	25	0	no,no	COAD=6; UCEC=6; STAD=3; CESC=2; BLCA=2; BRCA=2; READ=1; PAAD=1; PRAD=1; LUSC=1	6	27	17	NA	NA	NA	NA	NA	NA	NA	NA	NA
NA	PCSK6	25	24	1	no	HCC=7; LIHC=5; UCEC=4; STAD=3; BRCA=3; KIRC=2; COAD=2; LUAD=2; SCLC=1; ACC=1; BLCA=1; HNSC=1	11	43	27	NA	NA	NA	NA	NA	NA	NA	NA	NA
NA	TBCA	25	24	1	no	STAD=3; COAD=3; UCEC=3; CESC=2; BLCA=2; LUAD=2; BRCA=2; SCLC=1; SKCM=1; GBM=1; TGCT=1; PAAD=1; OV=1; HNSC=1; LGG=1	0	19	15	NA	NA	NA	NA	NA	NA	NA	NA	NA
NA	VPS53	25	24	1	no	STAD=6; HCC=4; COAD=4; CESC=3; UCEC=3; OSCC=1; GBM=1; PAAD=1; SARC=1; OV=1; PRAD=1; LUSC=1; LGG=1; BRCA=1	8	31	24	NA	NA	NA	NA	NA	NA	NA	NA	NA
NA	LPCAT3	25	24	1	no	SKCM=2; ESCA=2; BLCA=2; UCEC=2; BRCA=2; OSCC=1; UCS=1; READ=1; PAAD=1; PCPG=1; KIRP=1; CESC=1; KIRC=1; LIHC=1; STAD=1; COAD=1; PRAD=1; LUSC=1; HNSC=1; LGG=1	9	12	13	NA	NA	NA	NA	NA	NA	NA	NA	NA
NA	GEMIN7,MARK4	25	24	1	no,no	HNSC=4; COAD=3; LUAD=3; UCEC=3; ESCA=2; CESC=2; BLCA=2; OSCC=1; CHOL=1; UCS=1; GBM=1; STAD=1; BRCA=1	0	2	35	NA	NA	NA	NA	NA	NA	NA	NA	NA
NA	LIPE-AS1	25	23	2	no	SCLC=1; STAD=4; UCEC=4; SKCM=2; HNSC=2; LUAD=2; HCC=1; OSCC=1; KICH=1; ACC=1; OV=1; CESC=1; LIHC=1; BLCA=1; COAD=1; PRAD=1; BRCA=1	4	19	56	NA	NA	NA	NA	NA	NA	NA	NA	NA
NA	SATB1,TBC1D5	25	23	2	no,no	HCC=7; STAD=3; BLCA=3; LGG=3; SCLC=2; SKCM=2; OV=2; COAD=2; LUAD=2; BRCA=2; GBM=1; PCPG=1; CESC=1; LUSC=1	17	52	48	NA	NA	NA	NA	NA	NA	NA	NA	NA
CHIC2	CHIC2	25	22	3	yes	HCC=4; LGG=4; STAD=3; HNSC=3; BRCA=3; SCLC=2; LUAD=2; UCEC=2; OSCC=1; GBM=1; READ=1; OV=1; COAD=1; LUSC=1	9	39	50	AML			L	Dom	fusion	T	ETV6
2022-09-09	2022-09-09	25	21	4	yes	UCEC=8; HCC=6; ESCA=3; SCLC=2; OSCC=2; KIRP=2; BRCA=2; UCS=1; THYM=1; READ=1; SARC=1; KIRC=1; COAD=1	11	7	25	AML*			L	Dom	fusion	T	KMT2A
MUC1	AL713999.1,MUC1	24	24	0	no,yes	STAD=5; COAD=4; BRCA=4; UCEC=3; LUSC=2; LUAD=2; ESCA=1; SARC=1; CESC=1; BLCA=1	4	16	9	B-NHL			L	Dom	fusion	T	IGH
NA	LAP3	24	24	0	no	BLCA=5; STAD=4; UCEC=4; READ=2; THCA=2; HCC=1; ESCA=1; LIHC=1; COAD=1; LUSC=1; HNSC=1; LGG=1; BRCA=1	10	11	10	NA	NA	NA	NA	NA	NA	NA	NA	NA
NA	AC093668.1,AC105052.1,AC105052.4,RASA4	24	24	0	no,no,no,no	UCEC=4; BRCA=4; SARC=3; GBM=2; OV=2; DLBC=1; ESCA=1; CESC=1; KIRC=1; LIHC=1; STAD=1; COAD=1; LUSC=1; LUAD=1	8	16	12	NA	NA	NA	NA	NA	NA	NA	NA	NA
NA	GRK2	24	24	0	no	ESCA=3; COAD=3; LUSC=3; CESC=2; STAD=2; BLCA=2; BRCA=2; UCS=1; READ=1; OV=1; HNSC=1; LGG=1; LUAD=1; UCEC=1	2	31	3	NA	NA	NA	NA	NA	NA	NA	NA	NA
NA	AL136419.1,DHRS4,DHRS4L2	24	24	0	no,no,no	UCEC=8; BRCA=3; PAAD=2; OV=2; CESC=2; STAD=2; COAD=2; MESO=1; READ=1; LUSC=1	8	26	0	NA	NA	NA	NA	NA	NA	NA	NA	NA
NA	ZCRB1	24	24	0	no	UCEC=6; COAD=3; CESC=2; STAD=2; LUSC=2; BRCA=2; SKCM=1; THYM=1; ESCA=1; PAAD=1; SARC=1; PRAD=1; HNSC=1	17	14	6	NA	NA	NA	NA	NA	NA	NA	NA	NA
NA	FRG1HP	24	24	0	no	UCEC=9; STAD=3; COAD=3; LUSC=3; SKCM=1; ESCA=1; OV=1; LIHC=1; HNSC=1; BRCA=1	5	24	6	NA	NA	NA	NA	NA	NA	NA	NA	NA
NA	AC068587.4	24	24	0	no	THYM=4; UCEC=4; SARC=3; READ=2; ESCA=2; HNSC=2; PAAD=1; OV=1; STAD=1; BLCA=1; COAD=1; THCA=1; LGG=1	14	21	6	NA	NA	NA	NA	NA	NA	NA	NA	NA
NA	FCGRT	24	24	0	no	UCEC=9; STAD=3; COAD=3; LUAD=2; GBM=1; ESCA=1; OV=1; CESC=1; LIHC=1; LUSC=1; LGG=1	25	13	3	NA	NA	NA	NA	NA	NA	NA	NA	NA
NA	STIP1	24	24	0	no	UCEC=7; CESC=3; OV=2; STAD=2; LUSC=2; LUAD=2; READ=1; PAAD=1; KIRC=1; LIHC=1; BLCA=1; BRCA=1	21	13	4	NA	NA	NA	NA	NA	NA	NA	NA	NA
NA	AC144548.1,ARPC3	24	24	0	no,no	UCEC=10; STAD=3; COAD=3; BRCA=3; BLCA=2; READ=1; ESCA=1; CESC=1	8	20	12	NA	NA	NA	NA	NA	NA	NA	NA	NA
NA	FUCA2	24	24	0	no	UCEC=12; STAD=3; COAD=2; LGG=2; READ=1; SARC=1; CESC=1; BLCA=1; BRCA=1	14	12	5	NA	NA	NA	NA	NA	NA	NA	NA	NA
NA	BX890604.2	24	24	0	no	UCEC=16; CESC=6; ESCA=1; LGG=1	24	26	36	NA	NA	NA	NA	NA	NA	NA	NA	NA
NA	FCGR3A	24	23	1	no	BRCA=5; STAD=4; LUAD=4; HCC=1; OSCC=1; SKCM=1; GBM=1; ESCA=1; PAAD=1; SARC=1; LIHC=1; BLCA=1; LUSC=1; HNSC=1; UCEC=1	5	9	36	NA	NA	NA	NA	NA	NA	NA	NA	NA
NA	SUN1	24	23	1	no	UCEC=7; COAD=3; ESCA=2; STAD=2; HNSC=2; HCC=1; OSCC=1; READ=1; PAAD=1; SARC=1; KIRP=1; CESC=1; BLCA=1; LUAD=1	15	13	5	NA	NA	NA	NA	NA	NA	NA	NA	NA
NA	DHRS4	24	22	2	no	UCEC=5; CESC=4; OV=2; LIHC=2; BLCA=2; SCLC=1; OSCC=1; MESO=1; TGCT=1; PAAD=1; KIRC=1; STAD=1; COAD=1; LUSC=1	4	12	13	NA	NA	NA	NA	NA	NA	NA	NA	NA
NA	TBCD	24	22	2	no	UCEC=6; BRCA=4; CESC=3; SCLC=2; STAD=2; COAD=2; MESO=1; ESCA=1; PRAD=1; HNSC=1; LUAD=1	13	4	20	NA	NA	NA	NA	NA	NA	NA	NA	NA
NA	EEF1A1	24	22	2	no	UCEC=6; LUAD=4; LIHC=2; STAD=2; BRCA=2; SCLC=1; HCC=1; OSCC=1; SKCM=1; GBM=1; PAAD=1; OV=1; COAD=1; HNSC=1	3	24	11	NA	NA	NA	NA	NA	NA	NA	NA	NA
NA	PPHLN1	24	22	2	no	LUSC=4; UCEC=4; BRCA=4; HCC=2; OSCC=2; COAD=2; HNSC=2; LUAD=2; SKCM=1; READ=1; ESCA=1; PAAD=1	12	8	15	NA	NA	NA	NA	NA	NA	NA	NA	NA
NA	C15orf40	24	22	2	no	UCEC=5; STAD=3; COAD=3; BRCA=3; OSCC=2; SKCM=2; LIHC=2; GBM=1; ESCA=1; PAAD=1; LUAD=1	15	16	3	NA	NA	NA	NA	NA	NA	NA	NA	NA
NA	FAR2P4,PLEKHB2	24	20	4	no,no	UCEC=5; OSCC=3; LUSC=3; HCC=2; PRAD=2; LUAD=2; BRCA=2; SCLC=1; SKCM=1; READ=1; ESCA=1; CESC=1; BLCA=1; HNSC=1	1	36	44	NA	NA	NA	NA	NA	NA	NA	NA	NA
NA	RPN2	23	23	0	no	UCEC=12; HNSC=2; HCC=1; GBM=1; READ=1; OV=1; LIHC=1; STAD=1; BLCA=1; COAD=1; LGG=1; BRCA=1	15	9	5	NA	NA	NA	NA	NA	NA	NA	NA	NA
NA	ITPR1	23	23	0	no	BRCA=14; HCC=3; LUAD=2; UCEC=2; DLBC=1; ESCA=1; LIHC=1; STAD=1; LUSC=1	28	9	15	NA	NA	NA	NA	NA	NA	NA	NA	NA
NA	RASA1	23	23	0	no	STAD=6; COAD=3; HCC=2; READ=2; ESCA=2; HNSC=2; UCEC=2; BRCA=2; OV=1; KIRP=1; CESC=1; BLCA=1	12	17	6	NA	NA	NA	NA	NA	NA	NA	NA	NA
NA	AC068631.2,DNAJB11	23	23	0	no,no	STAD=4; LUAD=3; UCEC=3; BRCA=3; KIRC=2; BLCA=2; LUSC=2; HNSC=2; ESCA=1; OV=1	16	10	2	NA	NA	NA	NA	NA	NA	NA	NA	NA
NA	TNIP1	23	23	0	no	UCEC=8; STAD=6; BLCA=2; COAD=2; CHOL=1; READ=1; CESC=1; LIHC=1; HNSC=1	5	17	5	NA	NA	NA	NA	NA	NA	NA	NA	NA
NA	BUD23	23	23	0	no	UCEC=7; CESC=2; BLCA=2; LUSC=2; CHOL=1; UCS=1; READ=1; TGCT=1; ESCA=1; KIRC=1; STAD=1; COAD=1; LGG=1; BRCA=1	8	17	6	NA	NA	NA	NA	NA	NA	NA	NA	NA
NA	RNASEH2A,THSD8	23	23	0	no,no	UCEC=7; BLCA=3; STAD=2; HNSC=2; BRCA=2; DLBC=1; SKCM=1; GBM=1; READ=1; ESCA=1; CESC=1; COAD=1	5	19	9	NA	NA	NA	NA	NA	NA	NA	NA	NA
NA	AC105052.1,AC105052.3,AC105052.4,UPK3BL1	23	23	0	no,no,no,no	UCEC=5; CESC=4; COAD=3; DLBC=2; STAD=2; HNSC=2; BRCA=2; GBM=1; READ=1; ESCA=1	3	14	20	NA	NA	NA	NA	NA	NA	NA	NA	NA
NA	RRBP1	23	23	0	no	UCEC=7; STAD=3; LUSC=3; READ=2; CESC=2; COAD=2; LUAD=2; UCS=1; ESCA=1	9	19	10	NA	NA	NA	NA	NA	NA	NA	NA	NA
NA	COL4A2	23	23	0	no	UCEC=7; BLCA=3; COAD=3; LUSC=3; STAD=2; UCS=1; ESCA=1; PAAD=1; SARC=1; HNSC=1	6	16	10	NA	NA	NA	NA	NA	NA	NA	NA	NA
NA	TADA3	23	23	0	no	UCEC=9; CESC=2; BLCA=2; COAD=2; HNSC=2; MESO=1; GBM=1; KIRC=1; LIHC=1; STAD=1; BRCA=1	11	8	15	NA	NA	NA	NA	NA	NA	NA	NA	NA
NA	TMBIM1	23	23	0	no	STAD=7; LUSC=3; BLCA=2; COAD=2; UCEC=2; ACC=1; SKCM=1; READ=1; PAAD=1; KIRC=1; HNSC=1; LGG=1	16	5	13	NA	NA	NA	NA	NA	NA	NA	NA	NA
NA	LARS	23	23	0	no	STAD=4; COAD=4; UCEC=4; BRCA=3; LUAD=2; SKCM=1; READ=1; CESC=1; BLCA=1; THCA=1; LUSC=1	21	2	20	NA	NA	NA	NA	NA	NA	NA	NA	NA
NA	MINOS1,MINOS1-NBL1,NBL1	23	23	0	no,no,no	UCEC=9; CESC=3; LUAD=2; GBM=1; ESCA=1; SARC=1; OV=1; KIRP=1; STAD=1; BLCA=1; COAD=1; HNSC=1	5	15	12	NA	NA	NA	NA	NA	NA	NA	NA	NA
NA	RPL15	23	23	0	no	UCEC=10; LIHC=4; COAD=2; GBM=1; PAAD=1; OV=1; CESC=1; BLCA=1; HNSC=1; BRCA=1	3	16	9	NA	NA	NA	NA	NA	NA	NA	NA	NA
NA	CANX	23	23	0	no	STAD=6; COAD=3; UCEC=3; BRCA=3; SARC=2; GBM=1; CESC=1; KIRC=1; LIHC=1; LUSC=1; LUAD=1	10	12	4	NA	NA	NA	NA	NA	NA	NA	NA	NA
NA	RMC1	23	23	0	no	STAD=5; UCEC=5; LUSC=3; LIHC=2; GBM=1; ESCA=1; BLCA=1; PRAD=1; HNSC=1; LGG=1; LUAD=1; BRCA=1	9	14	9	NA	NA	NA	NA	NA	NA	NA	NA	NA
NA	CAPNS1	23	23	0	no	UCEC=11; STAD=4; PRAD=2; PAAD=1; SARC=1; KIRC=1; BLCA=1; LUSC=1; BRCA=1	17	15	5	NA	NA	NA	NA	NA	NA	NA	NA	NA
SETDB1	SETDB1	23	23	0	yes	BRCA=6; UCEC=4; STAD=3; LUSC=2; DLBC=1; SKCM=1; ESCA=1; OV=1; CESC=1; BLCA=1; HNSC=1; LGG=1	16	7	10	malignant mesothelioma			E		oncogene	F, Mis
NA	PITRM1	23	22	1	no	UCEC=7; STAD=3; KIRP=2; HNSC=2; BRCA=2; SCLC=1; READ=1; TGCT=1; PAAD=1; OV=1; CESC=1; PRAD=1	8	14	14	NA	NA	NA	NA	NA	NA	NA	NA	NA
NA	ACTA2	23	22	1	no	UCEC=7; SARC=2; COAD=2; BRCA=2; SCLC=1; HCC=1; GBM=1; PAAD=1; KIRC=1; STAD=1; BLCA=1; LUSC=1; HNSC=1; LGG=1; LUAD=1	11	17	9	NA	NA	NA	NA	NA	NA	NA	NA	NA
NA	ERI3	23	22	1	no	UCEC=6; BLCA=3; OV=2; COAD=2; LUSC=2; BRCA=2; SCLC=1; SKCM=1; READ=1; CESC=1; LGG=1; LUAD=1	11	2	13	NA	NA	NA	NA	NA	NA	NA	NA	NA
NA	ANXA2	23	22	1	no	UCEC=8; COAD=5; STAD=2; HCC=1; OSCC=1; GBM=1; PAAD=1; SARC=1; LUSC=1; HNSC=1; LUAD=1; BRCA=1	14	7	14	NA	NA	NA	NA	NA	NA	NA	NA	NA
NA	TGFB1	23	22	1	no	COAD=5; STAD=3; BLCA=3; HNSC=3; UCEC=3; LUSC=2; HCC=1; OSCC=1; CESC=1; KIRC=1; LUAD=1	7	11	10	NA	NA	NA	NA	NA	NA	NA	NA	NA
NA	AK2	23	22	1	no	UCEC=7; BLCA=3; HCC=2; STAD=2; LUAD=2; OSCC=1; ACC=1; SKCM=1; READ=1; SARC=1; OV=1; CESC=1; KIRC=1; COAD=1	11	8	10	NA	NA	NA	NA	NA	NA	NA	NA	NA
NA	DYNLT3	23	22	1	no	LUSC=8; STAD=4; CESC=2; COAD=2; LUAD=2; HCC=1; OSCC=1; CHOL=1; GBM=1; KIRC=1; BRCA=1	6	11	42	NA	NA	NA	NA	NA	NA	NA	NA	NA
NA	LSM7	23	22	1	no	UCEC=6; CESC=4; LUSC=3; SARC=2; STAD=2; HNSC=2; OSCC=1; GBM=1; BLCA=1; LUAD=1	7	14	13	NA	NA	NA	NA	NA	NA	NA	NA	NA
NA	PPFIA1	23	21	2	no	STAD=9; BRCA=4; HCC=2; SCLC=1; OSCC=1; READ=1; TGCT=1; ESCA=1; COAD=1; LUSC=1; HNSC=1; LUAD=1; UCEC=1	20	20	10	NA	NA	NA	NA	NA	NA	NA	NA	NA
NA	EIF3C	23	21	2	no	UCEC=7; CESC=4; BLCA=3; HNSC=2; BRCA=2; SCLC=1; OSCC=1; CHOL=1; LUSC=1; LUAD=1	16	25	4	NA	NA	NA	NA	NA	NA	NA	NA	NA
NA	CHD7	23	21	2	no	STAD=3; COAD=3; LUSC=3; LUAD=3; HCC=2; SKCM=2; UCEC=2; SCLC=1; OSCC=1; READ=1; OV=1; BLCA=1; HNSC=1; LGG=1	10	15	13	NA	NA	NA	NA	NA	NA	NA	NA	NA
NA	ST13	22	22	0	no	UCEC=10; COAD=3; KIRC=2; PRAD=2; HCC=1; READ=1; SARC=1; CESC=1; LUSC=1; BRCA=1	11	6	8	NA	NA	NA	NA	NA	NA	NA	NA	NA
NA	RUVBL1	22	22	0	no	UCEC=7; STAD=3; LUAD=3; UCS=2; LUSC=2; HCC=1; ESCA=1; KIRC=1; HNSC=1; LGG=1; BRCA=1	6	13	4	NA	NA	NA	NA	NA	NA	NA	NA	NA
NA	MAP4	22	22	0	no	UCEC=5; STAD=4; BLCA=3; LUAD=3; HNSC=2; HCC=1; SKCM=1; GBM=1; CESC=1; COAD=1; BRCA=1	10	13	7	NA	NA	NA	NA	NA	NA	NA	NA	NA
NA	DIMT1	22	22	0	no	UCEC=5; COAD=3; CESC=2; STAD=2; HNSC=2; HCC=1; SKCM=1; THYM=1; READ=1; TGCT=1; BLCA=1; LUSC=1; LGG=1; BRCA=1	24	10	4	NA	NA	NA	NA	NA	NA	NA	NA	NA
NA	SOD2	22	22	0	no	COAD=3; LUSC=3; HNSC=2; LUAD=2; UCEC=2; BRCA=2; HCC=1; CHOL=1; ESCA=1; OV=1; KIRP=1; CESC=1; LIHC=1; STAD=1; BLCA=1	8	15	14	NA	NA	NA	NA	NA	NA	NA	NA	NA
NA	AL449266.1,CLCC1	22	22	0	no,no	UCEC=6; CESC=2; STAD=2; COAD=2; DLBC=1; SKCM=1; ESCA=1; PAAD=1; SARC=1; KIRC=1; LIHC=1; HNSC=1; LUAD=1; BRCA=1	10	10	20	NA	NA	NA	NA	NA	NA	NA	NA	NA
NA	AC105052.3,AC105052.4,POLR2J2	22	22	0	no,no,no	CESC=4; ESCA=3; STAD=2; UCEC=2; BRCA=2; DLBC=1; SKCM=1; TGCT=1; PAAD=1; KIRC=1; BLCA=1; COAD=1; LUSC=1; LGG=1	2	19	14	NA	NA	NA	NA	NA	NA	NA	NA	NA
NA	CAST	22	22	0	no	UCEC=6; COAD=3; OV=2; LUSC=2; UCS=1; READ=1; ESCA=1; CESC=1; LIHC=1; BLCA=1; HNSC=1; LUAD=1; BRCA=1	15	7	6	NA	NA	NA	NA	NA	NA	NA	NA	NA
NA	MFSD12	22	22	0	no	SKCM=3; STAD=3; COAD=3; HNSC=2; UCEC=2; BRCA=2; READ=1; ESCA=1; PAAD=1; KIRP=1; LIHC=1; LGG=1; LUAD=1	10	10	16	NA	NA	NA	NA	NA	NA	NA	NA	NA
NA	DAP3	22	22	0	no	UCEC=10; LUSC=3; BLCA=2; HNSC=2; SKCM=1; GBM=1; PAAD=1; STAD=1; COAD=1	17	8	4	NA	NA	NA	NA	NA	NA	NA	NA	NA
NA	PCDHGA11,PCDHGA3,PCDHGA4,PCDHGA9,PCDHGB1,PCDHGB2,PCDHGB3,PCDHGB4,PCDHGB5,PCDHGB6	22	22	0	no,no,no,no,no,no,no,no,no,no	UCEC=6; LUAD=4; COAD=3; STAD=2; SKCM=1; READ=1; ESCA=1; LIHC=1; PRAD=1; LUSC=1; HNSC=1	0	78	0	NA	NA	NA	NA	NA	NA	NA	NA	NA
NA	CBWD1	22	22	0	no	UCEC=12; ESCA=3; COAD=2; GBM=1; PAAD=1; LGG=1; LUAD=1; BRCA=1	16	5	8	NA	NA	NA	NA	NA	NA	NA	NA	NA
NA	MST1P2	22	22	0	no	LIHC=5; STAD=5; UCEC=4; LUSC=3; LUAD=2; PCPG=1; KIRP=1; COAD=1	8	23	3	NA	NA	NA	NA	NA	NA	NA	NA	NA
TPM3	TPM3	22	22	0	yes	UCEC=7; LUSC=3; BRCA=3; READ=2; CESC=2; HCC=1; SKCM=1; ESCA=1; COAD=1; THCA=1; LUAD=1	2	12	15	papillary thyroid, ALCL, NSCLC, Spitzoid tumour			E, L	Dom	TSG, fusion	T	NTRK1, ALK, ROS1
NA	DMKN	22	21	1	no	UCEC=12; ESCA=2; COAD=2; SCLC=1; UCS=1; READ=1; CESC=1; BLCA=1; LUAD=1	20	7	5	NA	NA	NA	NA	NA	NA	NA	NA	NA
NA	ABCE1	22	21	1	no	STAD=6; BRCA=3; READ=2; OV=2; SCLC=1; SKCM=1; ESCA=1; CESC=1; LIHC=1; BLCA=1; COAD=1; LUSC=1; LGG=1	9	12	3	NA	NA	NA	NA	NA	NA	NA	NA	NA
NA	DCBLD1	22	21	1	no	LUSC=5; HNSC=5; STAD=3; COAD=2; UCEC=2; SCLC=1; ESCA=1; SARC=1; OV=1; CESC=1	12	22	7	NA	NA	NA	NA	NA	NA	NA	NA	NA
NA	AGPS	22	21	1	no	UCEC=5; COAD=3; STAD=2; LUSC=2; LUAD=2; HCC=1; OSCC=1; KICH=1; SKCM=1; OV=1; KIRP=1; CESC=1; HNSC=1; BRCA=1	23	2	9	NA	NA	NA	NA	NA	NA	NA	NA	NA
NA	ELP2	22	20	2	no	UCEC=5; BRCA=3; SCLC=2; CESC=2; COAD=2; LUSC=2; HNSC=2; HCC=1; DLBC=1; SKCM=1; STAD=1; LUAD=1	19	6	5	NA	NA	NA	NA	NA	NA	NA	NA	NA
NA	PTK2	22	20	2	no	UCEC=4; HCC=3; SKCM=2; ESCA=2; BLCA=2; LUSC=2; SCLC=1; OSCC=1; OV=1; CESC=1; LIHC=1; STAD=1; COAD=1; HNSC=1; LUAD=1; BRCA=1	20	6	8	NA	NA	NA	NA	NA	NA	NA	NA	NA
NA	CTNNA1	22	20	2	no	UCEC=5; OSCC=2; CESC=2; LIHC=2; STAD=2; COAD=2; LUSC=2; BRCA=2; HCC=1; KIRP=1; KIRC=1; PRAD=1	7	10	13	NA	NA	NA	NA	NA	NA	NA	NA	NA
NA	FOXN1	22	20	2	no	HNSC=6; ESCA=4; CESC=4; LUSC=4; OSCC=2; THYM=1; OV=1	27	31	10	NA	NA	NA	NA	NA	NA	NA	NA	NA
NA	CCDC14	22	19	3	no	BRCA=5; UCEC=4; COAD=3; SCLC=2; CESC=2; HNSC=2; HCC=1; OSCC=1; STAD=1; LUSC=1; LUAD=1	16	9	6	NA	NA	NA	NA	NA	NA	NA	NA	NA
PDE4DIP	PDE4DIP	22	19	3	yes	HCC=9; SKCM=3; GBM=3; SCLC=2; STAD=2; LUAD=2; UCEC=2; OSCC=1; ESCA=1; PAAD=1; SARC=1; CESC=1; LUSC=1; LGG=1; BRCA=1	26	11	26	MPN			L	Dom	fusion	T	PDGFRB
NA	WTAP	22	17	5	no	OSCC=5; OV=4; CESC=3; STAD=2; COAD=2; LUSC=2; HCC=1; UCS=1; HNSC=1; UCEC=1; BRCA=1	8	6	21	NA	NA	NA	NA	NA	NA	NA	NA	NA
DCTN1	DCTN1	21	21	0	yes	STAD=4; HNSC=4; BRCA=3; LUSC=2; READ=1; TGCT=1; ESCA=1; LIHC=1; BLCA=1; COAD=1; PRAD=1; UCEC=1	3	21	3	inflammatory myofibroblastic tumour, Spitzoid tumour			M	Dom	fusion	T	ALK, ROS1	Distal hereditary motor neuronopathy, susceptibility to amyotrophic lateral sclerosis, Perry syndrome
NA	CDK5RAP1	21	21	0	no	BRCA=4; COAD=3; UCEC=3; STAD=2; LUSC=2; HCC=1; SKCM=1; ESCA=1; SARC=1; LIHC=1; BLCA=1; HNSC=1; LUAD=1	15	10	7	NA	NA	NA	NA	NA	NA	NA	NA	NA
NA	PCCB	21	21	0	no	UCEC=9; STAD=4; ESCA=2; HCC=1; GBM=1; OV=1; KIRC=1; LIHC=1; BLCA=1; BRCA=1	19	7	4	NA	NA	NA	NA	NA	NA	NA	NA	NA
NA	RAB1A	21	21	0	no	UCEC=6; COAD=2; LGG=2; CHOL=1; GBM=1; PAAD=1; SARC=1; CESC=1; KIRC=1; LIHC=1; STAD=1; BLCA=1; LUSC=1; HNSC=1	20	8	1	NA	NA	NA	NA	NA	NA	NA	NA	NA
NA	PSAP	21	21	0	no	UCEC=8; STAD=3; UVM=1; GBM=1; ESCA=1; PAAD=1; SARC=1; OV=1; BLCA=1; COAD=1; LUSC=1; LUAD=1	11	15	10	NA	NA	NA	NA	NA	NA	NA	NA	NA
NA	AL132780.3,HAUS4	21	21	0	no,no	HNSC=4; UCEC=4; LUAD=3; CESC=2; LIHC=2; BRCA=2; SKCM=1; SARC=1; STAD=1; LUSC=1	13	11	5	NA	NA	NA	NA	NA	NA	NA	NA	NA
NA	AC009690.1,HEXA	21	21	0	no,no	UCEC=8; STAD=3; HNSC=3; SKCM=2; OV=1; KIRP=1; CESC=1; LIHC=1; LUAD=1	9	8	11	NA	NA	NA	NA	NA	NA	NA	NA	NA
NA	BX284668.5	21	21	0	no	UCEC=5; LUSC=3; CESC=2; LIHC=2; COAD=2; SKCM=1; PAAD=1; SARC=1; BLCA=1; THCA=1; LGG=1; LUAD=1	4	2	26	NA	NA	NA	NA	NA	NA	NA	NA	NA
NA	SLC52A2	21	21	0	no	BLCA=7; COAD=3; UCEC=3; LUSC=2; LUAD=2; SKCM=1; ESCA=1; HNSC=1; BRCA=1	13	0	13	NA	NA	NA	NA	NA	NA	NA	NA	NA
NA	COL1A2	21	21	0	no	UCEC=7; STAD=4; READ=2; ESCA=2; OV=2; COAD=2; GBM=1; LGG=1	13	7	3	NA	NA	NA	NA	NA	NA	NA	NA	NA
NA	ATP5F1C	21	21	0	no	UCEC=6; STAD=4; LGG=2; BRCA=2; READ=1; KIRP=1; KIRC=1; LIHC=1; BLCA=1; COAD=1; LUSC=1	18	17	3	NA	NA	NA	NA	NA	NA	NA	NA	NA
NA	IL32	21	21	0	no	COAD=6; UCEC=4; STAD=3; KIRP=2; BLCA=2; READ=1; OV=1; CESC=1; LUSC=1	10	16	13	NA	NA	NA	NA	NA	NA	NA	NA	NA
NA	TNKS1BP1	21	21	0	no	UCEC=4; BLCA=3; COAD=3; CESC=2; STAD=2; LUSC=2; HNSC=2; ESCA=1; LUAD=1; BRCA=1	4	9	17	NA	NA	NA	NA	NA	NA	NA	NA	NA
NA	GSTM1,GSTM2,GSTM4	21	21	0	no,no,no	BLCA=4; UCEC=3; STAD=2; COAD=2; LUSC=2; BRCA=2; ESCA=1; SARC=1; OV=1; CESC=1; KIRC=1; LUAD=1	15	9	5	NA	NA	NA	NA	NA	NA	NA	NA	NA
NA	LGMN	21	21	0	no	UCEC=9; STAD=3; COAD=2; LUSC=2; SARC=1; CESC=1; PRAD=1; LGG=1; LUAD=1	16	10	3	NA	NA	NA	NA	NA	NA	NA	NA	NA
NA	CRTC2	21	21	0	no	UCEC=6; BLCA=3; LUAD=3; OV=2; STAD=2; COAD=2; LIHC=1; HNSC=1; LGG=1	12	13	10	NA	NA	NA	NA	NA	NA	NA	NA	NA
NA	ATP5F1B	21	21	0	no	STAD=6; UCEC=5; CESC=2; BLCA=2; COAD=2; HNSC=2; KIRC=1; BRCA=1	11	14	6	NA	NA	NA	NA	NA	NA	NA	NA	NA
NA	TMX2,TMX2-CTNND1	21	20	1	no,no	UCEC=4; COAD=3; READ=2; BLCA=2; SCLC=1; SKCM=1; GBM=1; PAAD=1; OV=1; CESC=1; KIRC=1; STAD=1; PRAD=1; LGG=1	4	20	23	NA	NA	NA	NA	NA	NA	NA	NA	NA
NA	INPPL1	21	19	2	no	UCEC=5; STAD=3; BLCA=3; SCLC=2; HNSC=2; DLBC=1; KIRP=1; COAD=1; LUSC=1; LUAD=1; BRCA=1	5	9	9	NA	NA	NA	NA	NA	NA	NA	NA	NA
NA	SLIRP	21	19	2	no	STAD=6; UCEC=6; SCLC=2; CESC=2; LUSC=2; BRCA=2; BLCA=1	18	16	2	NA	NA	NA	NA	NA	NA	NA	NA	NA
NA	CROCCP2	21	19	2	no	COAD=3; UCEC=3; CESC=2; STAD=2; SCLC=1; HCC=1; OSCC=1; UCS=1; GBM=1; ESCA=1; PCPG=1; OV=1; KIRP=1; BLCA=1; LUSC=1; LGG=1	14	4	8	NA	NA	NA	NA	NA	NA	NA	NA	NA
NA	NAV1	21	19	2	no	LUSC=5; ESCA=3; STAD=3; HNSC=3; SCLC=2; SKCM=2; HCC=1; SARC=1; COAD=1; BRCA=1	4	12	14	NA	NA	NA	NA	NA	NA	NA	NA	NA
NA	GTF2I	21	15	6	no	SCLC=6; UCEC=6; LUSC=3; HCC=2; STAD=2; GBM=1; ESCA=1; KIRC=1; LUAD=1	19	19	14	NA	NA	NA	NA	NA	NA	NA	NA	NA
NA	RCBTB2	20	20	0	no	BLCA=3; LUSC=3; HNSC=3; KICH=2; CESC=2; UCEC=2; HCC=1; PAAD=1; KIRP=1; STAD=1; COAD=1; LUAD=1	8	5	11	NA	NA	NA	NA	NA	NA	NA	NA	NA
NA	UBAC2	20	20	0	no	UCEC=5; HCC=4; COAD=3; STAD=2; LUAD=2; ACC=1; GBM=1; READ=1; ESCA=1; OV=1; CESC=1; LUSC=1; LGG=1	16	20	6	NA	NA	NA	NA	NA	NA	NA	NA	NA
NA	CAPZB	20	20	0	no	UCEC=6; COAD=4; HCC=2; ESCA=2; ACC=1; KIRP=1; CESC=1; STAD=1; PRAD=1; LGG=1; LUAD=1; BRCA=1	4	15	18	NA	NA	NA	NA	NA	NA	NA	NA	NA
NA	MATR3	20	20	0	no	UCEC=4; COAD=3; BRCA=3; HCC=2; CESC=2; HNSC=2; UCS=1; GBM=1; READ=1; OV=1; LUSC=1; LGG=1	17	8	8	NA	NA	NA	NA	NA	NA	NA	NA	NA
NA	LRRC75A-AS1	20	20	0	no	UCEC=9; COAD=2; HNSC=2; UCS=1; GBM=1; READ=1; PAAD=1; STAD=1; PRAD=1; LGG=1	8	21	2	NA	NA	NA	NA	NA	NA	NA	NA	NA
NA	SLC35B3	20	20	0	no	UCEC=6; SKCM=3; STAD=2; BRCA=2; UCS=1; KICH=1; READ=1; KIRC=1; BLCA=1; LUSC=1; LUAD=1	8	8	12	NA	NA	NA	NA	NA	NA	NA	NA	NA
NA	ZMIZ1	20	20	0	no	STAD=8; ESCA=2; OV=2; MESO=1; SKCM=1; LUSC=1; HNSC=1; LGG=1; LUAD=1; UCEC=1; BRCA=1	8	16	4	NA	NA	NA	NA	NA	NA	NA	NA	NA
NA	KIAA1522	20	20	0	no	UCEC=5; STAD=3; COAD=3; ESCA=2; BLCA=2; HNSC=2; ACC=1; LUSC=1; LUAD=1	11	16	2	NA	NA	NA	NA	NA	NA	NA	NA	NA
NA	AHCY,AL035458.2	20	20	0	no,no	UCEC=8; STAD=2; COAD=2; ACC=1; SKCM=1; READ=1; SARC=1; KIRP=1; LIHC=1; BLCA=1; BRCA=1	19	5	2	NA	NA	NA	NA	NA	NA	NA	NA	NA
NA	AC074032.1,COX14	20	20	0	no,no	UCEC=4; BRCA=3; BLCA=2; LUSC=2; SKCM=1; READ=1; ESCA=1; KIRP=1; CESC=1; STAD=1; HNSC=1; LGG=1; LUAD=1	0	20	7	NA	NA	NA	NA	NA	NA	NA	NA	NA
NA	YIPF3	20	20	0	no	LUSC=3; LUAD=3; UCEC=3; SKCM=2; ESCA=1; SARC=1; KIRP=1; LIHC=1; BLCA=1; COAD=1; THCA=1; HNSC=1; LGG=1	12	13	3	NA	NA	NA	NA	NA	NA	NA	NA	NA
NA	AL590385.2,FCGR2C	20	20	0	no,no	LUSC=3; SKCM=2; LIHC=2; STAD=2; COAD=2; LUAD=2; BRCA=2; READ=1; SARC=1; KIRC=1; BLCA=1; UCEC=1	4	8	16	NA	NA	NA	NA	NA	NA	NA	NA	NA
NA	UBE2F,UBE2F-SCLY	20	20	0	no,no	UCEC=8; COAD=4; STAD=3; LUSC=2; SKCM=1; ESCA=1; BRCA=1	11	2	9	NA	NA	NA	NA	NA	NA	NA	NA	NA
NA	MARS	20	20	0	no	UCEC=7; STAD=4; COAD=3; LUSC=2; BRCA=2; READ=1; LIHC=1	15	10	10	NA	NA	NA	NA	NA	NA	NA	NA	NA
NA	DDX27	20	20	0	no	UCEC=5; READ=2; PAAD=2; OV=2; COAD=2; SARC=1; CESC=1; KIRC=1; STAD=1; LUSC=1; LUAD=1; BRCA=1	11	14	7	NA	NA	NA	NA	NA	NA	NA	NA	NA
NA	HOOK2	20	20	0	no	COAD=4; BLCA=3; BRCA=3; STAD=2; UCEC=2; ESCA=1; OV=1; CESC=1; PRAD=1; HNSC=1; LUAD=1	1	6	17	NA	NA	NA	NA	NA	NA	NA	NA	NA
NA	MYH14	20	20	0	no	STAD=8; COAD=4; ESCA=3; CESC=2; LIHC=1; BLCA=1; UCEC=1	8	20	5	NA	NA	NA	NA	NA	NA	NA	NA	NA
NA	EEF2	20	20	0	no	UCEC=7; STAD=6; BLCA=2; COAD=2; LUSC=1; HNSC=1; LUAD=1	3	24	5	NA	NA	NA	NA	NA	NA	NA	NA	NA
NA	IDO1	20	20	0	no	UCEC=9; COAD=4; LUSC=3; BRCA=3; HNSC=1	25	9	16	NA	NA	NA	NA	NA	NA	NA	NA	NA
NA	EMC1	20	18	2	no	BLCA=4; STAD=2; UCEC=2; BRCA=2; SCLC=1; OSCC=1; ACC=1; GBM=1; ESCA=1; OV=1; CESC=1; COAD=1; LGG=1; LUAD=1	14	10	3	NA	NA	NA	NA	NA	NA	NA	NA	NA
NA	PHC2	20	18	2	no	STAD=4; BRCA=4; UCEC=3; OSCC=2; GBM=1; OV=1; KIRP=1; COAD=1; PRAD=1; HNSC=1; LGG=1	1	24	4	NA	NA	NA	NA	NA	NA	NA	NA	NA
CDH1	CDH1	19	19	0	yes	UCEC=4; BRCA=4; STAD=3; COAD=3; BLCA=2; OV=1; CESC=1; LUSC=1	5	8	9	lobular breast, gastric	gastric	familial gastric carcinoma	E	Rec	TSG	Mis, N, F, S
EIF3E	EIF3E	19	19	0	yes	UCEC=7; HCC=2; STAD=2; LUSC=2; BRCA=2; ESCA=1; KIRC=1; LIHC=1; BLCA=1; LGG=1; LUAD=1	12	10	6	colorectal			E	Dom	TSG, fusion	T	RSPO3
NA	GRINA	19	19	0	no	UCEC=4; CESC=2; STAD=2; BLCA=2; COAD=2; LGG=2; HCC=1; ACC=1; SKCM=1; GBM=1; LUSC=1; LUAD=1	5	15	7	NA	NA	NA	NA	NA	NA	NA	NA	NA
NA	RNF10	19	19	0	no	ESCA=3; STAD=3; UCEC=3; LGG=2; BRCA=2; HCC=1; PAAD=1; OV=1; KIRP=1; KIRC=1; LUSC=1; LUAD=1	11	10	3	NA	NA	NA	NA	NA	NA	NA	NA	NA
NA	AFMID	19	19	0	no	COAD=3; BLCA=2; LUSC=2; UCEC=2; BRCA=2; HCC=1; SKCM=1; THYM=1; GBM=1; PAAD=1; OV=1; LIHC=1; STAD=1; HNSC=1	15	2	7	NA	NA	NA	NA	NA	NA	NA	NA	NA
NA	DAGLB,KDELR2	19	19	0	no,no	UCEC=7; STAD=3; HCC=2; COAD=2; UCS=1; KICH=1; ESCA=1; CESC=1; KIRC=1; LGG=1; LUAD=1	11	6	9	NA	NA	NA	NA	NA	NA	NA	NA	NA
NA	AC003688.1,CLDN7	19	19	0	no,no	UCEC=7; STAD=3; BRCA=2; CHOL=1; ESCA=1; CESC=1; LIHC=1; BLCA=1; LUSC=1; LUAD=1	6	13	4	NA	NA	NA	NA	NA	NA	NA	NA	NA
NA	GPRC5C	19	19	0	no	UCEC=4; CHOL=2; ESCA=2; STAD=2; COAD=2; PAAD=1; OV=1; CESC=1; LIHC=1; LUSC=1; LUAD=1; BRCA=1	3	13	16	NA	NA	NA	NA	NA	NA	NA	NA	NA
NA	RPUSD3	19	19	0	no	UCEC=5; BLCA=4; UCS=2; STAD=2; GBM=1; PAAD=1; COAD=1; LUSC=1; HNSC=1; LGG=1	4	17	6	NA	NA	NA	NA	NA	NA	NA	NA	NA
NA	AC091167.2,AC091167.6,NGRN	19	19	0	no,no,no	UCEC=8; HNSC=3; COAD=2; KICH=1; GBM=1; CESC=1; KIRC=1; STAD=1; LUSC=1	1	17	9	NA	NA	NA	NA	NA	NA	NA	NA	NA
NA	TPD52L2	19	19	0	no	LUSC=3; CESC=2; STAD=2; BLCA=2; BRCA=2; ACC=1; GBM=1; ESCA=1; SARC=1; OV=1; KIRP=1; LUAD=1; UCEC=1	1	11	10	NA	NA	NA	NA	NA	NA	NA	NA	NA
NA	GSTM2,GSTM4	19	19	0	no,no	LUSC=4; SKCM=2; STAD=2; COAD=2; UCEC=2; BRCA=2; SARC=1; OV=1; CESC=1; BLCA=1; LUAD=1	8	13	7	NA	NA	NA	NA	NA	NA	NA	NA	NA
NA	COL12A1	19	19	0	no	COAD=4; READ=3; STAD=3; UCEC=3; LUSC=2; BRCA=2; SKCM=1; HNSC=1	6	6	8	NA	NA	NA	NA	NA	NA	NA	NA	NA
NA	AHSA1	19	19	0	no	UCEC=11; STAD=2; OV=1; BLCA=1; COAD=1; LGG=1; LUAD=1; BRCA=1	16	5	0	NA	NA	NA	NA	NA	NA	NA	NA	NA
NA	MUC5B-AS1	19	19	0	no	UCEC=6; STAD=4; COAD=3; OV=2; LUAD=2; CESC=1; LUSC=1	0	33	7	NA	NA	NA	NA	NA	NA	NA	NA	NA
YWHAE	YWHAE	19	19	0	yes	UCEC=6; OV=3; READ=2; STAD=2; COAD=2; GBM=1; PAAD=1; CESC=1; BRCA=1	13	17	9	endometrial stromal sarcoma			M	Dom	TSG, fusion	T	NUTM2A, NUTM2B	Miller-Dieker lissencephaly syndrome
NA	PA2G4	19	18	1	no	BRCA=4; ESCA=2; BLCA=2; COAD=2; HNSC=2; SCLC=1; READ=1; CESC=1; STAD=1; LUSC=1; LGG=1; UCEC=1	7	13	6	NA	NA	NA	NA	NA	NA	NA	NA	NA
NA	TLE2	19	18	1	no	UCEC=6; BLCA=3; KIRP=2; STAD=2; COAD=2; SCLC=1; ESCA=1; SARC=1; CESC=1	6	14	25	NA	NA	NA	NA	NA	NA	NA	NA	NA
NA	NBPF12	19	18	1	no	STAD=3; BRCA=3; UCEC=2; SCLC=1; CHOL=1; SKCM=1; ESCA=1; KIRP=1; CESC=1; KIRC=1; BLCA=1; COAD=1; LUSC=1; LUAD=1	19	8	1	NA	NA	NA	NA	NA	NA	NA	NA	NA
NA	KDM1B	19	18	1	no	STAD=7; HNSC=3; BRCA=3; SCLC=1; PAAD=1; CESC=1; BLCA=1; COAD=1; UCEC=1	18	9	0	NA	NA	NA	NA	NA	NA	NA	NA	NA
NA	DERL1	19	18	1	no	UCEC=5; COAD=4; STAD=2; HCC=1; OSCC=1; UCS=1; SKCM=1; CESC=1; KIRC=1; LIHC=1; THCA=1; LUAD=1	19	5	7	NA	NA	NA	NA	NA	NA	NA	NA	NA
NA	UBE2E3	19	17	2	no	UCEC=10; LUSC=3; COAD=2; SCLC=1; OSCC=1; ESCA=1; STAD=1	13	4	8	NA	NA	NA	NA	NA	NA	NA	NA	NA
NA	IGHG1	19	17	2	no	LUAD=4; OSCC=2; DLBC=2; LUSC=2; UCEC=2; READ=1; CESC=1; KIRC=1; BLCA=1; COAD=1; THCA=1; BRCA=1	1	20	7	NA	NA	NA	NA	NA	NA	NA	NA	NA
NA	CROCC	19	16	3	no	UCEC=5; SCLC=2; HCC=2; CESC=2; HNSC=2; OSCC=1; MESO=1; SKCM=1; ESCA=1; STAD=1; BLCA=1; COAD=1; BRCA=1	3	0	24	NA	NA	NA	NA	NA	NA	NA	NA	NA
NA	ABHD12	19	16	3	no	UCEC=3; BRCA=3; OSCC=2; STAD=2; HNSC=2; SCLC=1; KICH=1; ACC=1; READ=1; BLCA=1; LUSC=1; LUAD=1	4	11	6	NA	NA	NA	NA	NA	NA	NA	NA	NA
ATP1A1	ATP1A1	18	18	0	yes	UCEC=8; STAD=3; COAD=3; READ=1; BLCA=1; LUSC=1; LUAD=1	14	12	7	adrenal aldosterone producing adenoma			E	Dom	oncogene, TSG	Mis, O
NA	PHC1	18	18	0	no	UCEC=6; STAD=2; HCC=1; DLBC=1; UCS=1; SKCM=1; ESCA=1; SARC=1; COAD=1; PRAD=1; LUSC=1; LGG=1; BRCA=1	9	11	9	NA	NA	NA	NA	NA	NA	NA	NA	NA
NA	SEC61A1	18	18	0	no	UCEC=6; STAD=4; COAD=2; LUSC=2; ACC=1; READ=1; ESCA=1; LUAD=1	9	15	3	NA	NA	NA	NA	NA	NA	NA	NA	NA
NA	OLA1	18	18	0	no	UCEC=7; COAD=4; HCC=3; UCS=1; MESO=1; ESCA=1; BLCA=1; LUSC=1; LUAD=1; BRCA=1	28	6	6	NA	NA	NA	NA	NA	NA	NA	NA	NA
NA	AC073283.3,CALM2	18	18	0	no,no	UCEC=7; COAD=5; STAD=2; THYM=1; GBM=1; OV=1; BRCA=1	5	28	2	NA	NA	NA	NA	NA	NA	NA	NA	NA
NA	HNRNPD	18	18	0	no	UCEC=7; READ=2; COAD=2; BRCA=2; HCC=1; UCS=1; KIRC=1; PRAD=1; THCA=1; HNSC=1	9	2	12	NA	NA	NA	NA	NA	NA	NA	NA	NA
NA	DNAJA1	18	18	0	no	COAD=4; LUSC=3; UCEC=3; ESCA=2; HCC=1; READ=1; LIHC=1; STAD=1; BLCA=1; LUAD=1; BRCA=1	14	3	9	NA	NA	NA	NA	NA	NA	NA	NA	NA
NA	EIF2D	18	18	0	no	LUAD=3; UCEC=3; BRCA=3; READ=2; STAD=2; CHOL=1; ESCA=1; CESC=1; PRAD=1; LUSC=1	3	14	3	NA	NA	NA	NA	NA	NA	NA	NA	NA
NA	NRDC	18	18	0	no	UCEC=6; HNSC=3; GBM=2; LUSC=2; DLBC=1; READ=1; ESCA=1; OV=1; CESC=1	7	16	5	NA	NA	NA	NA	NA	NA	NA	NA	NA
NA	SLC12A9	18	18	0	no	STAD=5; UCEC=4; LUSC=3; COAD=2; UCS=1; HNSC=1; LUAD=1; BRCA=1	8	5	9	NA	NA	NA	NA	NA	NA	NA	NA	NA
NA	AC011473.4,KLK8	18	18	0	no,no	HNSC=5; LUSC=3; OV=2; STAD=2; UCS=1; ESCA=1; PAAD=1; BLCA=1; LUAD=1; UCEC=1	2	15	8	NA	NA	NA	NA	NA	NA	NA	NA	NA
NA	HOXB3,HOXB6	18	18	0	no,no	UCEC=6; STAD=4; CESC=2; LUAD=2; BRCA=2; KICH=1; COAD=1	9	21	7	NA	NA	NA	NA	NA	NA	NA	NA	NA
NA	AL590385.2,FCGR2A,FCGR2C	18	18	0	no,no,no	BRCA=3; SKCM=2; LIHC=2; STAD=2; COAD=2; LUAD=2; KICH=1; READ=1; CESC=1; LUSC=1; UCEC=1	5	6	15	NA	NA	NA	NA	NA	NA	NA	NA	NA
NA	ZBTB8OS	18	18	0	no	UCEC=12; STAD=2; BRCA=2; MESO=1; GBM=1	17	3	12	NA	NA	NA	NA	NA	NA	NA	NA	NA
NA	MIR4435-2HG	18	18	0	no	COAD=3; UCEC=3; BRCA=3; SKCM=2; KIRC=2; HNSC=2; MESO=1; CESC=1; LUAD=1	3	21	7	NA	NA	NA	NA	NA	NA	NA	NA	NA
NA	BSG	18	18	0	no	UCEC=3; CESC=2; STAD=2; THCA=2; LGG=2; SKCM=1; SARC=1; LIHC=1; BLCA=1; COAD=1; LUSC=1; HNSC=1	5	9	9	NA	NA	NA	NA	NA	NA	NA	NA	NA
NA	HLA-J	18	18	0	no	UCEC=4; SKCM=2; CESC=2; STAD=2; BLCA=2; LUAD=2; ESCA=1; COAD=1; LUSC=1; BRCA=1	2	11	8	NA	NA	NA	NA	NA	NA	NA	NA	NA
NA	XPO5	18	18	0	no	UCEC=4; LIHC=3; BRCA=3; STAD=2; SKCM=1; GBM=1; ESCA=1; LUSC=1; HNSC=1; LGG=1	9	12	13	NA	NA	NA	NA	NA	NA	NA	NA	NA
NA	ACSL5	18	18	0	no	UCEC=5; COAD=3; READ=2; ESCA=2; STAD=2; PAAD=1; LIHC=1; HNSC=1; LUAD=1	17	3	7	NA	NA	NA	NA	NA	NA	NA	NA	NA
NA	AC011604.2,SLCO1B3	18	18	0	no,no	COAD=4; LUSC=3; UCEC=3; READ=2; ESCA=1; PAAD=1; STAD=1; BLCA=1; HNSC=1; LUAD=1	45	20	7	NA	NA	NA	NA	NA	NA	NA	NA	NA
NA	NOL6	18	18	0	no	STAD=3; BRCA=3; OV=2; CESC=2; BLCA=2; HNSC=2; LUAD=2; READ=1; LUSC=1	6	9	8	NA	NA	NA	NA	NA	NA	NA	NA	NA
NA	NAPA	18	18	0	no	UCEC=6; STAD=2; BLCA=2; HNSC=2; LUAD=2; READ=1; OV=1; PRAD=1; LGG=1	8	11	2	NA	NA	NA	NA	NA	NA	NA	NA	NA
NA	CLTB	18	18	0	no	STAD=5; UCEC=4; CESC=2; BLCA=2; ESCA=1; SARC=1; LUSC=1; HNSC=1; LUAD=1	8	6	16	NA	NA	NA	NA	NA	NA	NA	NA	NA
NA	MST1R	18	18	0	no	STAD=6; CESC=5; BLCA=2; COAD=2; PAAD=1; HNSC=1; LUAD=1	13	17	8	NA	NA	NA	NA	NA	NA	NA	NA	NA
NA	LAMTOR5	18	18	0	no	UCEC=5; OV=2; KIRC=2; STAD=2; BLCA=2; BRCA=2; CESC=1; LUSC=1; LUAD=1	2	13	4	NA	NA	NA	NA	NA	NA	NA	NA	NA
NA	AC099811.2,RAB5C	18	18	0	no,no	UCEC=7; BLCA=3; STAD=2; COAD=2; OV=1; LUSC=1; LGG=1; BRCA=1	13	6	12	NA	NA	NA	NA	NA	NA	NA	NA	NA
NA	ASCC2	18	18	0	no	UCEC=6; STAD=4; BLCA=3; LUSC=2; CESC=1; HNSC=1; BRCA=1	5	17	6	NA	NA	NA	NA	NA	NA	NA	NA	NA
NA	HOXB-AS3	18	18	0	no	UCEC=9; STAD=3; COAD=2; CESC=1; BLCA=1; LGG=1; LUAD=1	27	1	9	NA	NA	NA	NA	NA	NA	NA	NA	NA
NACA	AC117378.1,NACA	18	18	0	no,yes	COAD=4; CESC=2; STAD=2; PRAD=2; LUAD=2; UCEC=2; SKCM=1; LIHC=1; HNSC=1; BRCA=1	18	3	2	NHL			L	Dom	fusion	T	BCL6
SDHAF2	AP003108.2,SDHAF2	18	18	0	no,yes	UCEC=3; CESC=2; LUSC=2; DLBC=1; READ=1; ESCA=1; OV=1; KIRC=1; LIHC=1; BLCA=1; COAD=1; HNSC=1; LUAD=1; BRCA=1	3	11	8		paraganglioma	familial paraganglioma	M	Rec	TSG	M
NA	NAT10	18	17	1	no	BRCA=6; HNSC=4; COAD=2; SCLC=1; SKCM=1; ESCA=1; LIHC=1; STAD=1; LUSC=1	13	10	1	NA	NA	NA	NA	NA	NA	NA	NA	NA
NA	TAF6L	18	17	1	no	STAD=4; UCS=2; BLCA=2; COAD=2; LUSC=2; BRCA=2; SCLC=1; SKCM=1; HNSC=1; UCEC=1	4	18	6	NA	NA	NA	NA	NA	NA	NA	NA	NA
NA	ACLY	18	17	1	no	CESC=2; STAD=2; BLCA=2; COAD=2; UCEC=2; SCLC=1; HCC=1; SARC=1; KIRP=1; KIRC=1; PRAD=1; LUSC=1; LGG=1; BRCA=1	13	10	8	NA	NA	NA	NA	NA	NA	NA	NA	NA
NA	WIPF1	18	17	1	no	STAD=4; SKCM=3; LUSC=2; LUAD=2; SCLC=1; GBM=1; READ=1; CESC=1; BLCA=1; COAD=1; HNSC=1	4	11	7	NA	NA	NA	NA	NA	NA	NA	NA	NA
NA	FXR1	18	17	1	no	UCEC=7; STAD=2; SCLC=1; SKCM=1; OV=1; CESC=1; PRAD=1; LUSC=1; HNSC=1; LUAD=1; BRCA=1	8	4	8	NA	NA	NA	NA	NA	NA	NA	NA	NA
NA	NUTM2B-AS1	18	17	1	no	BLCA=3; COAD=3; UCEC=3; OSCC=1; ESCA=1; PAAD=1; CESC=1; STAD=1; HNSC=1; LGG=1; LUAD=1; BRCA=1	6	20	3	NA	NA	NA	NA	NA	NA	NA	NA	NA
NA	USP25	18	16	2	no	STAD=4; HCC=3; UCEC=3; COAD=2; SCLC=1; OSCC=1; SKCM=1; OV=1; KIRP=1; KIRC=1; LUSC=1; LGG=1; LUAD=1	13	9	4	NA	NA	NA	NA	NA	NA	NA	NA	NA
NA	ABI2	18	16	2	no	HCC=2; OV=2; KIRC=2; STAD=2; UCEC=2; SCLC=1; OSCC=1; SKCM=1; READ=1; ESCA=1; SARC=1; PRAD=1; HNSC=1; LUAD=1; BRCA=1	2	25	4	NA	NA	NA	NA	NA	NA	NA	NA	NA
NA	PLEKHA7	18	15	3	no	ESCA=4; SCLC=2; HCC=2; CESC=2; STAD=2; LUAD=2; OSCC=1; OV=1; KIRP=1; KIRC=1; BLCA=1; PRAD=1	9	5	23	NA	NA	NA	NA	NA	NA	NA	NA	NA
NA	NPEPPS	17	17	0	no	UCEC=5; BLCA=3; SKCM=2; STAD=2; LGG=2; HCC=1; ESCA=1; HNSC=1; BRCA=1	8	2	13	NA	NA	NA	NA	NA	NA	NA	NA	NA
NA	SKA2	17	17	0	no	UCEC=4; BRCA=4; ESCA=2; CESC=2; STAD=2; UCS=1; GBM=1; COAD=1	1	4	21	NA	NA	NA	NA	NA	NA	NA	NA	NA
NA	TMEM50B	17	17	0	no	UCEC=7; HCC=3; KIRP=2; BRCA=2; GBM=1; READ=1; ESCA=1; OV=1; STAD=1; COAD=1	14	8	10	NA	NA	NA	NA	NA	NA	NA	NA	NA
NA	RPL32	17	17	0	no	UCEC=8; STAD=2; HCC=1; GBM=1; READ=1; SARC=1; KIRC=1; BLCA=1; LUSC=1; HNSC=1	1	34	13	NA	NA	NA	NA	NA	NA	NA	NA	NA
NA	AC074386.1,ARHGEF34P	17	17	0	no,no	UCEC=5; COAD=4; BRCA=3; STAD=2; TGCT=1; ESCA=1; PAAD=1	2	15	6	NA	NA	NA	NA	NA	NA	NA	NA	NA
NA	ANKRD36C	17	17	0	no	ESCA=7; BRCA=4; CESC=2; STAD=2; COAD=1; UCEC=1	24	13	14	NA	NA	NA	NA	NA	NA	NA	NA	NA
NA	DDX49	17	17	0	no	UCEC=7; HNSC=3; STAD=2; OV=1; BLCA=1; COAD=1; LUSC=1; LGG=1	10	7	3	NA	NA	NA	NA	NA	NA	NA	NA	NA
NA	NASP	17	17	0	no	UCEC=4; BLCA=3; COAD=3; STAD=2; OV=1; CESC=1; LUSC=1; HNSC=1; LUAD=1	11	3	13	NA	NA	NA	NA	NA	NA	NA	NA	NA
NA	AC243967.1,CEACAM5,CEACAM6	17	17	0	no,no,no	STAD=4; COAD=3; LUSC=3; READ=2; LUAD=2; CHOL=1; BLCA=1; BRCA=1	25	0	6	NA	NA	NA	NA	NA	NA	NA	NA	NA
NA	AC005832.4,DYRK4	17	17	0	no,no	UCEC=7; LUSC=3; DLBC=1; READ=1; SARC=1; STAD=1; COAD=1; PRAD=1; HNSC=1	13	24	17	NA	NA	NA	NA	NA	NA	NA	NA	NA
NA	SNAP47	17	17	0	no	LUSC=5; STAD=4; UCEC=3; COAD=2; KIRP=1; HNSC=1; LUAD=1	10	2	6	NA	NA	NA	NA	NA	NA	NA	NA	NA
NA	MCM3AP	17	17	0	no	PAAD=2; LUSC=2; HNSC=2; UCS=1; SARC=1; OV=1; CESC=1; LIHC=1; STAD=1; BLCA=1; COAD=1; LGG=1; UCEC=1; BRCA=1	10	6	8	NA	NA	NA	NA	NA	NA	NA	NA	NA
NA	GOLGA2	17	17	0	no	STAD=3; BLCA=3; LUAD=3; UCEC=2; BRCA=2; KICH=1; SKCM=1; ESCA=1; PAAD=1	12	22	1	NA	NA	NA	NA	NA	NA	NA	NA	NA
NA	PTPA	17	17	0	no	STAD=4; UCEC=3; COAD=2; ACC=1; GBM=1; READ=1; KIRC=1; BLCA=1; HNSC=1; LGG=1; BRCA=1	11	6	11	NA	NA	NA	NA	NA	NA	NA	NA	NA
NA	GRAMD1A	17	17	0	no	LUSC=4; UCEC=4; SKCM=1; PAAD=1; OV=1; KIRC=1; STAD=1; COAD=1; PRAD=1; LUAD=1; BRCA=1	11	8	6	NA	NA	NA	NA	NA	NA	NA	NA	NA
NA	GSTM1,GSTM2,GSTM4,GSTM5	17	17	0	no,no,no,no	LUSC=5; BLCA=3; SKCM=2; UCEC=2; OV=1; CESC=1; LIHC=1; COAD=1; LUAD=1	18	3	6	NA	NA	NA	NA	NA	NA	NA	NA	NA
NA	GBP5	17	17	0	no	HNSC=5; UCEC=5; LUSC=3; SKCM=1; ESCA=1; STAD=1; BRCA=1	3	17	4	NA	NA	NA	NA	NA	NA	NA	NA	NA
NA	TNK2	17	17	0	no	STAD=2; BLCA=2; LUSC=2; BRCA=2; SKCM=1; GBM=1; ESCA=1; OV=1; CESC=1; COAD=1; PRAD=1; HNSC=1; UCEC=1	1	11	13	NA	NA	NA	NA	NA	NA	NA	NA	NA
NA	RHEB	17	17	0	no	UCEC=8; SKCM=2; LIHC=2; BRCA=2; GBM=1; ESCA=1; OV=1	4	4	13	NA	NA	NA	NA	NA	NA	NA	NA	NA
NA	SERPING1	17	17	0	no	UCEC=5; STAD=2; BLCA=2; HNSC=2; SKCM=1; READ=1; PAAD=1; SARC=1; LIHC=1; LUAD=1	11	13	4	NA	NA	NA	NA	NA	NA	NA	NA	NA
NA	AP003419.1,POLD4	17	17	0	no,no	STAD=3; COAD=3; UCEC=3; GBM=2; BLCA=2; SARC=1; CESC=1; KIRC=1; LIHC=1	2	8	14	NA	NA	NA	NA	NA	NA	NA	NA	NA
NA	PKM	17	17	0	no	UCEC=6; STAD=2; BLCA=2; LUSC=2; GBM=1; ESCA=1; OV=1; CESC=1; COAD=1	3	12	8	NA	NA	NA	NA	NA	NA	NA	NA	NA
NA	CBWD2	17	17	0	no	UCEC=8; COAD=4; CESC=2; GBM=1; PAAD=1; STAD=1	9	5	4	NA	NA	NA	NA	NA	NA	NA	NA	NA
NA	DNAJC10	17	17	0	no	UCEC=6; COAD=2; BRCA=2; GBM=1; OV=1; CESC=1; BLCA=1; LUSC=1; HNSC=1; LUAD=1	9	6	6	NA	NA	NA	NA	NA	NA	NA	NA	NA
NA	GSTM3	17	17	0	no	BLCA=5; UCEC=4; STAD=2; LUSC=2; GBM=1; LIHC=1; LUAD=1; BRCA=1	1	7	20	NA	NA	NA	NA	NA	NA	NA	NA	NA
NA	CIZ1	17	17	0	no	UCEC=5; COAD=3; STAD=2; BLCA=2; GBM=1; PAAD=1; KIRP=1; CESC=1; HNSC=1	5	17	2	NA	NA	NA	NA	NA	NA	NA	NA	NA
NA	PPOX	17	17	0	no	UCEC=6; BLCA=2; READ=1; CESC=1; STAD=1; COAD=1; PRAD=1; LUSC=1; HNSC=1; LGG=1; BRCA=1	14	8	1	NA	NA	NA	NA	NA	NA	NA	NA	NA
NA	NUBP2	17	17	0	no	UCEC=6; COAD=2; LUSC=2; READ=1; TGCT=1; PAAD=1; CESC=1; STAD=1; BLCA=1; BRCA=1	11	5	6	NA	NA	NA	NA	NA	NA	NA	NA	NA
NA	UBA52	17	17	0	no	UCEC=6; BLCA=3; HNSC=2; BRCA=2; READ=1; KIRP=1; STAD=1; COAD=1	4	10	9	NA	NA	NA	NA	NA	NA	NA	NA	NA
NA	HLA-F	17	17	0	no	UCEC=4; CESC=3; STAD=2; READ=1; PAAD=1; KIRP=1; LIHC=1; COAD=1; LUSC=1; LUAD=1; BRCA=1	8	8	6	NA	NA	NA	NA	NA	NA	NA	NA	NA
NA	MCAM	17	17	0	no	BLCA=3; KIRC=2; COAD=2; LUSC=2; LUAD=2; UCEC=2; READ=1; CESC=1; STAD=1; BRCA=1	4	10	8	NA	NA	NA	NA	NA	NA	NA	NA	NA
NA	AC010326.2,ZNF814	17	17	0	no,no	STAD=4; OV=3; UCEC=3; COAD=2; ESCA=1; KIRP=1; CESC=1; LUAD=1; BRCA=1	13	4	4	NA	NA	NA	NA	NA	NA	NA	NA	NA
NA	PATJ	17	17	0	no	STAD=4; UCEC=4; ESCA=3; PAAD=1; CESC=1; COAD=1; HNSC=1; LUAD=1; BRCA=1	13	5	6	NA	NA	NA	NA	NA	NA	NA	NA	NA
NA	RAB5IF,TGIF2-RAB5IF	17	17	0	no,no	UCEC=8; CESC=3; ESCA=1; SARC=1; OV=1; COAD=1; LUSC=1; BRCA=1	3	8	10	NA	NA	NA	NA	NA	NA	NA	NA	NA
NA	AC105052.3,AC105052.4	17	17	0	no,no	UCEC=4; BRCA=3; ESCA=2; CESC=2; STAD=2; PAAD=1; OV=1; KIRC=1; BLCA=1	0	24	0	NA	NA	NA	NA	NA	NA	NA	NA	NA
NA	MYBBP1A	17	17	0	no	STAD=5; COAD=3; UCEC=3; OV=2; LUSC=2; SARC=1; HNSC=1	4	12	4	NA	NA	NA	NA	NA	NA	NA	NA	NA
NA	YWHAH,Z82190.2	17	17	0	no,no	UCEC=4; STAD=3; BLCA=3; OV=2; CESC=1; COAD=1; PRAD=1; LGG=1; BRCA=1	0	13	10	NA	NA	NA	NA	NA	NA	NA	NA	NA
NA	TCTN1	17	17	0	no	UCEC=10; HNSC=2; BRCA=2; KIRP=1; KIRC=1; LUSC=1	16	4	5	NA	NA	NA	NA	NA	NA	NA	NA	NA
ROS1	AL132671.2,ROS1	17	17	0	no,yes	LUSC=6; LUAD=5; CESC=2; HNSC=2; ESCA=1; UCEC=1	7	13	13	glioblastoma, NSCLC, Spitzoid tumour, cholangiocarcinoma, borderline ovarian			O, E	Dom	oncogene, fusion	T	GOPC, SDC4, SLC34A2, EZR, LRIG3, HLA-A, MYO5A, PPFIBP1, ERC1, CLIP1, TPM3, ZCCHHC8, KIAA1598, PWWP2A
NA	SERF2	17	16	1	no	UCEC=5; STAD=4; SCLC=1; ESCA=1; KIRP=1; KIRC=1; LIHC=1; COAD=1; HNSC=1; LUAD=1	2	19	3	NA	NA	NA	NA	NA	NA	NA	NA	NA
NA	MKNK2	17	16	1	no	UCEC=10; BRCA=2; SCLC=1; ESCA=1; CESC=1; STAD=1; THCA=1	4	16	7	NA	NA	NA	NA	NA	NA	NA	NA	NA
NA	EIF2A	17	16	1	no	UCEC=6; STAD=2; BLCA=2; LUSC=2; BRCA=2; SCLC=1; COAD=1; HNSC=1	8	7	7	NA	NA	NA	NA	NA	NA	NA	NA	NA
NA	NOP16	17	16	1	no	UCEC=4; BLCA=3; CESC=2; STAD=2; HNSC=2; OSCC=1; SARC=1; PRAD=1; LUSC=1	21	8	3	NA	NA	NA	NA	NA	NA	NA	NA	NA
NA	CUL7	17	16	1	no	STAD=6; BLCA=2; UCEC=2; OSCC=1; DLBC=1; SKCM=1; PAAD=1; PCPG=1; THCA=1; HNSC=1	5	15	6	NA	NA	NA	NA	NA	NA	NA	NA	NA
NA	PHF2	17	16	1	no	STAD=3; COAD=3; UCEC=3; HNSC=2; OSCC=1; SKCM=1; ESCA=1; LIHC=1; LUSC=1; BRCA=1	6	11	5	NA	NA	NA	NA	NA	NA	NA	NA	NA
NA	ANKFY1	17	15	2	no	UCEC=5; OSCC=2; STAD=2; BRCA=2; SKCM=1; READ=1; ESCA=1; OV=1; CESC=1; HNSC=1	8	19	3	NA	NA	NA	NA	NA	NA	NA	NA	NA
NA	ME3	17	14	3	no	STAD=4; COAD=3; HCC=2; OSCC=2; LUAD=2; SCLC=1; GBM=1; ESCA=1; PAAD=1; BLCA=1; BRCA=1	9	12	17	NA	NA	NA	NA	NA	NA	NA	NA	NA
NA	SPIDR	17	11	6	no	OSCC=5; HCC=4; STAD=3; LUAD=2; SCLC=1; THYM=1; CESC=1; BLCA=1; COAD=1; HNSC=1; UCEC=1	11	9	9	NA	NA	NA	NA	NA	NA	NA	NA	NA
ARHGAP5	ARHGAP5	16	16	0	yes	STAD=4; KIRC=2; HNSC=2; SKCM=1; READ=1; PAAD=1; CESC=1; COAD=1; LUSC=1; UCEC=1; BRCA=1	7	2	16	colon cancer, glioma			E, O		oncogene	Mis
MALAT1	MALAT1	16	16	0	yes	ESCA=3; UCEC=3; CESC=2; STAD=2; BLCA=2; LUSC=1; HNSC=1; LUAD=1; BRCA=1	2	13	18	renal cell carcinoma (childhood epithelioid), lung			E	Dom	oncogene, TSG, fusion	T	TFEB
MRTFA	MRTFA	16	16	0	yes	ESCA=2; CESC=2; STAD=2; LUSC=2; HNSC=2; GBM=1; OV=1; KIRC=1; BLCA=1; COAD=1; BRCA=1	3	5	25	acute megakaryocytic leukaemia			L	Dom	oncogene, TSG, fusion	T	RBM15
NA	TMEM165	16	16	0	no	STAD=4; UCEC=3; BRCA=3; LUSC=2; HCC=1; CESC=1; KIRC=1; BLCA=1; COAD=1	6	10	6	NA	NA	NA	NA	NA	NA	NA	NA	NA
NA	ETFA	16	16	0	no	UCEC=5; COAD=3; CESC=2; HNSC=2; HCC=1; PAAD=1; KIRP=1; BLCA=1; LUAD=1	9	6	10	NA	NA	NA	NA	NA	NA	NA	NA	NA
NA	SAE1	16	16	0	no	BLCA=3; UCEC=3; COAD=2; BRCA=2; HCC=1; TGCT=1; ESCA=1; CESC=1; LIHC=1; STAD=1; LUSC=1	4	5	11	NA	NA	NA	NA	NA	NA	NA	NA	NA
NA	HNRNPM	16	16	0	no	UCEC=5; STAD=3; READ=2; COAD=2; GBM=1; TGCT=1; BLCA=1; BRCA=1	8	6	5	NA	NA	NA	NA	NA	NA	NA	NA	NA
NA	RNF220	16	16	0	no	BRCA=3; CESC=2; LUSC=2; UCEC=2; READ=1; ESCA=1; LIHC=1; STAD=1; HNSC=1; LGG=1; LUAD=1	4	10	11	NA	NA	NA	NA	NA	NA	NA	NA	NA
NA	BCCIP	16	16	0	no	UCEC=7; BLCA=2; DLBC=1; UCS=1; SKCM=1; READ=1; TGCT=1; PAAD=1; BRCA=1	4	13	2	NA	NA	NA	NA	NA	NA	NA	NA	NA
NA	IGLL5	16	16	0	no	DLBC=7; UCEC=4; CESC=2; STAD=1; COAD=1; BRCA=1	0	17	19	NA	NA	NA	NA	NA	NA	NA	NA	NA
NA	OCIAD1	16	16	0	no	UCEC=5; STAD=2; COAD=2; LUSC=2; DLBC=1; ESCA=1; SARC=1; LGG=1; LUAD=1	8	5	6	NA	NA	NA	NA	NA	NA	NA	NA	NA
NA	AC105052.1,AC105052.4,RASA4	16	16	0	no,no,no	KIRC=2; BRCA=2; DLBC=1; THYM=1; GBM=1; ESCA=1; PAAD=1; OV=1; KIRP=1; CESC=1; COAD=1; LUSC=1; HNSC=1; LUAD=1	3	15	6	NA	NA	NA	NA	NA	NA	NA	NA	NA
NA	COPB2	16	16	0	no	UCEC=7; STAD=3; UCS=2; ACC=1; PRAD=1; HNSC=1; LUAD=1	4	10	6	NA	NA	NA	NA	NA	NA	NA	NA	NA
NA	AP2B1	16	16	0	no	UCEC=5; STAD=3; ESCA=2; LUSC=2; BRCA=2; UCS=1; COAD=1	23	4	7	NA	NA	NA	NA	NA	NA	NA	NA	NA
NA	MED15	16	16	0	no	UCEC=5; LUSC=3; ESCA=2; BRCA=2; UCS=1; SKCM=1; LIHC=1; BLCA=1	3	8	9	NA	NA	NA	NA	NA	NA	NA	NA	NA
NA	CIRBP	16	16	0	no	UCEC=6; STAD=2; KICH=1; MESO=1; ESCA=1; KIRP=1; CESC=1; LUSC=1; HNSC=1; BRCA=1	3	4	13	NA	NA	NA	NA	NA	NA	NA	NA	NA
NA	FO538757.1	16	16	0	no	UCEC=5; SARC=3; CESC=3; BRCA=3; ACC=1; ESCA=1	9	17	2	NA	NA	NA	NA	NA	NA	NA	NA	NA
NA	ZC3H14	16	16	0	no	UCEC=7; LUSC=3; STAD=2; HNSC=2; ACC=1; BLCA=1	5	5	22	NA	NA	NA	NA	NA	NA	NA	NA	NA
NA	AC104389.4,HBE1,HBG2,OR51B5	16	16	0	no,no,no,no	HNSC=5; LUSC=4; LUAD=3; SKCM=1; STAD=1; BLCA=1; COAD=1	19	14	4	NA	NA	NA	NA	NA	NA	NA	NA	NA
NA	TP53I3	16	16	0	no	UCEC=7; KIRC=2; SKCM=1; PAAD=1; BLCA=1; COAD=1; LUSC=1; HNSC=1; LGG=1	7	10	4	NA	NA	NA	NA	NA	NA	NA	NA	NA
NA	PCDHGA1,PCDHGA10,PCDHGA11,PCDHGA2,PCDHGA3,PCDHGA4,PCDHGA5,PCDHGA6,PCDHGA7,PCDHGA8,PCDHGA9,PCDHGB1,PCDHGB2,PCDHGB3,PCDHGB4,PCDHGB5,PCDHGB6,PCDHGB7,PCDHGC3	16	16	0	no,no,no,no,no,no,no,no,no,no,no,no,no,no,no,no,no,no,no	HNSC=4; LUSC=3; SKCM=2; GBM=2; LGG=2; ESCA=1; KIRP=1; STAD=1	0	0	35	NA	NA	NA	NA	NA	NA	NA	NA	NA
NA	KHDRBS3	16	16	0	no	SKCM=2; LIHC=2; STAD=2; UCEC=2; READ=1; ESCA=1; SARC=1; KIRC=1; PRAD=1; LUSC=1; LUAD=1; BRCA=1	4	3	16	NA	NA	NA	NA	NA	NA	NA	NA	NA
NA	AC010463.1,BABAM1	16	16	0	no,no	UCEC=7; SKCM=1; GBM=1; CESC=1; KIRC=1; BLCA=1; COAD=1; HNSC=1; LUAD=1; BRCA=1	5	8	3	NA	NA	NA	NA	NA	NA	NA	NA	NA
NA	RTF2	16	16	0	no	COAD=3; CESC=2; LUSC=2; SKCM=1; READ=1; OV=1; LIHC=1; STAD=1; BLCA=1; LUAD=1; UCEC=1; BRCA=1	4	9	5	NA	NA	NA	NA	NA	NA	NA	NA	NA
NA	RPS3	16	16	0	no	UCEC=6; STAD=2; GBM=1; CESC=1; LIHC=1; COAD=1; HNSC=1; LGG=1; LUAD=1; BRCA=1	5	15	5	NA	NA	NA	NA	NA	NA	NA	NA	NA
NA	SSR2	16	16	0	no	UCEC=5; GBM=2; READ=2; LUSC=2; LIHC=1; STAD=1; COAD=1; HNSC=1; BRCA=1	5	10	15	NA	NA	NA	NA	NA	NA	NA	NA	NA
NA	ADGRE5	16	16	0	no	STAD=8; READ=3; ESCA=1; OV=1; CESC=1; COAD=1; BRCA=1	3	14	5	NA	NA	NA	NA	NA	NA	NA	NA	NA
NA	ITGA6	16	16	0	no	COAD=4; READ=2; STAD=2; UCEC=2; TGCT=1; ESCA=1; PAAD=1; LUSC=1; HNSC=1; BRCA=1	6	6	7	NA	NA	NA	NA	NA	NA	NA	NA	NA
NA	PSMD3	16	16	0	no	UCEC=6; COAD=2; BRCA=2; ESCA=1; SARC=1; CESC=1; STAD=1; BLCA=1; LUSC=1	14	12	4	NA	NA	NA	NA	NA	NA	NA	NA	NA
NA	CCT7	16	16	0	no	UCEC=5; ESCA=2; OV=2; BLCA=2; COAD=2; PAAD=1; LUSC=1; LGG=1	11	3	7	NA	NA	NA	NA	NA	NA	NA	NA	NA
NA	GRN	16	16	0	no	UCEC=4; ESCA=2; COAD=2; OV=1; KIRP=1; CESC=1; STAD=1; BLCA=1; LUSC=1; HNSC=1; LUAD=1	6	8	5	NA	NA	NA	NA	NA	NA	NA	NA	NA
NA	AJUBA,AL132780.3	16	16	0	no,no	HNSC=7; BLCA=3; LUSC=3; SARC=1; CESC=1; LIHC=1	10	8	0	NA	NA	NA	NA	NA	NA	NA	NA	NA
NA	MYL6,MYL6B	16	16	0	no,no	UCEC=7; STAD=2; SARC=1; CESC=1; KIRC=1; BLCA=1; LUSC=1; HNSC=1; LUAD=1	7	4	9	NA	NA	NA	NA	NA	NA	NA	NA	NA
NA	HSPE1,HSPE1-MOB4	16	16	0	no,no	UCEC=4; LIHC=2; LUSC=2; OV=1; KIRP=1; CESC=1; KIRC=1; STAD=1; BLCA=1; LUAD=1; BRCA=1	1	13	3	NA	NA	NA	NA	NA	NA	NA	NA	NA
NA	AC135048.2,BCL7C	16	16	0	no,no	UCEC=6; STAD=4; COAD=2; CESC=1; HNSC=1; LGG=1; LUAD=1	7	6	7	NA	NA	NA	NA	NA	NA	NA	NA	NA
NA	KIF1B	16	16	0	no	UCEC=9; BRCA=3; STAD=1; BLCA=1; LUSC=1; HNSC=1	14	2	0	NA	NA	NA	NA	NA	NA	NA	NA	NA
NA	FBLN1	16	16	0	no	UCEC=9; LUAD=2; STAD=1; BLCA=1; LUSC=1; HNSC=1; BRCA=1	3	13	8	NA	NA	NA	NA	NA	NA	NA	NA	NA
NUP214	NUP214	16	16	0	yes	STAD=7; HCC=2; UCEC=2; ESCA=1; OV=1; CESC=1; KIRC=1; COAD=1; LUSC=1; BRCA=1	13	8	1	AML, T-ALL			L	Dom	fusion	T	DEK, SET, ABL1
PAX8	PAX8	16	16	0	yes	UCEC=12; KIRP=2; OV=1; CESC=1	5	8	11	follicular thyroid			E	Dom	fusion	T	PPARG	Thyroid dysgenesis
RPL22	AL031847.2,RPL22	16	16	0	no,yes	UCEC=7; STAD=2; SKCM=1; OV=1; CESC=1; BLCA=1; COAD=1; HNSC=1; LUAD=1	0	12	13	AML, CML			L	Dom	TSG, fusion	T	RUNX1
MUC16	MUC16	16	15	1	yes	OV=6; UCEC=6; BRCA=2; SCLC=1; ESCA=1	24	4	2	HNSCC, melanoma			E		oncogene	Mis
NA	API5	16	15	1	no	ESCA=3; UCEC=3; STAD=2; BRCA=2; SCLC=1; SKCM=1; PAAD=1; COAD=1; LUSC=1; HNSC=1	4	5	16	NA	NA	NA	NA	NA	NA	NA	NA	NA
NA	KIAA1551	16	15	1	no	UCEC=5; STAD=2; LUAD=2; SCLC=1; HCC=1; SKCM=1; READ=1; TGCT=1; KIRC=1; LIHC=1; BLCA=1	7	6	18	NA	NA	NA	NA	NA	NA	NA	NA	NA
NA	ITPK1	16	15	1	no	STAD=3; HNSC=2; LUAD=2; UCEC=2; SCLC=1; HCC=1; SKCM=1; ESCA=1; PAAD=1; LIHC=1; COAD=1; LUSC=1	2	7	12	NA	NA	NA	NA	NA	NA	NA	NA	NA
NA	PNKP	16	15	1	no	UCEC=5; STAD=2; BLCA=2; SCLC=1; DLBC=1; ESCA=1; CESC=1; LIHC=1; COAD=1; HNSC=1	8	12	0	NA	NA	NA	NA	NA	NA	NA	NA	NA
NA	ZMYND8	16	15	1	no	UCEC=7; STAD=2; LUAD=2; SCLC=1; ESCA=1; BLCA=1; LUSC=1; BRCA=1	9	11	7	NA	NA	NA	NA	NA	NA	NA	NA	NA
NA	HDLBP	16	15	1	no	UCEC=7; OV=2; SCLC=1; HCC=1; THYM=1; PAAD=1; STAD=1; LUSC=1; LUAD=1; BRCA=1	6	6	6	NA	NA	NA	NA	NA	NA	NA	NA	NA
NA	GUSBP1	16	15	1	no	HCC=6; UCEC=4; SARC=3; ESCA=2; LUSC=2; SCLC=1; UCS=1; ACC=1; CESC=1; COAD=1	3	15	17	NA	NA	NA	NA	NA	NA	NA	NA	NA
NA	DNAJC2	16	15	1	no	UCEC=7; STAD=2; COAD=2; LUSC=2; SCLC=1; KIRC=1; LUAD=1	5	15	8	NA	NA	NA	NA	NA	NA	NA	NA	NA
NA	GET4,SUN1	16	15	1	no,no	COAD=3; UCEC=3; SKCM=2; CESC=2; LUSC=2; SCLC=1; PAAD=1; KIRC=1; STAD=1	2	3	13	NA	NA	NA	NA	NA	NA	NA	NA	NA
NA	CIT	16	15	1	no	COAD=3; HCC=2; ESCA=2; LUAD=2; OSCC=1; SKCM=1; OV=1; KIRC=1; STAD=1; LUSC=1; HNSC=1; LGG=1; UCEC=1	12	9	27	NA	NA	NA	NA	NA	NA	NA	NA	NA
NA	UBE3A	16	15	1	no	HCC=4; STAD=4; LUSC=3; COAD=2; OSCC=1; SKCM=1; READ=1; CESC=1; HNSC=1; UCEC=1; BRCA=1	9	17	3	NA	NA	NA	NA	NA	NA	NA	NA	NA
NA	NCF2	16	15	1	no	STAD=3; LUSC=2; LUAD=2; HCC=1; OSCC=1; READ=1; PAAD=1; OV=1; CESC=1; BLCA=1; HNSC=1; UCEC=1; BRCA=1	11	10	13	NA	NA	NA	NA	NA	NA	NA	NA	NA
NA	TBC1D1	16	15	1	no	STAD=7; BLCA=3; HCC=2; OSCC=1; SKCM=1; GBM=1; ESCA=1; COAD=1; LUAD=1	8	6	15	NA	NA	NA	NA	NA	NA	NA	NA	NA
NA	TXNRD1	16	15	1	no	LUAD=6; STAD=3; ESCA=2; LUSC=2; OSCC=1; PAAD=1; UCEC=1	5	8	8	NA	NA	NA	NA	NA	NA	NA	NA	NA
NA	DHX38	16	15	1	no	STAD=4; UCEC=3; OSCC=1; BLCA=2; GBM=1; READ=1; ESCA=1; OV=1; CESC=1; COAD=1	9	10	1	NA	NA	NA	NA	NA	NA	NA	NA	NA
NA	STX18	16	15	1	no	UCEC=11; COAD=2; OSCC=1; OV=1; LUSC=1	5	3	9	NA	NA	NA	NA	NA	NA	NA	NA	NA
NA	HCP5,MICA	16	15	1	no,no	UCEC=5; OSCC=1; ACC=1; ESCA=1; SARC=1; OV=1; KIRP=1; CESC=1; KIRC=1; LIHC=1; STAD=1; COAD=1	9	10	1	NA	NA	NA	NA	NA	NA	NA	NA	NA
NCOR1	NCOR1	16	15	1	yes	HCC=3; COAD=3; UCEC=3; STAD=2; BLCA=2; BRCA=2; OSCC=1; SARC=1; PRAD=1; LGG=1	11	8	3	breast			E	Rec	TSG	Mis, F, N, O		Ulnar-mammary syndrome
NA	N4BP2L2	16	14	2	no	COAD=3; READ=2; LUSC=2; BRCA=2; SCLC=1; HCC=1; OSCC=1; ACC=1; PAAD=1; LIHC=1; LGG=1; UCEC=1	4	3	12	NA	NA	NA	NA	NA	NA	NA	NA	NA
NA	PKD1	16	14	2	no	STAD=6; SCLC=2; ESCA=2; CESC=1; PRAD=1; LUSC=1; LGG=1; UCEC=1; BRCA=1	10	5	3	NA	NA	NA	NA	NA	NA	NA	NA	NA
NA	RNF13	16	14	2	no	STAD=5; HCC=3; BLCA=2; UCEC=2; SCLC=1; OSCC=1; MESO=1; ESCA=1; PAAD=1; KIRC=1; HNSC=1	8	13	4	NA	NA	NA	NA	NA	NA	NA	NA	NA
NA	CORO6	16	14	2	no	HNSC=5; OSCC=2; BRCA=3; CESC=2; SARC=1; STAD=1; THCA=1; LUAD=1	17	15	6	NA	NA	NA	NA	NA	NA	NA	NA	NA
NA	C2orf42,TIA1	16	13	3	no,no	UCEC=5; HCC=3; LUSC=3; SCLC=2; BRCA=2; OSCC=1; SARC=1; COAD=1; LUAD=1	12	9	5	NA	NA	NA	NA	NA	NA	NA	NA	NA
NA	TMPRSS11D	16	13	3	no	LUSC=5; CESC=4; OSCC=3; BLCA=2; HNSC=2	9	13	12	NA	NA	NA	NA	NA	NA	NA	NA	NA
CUX1	CUX1	15	15	0	yes	HCC=5; ESCA=4; KIRC=2; STAD=2; LUSC=2; SARC=1; OV=1; KIRP=1; COAD=1; HNSC=1	6	5	11	endometrial, melanoma, colorectal, AML, MDS, other tumour types			E,L,M,O	Dom	oncogene, TSG	N,F,S,Mis,O,T	CLDN7
NA	EI24	15	15	0	no	UCEC=4; HCC=1; UCS=1; MESO=1; READ=1; PAAD=1; SARC=1; KIRP=1; CESC=1; LIHC=1; STAD=1; COAD=1; LGG=1	21	3	1	NA	NA	NA	NA	NA	NA	NA	NA	NA
NA	TRIM5	15	15	0	no	LUAD=5; HCC=3; LUSC=2; BRCA=2; SKCM=1; ESCA=1; OV=1; LIHC=1; STAD=1; THCA=1	0	30	7	NA	NA	NA	NA	NA	NA	NA	NA	NA
NA	ARAP1	15	15	0	no	UCEC=4; STAD=2; COAD=2; HCC=1; SKCM=1; GBM=1; SARC=1; CESC=1; LUSC=1; HNSC=1; LUAD=1	7	4	6	NA	NA	NA	NA	NA	NA	NA	NA	NA
NA	NAP1L1	15	15	0	no	COAD=3; UCEC=3; HCC=2; BLCA=2; BRCA=2; ACC=1; READ=1; STAD=1; HNSC=1; LGG=1	15	6	1	NA	NA	NA	NA	NA	NA	NA	NA	NA
NA	MYO1E	15	15	0	no	STAD=5; LUSC=3; UCEC=3; COAD=2; HCC=1; CESC=1; HNSC=1	17	9	3	NA	NA	NA	NA	NA	NA	NA	NA	NA
NA	MORF4L1	15	15	0	no	COAD=5; UCEC=3; HCC=2; HNSC=2; LUAD=2; GBM=1; ESCA=1; SARC=1	9	9	4	NA	NA	NA	NA	NA	NA	NA	NA	NA
NA	GATAD2A	15	15	0	no	STAD=4; HCC=2; SKCM=2; ESCA=1; SARC=1; OV=1; CESC=1; BLCA=1; COAD=1; LGG=1; UCEC=1; BRCA=1	7	4	10	NA	NA	NA	NA	NA	NA	NA	NA	NA
NA	FCGR3A,FCGR3B	15	15	0	no,no	STAD=3; UCEC=3; HCC=2; COAD=2; BRCA=2; ESCA=1; OV=1; LIHC=1; LUSC=1; LUAD=1	13	1	10	NA	NA	NA	NA	NA	NA	NA	NA	NA
NA	IWS1	15	15	0	no	UCEC=4; HNSC=2; LUAD=2; HCC=1; UCS=1; GBM=1; CESC=1; KIRC=1; STAD=1; COAD=1; LGG=1	3	7	6	NA	NA	NA	NA	NA	NA	NA	NA	NA
NA	ATP13A3	15	15	0	no	BRCA=3; STAD=2; BLCA=2; LUSC=2; HNSC=2; HCC=1; READ=1; KIRP=1; KIRC=1; LUAD=1	5	8	4	NA	NA	NA	NA	NA	NA	NA	NA	NA
NA	RMDN1	15	15	0	no	UCEC=6; STAD=2; COAD=2; PRAD=2; HCC=1; ESCA=1; LIHC=1; BRCA=1	12	11	3	NA	NA	NA	NA	NA	NA	NA	NA	NA
NA	AC243967.1,CEACAM6	15	15	0	no,no	LUAD=6; READ=2; STAD=2; CHOL=1; OV=1; COAD=1; HNSC=1; UCEC=1	2	15	8	NA	NA	NA	NA	NA	NA	NA	NA	NA
NA	AP000347.1,AP000347.2,GUSBP11	15	15	0	no,no,no	UCEC=4; ESCA=2; STAD=2; CHOL=1; ACC=1; KIRP=1; CESC=1; LIHC=1; BLCA=1; COAD=1	10	7	5	NA	NA	NA	NA	NA	NA	NA	NA	NA
NA	PPP1CA	15	15	0	no	UCEC=4; COAD=3; BRCA=3; DLBC=1; ESCA=1; SARC=1; CESC=1; LGG=1	4	5	7	NA	NA	NA	NA	NA	NA	NA	NA	NA
NA	PRH1,PRH1-PRR4,TAS2R14	15	15	0	no,no,no	LUSC=3; OV=2; LUAD=2; BRCA=2; UCS=1; GBM=1; ESCA=1; STAD=1; LGG=1; UCEC=1	3	17	4	NA	NA	NA	NA	NA	NA	NA	NA	NA
NA	JMJD4	15	15	0	no	UCEC=5; THCA=2; UCS=1; SKCM=1; CESC=1; STAD=1; BLCA=1; COAD=1; LUAD=1; BRCA=1	6	7	4	NA	NA	NA	NA	NA	NA	NA	NA	NA
NA	PMPCB	15	15	0	no	STAD=4; CESC=2; LUSC=2; UCEC=2; UCS=1; READ=1; ESCA=1; LIHC=1; COAD=1	2	9	9	NA	NA	NA	NA	NA	NA	NA	NA	NA
NA	LTBR	15	15	0	no	UCEC=8; KICH=1; READ=1; ESCA=1; PAAD=1; STAD=1; HNSC=1; LUAD=1	5	2	9	NA	NA	NA	NA	NA	NA	NA	NA	NA
NA	GAS6	15	15	0	no	STAD=6; COAD=2; MESO=1; READ=1; SARC=1; CESC=1; KIRC=1; LUSC=1; UCEC=1	5	16	7	NA	NA	NA	NA	NA	NA	NA	NA	NA
NA	BLOC1S5-TXNDC5,TXNDC5	15	15	0	no,no	LUAD=3; COAD=2; UCEC=2; ACC=1; ESCA=1; SARC=1; KIRC=1; STAD=1; LUSC=1; HNSC=1; BRCA=1	3	0	16	NA	NA	NA	NA	NA	NA	NA	NA	NA
NA	AC006486.1,ERF	15	15	0	no,no	STAD=3; SKCM=2; COAD=2; HNSC=2; GBM=1; READ=1; CESC=1; PRAD=1; LUSC=1; UCEC=1	3	7	7	NA	NA	NA	NA	NA	NA	NA	NA	NA
NA	CCDC24	15	15	0	no	OV=2; UCEC=2; BRCA=2; SKCM=1; READ=1; CESC=1; STAD=1; COAD=1; PRAD=1; LUSC=1; HNSC=1; LUAD=1	11	5	2	NA	NA	NA	NA	NA	NA	NA	NA	NA
NA	AC132807.2	15	15	0	no	STAD=2; BLCA=2; LUSC=2; LUAD=2; UCEC=2; BRCA=2; SKCM=1; READ=1; COAD=1	1	19	14	NA	NA	NA	NA	NA	NA	NA	NA	NA
NA	AC073107.1	15	15	0	no	UCEC=4; SKCM=3; ESCA=2; READ=1; STAD=1; COAD=1; HNSC=1; LGG=1; BRCA=1	0	8	10	NA	NA	NA	NA	NA	NA	NA	NA	NA
NA	AF241726.2,AL121578.3	15	15	0	no,no	BRCA=5; LUSC=3; HNSC=2; SKCM=1; CESC=1; STAD=1; COAD=1; LUAD=1	0	7	14	NA	NA	NA	NA	NA	NA	NA	NA	NA
NA	RAB3D,TMEM205	15	15	0	no,no	UCEC=9; SKCM=1; BLCA=1; COAD=1; PRAD=1; LUSC=1; BRCA=1	3	6	10	NA	NA	NA	NA	NA	NA	NA	NA	NA
NA	APLP2	15	15	0	no	UCEC=4; STAD=3; BRCA=2; GBM=1; READ=1; ESCA=1; COAD=1; LUSC=1; LUAD=1	6	12	5	NA	NA	NA	NA	NA	NA	NA	NA	NA
NA	CPSF6	15	15	0	no	ESCA=2; LUAD=2; UCEC=2; BRCA=2; GBM=1; READ=1; SARC=1; STAD=1; BLCA=1; COAD=1; LGG=1	2	16	2	NA	NA	NA	NA	NA	NA	NA	NA	NA
NA	TIMMDC1	15	15	0	no	UCEC=5; STAD=2; COAD=2; GBM=1; SARC=1; KIRP=1; LUSC=1; HNSC=1; LUAD=1	9	3	8	NA	NA	NA	NA	NA	NA	NA	NA	NA
NA	AC010132.3,PSMA2	15	15	0	no,no	UCEC=4; LUSC=3; GBM=2; PAAD=1; KIRP=1; LIHC=1; BLCA=1; COAD=1; HNSC=1	9	7	1	NA	NA	NA	NA	NA	NA	NA	NA	NA
NA	TSC22D1	15	15	0	no	STAD=3; UCEC=3; CESC=2; BRCA=2; GBM=1; READ=1; BLCA=1; LUSC=1; HNSC=1	1	5	15	NA	NA	NA	NA	NA	NA	NA	NA	NA
NA	AC010522.1,ZNF587,ZNF587B	15	15	0	no,no,no	UCEC=4; STAD=3; BLCA=2; READ=1; ESCA=1; COAD=1; LUSC=1; LUAD=1; BRCA=1	21	3	9	NA	NA	NA	NA	NA	NA	NA	NA	NA
NA	GLB1	15	15	0	no	STAD=4; UCEC=4; READ=1; KIRC=1; BLCA=1; COAD=1; LUSC=1; LUAD=1; BRCA=1	12	2	3	NA	NA	NA	NA	NA	NA	NA	NA	NA
NA	HNRNPH1	15	15	0	no	UCEC=3; READ=2; BRCA=2; PAAD=1; CESC=1; KIRC=1; LIHC=1; STAD=1; BLCA=1; LUSC=1; LUAD=1	5	9	9	NA	NA	NA	NA	NA	NA	NA	NA	NA
NA	ETF1P1,HLA-E,HLA-J,HLA-L,MICC,PPP1R11,RPP21,TMPOP1,TRIM15,TRIM26BP,TRIM31-AS1,TRIM39,TRIM39-RPP21,TRIM40,ZNRD1	15	15	0	no,no,no,no,no,no,no,no,no,no,no,no,no,no,no	UCEC=6; READ=1; ESCA=1; KIRP=1; STAD=1; COAD=1; LUSC=1; HNSC=1; LUAD=1; BRCA=1	23	1	0	NA	NA	NA	NA	NA	NA	NA	NA	NA
NA	SLC9A3R1	15	15	0	no	UCEC=4; BRCA=3; LUSC=2; ESCA=1; KIRP=1; KIRC=1; LIHC=1; STAD=1; COAD=1	3	6	9	NA	NA	NA	NA	NA	NA	NA	NA	NA
NA	DTX2P1-UPK3BP1-PMS2P11	15	15	0	no	ESCA=4; UCEC=4; CESC=3; LIHC=1; STAD=1; COAD=1; LUSC=1	3	12	5	NA	NA	NA	NA	NA	NA	NA	NA	NA
NA	RPL28	15	15	0	no	UCEC=6; CESC=2; STAD=2; COAD=2; PAAD=1; KIRP=1; BLCA=1	2	18	9	NA	NA	NA	NA	NA	NA	NA	NA	NA
NA	NDUFB9	15	15	0	no	STAD=5; UCEC=3; PAAD=1; KIRP=1; KIRC=1; LIHC=1; LUSC=1; HNSC=1; BRCA=1	11	8	1	NA	NA	NA	NA	NA	NA	NA	NA	NA
NA	VPS13C	15	15	0	no	STAD=5; LUAD=2; PCPG=1; SARC=1; KIRP=1; CESC=1; KIRC=1; COAD=1; LUSC=1; UCEC=1	8	5	6	NA	NA	NA	NA	NA	NA	NA	NA	NA
NA	CREB3L4	15	15	0	no	UCEC=5; CESC=3; BRCA=3; LIHC=1; BLCA=1; COAD=1; LUAD=1	8	6	4	NA	NA	NA	NA	NA	NA	NA	NA	NA
SFRP4	SFRP4	15	15	0	yes	STAD=5; UCEC=3; READ=2; LUAD=2; BRCA=2; LUSC=1	9	4	25	colorectal cancer, melanoma, SCC, gastric cancer, oesophageal SCC			E	Rec	TSG	Mis		Pyle disease
MSH6	MSH6	15	14	1	yes	UCEC=7; STAD=2; BRCA=2; SCLC=1; OV=1; LIHC=1; LUSC=1	14	8	5	colorectal	colorectal, endometrial, ovarian	hereditary non-polyposis colorectal cancer	E	Rec	TSG	Mis, N, F, S
NA	HOXB3	15	14	1	no	CESC=3; LUAD=3; STAD=2; SCLC=1; KICH=1; ESCA=1; BLCA=1; COAD=1; LUSC=1; UCEC=1	4	4	14	NA	NA	NA	NA	NA	NA	NA	NA	NA
NA	EIF3K	15	14	1	no	UCEC=6; BRCA=3; STAD=2; SCLC=1; GBM=1; READ=1; COAD=1	1	6	10	NA	NA	NA	NA	NA	NA	NA	NA	NA
NA	ERCC1	15	14	1	no	UCEC=4; LUSC=2; OSCC=1; SKCM=1; READ=1; ESCA=1; OV=1; CESC=1; COAD=1; HNSC=1; BRCA=1	15	4	2	NA	NA	NA	NA	NA	NA	NA	NA	NA
NA	MS4A14,MS4A6E,MS4A7	15	14	1	no,no,no	LUAD=5; HCC=3; LUSC=2; BRCA=2; OSCC=1; PAAD=1; SARC=1; KIRC=1; HNSC=1; LGG=1	7	7	8	NA	NA	NA	NA	NA	NA	NA	NA	NA
NA	RBM6	15	14	1	no	UCEC=4; LUSC=2; HCC=1; OSCC=1; ESCA=1; CESC=1; KIRC=1; BLCA=1; COAD=1; THCA=1; LUAD=1; BRCA=1	7	8	4	NA	NA	NA	NA	NA	NA	NA	NA	NA
NA	DNAJB6	15	14	1	no	UCEC=4; HCC=3; STAD=3; OSCC=1; GBM=1; READ=1; OV=1; BLCA=1; COAD=1; LGG=1; LUAD=1	17	20	2	NA	NA	NA	NA	NA	NA	NA	NA	NA
NA	COA1	15	14	1	no	UCEC=5; HCC=2; BLCA=2; COAD=2; OSCC=1; UCS=1; READ=1; STAD=1; LUSC=1; BRCA=1	6	4	11	NA	NA	NA	NA	NA	NA	NA	NA	NA
NA	DECR1	15	14	1	no	UCEC=9; ESCA=2; HCC=1; OSCC=1; READ=1; CESC=1; BRCA=1	14	9	3	NA	NA	NA	NA	NA	NA	NA	NA	NA
NA	FAM157C	15	13	2	no	UCEC=7; ESCA=3; SCLC=2; SARC=2; HCC=1; BRCA=1	3	11	11	NA	NA	NA	NA	NA	NA	NA	NA	NA
NA	PRPF4B	15	13	2	no	COAD=4; UCEC=4; SCLC=1; OSCC=1; ESCA=1; LIHC=1; BLCA=1; LUSC=1; BRCA=1	1	9	11	NA	NA	NA	NA	NA	NA	NA	NA	NA
NA	CBWD5	15	13	2	no	UCEC=8; OSCC=2; ESCA=1; SARC=1; KIRP=1; CESC=1; COAD=1	6	5	9	NA	NA	NA	NA	NA	NA	NA	NA	NA
TCEA1	TCEA1	15	13	2	yes	UCEC=5; OSCC=2; ESCA=2; BRCA=2; KIRC=1; STAD=1; COAD=1; HNSC=1	15	2	5	salivary adenoma			E	Dom	fusion	T	PLAG1
NA	SMYD3	15	12	3	no	HCC=7; UCEC=6; OSCC=2; BRCA=2; SCLC=1; KIRP=1; CESC=1; LIHC=1; LUSC=1	0	12	33	NA	NA	NA	NA	NA	NA	NA	NA	NA
NA	ANKRD36	15	12	3	no	ESCA=6; OSCC=2; BRCA=2; SCLC=1; SARC=1; OV=1; KIRP=1; BLCA=1	25	4	0	NA	NA	NA	NA	NA	NA	NA	NA	NA
DCTN1	AC006030.1,DCTN1	14	14	0	no,yes	OV=4; STAD=3; LGG=2; UCEC=2; SKCM=1; CESC=1; KIRC=1	10	8	3	inflammatory myofibroblastic tumour, Spitzoid tumour			M	Dom	fusion	T	ALK, ROS1	Distal hereditary motor neuronopathy, susceptibility to amyotrophic lateral sclerosis, Perry syndrome
ESR1	ESR1	14	14	0	yes	UCEC=8; BRCA=5; HCC=2; CESC=1	1	16	9	breast			E	Dom	oncogene, TSG, fusion	Mis
NA	MNAT1	14	14	0	no	UCEC=10; STAD=2; HCC=1; UCS=1; SKCM=1	8	1	19	NA	NA	NA	NA	NA	NA	NA	NA	NA
NA	IFI16	14	14	0	no	ESCA=2; CESC=2; LUSC=2; HNSC=2; HCC=1; TGCT=1; STAD=1; BLCA=1; COAD=1; UCEC=1; BRCA=1	10	12	5	NA	NA	NA	NA	NA	NA	NA	NA	NA
NA	NCOA6	14	14	0	no	SKCM=2; OV=2; KIRP=2; STAD=2; HNSC=2; HCC=1; PAAD=1; LIHC=1; LUAD=1; UCEC=1	6	3	11	NA	NA	NA	NA	NA	NA	NA	NA	NA
NA	PKP4	14	14	0	no	COAD=4; UCEC=3; HCC=2; LUSC=2; GBM=1; ESCA=1; PAAD=1; KIRP=1; BLCA=1	16	2	7	NA	NA	NA	NA	NA	NA	NA	NA	NA
NA	DGUOK	14	14	0	no	UCEC=8; LUSC=3; HCC=2; CESC=1; BLCA=1; BRCA=1	10	1	11	NA	NA	NA	NA	NA	NA	NA	NA	NA
NA	FSTL1	14	14	0	no	UCEC=5; SARC=2; HCC=1; CESC=1; STAD=1; BLCA=1; COAD=1; PRAD=1; HNSC=1; BRCA=1	2	12	6	NA	NA	NA	NA	NA	NA	NA	NA	NA
NA	AP4B1	14	14	0	no	UCEC=5; ESCA=2; GBM=1; PAAD=1; OV=1; CESC=1; STAD=1; LUSC=1; LUAD=1	11	9	0	NA	NA	NA	NA	NA	NA	NA	NA	NA
NA	NDUFB5	14	14	0	no	UCEC=6; HCC=1; READ=1; OV=1; CESC=1; LIHC=1; COAD=1; LUSC=1; HNSC=1; LUAD=1	16	2	5	NA	NA	NA	NA	NA	NA	NA	NA	NA
NA	TMF1	14	14	0	no	UCEC=3; ESCA=2; COAD=2; HCC=1; GBM=1; PAAD=1; CESC=1; HNSC=1; LGG=1; LUAD=1; BRCA=1	17	13	2	NA	NA	NA	NA	NA	NA	NA	NA	NA
NA	PRELID1	14	14	0	no	UCEC=6; COAD=2; HCC=1; KIRC=1; LIHC=1; STAD=1; PRAD=1; HNSC=1; BRCA=1	1	13	4	NA	NA	NA	NA	NA	NA	NA	NA	NA
NA	HSPA8	14	14	0	no	LUSC=3; UCEC=3; KIRC=2; BLCA=2; ESCA=1; PAAD=1; STAD=1; COAD=1	3	9	6	NA	NA	NA	NA	NA	NA	NA	NA	NA
NA	COL4A1	14	14	0	no	STAD=4; CHOL=1; ACC=1; READ=1; PAAD=1; OV=1; CESC=1; HNSC=1; LGG=1; LUAD=1; UCEC=1	7	6	2	NA	NA	NA	NA	NA	NA	NA	NA	NA
NA	ZNF146	14	14	0	no	COAD=3; UCEC=3; BLCA=2; UCS=1; GBM=1; CESC=1; STAD=1; LUSC=1; HNSC=1	2	10	7	NA	NA	NA	NA	NA	NA	NA	NA	NA
NA	MGC32805	14	14	0	no	BLCA=3; LIHC=2; COAD=2; LUAD=2; UCEC=2; UCS=1; ESCA=1; STAD=1	0	20	1	NA	NA	NA	NA	NA	NA	NA	NA	NA
NA	ZNF814	14	14	0	no	UCEC=4; OV=3; STAD=2; BRCA=2; UCS=1; THYM=1; LUSC=1	8	7	11	NA	NA	NA	NA	NA	NA	NA	NA	NA
NA	ARFGAP1	14	14	0	no	BLCA=2; LUAD=2; KICH=1; ESCA=1; STAD=1; COAD=1; PRAD=1; LUSC=1; HNSC=1; LGG=1; UCEC=1; BRCA=1	6	3	6	NA	NA	NA	NA	NA	NA	NA	NA	NA
NA	B4GALT3	14	14	0	no	BLCA=2; LUAD=2; UCEC=2; MESO=1; GBM=1; READ=1; SARC=1; STAD=1; LUSC=1; HNSC=1; BRCA=1	3	10	4	NA	NA	NA	NA	NA	NA	NA	NA	NA
NA	AP1G2	14	14	0	no	STAD=6; OV=2; BLCA=2; SKCM=1; KIRC=1; LUSC=1; LUAD=1	4	14	3	NA	NA	NA	NA	NA	NA	NA	NA	NA
NA	FKBP8	14	14	0	no	UCEC=3; SKCM=2; OV=2; LUSC=2; STAD=1; BLCA=1; HNSC=1; LUAD=1; BRCA=1	4	5	5	NA	NA	NA	NA	NA	NA	NA	NA	NA
NA	AC010487.3,ZNF320	14	14	0	no,no	STAD=3; BLCA=3; KIRC=2; SKCM=1; READ=1; TGCT=1; OV=1; KIRP=1; BRCA=1	4	21	6	NA	NA	NA	NA	NA	NA	NA	NA	NA
NA	FN1	14	14	0	no	STAD=4; OV=2; BRCA=2; SKCM=1; READ=1; SARC=1; LIHC=1; BLCA=1; LUAD=1	6	10	4	NA	NA	NA	NA	NA	NA	NA	NA	NA
NA	AF241726.2,AL121578.3,SYTL5	14	14	0	no,no,no	LUSC=3; BRCA=3; STAD=2; SKCM=1; GBM=1; CESC=1; BLCA=1; COAD=1; HNSC=1	32	5	0	NA	NA	NA	NA	NA	NA	NA	NA	NA
NA	PCNP	14	14	0	no	UCEC=4; LUSC=2; BRCA=2; GBM=1; PAAD=1; SARC=1; CESC=1; STAD=1; BLCA=1	4	9	8	NA	NA	NA	NA	NA	NA	NA	NA	NA
NA	LTF	14	14	0	no	UCEC=8; BRCA=4; GBM=1; LUSC=1	12	9	11	NA	NA	NA	NA	NA	NA	NA	NA	NA
NA	AC244517.11,AC244517.2	14	14	0	no,no	STAD=5; ESCA=4; OV=3; GBM=1; UCEC=1	0	0	48	NA	NA	NA	NA	NA	NA	NA	NA	NA
NA	EXOSC5	14	14	0	no	UCEC=4; BLCA=2; HNSC=2; GBM=1; READ=1; OV=1; STAD=1; LUSC=1; LUAD=1	1	13	3	NA	NA	NA	NA	NA	NA	NA	NA	NA
NA	LILRB3	14	14	0	no	COAD=3; OV=2; UCEC=2; GBM=1; ESCA=1; PAAD=1; STAD=1; LUSC=1; HNSC=1; LUAD=1	12	7	3	NA	NA	NA	NA	NA	NA	NA	NA	NA
NA	MYL6B	14	14	0	no	UCEC=7; BLCA=3; READ=1; SARC=1; LUSC=1; BRCA=1	4	10	8	NA	NA	NA	NA	NA	NA	NA	NA	NA
NA	GRSF1	14	14	0	no	UCEC=5; LUAD=3; COAD=2; HNSC=2; READ=1; STAD=1	2	9	10	NA	NA	NA	NA	NA	NA	NA	NA	NA
NA	AC012184.2,DDX19B	14	14	0	no,no	UCEC=3; STAD=2; BLCA=2; READ=1; ESCA=1; CESC=1; LUSC=1; HNSC=1; LGG=1; BRCA=1	4	16	6	NA	NA	NA	NA	NA	NA	NA	NA	NA
NA	MX1	14	14	0	no	BRCA=4; CESC=2; BLCA=2; READ=1; OV=1; THCA=1; LUSC=1; HNSC=1; UCEC=1	4	6	7	NA	NA	NA	NA	NA	NA	NA	NA	NA
NA	AL645941.2,HLA-DMA	14	14	0	no,no	UCEC=3; LUSC=2; BRCA=2; READ=1; KIRP=1; STAD=1; BLCA=1; COAD=1; LGG=1; LUAD=1	5	16	0	NA	NA	NA	NA	NA	NA	NA	NA	NA
NA	SDHAP3	14	14	0	no	UCEC=9; READ=1; OV=1; CESC=1; LUSC=1; BRCA=1	2	0	12	NA	NA	NA	NA	NA	NA	NA	NA	NA
NA	LAMTOR1	14	14	0	no	UCEC=4; CESC=2; COAD=2; ESCA=1; OV=1; KIRC=1; STAD=1; HNSC=1; BRCA=1	1	11	4	NA	NA	NA	NA	NA	NA	NA	NA	NA
NA	AC010519.1,EHD2	14	14	0	no,no	STAD=5; ESCA=2; SARC=2; CESC=2; KIRC=1; BLCA=1; COAD=1	5	7	5	NA	NA	NA	NA	NA	NA	NA	NA	NA
NA	HSPG2	14	14	0	no	UCEC=4; STAD=3; HNSC=3; LUSC=2; ESCA=1; OV=1	4	11	2	NA	NA	NA	NA	NA	NA	NA	NA	NA
NA	EIF4G1	14	14	0	no	STAD=3; LUSC=3; UCEC=3; ESCA=1; CESC=1; BLCA=1; HNSC=1; LUAD=1	9	7	3	NA	NA	NA	NA	NA	NA	NA	NA	NA
NA	SAT2	14	14	0	no	UCEC=7; SARC=1; KIRP=1; LIHC=1; STAD=1; BLCA=1; LUSC=1; BRCA=1	5	9	7	NA	NA	NA	NA	NA	NA	NA	NA	NA
NA	PLEKHM2	14	14	0	no	BLCA=3; STAD=2; HNSC=2; SARC=1; OV=1; CESC=1; LIHC=1; COAD=1; LUAD=1; UCEC=1	6	5	5	NA	NA	NA	NA	NA	NA	NA	NA	NA
NA	USP22	14	14	0	no	STAD=4; UCEC=3; LGG=2; SARC=1; COAD=1; PRAD=1; LUAD=1; BRCA=1	1	6	8	NA	NA	NA	NA	NA	NA	NA	NA	NA
NA	PIN4	14	14	0	no	UCEC=3; BRCA=3; CESC=2; LUAD=2; SARC=1; OV=1; KIRC=1; STAD=1	1	24	8	NA	NA	NA	NA	NA	NA	NA	NA	NA
NA	IFITM3	14	14	0	no	UCEC=4; OV=2; STAD=2; LUSC=2; BRCA=2; LIHC=1; HNSC=1	0	16	12	NA	NA	NA	NA	NA	NA	NA	NA	NA
NA	EHBP1L1	14	14	0	no	HNSC=3; CESC=2; LUSC=2; UCEC=2; OV=1; LIHC=1; STAD=1; BLCA=1; COAD=1	5	1	11	NA	NA	NA	NA	NA	NA	NA	NA	NA
NA	AC034102.2,PA2G4	14	14	0	no,no	STAD=5; UCEC=4; BRCA=2; COAD=1; HNSC=1; LUAD=1	3	6	6	NA	NA	NA	NA	NA	NA	NA	NA	NA
PML	PML	14	14	0	yes	STAD=3; UCEC=3; LUSC=2; PAAD=1; CESC=1; BLCA=1; COAD=1; LUAD=1; BRCA=1	1	9	8	APL, ALL			L	Dom	TSG, fusion	T	RARA, PAX5
RNF43	AC004687.2,RNF43	14	14	0	no,yes	UCEC=6; COAD=3; OV=1; STAD=1; LUSC=1; LUAD=1; BRCA=1	10	4	8	cholangiocarcinoma, ovary, pancreas			E	Rec	TSG	Mis, N, F, S
RNF43	AC004687.2,RNF43,SUPT4H1	14	14	0	no,yes,no	UCEC=5; STAD=4; COAD=2; OV=1; BLCA=1; HNSC=1	12	0	4	cholangiocarcinoma, ovary, pancreas			E	Rec	TSG	Mis, N, F, S
SMARCB1	SMARCB1	14	14	0	yes	STAD=2; LUSC=2; UCEC=2; HCC=1; UCS=1; SKCM=1; GBM=1; CESC=1; LIHC=1; BLCA=1; LUAD=1; BRCA=1	2	11	8	malignant rhabdoid	malignant rhabdoid	rhabdoid predisposition syndrome	M	Rec	TSG	D, N, F, S
HIF1A	HIF1A	14	13	1	yes	LUSC=3; STAD=2; HNSC=2; UCEC=2; OSCC=1; PAAD=1; COAD=1; LGG=1; LUAD=1	4	2	10	endometrioid carcinoma, glioblastoma, colorectal, renal, lung, pancreatic			E, O	Dom	oncogene	Mis, F, N
LSM14A	LSM14A	14	13	1	yes	STAD=3; UCEC=3; BRCA=2; SCLC=1; READ=1; ESCA=1; KIRC=1; BLCA=1; COAD=1	10	2	6	Spitzoid tumour			E	Dom	fusion	T	BRAF
NA	TLE3	14	13	1	no	COAD=4; SCLC=1; SARC=2; CESC=2; UCEC=2; ESCA=1; BLCA=1; HNSC=1	8	7	2	NA	NA	NA	NA	NA	NA	NA	NA	NA
NA	ANKRD11	14	13	1	no	STAD=6; HCC=3; LUSC=2; SCLC=1; OV=1; CESC=1; BLCA=1; HNSC=1; UCEC=1	10	9	16	NA	NA	NA	NA	NA	NA	NA	NA	NA
NA	LILRA6,LILRB3	14	13	1	no,no	COAD=4; UCEC=4; HNSC=2; SCLC=1; SKCM=1; OV=1; LUAD=1	16	0	9	NA	NA	NA	NA	NA	NA	NA	NA	NA
NA	RAP1A	14	13	1	no	UCEC=3; SKCM=2; BLCA=2; BRCA=2; SCLC=1; HCC=1; SARC=1; OV=1; STAD=1; COAD=1	3	11	7	NA	NA	NA	NA	NA	NA	NA	NA	NA
NA	COL6A3	14	13	1	no	STAD=3; COAD=3; SCLC=1; ESCA=1; PAAD=1; BLCA=1; LUSC=1; HNSC=1; LUAD=1; BRCA=1	11	4	3	NA	NA	NA	NA	NA	NA	NA	NA	NA
NA	PCDHA2,PCDHA3,PCDHA4	14	13	1	no,no,no	PRAD=2; LGG=2; UCEC=2; SCLC=1; UCS=1; READ=1; OV=1; STAD=1; COAD=1; LUAD=1; BRCA=1	0	23	0	NA	NA	NA	NA	NA	NA	NA	NA	NA
NA	PDAP1	14	13	1	no	UCEC=8; CESC=2; SCLC=1; GBM=1; COAD=1; HNSC=1	4	10	2	NA	NA	NA	NA	NA	NA	NA	NA	NA
NA	GPX2	14	13	1	no	READ=2; COAD=2; LUSC=2; HCC=1; OSCC=1; PAAD=1; LIHC=1; STAD=1; BLCA=1; HNSC=1; LUAD=1; UCEC=1	1	16	11	NA	NA	NA	NA	NA	NA	NA	NA	NA
NA	NF1P8	14	13	1	no	LUSC=5; ESCA=2; UCEC=2; HCC=1; OSCC=1; SKCM=1; SARC=1; HNSC=1; LUAD=1	5	14	15	NA	NA	NA	NA	NA	NA	NA	NA	NA
NA	XPNPEP1	14	13	1	no	UCEC=5; COAD=3; OSCC=1; SKCM=1; READ=1; TGCT=1; CESC=1; STAD=1	4	5	8	NA	NA	NA	NA	NA	NA	NA	NA	NA
NA	MACROD1	14	13	1	no	COAD=4; UCEC=2; OSCC=1; UCS=1; PAAD=1; KIRP=1; LIHC=1; STAD=1; HNSC=1; BRCA=1	2	8	11	NA	NA	NA	NA	NA	NA	NA	NA	NA
NA	SPTBN2	14	13	1	no	BRCA=3; LUAD=2; UCEC=2; OSCC=1; CHOL=1; SKCM=1; OV=1; CESC=1; PRAD=1; LUSC=1	4	8	6	NA	NA	NA	NA	NA	NA	NA	NA	NA
NA	CHURC1,CHURC1-FNTB	14	13	1	no,no	STAD=4; UCEC=3; BRCA=2; OSCC=1; MESO=1; LUSC=1; HNSC=1; LGG=1	8	10	5	NA	NA	NA	NA	NA	NA	NA	NA	NA
NA	COL16A1	14	13	1	no	SKCM=2; SARC=2; OSCC=1; OV=1; CESC=1; STAD=1; BLCA=1; COAD=1; LUSC=1; HNSC=1; UCEC=1; BRCA=1	5	5	6	NA	NA	NA	NA	NA	NA	NA	NA	NA
NA	BACE2	14	13	1	no	UCEC=4; SKCM=2; READ=2; OSCC=1; KICH=1; PAAD=1; CESC=1; LIHC=1; COAD=1	5	11	5	NA	NA	NA	NA	NA	NA	NA	NA	NA
NA	EIF3L	14	13	1	no	BLCA=2; COAD=2; LUSC=2; OSCC=1; GBM=1; ESCA=1; PAAD=1; STAD=1; THCA=1; UCEC=1; BRCA=1	9	8	5	NA	NA	NA	NA	NA	NA	NA	NA	NA
NA	2022-09-02	14	13	1	no	COAD=3; UCEC=3; OSCC=1; SKCM=1; ESCA=1; KIRP=1; CESC=1; KIRC=1; THCA=1; LGG=1	5	6	4	NA	NA	NA	NA	NA	NA	NA	NA	NA
NA	GGCX	14	13	1	no	LUAD=3; LUSC=2; UCEC=2; OSCC=1; ESCA=1; PAAD=1; STAD=1; BLCA=1; COAD=1; HNSC=1	7	11	1	NA	NA	NA	NA	NA	NA	NA	NA	NA
NA	PPIA	14	13	1	no	UCEC=6; OSCC=1; SKCM=1; SARC=1; BLCA=1; PRAD=1; LUSC=1; HNSC=1; BRCA=1	6	10	15	NA	NA	NA	NA	NA	NA	NA	NA	NA
NA	ZFPM2-AS1	14	13	1	no	LUSC=4; STAD=3; ESCA=2; LIHC=2; OSCC=1; HNSC=1; UCEC=1	2	10	4	NA	NA	NA	NA	NA	NA	NA	NA	NA
NA	DHRS4-AS1	14	12	2	no	SCLC=2; OV=2; KIRC=2; BLCA=2; UCEC=2; BRCA=2; HCC=1; CESC=1; LIHC=1	6	0	24	NA	NA	NA	NA	NA	NA	NA	NA	NA
NA	SON	14	12	2	no	STAD=3; CESC=2; UCEC=2; SCLC=1; HCC=1; OSCC=1; DLBC=1; ESCA=1; SARC=1; KIRC=1; BLCA=1	5	2	8	NA	NA	NA	NA	NA	NA	NA	NA	NA
NA	DMD	14	11	3	no	HCC=4; SCLC=3; TGCT=3; DLBC=2; STAD=2; LUAD=2; BLCA=1; UCEC=1	9	6	32	NA	NA	NA	NA	NA	NA	NA	NA	NA
NA	EIF2B5,EIF4G1	14	0	14	no,no	OSCC=8; HCC=8; SCLC=6	40	22	22	NA	NA	NA	NA	NA	NA	NA	NA	NA
ERBB2	ERBB2	13	13	0	yes	UCEC=6; BLCA=2; ESCA=1; CESC=1; STAD=1; LUSC=1; LUAD=1	2	10	6	breast, ovarian, other tumour types, NSCLC, gastric			E	Dom	oncogene, fusion	A, Mis, O
FGFR1	FGFR1	13	13	0	yes	UCEC=6; BRCA=3; SARC=1; CESC=1; STAD=1; LUAD=1	4	9	7	MPN, NHL, salivary adenoma			L	Dom	oncogene, fusion	T	BCR, FOP, ZMYM2, CNTRL, PLAG1	Pfeiffer syndrome, Kallman syndrome
FGFR3	FGFR3	13	13	0	yes	BLCA=8; KIRP=2; STAD=2; ESCA=1	8	12	3	bladder, MM, T-cell lymphoma			L, E	Dom	oncogene, fusion	Mis, T	IGH, ETV6	Hypochondroplasia, Thanatophoric dysplasia
IL6ST	IL6ST	13	13	0	yes	ESCA=2; STAD=2; BRCA=2; KICH=1; OV=1; KIRC=1; PRAD=1; LGG=1; LUAD=1; UCEC=1	9	7	3	hepatocellular carcinoma			E	Dom	oncogene	O
NA	WDR41	13	13	0	no	LUAD=4; UCEC=4; HCC=1; THYM=1; GBM=1; SARC=1; STAD=1; HNSC=1	3	4	11	NA	NA	NA	NA	NA	NA	NA	NA	NA
NA	KIAA1217	13	13	0	no	UCEC=4; HCC=2; STAD=2; BLCA=2; LUAD=2; BRCA=2; HNSC=1	9	6	4	NA	NA	NA	NA	NA	NA	NA	NA	NA
NA	CARD16,CASP1	13	13	0	no,no	COAD=3; READ=2; STAD=2; LUSC=2; HCC=1; PAAD=1; BLCA=1; HNSC=1; BRCA=1	15	1	12	NA	NA	NA	NA	NA	NA	NA	NA	NA
NA	CERS5	13	13	0	no	ESCA=2; BLCA=2; COAD=2; HCC=1; DLBC=1; CESC=1; STAD=1; PRAD=1; HNSC=1; UCEC=1; BRCA=1	1	5	10	NA	NA	NA	NA	NA	NA	NA	NA	NA
NA	SLC47A1	13	13	0	no	UCEC=6; KIRC=3; LIHC=3; HCC=1; KIRP=1	30	3	1	NA	NA	NA	NA	NA	NA	NA	NA	NA
NA	PHB	13	13	0	no	UCEC=3; COAD=2; LUAD=2; HCC=1; SKCM=1; READ=1; PCPG=1; KIRC=1; LUSC=1; BRCA=1	7	3	10	NA	NA	NA	NA	NA	NA	NA	NA	NA
NA	ENSA	13	13	0	no	CESC=2; STAD=2; LUSC=2; UCEC=2; HCC=1; READ=1; PAAD=1; COAD=1; PRAD=1; BRCA=1	3	2	12	NA	NA	NA	NA	NA	NA	NA	NA	NA
NA	SCAMP3	13	13	0	no	UCEC=5; COAD=4; HCC=1; ESCA=1; LIHC=1; HNSC=1; BRCA=1	7	8	1	NA	NA	NA	NA	NA	NA	NA	NA	NA
NA	SSBP3	13	13	0	no	UCEC=3; HCC=2; READ=2; ESCA=2; LUSC=2; OV=1; CESC=1; COAD=1; BRCA=1	12	3	5	NA	NA	NA	NA	NA	NA	NA	NA	NA
NA	PSMF1	13	13	0	no	STAD=3; LUSC=3; UCEC=3; HCC=2; SKCM=1; ESCA=1; LIHC=1; HNSC=1	6	9	7	NA	NA	NA	NA	NA	NA	NA	NA	NA
NA	APP	13	13	0	no	UCEC=5; STAD=2; HCC=1; UCS=1; PAAD=1; KIRP=1; KIRC=1; BLCA=1; LGG=1	5	7	5	NA	NA	NA	NA	NA	NA	NA	NA	NA
NA	SUN2	13	13	0	no	STAD=4; COAD=2; HNSC=2; HCC=1; ESCA=1; CESC=1; LUSC=1; LUAD=1; UCEC=1	1	12	5	NA	NA	NA	NA	NA	NA	NA	NA	NA
NA	RTN4	13	13	0	no	LIHC=3; COAD=3; LUSC=3; LUAD=2; HCC=1; STAD=1; BLCA=1	7	3	8	NA	NA	NA	NA	NA	NA	NA	NA	NA
NA	MGST2	13	13	0	no	UCEC=8; HCC=2; COAD=2; LIHC=1; STAD=1; LUSC=1	7	5	4	NA	NA	NA	NA	NA	NA	NA	NA	NA
NA	HSD17B4	13	13	0	no	STAD=3; LUSC=3; UCEC=3; HCC=2; BLCA=1; HNSC=1; LGG=1; LUAD=1	4	6	7	NA	NA	NA	NA	NA	NA	NA	NA	NA
NA	AC242426.2,CHD1L	13	13	0	no,no	LUAD=2; UCEC=2; READ=1; ESCA=1; PAAD=1; CESC=1; STAD=1; PRAD=1; LUSC=1; HNSC=1; BRCA=1	22	4	0	NA	NA	NA	NA	NA	NA	NA	NA	NA
NA	NANS	13	13	0	no	STAD=4; UCEC=4; BLCA=2; HCC=1; PAAD=1; OV=1; LUSC=1	4	5	6	NA	NA	NA	NA	NA	NA	NA	NA	NA
NA	RXYLT1	13	13	0	no	COAD=4; SARC=2; HNSC=2; STAD=1; LGG=1; LUAD=1; UCEC=1; BRCA=1	0	5	16	NA	NA	NA	NA	NA	NA	NA	NA	NA
NA	TYK2	13	13	0	no	SKCM=2; BLCA=2; LUSC=2; HNSC=2; LUAD=2; CHOL=1; OV=1; UCEC=1	6	3	4	NA	NA	NA	NA	NA	NA	NA	NA	NA
NA	ILK	13	13	0	no	UCEC=4; STAD=2; LUSC=2; BRCA=2; DLBC=1; SARC=1; BLCA=1	8	10	1	NA	NA	NA	NA	NA	NA	NA	NA	NA
NA	ATP5MC1	13	13	0	no	READ=2; STAD=2; BLCA=2; UCEC=2; DLBC=1; UCS=1; SARC=1; CESC=1; LUSC=1	8	10	6	NA	NA	NA	NA	NA	NA	NA	NA	NA
NA	AL109827.1,CPNE1	13	13	0	no,no	UCEC=3; READ=2; OV=2; DLBC=1; ESCA=1; CESC=1; BLCA=1; LUAD=1; BRCA=1	0	3	18	NA	NA	NA	NA	NA	NA	NA	NA	NA
NA	RPL35A	13	13	0	no	UCEC=4; COAD=2; LUAD=2; DLBC=1; GBM=1; OV=1; CESC=1; PRAD=1	4	5	12	NA	NA	NA	NA	NA	NA	NA	NA	NA
NA	AC105052.1,AC105052.3,AC105052.4	13	13	0	no,no,no	OV=2; STAD=2; UCEC=2; BRCA=2; DLBC=1; ESCA=1; CESC=1; BLCA=1; COAD=1	0	14	0	NA	NA	NA	NA	NA	NA	NA	NA	NA
NA	MMP1	13	13	0	no	COAD=3; HNSC=2; UCS=1; SKCM=1; ESCA=1; SARC=1; CESC=1; LUAD=1; UCEC=1; BRCA=1	5	26	4	NA	NA	NA	NA	NA	NA	NA	NA	NA
NA	AC018523.2,PSMA1	13	13	0	no,no	UCEC=4; READ=2; UCS=1; ESCA=1; OV=1; COAD=1; LUSC=1; LUAD=1; BRCA=1	0	12	4	NA	NA	NA	NA	NA	NA	NA	NA	NA
NA	ITGB1BP1	13	13	0	no	ESCA=2; UCEC=2; BRCA=2; UCS=1; GBM=1; KIRP=1; CESC=1; BLCA=1; LGG=1; LUAD=1	3	5	9	NA	NA	NA	NA	NA	NA	NA	NA	NA
NA	ADD1	13	13	0	no	BRCA=4; UCEC=3; STAD=2; MESO=1; COAD=1; LUSC=1; LUAD=1	8	2	5	NA	NA	NA	NA	NA	NA	NA	NA	NA
NA	PRPF19	13	13	0	no	STAD=3; UCEC=3; ACC=1; READ=1; TGCT=1; CESC=1; COAD=1; LUSC=1; LUAD=1	1	6	8	NA	NA	NA	NA	NA	NA	NA	NA	NA
NA	CAMK1	13	13	0	no	UCEC=4; HNSC=2; ACC=1; GBM=1; KIRC=1; STAD=1; COAD=1; PRAD=1; LUSC=1	5	10	3	NA	NA	NA	NA	NA	NA	NA	NA	NA
NA	AC068790.8,RFLNA,ZNF664	13	13	0	no,no,no	COAD=3; UCEC=3; ACC=1; SKCM=1; OV=1; STAD=1; PRAD=1; LUSC=1; HNSC=1	1	7	10	NA	NA	NA	NA	NA	NA	NA	NA	NA
NA	AL132989.1,PSMA3	13	13	0	no,no	UCEC=5; COAD=4; BRCA=2; ACC=1; STAD=1	22	0	3	NA	NA	NA	NA	NA	NA	NA	NA	NA
NA	ERG28	13	13	0	no	CESC=2; STAD=2; SKCM=1; READ=1; OV=1; BLCA=1; COAD=1; LUSC=1; LGG=1; LUAD=1; UCEC=1	2	2	13	NA	NA	NA	NA	NA	NA	NA	NA	NA
NA	BTBD1	13	13	0	no	STAD=3; ESCA=2; COAD=2; UCEC=2; SKCM=1; OV=1; LUAD=1; BRCA=1	6	11	5	NA	NA	NA	NA	NA	NA	NA	NA	NA
NA	AC008982.1,HNRNPL	13	13	0	no,no	UCEC=4; STAD=3; SKCM=1; CESC=1; LIHC=1; COAD=1; LUSC=1; LUAD=1	1	8	5	NA	NA	NA	NA	NA	NA	NA	NA	NA
NA	AC020915.5,ZNF544	13	13	0	no,no	STAD=4; SKCM=1; ESCA=1; OV=1; CESC=1; BLCA=1; LUSC=1; LUAD=1; UCEC=1; BRCA=1	2	11	1	NA	NA	NA	NA	NA	NA	NA	NA	NA
NA	ADAM15	13	13	0	no	STAD=4; UCEC=2; SKCM=1; OV=1; BLCA=1; COAD=1; LUSC=1; LUAD=1; BRCA=1	5	12	1	NA	NA	NA	NA	NA	NA	NA	NA	NA
NA	AL590385.2,FCGR2A	13	13	0	no,no	SKCM=3; BLCA=2; LUSC=2; BRCA=2; ESCA=1; CESC=1; STAD=1; LUAD=1	4	5	7	NA	NA	NA	NA	NA	NA	NA	NA	NA
NA	TOMM34	13	13	0	no	UCEC=5; SKCM=1; OV=1; CESC=1; STAD=1; BLCA=1; COAD=1; HNSC=1; BRCA=1	8	12	1	NA	NA	NA	NA	NA	NA	NA	NA	NA
NA	CSF2RA	13	13	0	no	BRCA=3; KIRP=2; LUSC=2; UCEC=2; SKCM=1; CESC=1; BLCA=1; LUAD=1	4	7	6	NA	NA	NA	NA	NA	NA	NA	NA	NA
NA	AC004224.2,NAA60	13	13	0	no,no	LUAD=3; COAD=2; UCEC=2; SKCM=1; ESCA=1; CESC=1; STAD=1; BLCA=1; BRCA=1	1	11	1	NA	NA	NA	NA	NA	NA	NA	NA	NA
NA	S100A11	13	13	0	no	CESC=3; COAD=2; LUSC=2; SKCM=1; SARC=1; OV=1; LUAD=1; UCEC=1; BRCA=1	1	9	6	NA	NA	NA	NA	NA	NA	NA	NA	NA
NA	PRKAG1	13	13	0	no	COAD=3; LUSC=3; BRCA=3; GBM=1; HNSC=1; LGG=1; UCEC=1	9	3	5	NA	NA	NA	NA	NA	NA	NA	NA	NA
NA	AC022558.2,RAMAC	13	13	0	no,no	UCEC=7; BRCA=2; GBM=1; CESC=1; COAD=1; LUAD=1	22	3	3	NA	NA	NA	NA	NA	NA	NA	NA	NA
NA	PSPH	13	13	0	no	UCEC=3; COAD=2; GBM=1; ESCA=1; CESC=1; BLCA=1; LUSC=1; LGG=1; LUAD=1; BRCA=1	7	0	6	NA	NA	NA	NA	NA	NA	NA	NA	NA
NA	AL139300.1,APOPT1,KLC1	13	13	0	no,no,no	UCEC=4; BRCA=3; GBM=1; READ=1; OV=1; CESC=1; KIRC=1; LUAD=1	9	6	4	NA	NA	NA	NA	NA	NA	NA	NA	NA
NA	PKN1	13	13	0	no	UCEC=4; GBM=1; ESCA=1; PAAD=1; OV=1; LIHC=1; STAD=1; BLCA=1; LUSC=1; LGG=1	11	8	3	NA	NA	NA	NA	NA	NA	NA	NA	NA
NA	EPB41L2	13	13	0	no	ESCA=2; COAD=2; UCEC=2; BRCA=2; GBM=1; READ=1; STAD=1; BLCA=1; LUSC=1	8	3	3	NA	NA	NA	NA	NA	NA	NA	NA	NA
NA	GAS5	13	13	0	no	UCEC=4; STAD=3; PAAD=2; READ=1; CESC=1; LUAD=1; BRCA=1	13	6	2	NA	NA	NA	NA	NA	NA	NA	NA	NA
NA	RPS2	13	13	0	no	HNSC=3; UCEC=3; STAD=2; READ=1; PAAD=1; KIRP=1; CESC=1; LIHC=1	3	5	10	NA	NA	NA	NA	NA	NA	NA	NA	NA
NA	HDDC2	13	13	0	no	UCEC=6; LGG=2; READ=1; OV=1; COAD=1; THCA=1; LUSC=1	1	10	6	NA	NA	NA	NA	NA	NA	NA	NA	NA
NA	CDK11B	13	13	0	no	UCEC=4; ESCA=2; STAD=2; READ=1; LIHC=1; LUSC=1; LUAD=1; BRCA=1	3	4	11	NA	NA	NA	NA	NA	NA	NA	NA	NA
NA	AL136115.2,PTP4A2	13	13	0	no,no	UCEC=3; BRCA=3; READ=1; ESCA=1; PAAD=1; CESC=1; COAD=1; HNSC=1; LUAD=1	6	12	2	NA	NA	NA	NA	NA	NA	NA	NA	NA
NA	AL137230.2,EFCAB11	13	13	0	no,no	UCEC=4; BLCA=2; COAD=2; TGCT=1; LIHC=1; HNSC=1; LUAD=1; BRCA=1	2	7	6	NA	NA	NA	NA	NA	NA	NA	NA	NA
NA	SNRPF	13	13	0	no	UCEC=5; LUSC=2; ESCA=1; PAAD=1; OV=1; STAD=1; COAD=1; BRCA=1	7	4	5	NA	NA	NA	NA	NA	NA	NA	NA	NA
NA	AC098588.1,ANAPC10	13	13	0	no,no	STAD=3; LUSC=2; LUAD=2; UCEC=2; ESCA=1; BLCA=1; COAD=1; HNSC=1	1	5	10	NA	NA	NA	NA	NA	NA	NA	NA	NA
NA	TLN1	13	13	0	no	STAD=3; OV=2; ESCA=1; SARC=1; KIRP=1; LUSC=1; HNSC=1; LUAD=1; UCEC=1; BRCA=1	4	17	3	NA	NA	NA	NA	NA	NA	NA	NA	NA
NA	AC067852.1,NAGLU	13	13	0	no,no	UCEC=4; OV=2; BLCA=2; COAD=2; SARC=1; STAD=1; LUSC=1	0	15	1	NA	NA	NA	NA	NA	NA	NA	NA	NA
NA	HNRNPC	13	13	0	no	UCEC=5; CESC=2; COAD=2; LUSC=2; KIRC=1; PRAD=1	7	6	3	NA	NA	NA	NA	NA	NA	NA	NA	NA
NA	PTRH2	13	13	0	no	CESC=3; COAD=3; UCEC=2; BRCA=2; LIHC=1; BLCA=1; HNSC=1	0	4	9	NA	NA	NA	NA	NA	NA	NA	NA	NA
NA	RPL7A	13	13	0	no	UCEC=4; STAD=3; BRCA=3; CESC=1; KIRC=1; BLCA=1	3	5	5	NA	NA	NA	NA	NA	NA	NA	NA	NA
NA	EIF2AK1	13	13	0	no	COAD=4; UCEC=4; BRCA=3; STAD=1; HNSC=1	7	3	4	NA	NA	NA	NA	NA	NA	NA	NA	NA
NPM1	NPM1	13	13	0	yes	UCEC=5; COAD=2; BRCA=2; ESCA=1; OV=1; LIHC=1; LGG=1	11	1	5	NHL, APL, AML			L	Dom	oncogene, fusion	T, F	ALK, RARA, MLF1
PABPC1	PABPC1	13	13	0	yes	STAD=3; LUSC=2; BRCA=2; SKCM=1; ESCA=1; BLCA=1; COAD=1; HNSC=1; UCEC=1	8	4	8	HNSCC, biliary tract carcinoma			E		oncogene, TSG	Mis, F
SDHA	SDHA	13	13	0	yes	UCEC=4; STAD=2; COAD=2; LUAD=2; READ=1; OV=1; LUSC=1	4	8	4	GIST, paraganglioma	paraganglioma	paragangliomas-5 (PGL5)	M, O	Rec	TSG	Mis, N
BCR	BCR	13	12	1	yes	UCEC=4; OSCC=1; ESCA=2; CESC=2; HCC=1; SARC=1; STAD=1; COAD=1; LUSC=1	1	10	5	CML, ALL, AML			L	Dom	fusion	T	ABL1, FGFR1, JAK2
ITGAV	ITGAV	13	12	1	yes	ESCA=2; STAD=2; COAD=2; UCEC=2; SCLC=1; HCC=1; READ=1; PAAD=1; OV=1; LUSC=1	5	12	1	large intestine carcinoma			E			F
NA	C11orf74	13	12	1	no	UCEC=5; LIHC=2; SCLC=1; SKCM=1; READ=1; ESCA=1; BLCA=1; LUSC=1	15	5	0	NA	NA	NA	NA	NA	NA	NA	NA	NA
NA	ACP2	13	12	1	no	UCEC=3; STAD=2; BRCA=2; SCLC=1; THYM=1; GBM=1; CESC=1; LUSC=1; LUAD=1	6	11	0	NA	NA	NA	NA	NA	NA	NA	NA	NA
NA	SCNN1A	13	12	1	no	UCEC=3; LUAD=2; SCLC=1; CHOL=1; ESCA=1; OV=1; STAD=1; BLCA=1; LUSC=1; HNSC=1	9	11	2	NA	NA	NA	NA	NA	NA	NA	NA	NA
NA	VEZT	13	12	1	no	UCEC=4; STAD=2; SCLC=1; HCC=1; ESCA=1; BLCA=1; COAD=1; LUSC=1; LUAD=1; BRCA=1	8	6	3	NA	NA	NA	NA	NA	NA	NA	NA	NA
NA	ATP7B	13	12	1	no	STAD=5; LUAD=2; UCEC=2; SCLC=1; OV=1; LUSC=1; BRCA=1	5	5	10	NA	NA	NA	NA	NA	NA	NA	NA	NA
NA	ARL17A	13	12	1	no	COAD=3; UCEC=2; SCLC=1; READ=1; PAAD=1; CESC=1; LIHC=1; STAD=1; PRAD=1; BRCA=1	2	9	10	NA	NA	NA	NA	NA	NA	NA	NA	NA
NA	TMC4	13	12	1	no	UCEC=6; STAD=2; SCLC=1; ESCA=1; LIHC=1; BLCA=1; BRCA=1	9	3	2	NA	NA	NA	NA	NA	NA	NA	NA	NA
NA	FGGY	13	12	1	no	HCC=4; UCEC=3; READ=2; COAD=2; SCLC=1; GBM=1; OV=1; KIRP=1; LIHC=1; STAD=1	6	8	12	NA	NA	NA	NA	NA	NA	NA	NA	NA
NA	SMPD4	13	12	1	no	UCEC=3; STAD=2; BLCA=2; LUSC=2; SCLC=1; UCS=1; ESCA=1; BRCA=1	4	3	7	NA	NA	NA	NA	NA	NA	NA	NA	NA
NA	PLOD2	13	12	1	no	CESC=2; LUSC=2; HNSC=2; SCLC=1; MESO=1; GBM=1; KIRP=1; KIRC=1; LUAD=1; BRCA=1	8	11	1	NA	NA	NA	NA	NA	NA	NA	NA	NA
NA	NOP14	13	12	1	no	UCEC=5; SCLC=1; READ=1; PAAD=1; STAD=1; COAD=1; LUSC=1; LGG=1; LUAD=1	6	5	4	NA	NA	NA	NA	NA	NA	NA	NA	NA
NA	ICA1	13	12	1	no	HCC=3; STAD=3; LUAD=2; UCEC=2; BRCA=2; SCLC=1; ESCA=1; CESC=1; BLCA=1	5	9	13	NA	NA	NA	NA	NA	NA	NA	NA	NA
NA	ATP6V1H	13	12	1	no	STAD=3; LUAD=3; HCC=2; SCLC=1; KIRC=1; BLCA=1; LUSC=1; HNSC=1; UCEC=1; BRCA=1	7	8	6	NA	NA	NA	NA	NA	NA	NA	NA	NA
NA	TACC2	13	12	1	no	BRCA=3; HCC=1; OSCC=1; UCS=1; SKCM=1; READ=1; ESCA=1; STAD=1; PRAD=1; LUSC=1; LGG=1; UCEC=1	15	2	3	NA	NA	NA	NA	NA	NA	NA	NA	NA
NA	SSH2	13	12	1	no	STAD=6; HCC=3; BLCA=2; OSCC=1; HNSC=1; LUAD=1; UCEC=1; BRCA=1	4	12	7	NA	NA	NA	NA	NA	NA	NA	NA	NA
NA	CYTH1	13	12	1	no	STAD=5; HCC=2; LUAD=2; OSCC=1; SKCM=1; READ=1; LUSC=1; HNSC=1; LGG=1	4	5	9	NA	NA	NA	NA	NA	NA	NA	NA	NA
NA	SLC16A3	13	12	1	no	STAD=3; CESC=2; UCEC=2; HCC=1; OSCC=1; PAAD=1; SARC=1; COAD=1; LUSC=1; BRCA=1	5	13	5	NA	NA	NA	NA	NA	NA	NA	NA	NA
NA	KIAA1191	13	12	1	no	UCEC=5; STAD=3; ESCA=2; HCC=1; OSCC=1; GBM=1; LGG=1	6	7	2	NA	NA	NA	NA	NA	NA	NA	NA	NA
NA	C9orf3	13	12	1	no	ESCA=3; CESC=3; HCC=2; UCEC=2; OSCC=1; KIRC=1; BLCA=1; COAD=1; HNSC=1	4	12	10	NA	NA	NA	NA	NA	NA	NA	NA	NA
NA	RPL4	13	12	1	no	UCEC=5; READ=2; OSCC=1; STAD=1; BLCA=1; COAD=1; LUAD=1; BRCA=1	9	5	4	NA	NA	NA	NA	NA	NA	NA	NA	NA
NA	UTP6	13	12	1	no	UCEC=5; BLCA=2; COAD=2; OSCC=1; OV=1; CESC=1; STAD=1	5	4	5	NA	NA	NA	NA	NA	NA	NA	NA	NA
NA	ZNF428	13	12	1	no	UCEC=7; COAD=2; OSCC=1; SARC=1; BLCA=1; BRCA=1	0	6	17	NA	NA	NA	NA	NA	NA	NA	NA	NA
NA	THUMPD3	13	12	1	no	UCEC=4; OSCC=1; GBM=1; READ=1; ESCA=1; STAD=1; COAD=1; HNSC=1; LGG=1; LUAD=1	6	0	11	NA	NA	NA	NA	NA	NA	NA	NA	NA
NA	ENTPD1-AS1	13	11	2	no	COAD=3; STAD=2; SCLC=1; HCC=1; OSCC=1; ACC=1; ESCA=1; LGG=1; LUAD=1; UCEC=1; BRCA=1	1	6	9	NA	NA	NA	NA	NA	NA	NA	NA	NA
NA	ARL17B	13	11	2	no	UCEC=5; SCLC=2; THYM=1; ESCA=1; PAAD=1; COAD=1; LUSC=1; HNSC=1	5	7	5	NA	NA	NA	NA	NA	NA	NA	NA	NA
NA	NKTR	13	11	2	no	CESC=2; BLCA=2; LUSC=2; SCLC=1; OSCC=1; ESCA=1; STAD=1; COAD=1; HNSC=1; UCEC=1	1	17	0	NA	NA	NA	NA	NA	NA	NA	NA	NA
NA	HOMER2	13	11	2	no	UCEC=6; LIHC=3; OSCC=2; LUSC=1; BRCA=1	1	4	17	NA	NA	NA	NA	NA	NA	NA	NA	NA
NA	DST	13	9	4	no	OSCC=4; ESCA=3; HNSC=3; LUSC=2; HCC=1; COAD=1	3	12	4	NA	NA	NA	NA	NA	NA	NA	NA	NA
NA	AKR1C2	13	9	4	no	OSCC=4; UCEC=3; STAD=2; BLCA=1; HNSC=1; LUAD=1; BRCA=1	5	4	11	NA	NA	NA	NA	NA	NA	NA	NA	NA
B2M	B2M	12	12	0	yes	STAD=2; COAD=2; HNSC=2; READ=1; ESCA=1; PAAD=1; CESC=1; UCEC=1; BRCA=1	0	6	7	DLBCL, melanoma, colorectal adenocarcinoma			E, L	Rec	TSG	Mis, N, F		Immunodeficiency 43
HLA-A	HLA-A,HLA-K	12	12	0	yes,no	HNSC=4; UCEC=2; BRCA=2; UVM=1; PAAD=1; CESC=1; COAD=1	5	10	0	Spitzoid tumour			E	Dom	fusion	T	ROS1	Carbamazepine-induced hypersensitivity syndrome
MAP2K2	MAP2K2	12	12	0	yes	UCEC=6; STAD=2; PAAD=1; COAD=1; LUSC=1; LUAD=1	2	4	14	NSCLC, melanoma			E	Dom	oncogene	Mis		Cardiofaciocutaneous syndrome
NA	PSPC1	12	12	0	no	HCC=2; LUSC=2; UCEC=2; UVM=1; READ=1; LIHC=1; STAD=1; BLCA=1; COAD=1; HNSC=1; BRCA=1	5	4	5	NA	NA	NA	NA	NA	NA	NA	NA	NA
NA	TIMM9	12	12	0	no	UCEC=4; ESCA=2; BRCA=2; HCC=1; THYM=1; KIRC=1; HNSC=1; LUAD=1	4	7	4	NA	NA	NA	NA	NA	NA	NA	NA	NA
NA	DHRS7	12	12	0	no	COAD=3; UCEC=3; HCC=1; PAAD=1; STAD=1; BLCA=1; PRAD=1; HNSC=1; BRCA=1	1	11	5	NA	NA	NA	NA	NA	NA	NA	NA	NA
NA	BAIAP2	12	12	0	no	ESCA=3; STAD=2; LUSC=2; UCEC=2; HCC=1; HNSC=1; LGG=1; BRCA=1	8	6	1	NA	NA	NA	NA	NA	NA	NA	NA	NA
NA	KCTD1	12	12	0	no	UCEC=5; OV=2; CESC=2; HCC=1; UCS=1; LUSC=1; LUAD=1	3	5	10	NA	NA	NA	NA	NA	NA	NA	NA	NA
NA	FMO5	12	12	0	no	LUAD=5; LIHC=4; HCC=2; ESCA=1; STAD=1; BRCA=1	3	14	4	NA	NA	NA	NA	NA	NA	NA	NA	NA
NA	ECI2	12	12	0	no	UCEC=5; BRCA=2; ACC=1; READ=1; CESC=1; KIRC=1; STAD=1	7	5	8	NA	NA	NA	NA	NA	NA	NA	NA	NA
NA	CORO7-PAM16,PAM16	12	12	0	no,no	UCEC=4; STAD=2; SKCM=1; CESC=1; LIHC=1; LUSC=1; HNSC=1; BRCA=1	3	11	7	NA	NA	NA	NA	NA	NA	NA	NA	NA
NA	ACADM	12	12	0	no	LUSC=3; READ=2; LIHC=2; HCC=1; GBM=1; CESC=1; STAD=1; LGG=1; UCEC=1	8	5	6	NA	NA	NA	NA	NA	NA	NA	NA	NA
NA	PSMD1	12	12	0	no	CESC=2; STAD=2; COAD=2; UCEC=2; HCC=1; READ=1; ESCA=1; PAAD=1; LGG=1	6	8	3	NA	NA	NA	NA	NA	NA	NA	NA	NA
NA	CP	12	12	0	no	UCEC=8; HCC=2; BRCA=2; ESCA=1; COAD=1	4	15	5	NA	NA	NA	NA	NA	NA	NA	NA	NA
NA	ACAD11,NPHP3-ACAD11	12	12	0	no,no	HNSC=3; KIRC=2; GBM=1; SARC=1; KIRP=1; CESC=1; LIHC=1; STAD=1; LUAD=1	9	5	2	NA	NA	NA	NA	NA	NA	NA	NA	NA
NA	LTBP4	12	12	0	no	ESCA=3; LUSC=3; COAD=2; STAD=1; BLCA=1; PRAD=1; HNSC=1	19	4	0	NA	NA	NA	NA	NA	NA	NA	NA	NA
NA	B4GALT1	12	12	0	no	UCEC=4; HCC=2; ESCA=2; DLBC=1; SARC=1; KIRC=1; STAD=1; LUSC=1; BRCA=1	6	4	6	NA	NA	NA	NA	NA	NA	NA	NA	NA
NA	AC104109.3,AC104109.4,PPP2CA	12	12	0	no,no,no	UCEC=4; STAD=3; COAD=2; OV=1; CESC=1; BRCA=1	3	2	15	NA	NA	NA	NA	NA	NA	NA	NA	NA
NA	HPN	12	12	0	no	UCEC=5; LUAD=2; BRCA=2; CHOL=1; COAD=1; PRAD=1	4	9	3	NA	NA	NA	NA	NA	NA	NA	NA	NA
NA	GSTM1,GSTM2	12	12	0	no,no	CESC=3; UCEC=3; BLCA=2; CHOL=1; KIRC=1; LUSC=1; HNSC=1	12	13	10	NA	NA	NA	NA	NA	NA	NA	NA	NA
NA	AC011452.1,IL4I1,NUP62	12	12	0	no,no,no	COAD=3; SKCM=2; UCEC=2; DLBC=1; PAAD=1; LIHC=1; BLCA=1; BRCA=1	4	9	5	NA	NA	NA	NA	NA	NA	NA	NA	NA
NA	AL359762.3,GNG5	12	12	0	no,no	UCEC=4; COAD=3; UCS=1; LIHC=1; STAD=1; LGG=1; BRCA=1	2	4	9	NA	NA	NA	NA	NA	NA	NA	NA	NA
NA	C16orf89	12	12	0	no	BRCA=3; STAD=2; LUAD=2; KICH=1; CESC=1; THCA=1; LUSC=1; UCEC=1	6	10	3	NA	NA	NA	NA	NA	NA	NA	NA	NA
NA	ABR	12	12	0	no	STAD=2; MESO=1; SKCM=1; READ=1; SARC=1; KIRC=1; BLCA=1; COAD=1; PRAD=1; HNSC=1; BRCA=1	2	8	7	NA	NA	NA	NA	NA	NA	NA	NA	NA
NA	DNAJC4	12	12	0	no	UCEC=3; BLCA=2; ACC=1; SARC=1; CESC=1; LIHC=1; COAD=1; LUSC=1; LUAD=1	2	7	3	NA	NA	NA	NA	NA	NA	NA	NA	NA
NA	UBA5	12	12	0	no	STAD=2; COAD=2; UCEC=2; ACC=1; READ=1; KIRC=1; LIHC=1; BLCA=1; HNSC=1	8	5	3	NA	NA	NA	NA	NA	NA	NA	NA	NA
NA	SCAP	12	12	0	no	BLCA=3; LUSC=3; ESCA=2; ACC=1; PAAD=1; COAD=1; HNSC=1	11	2	3	NA	NA	NA	NA	NA	NA	NA	NA	NA
NA	LAMB1	12	12	0	no	UCEC=4; ACC=1; GBM=1; ESCA=1; OV=1; STAD=1; COAD=1; LUAD=1; BRCA=1	8	6	1	NA	NA	NA	NA	NA	NA	NA	NA	NA
NA	ADGRL1	12	12	0	no	UCEC=3; STAD=2; ACC=1; ESCA=1; OV=1; CESC=1; BLCA=1; COAD=1; BRCA=1	0	10	9	NA	NA	NA	NA	NA	NA	NA	NA	NA
NA	AC004967.1,AC004967.2,AC079781.5	12	12	0	no,no,no	UCEC=4; ACC=1; GBM=1; ESCA=1; CESC=1; COAD=1; LUSC=1; LGG=1; BRCA=1	8	3	1	NA	NA	NA	NA	NA	NA	NA	NA	NA
NA	GUK1	12	12	0	no	UCEC=3; SKCM=1; GBM=1; READ=1; CESC=1; LIHC=1; BLCA=1; LUSC=1; HNSC=1; LGG=1	4	3	5	NA	NA	NA	NA	NA	NA	NA	NA	NA
NA	PAM	12	12	0	no	UCEC=3; STAD=2; COAD=2; SKCM=1; SARC=1; BLCA=1; LUAD=1; BRCA=1	4	6	6	NA	NA	NA	NA	NA	NA	NA	NA	NA
NA	ZNRD1ASP	12	12	0	no	BLCA=3; UCEC=3; LUSC=2; SKCM=1; ESCA=1; LGG=1; LUAD=1	3	10	2	NA	NA	NA	NA	NA	NA	NA	NA	NA
NA	CASC8	12	12	0	no	COAD=4; BLCA=3; SKCM=1; READ=1; PAAD=1; LUSC=1; BRCA=1	0	6	18	NA	NA	NA	NA	NA	NA	NA	NA	NA
NA	NAPRT	12	12	0	no	UCEC=4; SKCM=1; SARC=1; CESC=1; STAD=1; BLCA=1; COAD=1; LUSC=1; HNSC=1	5	6	4	NA	NA	NA	NA	NA	NA	NA	NA	NA
NA	CD99	12	12	0	no	UCEC=4; SARC=2; LUAD=2; SKCM=1; CESC=1; STAD=1; LUSC=1	9	2	3	NA	NA	NA	NA	NA	NA	NA	NA	NA
NA	COL6A2	12	12	0	no	STAD=3; LUAD=2; UCEC=2; SKCM=1; PAAD=1; CESC=1; COAD=1; LUSC=1	6	6	4	NA	NA	NA	NA	NA	NA	NA	NA	NA
NA	PSMB8-AS1,PSMB9	12	12	0	no,no	UCEC=3; GBM=2; HNSC=2; SKCM=1; CESC=1; LIHC=1; LUSC=1; BRCA=1	0	3	11	NA	NA	NA	NA	NA	NA	NA	NA	NA
NA	NDEL1	12	12	0	no	STAD=5; COAD=3; GBM=1; PAAD=1; LUAD=1; UCEC=1	6	6	3	NA	NA	NA	NA	NA	NA	NA	NA	NA
NA	GIPC1	12	12	0	no	UCEC=4; COAD=2; LUSC=2; GBM=1; ESCA=1; STAD=1; LUAD=1	4	5	6	NA	NA	NA	NA	NA	NA	NA	NA	NA
NA	GFM1	12	12	0	no	STAD=3; LUSC=2; UCEC=2; GBM=1; OV=1; HNSC=1; LGG=1; BRCA=1	8	5	3	NA	NA	NA	NA	NA	NA	NA	NA	NA
NA	SSR1	12	12	0	no	UCEC=4; COAD=2; GBM=1; ESCA=1; SARC=1; STAD=1; BLCA=1; LUSC=1	8	5	4	NA	NA	NA	NA	NA	NA	NA	NA	NA
NA	AFG3L2	12	12	0	no	UCEC=5; COAD=3; READ=1; LIHC=1; LUSC=1; BRCA=1	7	7	2	NA	NA	NA	NA	NA	NA	NA	NA	NA
NA	AC010487.3,ZNF320,ZNF468	12	12	0	no,no,no	OV=2; STAD=2; READ=1; KIRP=1; CESC=1; BLCA=1; COAD=1; THCA=1; LUSC=1; HNSC=1	7	2	3	NA	NA	NA	NA	NA	NA	NA	NA	NA
NA	TCP1	12	12	0	no	UCEC=5; STAD=2; LUSC=2; READ=1; BLCA=1; BRCA=1	3	6	3	NA	NA	NA	NA	NA	NA	NA	NA	NA
NA	TAF6	12	12	0	no	UCEC=5; LUSC=3; READ=1; OV=1; COAD=1; HNSC=1	5	10	2	NA	NA	NA	NA	NA	NA	NA	NA	NA
NA	SOX9	12	12	0	no	COAD=7; READ=2; STAD=2; UCEC=1	0	4	19	NA	NA	NA	NA	NA	NA	NA	NA	NA
NA	AC010487.3,ZNF888	12	12	0	no,no	UCEC=4; STAD=2; BLCA=2; LUAD=2; READ=1; COAD=1	6	6	3	NA	NA	NA	NA	NA	NA	NA	NA	NA
NA	DNM1L	12	12	0	no	STAD=4; BRCA=2; READ=1; CESC=1; COAD=1; HNSC=1; LUAD=1; UCEC=1	8	4	2	NA	NA	NA	NA	NA	NA	NA	NA	NA
NA	DUXAP9	12	12	0	no	ESCA=3; SARC=3; UCEC=3; CESC=2; READ=1	4	8	2	NA	NA	NA	NA	NA	NA	NA	NA	NA
NA	MED25,PTOV1	12	12	0	no,no	SARC=2; CESC=2; BRCA=2; TGCT=1; KIRC=1; COAD=1; HNSC=1; LUAD=1; UCEC=1	12	6	1	NA	NA	NA	NA	NA	NA	NA	NA	NA
NA	FBN1	12	12	0	no	STAD=4; BRCA=3; ESCA=1; PAAD=1; SARC=1; COAD=1; HNSC=1	9	1	2	NA	NA	NA	NA	NA	NA	NA	NA	NA
NA	NDE1	12	12	0	no	STAD=5; ESCA=2; COAD=2; CESC=1; BLCA=1; BRCA=1	3	8	6	NA	NA	NA	NA	NA	NA	NA	NA	NA
NA	AC093525.1,AC093525.2,ATP6V0C	12	12	0	no,no,no	UCEC=4; BRCA=2; ESCA=1; PAAD=1; SARC=1; CESC=1; STAD=1; LGG=1	1	6	11	NA	NA	NA	NA	NA	NA	NA	NA	NA
NA	AC092143.3,TCF25	12	12	0	no,no	UCEC=3; CESC=2; STAD=2; ESCA=1; KIRP=1; LIHC=1; COAD=1; LUSC=1	4	11	2	NA	NA	NA	NA	NA	NA	NA	NA	NA
NA	SDF2	12	12	0	no	UCEC=3; BLCA=2; LUAD=2; ESCA=1; SARC=1; KIRP=1; KIRC=1; HNSC=1	4	10	3	NA	NA	NA	NA	NA	NA	NA	NA	NA
NA	AL021920.3	12	12	0	no	UCEC=4; STAD=3; ESCA=1; OV=1; LUSC=1; LUAD=1; BRCA=1	0	14	4	NA	NA	NA	NA	NA	NA	NA	NA	NA
NA	AC005529.1,THOC5	12	12	0	no,no	LUSC=3; BLCA=2; UCEC=2; ESCA=1; KIRP=1; COAD=1; HNSC=1; LUAD=1	1	7	7	NA	NA	NA	NA	NA	NA	NA	NA	NA
NA	AC007000.3	12	12	0	no	UCEC=4; BRCA=2; ESCA=1; KIRP=1; CESC=1; LIHC=1; LUSC=1; LUAD=1	0	14	0	NA	NA	NA	NA	NA	NA	NA	NA	NA
NA	TMEM258	12	12	0	no	UCEC=6; STAD=2; PAAD=1; COAD=1; LUAD=1; BRCA=1	0	9	6	NA	NA	NA	NA	NA	NA	NA	NA	NA
NA	PMF1,PMF1-BGLAP	12	12	0	no,no	UCEC=5; LIHC=2; COAD=2; PAAD=1; LGG=1; LUAD=1	5	5	7	NA	NA	NA	NA	NA	NA	NA	NA	NA
NA	RAP1B	12	12	0	no	LUSC=3; CESC=2; STAD=2; COAD=2; PAAD=1; BLCA=1; BRCA=1	5	5	8	NA	NA	NA	NA	NA	NA	NA	NA	NA
NA	TMC5	12	12	0	no	STAD=7; UCEC=3; PAAD=1; LUAD=1	9	2	1	NA	NA	NA	NA	NA	NA	NA	NA	NA
NA	AL139011.2,DCAF8	12	12	0	no,no	UCEC=5; BLCA=3; PAAD=1; OV=1; STAD=1; BRCA=1	2	4	7	NA	NA	NA	NA	NA	NA	NA	NA	NA
NA	RELA	12	12	0	no	KIRC=2; LUAD=2; UCEC=2; SARC=1; LIHC=1; STAD=1; BLCA=1; COAD=1; BRCA=1	2	9	2	NA	NA	NA	NA	NA	NA	NA	NA	NA
NA	TBCB	12	12	0	no	UCEC=6; SARC=1; BLCA=1; COAD=1; LUSC=1; HNSC=1; BRCA=1	1	7	8	NA	NA	NA	NA	NA	NA	NA	NA	NA
NA	GLA	12	12	0	no	BRCA=4; LUSC=2; UCEC=2; SARC=1; CESC=1; COAD=1; LUAD=1	1	6	9	NA	NA	NA	NA	NA	NA	NA	NA	NA
NA	AHSG	12	12	0	no	LIHC=8; OV=1; LUSC=1; LUAD=1; UCEC=1	9	19	7	NA	NA	NA	NA	NA	NA	NA	NA	NA
NA	MCRS1	12	12	0	no	STAD=4; CESC=2; LUSC=2; OV=1; LUAD=1; UCEC=1; BRCA=1	5	9	3	NA	NA	NA	NA	NA	NA	NA	NA	NA
NA	MYL6	12	12	0	no	UCEC=3; BLCA=2; OV=1; KIRC=1; STAD=1; COAD=1; LUSC=1; HNSC=1; LUAD=1	0	15	4	NA	NA	NA	NA	NA	NA	NA	NA	NA
NA	AHNAK2	12	12	0	no	LUAD=4; LUSC=3; CESC=1; KIRC=1; STAD=1; BLCA=1; HNSC=1	1	0	14	NA	NA	NA	NA	NA	NA	NA	NA	NA
NA	ZSWIM8	12	12	0	no	UCEC=7; CESC=1; BLCA=1; COAD=1; LUSC=1; BRCA=1	3	4	7	NA	NA	NA	NA	NA	NA	NA	NA	NA
NA	HP	12	12	0	no	LIHC=7; LUAD=2; UCEC=2; LUSC=1	8	8	10	NA	NA	NA	NA	NA	NA	NA	NA	NA
TNFRSF14	TNFRSF14	12	12	0	yes	DLBC=3; COAD=2; UCEC=2; UCS=1; ESCA=1; SARC=1; CESC=1; STAD=1	0	7	7	follicular lymphoma			L	Rec	TSG	Mis, N, F
KTN1	KTN1	12	11	1	yes	STAD=4; HCC=3; ESCA=2; COAD=2; OSCC=1; CESC=1; LUSC=1; HNSC=1	4	11	3	papillary thyroid			E	Dom	fusion	T	RET
NA	COMMD3,COMMD3-BMI1	12	11	1	no,no	UCEC=5; CESC=2; BRCA=2; SCLC=1; LIHC=1; LUSC=1	9	8	2	NA	NA	NA	NA	NA	NA	NA	NA	NA
NA	PARP6	12	11	1	no	SKCM=2; LUSC=2; BRCA=2; SCLC=1; PAAD=1; OV=1; STAD=1; HNSC=1; UCEC=1	6	7	3	NA	NA	NA	NA	NA	NA	NA	NA	NA
NA	TELO2	12	11	1	no	UCEC=3; STAD=2; HNSC=2; SCLC=1; KICH=1; ESCA=1; CESC=1; COAD=1	5	3	5	NA	NA	NA	NA	NA	NA	NA	NA	NA
NA	HDGF	12	11	1	no	STAD=3; UCEC=2; SCLC=1; ESCA=1; CESC=1; BLCA=1; PRAD=1; LUSC=1; LUAD=1	4	3	5	NA	NA	NA	NA	NA	NA	NA	NA	NA
NA	MYL9	12	11	1	no	UCEC=6; SCLC=1; PAAD=1; CESC=1; LIHC=1; STAD=1; COAD=1	1	10	8	NA	NA	NA	NA	NA	NA	NA	NA	NA
NA	NDUFA10	12	11	1	no	UCEC=4; SCLC=1; HCC=1; GBM=1; PAAD=1; LIHC=1; STAD=1; LUSC=1; LUAD=1; BRCA=1	9	1	6	NA	NA	NA	NA	NA	NA	NA	NA	NA
NA	TRMT10B	12	11	1	no	STAD=4; LUAD=2; UCEC=2; SCLC=1; HCC=1; SKCM=1; READ=1; LUSC=1	7	13	4	NA	NA	NA	NA	NA	NA	NA	NA	NA
NA	TIMP1	12	11	1	no	UCEC=6; SCLC=1; MESO=1; READ=1; SARC=1; BLCA=1; BRCA=1	5	14	5	NA	NA	NA	NA	NA	NA	NA	NA	NA
NA	ITGB1	12	11	1	no	UCEC=5; STAD=2; LUSC=2; HCC=1; OSCC=1; HNSC=1; BRCA=1	3	6	5	NA	NA	NA	NA	NA	NA	NA	NA	NA
NA	MRPS35	12	11	1	no	UCEC=3; BRCA=3; STAD=2; HCC=1; OSCC=1; PAAD=1; BLCA=1; HNSC=1	7	5	6	NA	NA	NA	NA	NA	NA	NA	NA	NA
NA	FLOT1	12	11	1	no	UCEC=3; OV=2; STAD=2; OSCC=1; UCS=1; GBM=1; PAAD=1; CESC=1	9	3	4	NA	NA	NA	NA	NA	NA	NA	NA	NA
NA	ACSS2	12	11	1	no	HCC=3; STAD=3; COAD=3; OSCC=1; ESCA=1; CESC=1; BLCA=1; LUSC=1; BRCA=1	9	3	13	NA	NA	NA	NA	NA	NA	NA	NA	NA
NA	NDUFB2	12	11	1	no	UCEC=5; CESC=2; BRCA=2; HCC=1; OSCC=1; SKCM=1; LUAD=1	8	2	11	NA	NA	NA	NA	NA	NA	NA	NA	NA
NA	RPL23	12	11	1	no	COAD=4; STAD=2; UCEC=2; OSCC=1; ESCA=1; CESC=1; LGG=1	4	11	5	NA	NA	NA	NA	NA	NA	NA	NA	NA
NA	OBSCN	12	11	1	no	COAD=2; OSCC=1; UCS=1; ACC=1; SKCM=1; CESC=1; LUSC=1; HNSC=1; LUAD=1; UCEC=1; BRCA=1	7	10	11	NA	NA	NA	NA	NA	NA	NA	NA	NA
NA	CD47	12	11	1	no	UCEC=6; COAD=3; OSCC=1; PAAD=1; HNSC=1	6	6	1	NA	NA	NA	NA	NA	NA	NA	NA	NA
NA	WWOX	12	10	2	no	HCC=9; STAD=3; SCLC=2; ESCA=1; PAAD=1; OV=1; KIRC=1; LGG=1; UCEC=1; BRCA=1	2	22	17	NA	NA	NA	NA	NA	NA	NA	NA	NA
NA	CAPN10	12	10	2	no	UCEC=4; SCLC=2; COAD=2; LIHC=1; BLCA=1; THCA=1; HNSC=1	3	13	1	NA	NA	NA	NA	NA	NA	NA	NA	NA
NA	PHYKPL	12	10	2	no	STAD=3; COAD=2; SCLC=1; OSCC=1; GBM=1; ESCA=1; SARC=1; KIRP=1; LUAD=1	6	6	3	NA	NA	NA	NA	NA	NA	NA	NA	NA
NA	OXR1	12	10	2	no	HCC=2; COAD=2; LUSC=2; BRCA=2; SCLC=1; OSCC=1; READ=1; KIRC=1; STAD=1; UCEC=1	10	7	5	NA	NA	NA	NA	NA	NA	NA	NA	NA
NA	ACAD10	12	9	3	no	OSCC=2; STAD=2; SCLC=1; SKCM=1; PAAD=1; SARC=1; CESC=1; PRAD=1; LUSC=1; BRCA=1	7	4	4	NA	NA	NA	NA	NA	NA	NA	NA	NA
NA	TRAC	12	9	3	no	OSCC=3; HCC=2; UCEC=2; BRCA=2; THYM=1; SARC=1; STAD=1; HNSC=1; LUAD=1	0	0	20	NA	NA	NA	NA	NA	NA	NA	NA	NA
NA	IGHG1,IGHG3	12	7	5	no,no	OSCC=5; DLBC=2; LIHC=1; LUSC=1; HNSC=1; LUAD=1; BRCA=1	27	30	11	NA	NA	NA	NA	NA	NA	NA	NA	NA
NA	ALG3	12	4	8	no	SCLC=5; HCC=5; OSCC=3; LUSC=2; LIHC=1; COAD=1	29	16	7	NA	NA	NA	NA	NA	NA	NA	NA	NA
CTNND1	AP001931.1,CTNND1	11	11	0	no,yes	HNSC=3; STAD=2; BRCA=2; READ=1; PAAD=1; BLCA=1; COAD=1	4	0	21	large intestine carcinoma			E			N
EWSR1	EWSR1	11	11	0	yes	LUSC=3; ESCA=2; STAD=2; COAD=2; BRCA=2	6	3	3	Ewing sarcoma, desmoplastic small round cell tumour , ALL, clear cell sarcoma, sarcoma, myoepithelioma, mesothelioma			L, M, E	Dom	oncogene, fusion	T	FLI1, ERG, NR4A3, FEV, ATF1, ETV1, ETV4, WT1, ZNF384, CREB1, POU5F1, PBX1, NFATC1, NFATC2, DDIT3, PATZ1, SMARCA5, SP3, ZNF444, YY1
MLH1	MLH1	11	11	0	yes	CESC=2; HCC=1; SKCM=1; READ=1; SARC=1; STAD=1; BLCA=1; THCA=1; LUSC=1; UCEC=1; BRCA=1	12	1	1	colorectal, endometrial, ovarian, CNS tumours	colorectal, endometrial, ovarian, CNS	hereditary non-polyposis colorectal cancer, Turcot syndrome	E, O	Rec	TSG	D, Mis, N, F, S
NA	PCK2	11	11	0	no	STAD=5; HCC=2; UCEC=2; SKCM=1; OV=1; LIHC=1; BRCA=1	5	8	2	NA	NA	NA	NA	NA	NA	NA	NA	NA
NA	METTL9	11	11	0	no	UCEC=5; KIRC=2; HCC=1; STAD=1; COAD=1; HNSC=1; LUAD=1	3	9	4	NA	NA	NA	NA	NA	NA	NA	NA	NA
NA	B3GNTL1	11	11	0	no	HCC=2; BLCA=2; UCEC=2; BRCA=2; OV=1; CESC=1; LIHC=1; COAD=1; LUAD=1	4	9	6	NA	NA	NA	NA	NA	NA	NA	NA	NA
NA	ZNF83	11	11	0	no	UCEC=3; ESCA=2; STAD=2; BLCA=2; HCC=1; KIRC=1; BRCA=1	8	3	7	NA	NA	NA	NA	NA	NA	NA	NA	NA
NA	GALNT2	11	11	0	no	HCC=2; LUSC=2; BRCA=2; GBM=1; PAAD=1; OV=1; CESC=1; KIRC=1; STAD=1; UCEC=1	4	7	5	NA	NA	NA	NA	NA	NA	NA	NA	NA
NA	SCP2	11	11	0	no	HCC=3; LIHC=3; BLCA=3; CHOL=1; ESCA=1; STAD=1; LUSC=1; LUAD=1	0	11	5	NA	NA	NA	NA	NA	NA	NA	NA	NA
NA	SPTBN1	11	11	0	no	STAD=3; HCC=2; PAAD=2; COAD=2; ESCA=1; BLCA=1; HNSC=1; UCEC=1	0	11	7	NA	NA	NA	NA	NA	NA	NA	NA	NA
NA	ZIC1	11	11	0	no	UCEC=4; HCC=2; LUSC=2; GBM=1; ESCA=1; OV=1; LGG=1; LUAD=1	0	6	20	NA	NA	NA	NA	NA	NA	NA	NA	NA
NA	AL136295.1,TM9SF1	11	11	0	no,no	STAD=3; COAD=2; LUAD=2; UCEC=2; GBM=1; READ=1	8	2	6	NA	NA	NA	NA	NA	NA	NA	NA	NA
NA	MTMR14	11	11	0	no	BRCA=4; STAD=3; HCC=2; BLCA=2; ESCA=1; LUSC=1	4	4	8	NA	NA	NA	NA	NA	NA	NA	NA	NA
NA	HNRNPDL	11	11	0	no	UCEC=6; HCC=1; UCS=1; ACC=1; BLCA=1; COAD=1; HNSC=1	9	1	5	NA	NA	NA	NA	NA	NA	NA	NA	NA
NA	TPD52L1	11	11	0	no	UCEC=6; HCC=1; SKCM=1; ESCA=1; CESC=1; COAD=1; THCA=1	5	5	8	NA	NA	NA	NA	NA	NA	NA	NA	NA
NA	AIFM1	11	11	0	no	UCEC=4; STAD=3; COAD=2; READ=1; KIRC=1	7	7	3	NA	NA	NA	NA	NA	NA	NA	NA	NA
NA	BRI3	11	11	0	no	UCEC=4; HCC=2; CESC=2; STAD=1; COAD=1; HNSC=1; LUAD=1; BRCA=1	0	4	11	NA	NA	NA	NA	NA	NA	NA	NA	NA
NA	PTGR1	11	11	0	no	LIHC=3; STAD=3; HCC=2; UCEC=2; BLCA=1; LUSC=1; LUAD=1	7	8	1	NA	NA	NA	NA	NA	NA	NA	NA	NA
NA	AL353804.1,JPX	11	11	0	no,no	STAD=4; BRCA=2; ESCA=1; OV=1; LIHC=1; LGG=1; LUAD=1	12	6	0	NA	NA	NA	NA	NA	NA	NA	NA	NA
NA	A2ML1	11	11	0	no	HNSC=5; LUSC=2; ESCA=1; CESC=1; BLCA=1; BRCA=1	7	4	3	NA	NA	NA	NA	NA	NA	NA	NA	NA
NA	BCL2L15	11	11	0	no	STAD=5; UCEC=2; ESCA=1; BLCA=1; COAD=1; LUAD=1	0	7	8	NA	NA	NA	NA	NA	NA	NA	NA	NA
NA	ASPN	11	11	0	no	BRCA=4; STAD=3; PAAD=1; BLCA=1; LUSC=1; LUAD=1	5	9	0	NA	NA	NA	NA	NA	NA	NA	NA	NA
NA	BCAN	11	11	0	no	LGG=5; SKCM=2; GBM=2; CHOL=1; LUAD=1	5	8	6	NA	NA	NA	NA	NA	NA	NA	NA	NA
NA	AL669831.1,AL669831.3,AL732372.2	11	11	0	no,no,no	UCEC=4; CHOL=2; SARC=1; CESC=1; LIHC=1; STAD=1; BLCA=1	5	0	11	NA	NA	NA	NA	NA	NA	NA	NA	NA
NA	BRD9	11	11	0	no	STAD=2; UCEC=2; CHOL=1; OV=1; CESC=1; BLCA=1; LUSC=1; LUAD=1; BRCA=1	5	4	5	NA	NA	NA	NA	NA	NA	NA	NA	NA
NA	RPL21	11	11	0	no	UCEC=4; READ=2; HNSC=2; DLBC=1; LIHC=1; STAD=1	7	2	4	NA	NA	NA	NA	NA	NA	NA	NA	NA
NA	RPL13A	11	11	0	no	COAD=4; UCEC=2; DLBC=1; BLCA=1; HNSC=1; LUAD=1; BRCA=1	6	6	3	NA	NA	NA	NA	NA	NA	NA	NA	NA
NA	HLA-DQB1	11	11	0	no	KIRP=2; LUAD=2; DLBC=1; READ=1; OV=1; CESC=1; STAD=1; HNSC=1; UCEC=1	2	9	4	NA	NA	NA	NA	NA	NA	NA	NA	NA
NA	AC004922.1,ARPC1B	11	11	0	no,no	STAD=2; DLBC=1; OV=1; CESC=1; BLCA=1; LUSC=1; HNSC=1; LUAD=1; UCEC=1; BRCA=1	4	2	8	NA	NA	NA	NA	NA	NA	NA	NA	NA
NA	AL133353.2,COX15	11	11	0	no,no	COAD=2; LUAD=2; UCEC=2; UCS=1; READ=1; ESCA=1; PCPG=1; STAD=1	4	7	6	NA	NA	NA	NA	NA	NA	NA	NA	NA
NA	AC023509.1,PCBP2	11	11	0	no,no	UCEC=4; LUSC=2; UCS=1; KIRC=1; STAD=1; COAD=1; BRCA=1	3	4	4	NA	NA	NA	NA	NA	NA	NA	NA	NA
NA	AC009093.9,RRN3P2	11	11	0	no,no	UCEC=5; UCS=1; SARC=1; STAD=1; COAD=1; LUSC=1; LGG=1	0	1	12	NA	NA	NA	NA	NA	NA	NA	NA	NA
NA	ALDH3A2	11	11	0	no	COAD=2; UCEC=2; BRCA=2; UCS=1; KIRP=1; STAD=1; LUSC=1; LUAD=1	6	5	2	NA	NA	NA	NA	NA	NA	NA	NA	NA
NA	PGS1	11	11	0	no	LUAD=2; UCS=1; SKCM=1; GBM=1; KIRP=1; LIHC=1; STAD=1; BLCA=1; COAD=1; UCEC=1	4	1	6	NA	NA	NA	NA	NA	NA	NA	NA	NA
NA	RPL39	11	11	0	no	BRCA=4; UCEC=3; CESC=2; UCS=1; STAD=1	1	6	5	NA	NA	NA	NA	NA	NA	NA	NA	NA
NA	UFD1	11	11	0	no	LUSC=2; UCEC=2; MESO=1; SKCM=1; GBM=1; READ=1; PAAD=1; CESC=1; STAD=1	5	3	6	NA	NA	NA	NA	NA	NA	NA	NA	NA
NA	RABL6	11	11	0	no	UCEC=5; UVM=1; ESCA=1; SARC=1; KIRP=1; STAD=1; BLCA=1	2	9	1	NA	NA	NA	NA	NA	NA	NA	NA	NA
NA	AP001273.2,C11orf54	11	11	0	no,no	UCEC=4; KIRC=2; STAD=2; ACC=1; KIRP=1; COAD=1	5	8	5	NA	NA	NA	NA	NA	NA	NA	NA	NA
NA	PSMB5	11	11	0	no	UCEC=6; ACC=1; KIRC=1; COAD=1; LUSC=1; BRCA=1	3	1	9	NA	NA	NA	NA	NA	NA	NA	NA	NA
NA	CERS4	11	11	0	no	UCEC=3; BRCA=2; ACC=1; ESCA=1; LIHC=1; STAD=1; THCA=1; LUSC=1	2	11	1	NA	NA	NA	NA	NA	NA	NA	NA	NA
NA	AC073610.2,AC073610.3,ARF3,FKBP11	11	11	0	no,no,no,no	UCEC=3; SKCM=1; GBM=1; READ=1; KIRP=1; KIRC=1; COAD=1; LUAD=1; BRCA=1	17	0	6	NA	NA	NA	NA	NA	NA	NA	NA	NA
NA	AL049839.2,SERPINA3	11	11	0	no,no	LGG=3; LUSC=2; SKCM=1; PAAD=1; HNSC=1; LUAD=1; UCEC=1; BRCA=1	4	12	3	NA	NA	NA	NA	NA	NA	NA	NA	NA
NA	AC005291.1,AC005323.2,MYHAS	11	11	0	no,no,no	BRCA=7; LUSC=2; SKCM=1; CESC=1	19	0	0	NA	NA	NA	NA	NA	NA	NA	NA	NA
NA	AC005323.2,MYHAS	11	11	0	no,no	LUSC=3; SKCM=2; SARC=1; KIRP=1; LIHC=1; BLCA=1; HNSC=1; LUAD=1	2	30	1	NA	NA	NA	NA	NA	NA	NA	NA	NA
NA	PSMD14	11	11	0	no	UCEC=6; SKCM=1; SARC=1; CESC=1; STAD=1; LUSC=1	8	2	4	NA	NA	NA	NA	NA	NA	NA	NA	NA
NA	AC007000.3,DTX2P1-UPK3BP1-PMS2P11	11	11	0	no,no	ESCA=2; KIRP=2; UCEC=2; BRCA=2; SKCM=1; CESC=1; BLCA=1	0	16	0	NA	NA	NA	NA	NA	NA	NA	NA	NA
NA	NDUFA6-DT	11	11	0	no	ESCA=2; LGG=2; LUAD=2; SKCM=1; GBM=1; LIHC=1; UCEC=1; BRCA=1	1	4	8	NA	NA	NA	NA	NA	NA	NA	NA	NA
NA	MFF	11	11	0	no	UCEC=5; SKCM=1; PAAD=1; STAD=1; BLCA=1; LUSC=1; BRCA=1	2	7	3	NA	NA	NA	NA	NA	NA	NA	NA	NA
NA	TEX264	11	11	0	no	SKCM=2; BLCA=2; UCEC=2; PCPG=1; OV=1; CESC=1; COAD=1; PRAD=1	5	1	7	NA	NA	NA	NA	NA	NA	NA	NA	NA
NA	ST3GAL4	11	11	0	no	UCEC=3; LUAD=2; BRCA=2; GBM=1; BLCA=1; COAD=1; HNSC=1	3	10	1	NA	NA	NA	NA	NA	NA	NA	NA	NA
NA	ATP5PD	11	11	0	no	UCEC=3; HNSC=2; GBM=1; KIRP=1; COAD=1; LUSC=1; LUAD=1; BRCA=1	2	7	3	NA	NA	NA	NA	NA	NA	NA	NA	NA
NA	SLC2A1	11	11	0	no	COAD=3; STAD=2; UCEC=2; GBM=1; BLCA=1; LUSC=1; HNSC=1	1	6	6	NA	NA	NA	NA	NA	NA	NA	NA	NA
NA	P4HA2	11	11	0	no	KIRC=3; UCEC=2; GBM=1; ESCA=1; KIRP=1; STAD=1; LUSC=1; BRCA=1	6	1	5	NA	NA	NA	NA	NA	NA	NA	NA	NA
NA	CARD16	11	11	0	no	CESC=2; BLCA=2; GBM=1; READ=1; OV=1; STAD=1; COAD=1; LUSC=1; HNSC=1	0	16	1	NA	NA	NA	NA	NA	NA	NA	NA	NA
NA	TRIP10	11	11	0	no	UCEC=4; STAD=2; READ=1; CESC=1; BLCA=1; COAD=1; LUSC=1	1	9	2	NA	NA	NA	NA	NA	NA	NA	NA	NA
NA	ZDHHC4	11	11	0	no	UCEC=3; READ=1; PAAD=1; SARC=1; LIHC=1; STAD=1; BLCA=1; HNSC=1; LGG=1	3	7	9	NA	NA	NA	NA	NA	NA	NA	NA	NA
NA	SZRD1	11	11	0	no	UCEC=3; STAD=2; BRCA=2; READ=1; BLCA=1; COAD=1; LUSC=1	6	6	2	NA	NA	NA	NA	NA	NA	NA	NA	NA
NA	FHL2	11	11	0	no	BLCA=2; COAD=2; BRCA=2; READ=1; PAAD=1; STAD=1; LUSC=1; UCEC=1	4	4	4	NA	NA	NA	NA	NA	NA	NA	NA	NA
NA	AC245052.6,LILRA6,LILRB2,LILRB3,LILRB5	11	11	0	no,no,no,no,no	COAD=3; LUSC=2; UCEC=2; READ=1; ESCA=1; OV=1; HNSC=1	12	0	1	NA	NA	NA	NA	NA	NA	NA	NA	NA
NA	AL035078.4,RCN1	11	11	0	no,no	UCEC=3; LUAD=2; ESCA=1; CESC=1; COAD=1; LUSC=1; HNSC=1; BRCA=1	6	1	4	NA	NA	NA	NA	NA	NA	NA	NA	NA
NA	GSPT1	11	11	0	no	BRCA=3; COAD=2; ESCA=1; PAAD=1; LIHC=1; BLCA=1; LUSC=1; UCEC=1	7	1	5	NA	NA	NA	NA	NA	NA	NA	NA	NA
NA	HOXB7	11	11	0	no	UCEC=6; CESC=2; ESCA=1; STAD=1; COAD=1	0	6	15	NA	NA	NA	NA	NA	NA	NA	NA	NA
NA	CCT3	11	11	0	no	UCEC=5; STAD=2; ESCA=1; BLCA=1; COAD=1; LUAD=1	3	11	3	NA	NA	NA	NA	NA	NA	NA	NA	NA
NA	RBMX	11	11	0	no	STAD=2; UCEC=2; ESCA=1; CESC=1; COAD=1; THCA=1; LUSC=1; HNSC=1; LGG=1	2	8	3	NA	NA	NA	NA	NA	NA	NA	NA	NA
NA	CASD1	11	11	0	no	UCEC=2; BRCA=2; ESCA=1; SARC=1; OV=1; KIRC=1; COAD=1; LGG=1; LUAD=1	1	10	7	NA	NA	NA	NA	NA	NA	NA	NA	NA
NA	NBPF19	11	11	0	no	BRCA=4; SARC=2; PAAD=1; CESC=1; STAD=1; LUAD=1; UCEC=1	14	20	1	NA	NA	NA	NA	NA	NA	NA	NA	NA
NA	HLA-DRB6	11	11	0	no	LUAD=4; UCEC=3; PAAD=1; CESC=1; BLCA=1; LUSC=1	0	13	2	NA	NA	NA	NA	NA	NA	NA	NA	NA
NA	RPL31	11	11	0	no	UCEC=4; STAD=2; COAD=2; PAAD=1; BLCA=1; BRCA=1	0	15	5	NA	NA	NA	NA	NA	NA	NA	NA	NA
NA	AP001267.5,ATP5MG	11	11	0	no,no	UCEC=5; COAD=2; LUSC=2; SARC=1; LUAD=1	5	4	7	NA	NA	NA	NA	NA	NA	NA	NA	NA
NA	C1orf43	11	11	0	no	COAD=3; LUSC=2; SARC=1; KIRC=1; BLCA=1; LGG=1; UCEC=1; BRCA=1	4	2	6	NA	NA	NA	NA	NA	NA	NA	NA	NA
NA	AC004889.1	11	11	0	no	UCEC=3; BRCA=3; SARC=1; OV=1; LIHC=1; LUSC=1; LUAD=1	4	9	7	NA	NA	NA	NA	NA	NA	NA	NA	NA
NA	RPS6KB2	11	11	0	no	UCEC=5; OV=2; LUSC=2; HNSC=1; BRCA=1	3	6	2	NA	NA	NA	NA	NA	NA	NA	NA	NA
NA	DDR1	11	11	0	no	STAD=2; COAD=2; LUSC=2; LUAD=2; UCEC=2; OV=1	7	3	3	NA	NA	NA	NA	NA	NA	NA	NA	NA
NA	ZFP36L1	11	11	0	no	BRCA=3; LUAD=2; OV=1; CESC=1; BLCA=1; LUSC=1; LGG=1; UCEC=1	0	2	9	NA	NA	NA	NA	NA	NA	NA	NA	NA
NA	AC079594.2,IFT80	11	11	0	no,no	LUAD=3; HNSC=2; OV=1; CESC=1; STAD=1; LUSC=1; UCEC=1; BRCA=1	6	3	4	NA	NA	NA	NA	NA	NA	NA	NA	NA
NA	GLMP	11	11	0	no	LUAD=3; BLCA=2; KIRP=1; CESC=1; LIHC=1; STAD=1; COAD=1; UCEC=1	3	9	0	NA	NA	NA	NA	NA	NA	NA	NA	NA
NA	MRPS15	11	11	0	no	STAD=4; HNSC=2; UCEC=2; CESC=1; KIRC=1; BLCA=1	12	0	4	NA	NA	NA	NA	NA	NA	NA	NA	NA
NA	IQGAP1	11	11	0	no	STAD=3; LUSC=2; BRCA=2; CESC=1; BLCA=1; HNSC=1; UCEC=1	5	6	3	NA	NA	NA	NA	NA	NA	NA	NA	NA
NA	COPE	11	11	0	no	UCEC=5; CESC=2; COAD=2; LIHC=1; BRCA=1	5	6	5	NA	NA	NA	NA	NA	NA	NA	NA	NA
NA	SELL	11	11	0	no	STAD=4; BLCA=3; LGG=2; LUSC=1; BRCA=1	6	8	6	NA	NA	NA	NA	NA	NA	NA	NA	NA
NA	USP3	11	11	0	no	STAD=3; HNSC=2; UCEC=2; BRCA=2; COAD=1; PRAD=1	2	7	6	NA	NA	NA	NA	NA	NA	NA	NA	NA
NA	USP10	11	11	0	no	STAD=4; UCEC=3; COAD=2; HNSC=1; BRCA=1	8	5	8	NA	NA	NA	NA	NA	NA	NA	NA	NA
NA	PLXNB1	11	11	0	no	STAD=4; UCEC=3; COAD=2; BLCA=1; PRAD=1	5	2	7	NA	NA	NA	NA	NA	NA	NA	NA	NA
NCOA4	NCOA4	11	11	0	yes	STAD=4; UCEC=2; READ=1; ESCA=1; OV=1; COAD=1; LUAD=1	2	5	4	papillary thyroid			E	Dom	TSG, fusion	T	RET
PICALM	PICALM	11	11	0	yes	UCEC=4; STAD=2; HCC=1; SKCM=1; ESCA=1; PAAD=1; BLCA=1; COAD=1	6	5	1	T-ALL, AML			L	Dom	fusion	T	MLLT10, KMT2A
PLCG1	PLCG1	11	11	0	yes	UCEC=5; LUSC=2; UCS=1; SKCM=1; ESCA=1; HNSC=1	4	7	0	angiosarcoma			E	Dom	oncogene, fusion	Mis
PMS1	PMS1	11	11	0	yes	UCEC=3; LUAD=2; HCC=1; PAAD=1; LIHC=1; STAD=1; BLCA=1; LUSC=1; BRCA=1	6	6	6		colorectal, endometrial, ovarian	hereditary non-polyposis colorectal cancer	E	Rec		Mis, N
PPP6C	PPP6C	11	11	0	yes	UCEC=7; COAD=2; PCPG=1; LUSC=1	6	0	8	melanoma			E	Dom	TSG	Mis, N
RHOA	RHOA	11	11	0	yes	COAD=3; UCEC=2; SKCM=1; LIHC=1; STAD=1; BLCA=1; PRAD=1; BRCA=1	1	3	11	diffuse gastric, T cell lymphomas, paediatric Burkitt lymphoma			E, L	Dom	oncogene, TSG	Mis, F, O
SFPQ	SFPQ	11	11	0	yes	UCEC=5; CESC=2; STAD=2; COAD=2	4	7	2	papillary renal			E	Dom	TSG, fusion	T	TFE3
SPECC1	AC004702.1,SPECC1	11	11	0	no,yes	UCEC=4; STAD=2; GBM=1; SARC=1; BLCA=1; HNSC=1; BRCA=1	1	14	5	JMML			L	Dom	fusion	T	PDGFRB
XPO1	XPO1	11	11	0	yes	UCEC=5; LUSC=2; BRCA=2; STAD=1; COAD=1	10	2	0	CLL			L	Dom	oncogene	Mis
NA	POLL	11	10	1	no	UCEC=4; HNSC=2; SCLC=1; HCC=1; CESC=1; STAD=1; COAD=1; LUSC=1	8	2	3	NA	NA	NA	NA	NA	NA	NA	NA	NA
NA	CENPT	11	10	1	no	STAD=4; BLCA=2; SCLC=1; UCS=1; CESC=1; LUSC=1; HNSC=1	0	12	2	NA	NA	NA	NA	NA	NA	NA	NA	NA
NA	MYO19	11	10	1	no	STAD=4; UCEC=3; SCLC=1; HCC=1; TGCT=1; COAD=1; HNSC=1	4	7	5	NA	NA	NA	NA	NA	NA	NA	NA	NA
NA	PSMG2	11	10	1	no	COAD=3; UCEC=2; SCLC=1; DLBC=1; READ=1; KIRP=1; KIRC=1; BRCA=1	1	9	4	NA	NA	NA	NA	NA	NA	NA	NA	NA
NA	MRPL33	11	10	1	no	UCEC=4; SCLC=1; SKCM=1; GBM=1; CESC=1; STAD=1; LUSC=1; BRCA=1	2	3	8	NA	NA	NA	NA	NA	NA	NA	NA	NA
NA	ATP2C1	11	10	1	no	UCEC=5; SCLC=1; HCC=1; MESO=1; BLCA=1; COAD=1; LUSC=1; HNSC=1	8	4	5	NA	NA	NA	NA	NA	NA	NA	NA	NA
NA	LRIG1	11	10	1	no	UCEC=3; STAD=2; LGG=2; SCLC=1; GBM=1; SARC=1; OV=1	6	5	5	NA	NA	NA	NA	NA	NA	NA	NA	NA
NA	NEDD9	11	10	1	no	STAD=3; BLCA=2; UCEC=2; SCLC=1; COAD=1; HNSC=1; BRCA=1	9	3	10	NA	NA	NA	NA	NA	NA	NA	NA	NA
NA	HGS	11	10	1	no	UCEC=4; SKCM=2; STAD=2; BLCA=2; OSCC=1	0	7	4	NA	NA	NA	NA	NA	NA	NA	NA	NA
NA	CTSC	11	10	1	no	LUAD=2; HCC=1; OSCC=1; GBM=1; ESCA=1; PAAD=1; CESC=1; STAD=1; LUSC=1; HNSC=1; UCEC=1	9	4	1	NA	NA	NA	NA	NA	NA	NA	NA	NA
NA	ATP9B	11	10	1	no	STAD=3; COAD=2; HCC=1; OSCC=1; ESCA=1; CESC=1; HNSC=1; LGG=1; UCEC=1	2	9	4	NA	NA	NA	NA	NA	NA	NA	NA	NA
NA	ANXA5	11	10	1	no	UCEC=6; HCC=1; OSCC=1; SKCM=1; READ=1; ESCA=1; LIHC=1	5	6	1	NA	NA	NA	NA	NA	NA	NA	NA	NA
NA	FAM49B	11	10	1	no	STAD=3; UCEC=3; HCC=2; OSCC=1; ESCA=1; OV=1; BLCA=1; BRCA=1	4	3	10	NA	NA	NA	NA	NA	NA	NA	NA	NA
NA	CTBP2	11	10	1	no	STAD=2; OSCC=1; PAAD=1; OV=1; CESC=1; COAD=1; LUSC=1; HNSC=1; LUAD=1; UCEC=1	3	3	5	NA	NA	NA	NA	NA	NA	NA	NA	NA
NA	DLG5	11	10	1	no	COAD=2; LGG=2; OSCC=1; UCS=1; OV=1; CESC=1; STAD=1; HNSC=1; BRCA=1	4	3	4	NA	NA	NA	NA	NA	NA	NA	NA	NA
NA	UQCRC2	11	10	1	no	STAD=3; UCEC=2; OSCC=1; SKCM=1; KIRP=1; CESC=1; KIRC=1; LIHC=1	2	9	5	NA	NA	NA	NA	NA	NA	NA	NA	NA
NA	DUSP22	11	10	1	no	ESCA=2; LUAD=2; OSCC=1; KICH=1; SKCM=1; SARC=1; STAD=1; COAD=1; UCEC=1	3	5	18	NA	NA	NA	NA	NA	NA	NA	NA	NA
NA	SUMF2	11	10	1	no	UCEC=2; OSCC=1; GBM=1; ESCA=1; KIRP=1; BLCA=1; COAD=1; LUSC=1; HNSC=1; LUAD=1	6	5	2	NA	NA	NA	NA	NA	NA	NA	NA	NA
SRSF2	SRSF2	11	10	1	yes	UCEC=3; SCLC=1; HCC=1; ESCA=1; SARC=1; OV=1; CESC=1; STAD=1; LUSC=1; BRCA=1	0	12	8	MDS, CLL			L	Dom	oncogene	Mis
NA	LRRC37A	11	9	2	no	UCEC=4; SCLC=2; HCC=1; TGCT=1; ESCA=1; CESC=1; COAD=1; LGG=1	10	3	4	NA	NA	NA	NA	NA	NA	NA	NA	NA
NA	ATP6V1B1,VAX2	11	9	2	no,no	OV=2; CESC=2; SCLC=1; HCC=1; OSCC=1; UCS=1; KICH=1; STAD=1; PRAD=1; UCEC=1	5	12	5	NA	NA	NA	NA	NA	NA	NA	NA	NA
NA	ANXA3	11	9	2	no	READ=3; UCEC=3; SCLC=1; OSCC=1; STAD=1; COAD=1; LUSC=1	12	2	3	NA	NA	NA	NA	NA	NA	NA	NA	NA
NA	ZNF451	11	9	2	no	UCEC=3; SCLC=2; STAD=2; BRCA=2; ESCA=1; LUSC=1	5	3	7	NA	NA	NA	NA	NA	NA	NA	NA	NA
NA	CORO1C	11	9	2	no	HCC=2; OSCC=2; COAD=2; UCEC=2; READ=1; SARC=1; STAD=1; LUSC=1; LUAD=1	11	4	3	NA	NA	NA	NA	NA	NA	NA	NA	NA
NA	CERS3	11	9	2	no	HNSC=4; OSCC=2; BLCA=2; LUSC=2; CESC=1	2	12	10	NA	NA	NA	NA	NA	NA	NA	NA	NA
NA	RAB31	11	9	2	no	BRCA=3; OSCC=2; GBM=2; READ=1; CESC=1; LUAD=1; UCEC=1	0	3	10	NA	NA	NA	NA	NA	NA	NA	NA	NA
NA	SULF1	11	9	2	no	BRCA=3; OSCC=2; STAD=2; CESC=1; COAD=1; LUSC=1; UCEC=1	5	3	4	NA	NA	NA	NA	NA	NA	NA	NA	NA
NA	ZNF91	11	8	3	no	SCLC=2; OV=3; STAD=2; HCC=1; OSCC=1; BLCA=1; COAD=1; PRAD=1	6	9	5	NA	NA	NA	NA	NA	NA	NA	NA	NA
NA	TBC1D22A	11	8	3	no	HCC=6; ESCA=3; OSCC=2; HNSC=2; UCEC=2; SCLC=1; STAD=1	11	6	5	NA	NA	NA	NA	NA	NA	NA	NA	NA
NA	CHD8	11	8	3	no	OSCC=3; LUAD=2; UCEC=2; BRCA=2; CESC=1; HNSC=1	4	3	10	NA	NA	NA	NA	NA	NA	NA	NA	NA
NA	TMPRSS11A	11	8	3	no	OSCC=3; CESC=3; HNSC=3; ESCA=1; BLCA=1	1	12	8	NA	NA	NA	NA	NA	NA	NA	NA	NA
CBFB	CBFB	10	10	0	yes	UCEC=3; HCC=1; LIHC=1; STAD=1; BLCA=1; COAD=1; LUSC=1; LGG=1; BRCA=1	0	3	9	AML			L	Dom	TSG, fusion	T	MYH11
ELN	ELN	10	10	0	yes	LUAD=3; OV=2; BRCA=2; MESO=1; PAAD=1; STAD=1	9	7	2	B-ALL			L	Dom	fusion	T	PAX5	Supravalvular Aortic Stenosis, Cutis laxa , Williams-Beuren Syndrome
ERCC3	ERCC3	10	10	0	yes	LUSC=4; ESCA=1; CESC=1; LIHC=1; STAD=1; HNSC=1; LGG=1	0	6	5		skin basal cell, skin squamous cell, melanoma	xeroderma pigmentosum (B)	E	Rec	TSG	Mis, S
ETV4	ETV4	10	10	0	yes	OV=3; LUAD=2; CESC=1; BLCA=1; COAD=1; PRAD=1; UCEC=1	2	11	3	Ewing sarcoma, prostate carcinoma			M, E	Dom	oncogene, fusion	T	EWSR1, TMPRSS2, DDX5, KLK2, CANT1
NA	USP54	10	10	0	no	OV=3; STAD=2; UCEC=2; HCC=1; PRAD=1; LUSC=1; LUAD=1	8	6	1	NA	NA	NA	NA	NA	NA	NA	NA	NA
NA	RPS24	10	10	0	no	HCC=2; COAD=2; UCEC=2; SKCM=1; ESCA=1; LIHC=1; STAD=1; LUAD=1; BRCA=1	6	5	3	NA	NA	NA	NA	NA	NA	NA	NA	NA
NA	TSG101	10	10	0	no	UCEC=4; LUAD=2; HCC=1; GBM=1; ESCA=1; HNSC=1; BRCA=1	1	9	6	NA	NA	NA	NA	NA	NA	NA	NA	NA
NA	CHURC1-FNTB,FNTB	10	10	0	no,no	HCC=2; LGG=2; UCEC=2; READ=1; PAAD=1; OV=1; CESC=1; STAD=1; LUAD=1	4	3	6	NA	NA	NA	NA	NA	NA	NA	NA	NA
NA	PDIA3	10	10	0	no	COAD=4; UCEC=3; READ=2; HCC=1; BLCA=1	8	2	2	NA	NA	NA	NA	NA	NA	NA	NA	NA
NA	COX5A	10	10	0	no	UCEC=4; COAD=3; HCC=1; CESC=1; BLCA=1; LUAD=1	5	6	6	NA	NA	NA	NA	NA	NA	NA	NA	NA
NA	IST1	10	10	0	no	UCEC=3; KIRC=2; HCC=1; PAAD=1; STAD=1; BLCA=1; COAD=1; LUAD=1	11	3	2	NA	NA	NA	NA	NA	NA	NA	NA	NA
NA	TGIF1	10	10	0	no	HCC=1; DLBC=1; READ=1; TGCT=1; ESCA=1; CESC=1; STAD=1; BLCA=1; LUSC=1; LUAD=1; UCEC=1	1	4	21	NA	NA	NA	NA	NA	NA	NA	NA	NA
NA	GBA	10	10	0	no	LUAD=2; UCEC=2; HCC=1; DLBC=1; PCPG=1; SARC=1; OV=1; LIHC=1; STAD=1	8	2	3	NA	NA	NA	NA	NA	NA	NA	NA	NA
NA	COPA	10	10	0	no	ESCA=3; BRCA=3; BLCA=2; HCC=1; SKCM=1; LUSC=1	4	6	1	NA	NA	NA	NA	NA	NA	NA	NA	NA
NA	PTK7	10	10	0	no	LUSC=2; UCEC=2; SKCM=1; OV=1; STAD=1; BLCA=1; COAD=1; LUAD=1	3	7	1	NA	NA	NA	NA	NA	NA	NA	NA	NA
NA	ANLN	10	10	0	no	COAD=2; SKCM=1; GBM=1; ESCA=1; CESC=1; STAD=1; LUSC=1; HNSC=1; UCEC=1	5	2	3	NA	NA	NA	NA	NA	NA	NA	NA	NA
NA	ACTR3	10	10	0	no	COAD=3; UCEC=2; HCC=1; GBM=1; PAAD=1; CESC=1; LUAD=1; BRCA=1	4	4	4	NA	NA	NA	NA	NA	NA	NA	NA	NA
NA	MTX2	10	10	0	no	UCEC=3; HCC=1; SKCM=1; GBM=1; ESCA=1; KIRP=1; BLCA=1; COAD=1; HNSC=1	5	1	8	NA	NA	NA	NA	NA	NA	NA	NA	NA
NA	DPY30,MEMO1	10	10	0	no,no	UCEC=4; LUSC=2; HCC=1; READ=1; OV=1; LUAD=1; BRCA=1	16	2	0	NA	NA	NA	NA	NA	NA	NA	NA	NA
NA	AC105052.1,AC105052.3,AC105052.4,POLR2J2,UPK3BL1	10	10	0	no,no,no,no,no	UCEC=6; GBM=1; PAAD=1; STAD=1; BRCA=1	8	0	5	NA	NA	NA	NA	NA	NA	NA	NA	NA
NA	RGS12	10	10	0	no	UCEC=3; STAD=2; HCC=1; UCS=1; SKCM=1; ESCA=1; LUSC=1; LUAD=1	3	7	7	NA	NA	NA	NA	NA	NA	NA	NA	NA
NA	SEC31A	10	10	0	no	UCEC=4; STAD=2; HCC=1; READ=1; PAAD=1; CESC=1; KIRC=1	3	1	8	NA	NA	NA	NA	NA	NA	NA	NA	NA
NA	SLC30A5	10	10	0	no	UCEC=3; BRCA=3; STAD=2; HCC=1; LIHC=1; PRAD=1	3	5	5	NA	NA	NA	NA	NA	NA	NA	NA	NA
NA	MRPL4	10	10	0	no	UCEC=2; BRCA=2; READ=1; ESCA=1; SARC=1; LIHC=1; STAD=1; COAD=1	3	10	4	NA	NA	NA	NA	NA	NA	NA	NA	NA
NA	TUSC3	10	10	0	no	LUSC=3; UCEC=3; UCS=2; HCC=1; BLCA=1; LGG=1	5	7	4	NA	NA	NA	NA	NA	NA	NA	NA	NA
NA	INTS10	10	10	0	no	UCEC=4; COAD=2; HCC=1; DLBC=1; READ=1; ESCA=1; PAAD=1	2	5	7	NA	NA	NA	NA	NA	NA	NA	NA	NA
NA	AC004832.3,MTFP1	10	10	0	no,no	STAD=2; BLCA=2; COAD=2; UCEC=2; ESCA=1; PRAD=1	1	6	5	NA	NA	NA	NA	NA	NA	NA	NA	NA
NA	RPS12	10	10	0	no	UCEC=6; PAAD=1; COAD=1; PRAD=1; BRCA=1	7	3	1	NA	NA	NA	NA	NA	NA	NA	NA	NA
NA	EIPR1	10	10	0	no	UCEC=3; CESC=2; CHOL=1; GBM=1; LIHC=1; LGG=1; LUAD=1	5	2	4	NA	NA	NA	NA	NA	NA	NA	NA	NA
NA	PFKL	10	10	0	no	STAD=2; LUSC=2; UCEC=2; DLBC=1; MESO=1; LIHC=1; BRCA=1	5	2	3	NA	NA	NA	NA	NA	NA	NA	NA	NA
NA	SH3BP1,Z83844.3	10	10	0	no,no	DLBC=2; CESC=2; SKCM=1; ESCA=1; PAAD=1; COAD=1; LUSC=1; UCEC=1	5	5	2	NA	NA	NA	NA	NA	NA	NA	NA	NA
NA	AC093668.1,AC105052.1,AC105052.4,POLR2J3,RASA4	10	10	0	no,no,no,no,no	SKCM=2; DLBC=1; UCS=1; GBM=1; PAAD=1; SARC=1; CESC=1; LUAD=1; UCEC=1	4	0	6	NA	NA	NA	NA	NA	NA	NA	NA	NA
NA	FDFT1	10	10	0	no	STAD=2; UCEC=2; DLBC=1; READ=1; PAAD=1; CESC=1; HNSC=1; BRCA=1	5	0	7	NA	NA	NA	NA	NA	NA	NA	NA	NA
NA	AL451164.3,PFKP	10	10	0	no,no	UCEC=3; BRCA=2; UCS=1; KIRP=1; COAD=1; LUSC=1; LUAD=1	6	7	0	NA	NA	NA	NA	NA	NA	NA	NA	NA
NA	WASH8P	10	10	0	no	UCEC=3; UCS=1; ACC=1; READ=1; OV=1; CESC=1; LIHC=1; BRCA=1	2	7	2	NA	NA	NA	NA	NA	NA	NA	NA	NA
NA	PFKM	10	10	0	no	GBM=2; UCEC=2; UCS=1; PAAD=1; PCPG=1; STAD=1; PRAD=1; BRCA=1	2	2	10	NA	NA	NA	NA	NA	NA	NA	NA	NA
NA	NOA1	10	10	0	no	UCEC=3; STAD=2; COAD=2; UCS=1; BLCA=1; HNSC=1	11	4	0	NA	NA	NA	NA	NA	NA	NA	NA	NA
NA	ADGRG1	10	10	0	no	BLCA=2; LUAD=2; KICH=1; ESCA=1; SARC=1; CESC=1; STAD=1; BRCA=1	4	5	4	NA	NA	NA	NA	NA	NA	NA	NA	NA
NA	LONP1	10	10	0	no	UCEC=3; STAD=2; COAD=2; KICH=1; SARC=1; BRCA=1	5	2	4	NA	NA	NA	NA	NA	NA	NA	NA	NA
NA	AC011479.1,SPINT2	10	10	0	no,no	UCEC=3; CESC=2; STAD=1; BLCA=1; COAD=1; HNSC=1; BRCA=1	4	5	4	NA	NA	NA	NA	NA	NA	NA	NA	NA
NA	EIF3I	10	10	0	no	UCEC=5; MESO=1; COAD=1; LUSC=1; HNSC=1; BRCA=1	6	2	4	NA	NA	NA	NA	NA	NA	NA	NA	NA
NA	TAF1D	10	10	0	no	UCEC=2; ACC=1; READ=1; PAAD=1; STAD=1; COAD=1; THCA=1; HNSC=1; LUAD=1	6	3	2	NA	NA	NA	NA	NA	NA	NA	NA	NA
NA	RUVBL2	10	10	0	no	UCEC=3; ACC=1; ESCA=1; CESC=1; STAD=1; LUSC=1; LUAD=1; BRCA=1	2	6	3	NA	NA	NA	NA	NA	NA	NA	NA	NA
NA	HNRNPAB	10	10	0	no	STAD=3; READ=2; UCEC=2; ACC=1; COAD=1; HNSC=1	0	6	6	NA	NA	NA	NA	NA	NA	NA	NA	NA
NA	AC009533.1	10	10	0	no	UCEC=4; COAD=2; THCA=2; ACC=1; STAD=1	4	1	5	NA	NA	NA	NA	NA	NA	NA	NA	NA
NA	DLGAP4	10	10	0	no	UCEC=3; ACC=1; ESCA=1; SARC=1; CESC=1; STAD=1; BLCA=1; COAD=1	1	7	4	NA	NA	NA	NA	NA	NA	NA	NA	NA
NA	NAGK	10	10	0	no	UCEC=5; COAD=2; ACC=1; GBM=1; READ=1	13	2	2	NA	NA	NA	NA	NA	NA	NA	NA	NA
NA	IFITM1,IFITM2	10	10	0	no,no	UCEC=4; STAD=2; SKCM=1; KIRP=1; CESC=1; COAD=1	0	10	12	NA	NA	NA	NA	NA	NA	NA	NA	NA
NA	CBX5	10	10	0	no	UCEC=4; SKCM=1; TGCT=1; SARC=1; LIHC=1; COAD=1; LUSC=1	0	13	3	NA	NA	NA	NA	NA	NA	NA	NA	NA
NA	C19orf25	10	10	0	no	STAD=3; COAD=3; LUAD=2; SKCM=1; BLCA=1	0	3	7	NA	NA	NA	NA	NA	NA	NA	NA	NA
NA	AES	10	10	0	no	UCEC=3; BLCA=2; SKCM=1; PAAD=1; COAD=1; HNSC=1; LUAD=1	3	10	4	NA	NA	NA	NA	NA	NA	NA	NA	NA
NA	U2AF2	10	10	0	no	UCEC=4; STAD=2; SKCM=1; LIHC=1; LGG=1; LUAD=1	3	7	5	NA	NA	NA	NA	NA	NA	NA	NA	NA
NA	AL139287.1,INTS11	10	10	0	no,no	UCEC=2; SKCM=1; READ=1; CESC=1; KIRC=1; STAD=1; COAD=1; PRAD=1; BRCA=1	2	3	9	NA	NA	NA	NA	NA	NA	NA	NA	NA
NA	PSMB9	10	10	0	no	COAD=2; UCEC=2; SKCM=1; OV=1; CESC=1; LIHC=1; HNSC=1; LUAD=1	1	2	9	NA	NA	NA	NA	NA	NA	NA	NA	NA
NA	AC004951.4,AC017116.2,POLR2J4	10	10	0	no,no,no	UCEC=4; COAD=2; SKCM=1; ESCA=1; HNSC=1; BRCA=1	0	10	5	NA	NA	NA	NA	NA	NA	NA	NA	NA
NA	SSRP1	10	10	0	no	STAD=2; UCEC=2; SKCM=1; READ=1; OV=1; BLCA=1; COAD=1; BRCA=1	2	7	2	NA	NA	NA	NA	NA	NA	NA	NA	NA
NA	PLEKHG2	10	10	0	no	LUSC=3; STAD=2; SKCM=1; CESC=1; COAD=1; LUAD=1; UCEC=1	3	4	4	NA	NA	NA	NA	NA	NA	NA	NA	NA
NA	RNPEP	10	10	0	no	UCEC=3; STAD=2; SKCM=1; OV=1; BLCA=1; LGG=1; LUAD=1	6	5	0	NA	NA	NA	NA	NA	NA	NA	NA	NA
NA	NUDC	10	10	0	no	UCEC=3; BLCA=2; LUSC=2; SKCM=1; GBM=1; CESC=1	2	2	7	NA	NA	NA	NA	NA	NA	NA	NA	NA
NA	ENTPD6	10	10	0	no	STAD=2; UCEC=2; SKCM=1; OV=1; CESC=1; PRAD=1; LUAD=1; BRCA=1	5	3	3	NA	NA	NA	NA	NA	NA	NA	NA	NA
NA	CLEC3B,EXOSC7	10	10	0	no,no	BLCA=3; UCEC=3; SKCM=1; LIHC=1; LUAD=1; BRCA=1	8	3	1	NA	NA	NA	NA	NA	NA	NA	NA	NA
NA	MFSD14C	10	10	0	no	UCEC=5; HNSC=2; SKCM=1; GBM=1; STAD=1	0	18	2	NA	NA	NA	NA	NA	NA	NA	NA	NA
NA	EIF3M	10	10	0	no	STAD=3; CESC=2; GBM=1; KIRC=1; LUAD=1; UCEC=1; BRCA=1	8	2	1	NA	NA	NA	NA	NA	NA	NA	NA	NA
NA	NPTN	10	10	0	no	UCEC=4; STAD=2; GBM=1; READ=1; ESCA=1; COAD=1	8	3	3	NA	NA	NA	NA	NA	NA	NA	NA	NA
NA	PTOV1	10	10	0	no	UCEC=4; STAD=2; GBM=1; CESC=1; COAD=1; PRAD=1	5	4	3	NA	NA	NA	NA	NA	NA	NA	NA	NA
NA	FRG1DP	10	10	0	no	COAD=2; BRCA=2; GBM=1; TGCT=1; ESCA=1; SARC=1; LIHC=1; UCEC=1	9	0	1	NA	NA	NA	NA	NA	NA	NA	NA	NA
NA	ARF5	10	10	0	no	READ=2; STAD=2; UCEC=2; GBM=1; KIRP=1; COAD=1; LUSC=1	5	4	4	NA	NA	NA	NA	NA	NA	NA	NA	NA
NA	SELENOH,TMX2,TMX2-CTNND1	10	10	0	no,no,no	UCEC=4; READ=2; SARC=1; CESC=1; STAD=1; BRCA=1	5	0	13	NA	NA	NA	NA	NA	NA	NA	NA	NA
NA	GPRC5A	10	10	0	no	STAD=2; LUAD=2; READ=1; ESCA=1; COAD=1; LUSC=1; UCEC=1; BRCA=1	2	2	8	NA	NA	NA	NA	NA	NA	NA	NA	NA
NA	GPA33	10	10	0	no	COAD=6; STAD=3; READ=1	3	6	5	NA	NA	NA	NA	NA	NA	NA	NA	NA
NA	AARSD1,PTGES3L-AARSD1	10	10	0	no,no	UCEC=3; LUSC=2; READ=1; PCPG=1; STAD=1; BLCA=1; COAD=1	2	7	3	NA	NA	NA	NA	NA	NA	NA	NA	NA
NA	NDUFV3	10	10	0	no	UCEC=3; CESC=2; READ=1; ESCA=1; STAD=1; COAD=1; LUSC=1	0	6	4	NA	NA	NA	NA	NA	NA	NA	NA	NA
NA	RPL3	10	10	0	no	BLCA=3; READ=1; KIRP=1; STAD=1; COAD=1; HNSC=1; LUAD=1; UCEC=1	2	5	4	NA	NA	NA	NA	NA	NA	NA	NA	NA
NA	AC105460.1	10	10	0	no	COAD=4; CESC=3; READ=1; LUSC=1; UCEC=1	3	14	6	NA	NA	NA	NA	NA	NA	NA	NA	NA
NA	A2M,PZP	10	10	0	no,no	BRCA=3; READ=1; PAAD=1; KIRC=1; COAD=1; LGG=1; LUAD=1; UCEC=1	13	0	0	NA	NA	NA	NA	NA	NA	NA	NA	NA
NA	ATXN7L3	10	10	0	no	BLCA=4; READ=1; ESCA=1; STAD=1; COAD=1; LUAD=1; UCEC=1	0	9	2	NA	NA	NA	NA	NA	NA	NA	NA	NA
NA	TMC6	10	10	0	no	BLCA=3; UCEC=2; READ=1; CESC=1; STAD=1; COAD=1; BRCA=1	6	5	2	NA	NA	NA	NA	NA	NA	NA	NA	NA
NA	C22orf39,HIRA	10	10	0	no,no	LUSC=3; OV=2; UCEC=2; READ=1; HNSC=1; LUAD=1	6	3	2	NA	NA	NA	NA	NA	NA	NA	NA	NA
NA	FBXL6	10	10	0	no	COAD=3; BLCA=2; LUAD=2; READ=1; LIHC=1; BRCA=1	2	7	5	NA	NA	NA	NA	NA	NA	NA	NA	NA
NA	PUM1	10	10	0	no	STAD=6; READ=1; CESC=1; COAD=1; HNSC=1	2	5	3	NA	NA	NA	NA	NA	NA	NA	NA	NA
NA	LRRC37A2	10	10	0	no	UCEC=3; ESCA=2; READ=1; STAD=1; BLCA=1; HNSC=1; BRCA=1	14	3	0	NA	NA	NA	NA	NA	NA	NA	NA	NA
NA	MAP3K20	10	10	0	no	STAD=3; COAD=2; READ=1; HNSC=1; LUAD=1; UCEC=1; BRCA=1	2	3	9	NA	NA	NA	NA	NA	NA	NA	NA	NA
NA	MRPL48	10	10	0	no	UCEC=4; ESCA=1; PAAD=1; CESC=1; STAD=1; COAD=1; LUSC=1	9	1	7	NA	NA	NA	NA	NA	NA	NA	NA	NA
NA	SULT1A1	10	10	0	no	OV=2; UCEC=2; BRCA=2; ESCA=1; KIRC=1; STAD=1; COAD=1	4	8	2	NA	NA	NA	NA	NA	NA	NA	NA	NA
NA	NBR2	10	10	0	no	STAD=2; COAD=2; UCEC=2; ESCA=1; BLCA=1; LUAD=1; BRCA=1	2	8	1	NA	NA	NA	NA	NA	NA	NA	NA	NA
NA	LINC01138	10	10	0	no	BRCA=4; UCEC=2; ESCA=1; LIHC=1; PRAD=1; LUAD=1	1	7	3	NA	NA	NA	NA	NA	NA	NA	NA	NA
NA	ADGRL2	10	10	0	no	LUSC=2; LUAD=2; ESCA=1; PAAD=1; SARC=1; CESC=1; UCEC=1; BRCA=1	9	5	5	NA	NA	NA	NA	NA	NA	NA	NA	NA
NA	COMMD1	10	10	0	no	UCEC=4; BLCA=2; ESCA=1; PAAD=1; LUSC=1; BRCA=1	0	4	9	NA	NA	NA	NA	NA	NA	NA	NA	NA
NA	SF3A1	10	10	0	no	PRAD=2; LUSC=2; UCEC=2; ESCA=1; STAD=1; BLCA=1; LUAD=1	2	7	9	NA	NA	NA	NA	NA	NA	NA	NA	NA
NA	AC079781.5	10	10	0	no	UCEC=2; ESCA=1; CESC=1; LIHC=1; STAD=1; COAD=1; PRAD=1; LUAD=1; BRCA=1	2	8	1	NA	NA	NA	NA	NA	NA	NA	NA	NA
NA	TPGS2	10	10	0	no	UCEC=5; ESCA=1; BLCA=1; HNSC=1; LUAD=1; BRCA=1	4	3	6	NA	NA	NA	NA	NA	NA	NA	NA	NA
NA	RNF6	10	10	0	no	COAD=3; LUSC=3; PAAD=1; HNSC=1; UCEC=1; BRCA=1	0	12	0	NA	NA	NA	NA	NA	NA	NA	NA	NA
NA	PTMA	10	10	0	no	CESC=3; UCEC=3; LIHC=2; PAAD=1; LUSC=1	4	5	3	NA	NA	NA	NA	NA	NA	NA	NA	NA
NA	LETMD1	10	10	0	no	UCEC=3; LUAD=2; PAAD=1; OV=1; STAD=1; COAD=1; BRCA=1	1	7	5	NA	NA	NA	NA	NA	NA	NA	NA	NA
NA	COX16,SYNJ2BP-COX16	10	10	0	no,no	UCEC=4; BRCA=2; PAAD=1; COAD=1; LUSC=1; LUAD=1	4	3	5	NA	NA	NA	NA	NA	NA	NA	NA	NA
NA	TUBB6	10	10	0	no	UCEC=3; PAAD=2; LUSC=2; STAD=1; HNSC=1; LUAD=1	4	5	2	NA	NA	NA	NA	NA	NA	NA	NA	NA
NA	AC008763.2,STXBP2	10	10	0	no,no	STAD=4; UCEC=2; PAAD=1; OV=1; CESC=1; LUAD=1	5	4	5	NA	NA	NA	NA	NA	NA	NA	NA	NA
NA	AC118553.2,MFSD14A	10	10	0	no,no	STAD=3; PAAD=1; OV=1; KIRC=1; LUSC=1; HNSC=1; LGG=1; UCEC=1	7	3	5	NA	NA	NA	NA	NA	NA	NA	NA	NA
NA	DPM1	10	10	0	no	CESC=2; PRAD=2; UCEC=2; PAAD=1; COAD=1; LUSC=1; BRCA=1	3	3	5	NA	NA	NA	NA	NA	NA	NA	NA	NA
NA	PLOD1	10	10	0	no	STAD=2; UCEC=2; PAAD=1; SARC=1; KIRP=1; COAD=1; HNSC=1; LUAD=1	7	4	1	NA	NA	NA	NA	NA	NA	NA	NA	NA
NA	WDR81	10	10	0	no	STAD=3; SARC=2; CESC=1; COAD=1; LUSC=1; HNSC=1; UCEC=1	3	5	6	NA	NA	NA	NA	NA	NA	NA	NA	NA
NA	DPM2	10	10	0	no	SARC=2; HNSC=2; UCEC=2; CESC=1; LIHC=1; BLCA=1; COAD=1	3	7	1	NA	NA	NA	NA	NA	NA	NA	NA	NA
NA	CTDSP2	10	10	0	no	SARC=2; STAD=2; OV=1; CESC=1; LUSC=1; HNSC=1; UCEC=1; BRCA=1	7	7	5	NA	NA	NA	NA	NA	NA	NA	NA	NA
NA	DDX23	10	10	0	no	STAD=2; BLCA=2; UCEC=2; OV=1; COAD=1; LUSC=1; BRCA=1	0	6	9	NA	NA	NA	NA	NA	NA	NA	NA	NA
NA	DBNDD2,SYS1-DBNDD2	10	10	0	no,no	OV=2; BRCA=2; CESC=1; STAD=1; BLCA=1; THCA=1; LUSC=1; HNSC=1	0	1	12	NA	NA	NA	NA	NA	NA	NA	NA	NA
NA	FAHD2B	10	10	0	no	BLCA=2; UCEC=2; BRCA=2; OV=1; CESC=1; COAD=1; LUAD=1	8	3	0	NA	NA	NA	NA	NA	NA	NA	NA	NA
NA	REEP5	10	10	0	no	UCEC=3; OV=2; STAD=1; BLCA=1; COAD=1; HNSC=1; LUAD=1	1	6	4	NA	NA	NA	NA	NA	NA	NA	NA	NA
NA	DIAPH1	10	10	0	no	CESC=2; COAD=2; OV=1; STAD=1; LUSC=1; HNSC=1; LUAD=1; BRCA=1	1	20	0	NA	NA	NA	NA	NA	NA	NA	NA	NA
NA	THBS1	10	10	0	no	BRCA=2; OV=1; KIRP=1; STAD=1; COAD=1; LUSC=1; HNSC=1; LUAD=1; UCEC=1	5	5	3	NA	NA	NA	NA	NA	NA	NA	NA	NA
NA	UTP14A	10	10	0	no	COAD=4; LUSC=2; HNSC=2; OV=1; STAD=1	0	3	8	NA	NA	NA	NA	NA	NA	NA	NA	NA
NA	D2HGDH	10	10	0	no	LUAD=2; KIRP=1; LIHC=1; BLCA=1; COAD=1; LUSC=1; HNSC=1; LGG=1; BRCA=1	1	5	5	NA	NA	NA	NA	NA	NA	NA	NA	NA
NA	AC092718.3,AC092718.8,GCSH	10	10	0	no,no,no	UCEC=3; BLCA=2; KIRP=1; CESC=1; STAD=1; COAD=1; LUSC=1	3	5	2	NA	NA	NA	NA	NA	NA	NA	NA	NA
NA	GUSB	10	10	0	no	UCEC=4; STAD=2; COAD=2; KIRP=1; BLCA=1	3	2	5	NA	NA	NA	NA	NA	NA	NA	NA	NA
NA	DAZAP1	10	10	0	no	UCEC=4; COAD=3; CESC=1; STAD=1; LUSC=1	7	8	2	NA	NA	NA	NA	NA	NA	NA	NA	NA
NA	RBM39	10	10	0	no	UCEC=3; STAD=2; BRCA=2; CESC=1; BLCA=1; LUSC=1	6	3	2	NA	NA	NA	NA	NA	NA	NA	NA	NA
NA	PNKD	10	10	0	no	UCEC=4; STAD=2; CESC=1; LIHC=1; COAD=1; PRAD=1	2	12	1	NA	NA	NA	NA	NA	NA	NA	NA	NA
NA	ARMCX5-GPRASP2	10	10	0	no	LUSC=3; UCEC=2; CESC=1; STAD=1; BLCA=1; LUAD=1; BRCA=1	4	16	4	NA	NA	NA	NA	NA	NA	NA	NA	NA
NA	TXNL4B	10	10	0	no	UCEC=5; CESC=1; STAD=1; COAD=1; HNSC=1; BRCA=1	0	16	0	NA	NA	NA	NA	NA	NA	NA	NA	NA
NA	TYMP	10	10	0	no	UCEC=4; COAD=2; CESC=1; HNSC=1; LUAD=1; BRCA=1	2	7	1	NA	NA	NA	NA	NA	NA	NA	NA	NA
NA	AC005899.4,ZNF207	10	10	0	no,no	STAD=2; COAD=2; HNSC=2; KIRC=1; LIHC=1; BLCA=1; LUAD=1	3	10	1	NA	NA	NA	NA	NA	NA	NA	NA	NA
NA	AC138894.1,CLN3	10	10	0	no,no	COAD=3; UCEC=3; LIHC=1; STAD=1; BLCA=1; LUSC=1	4	6	1	NA	NA	NA	NA	NA	NA	NA	NA	NA
NA	GORASP2	10	10	0	no	UCEC=6; COAD=2; STAD=1; LGG=1	3	8	3	NA	NA	NA	NA	NA	NA	NA	NA	NA
NA	COP1	10	10	0	no	LUSC=4; STAD=2; HNSC=1; LUAD=1; UCEC=1; BRCA=1	4	7	2	NA	NA	NA	NA	NA	NA	NA	NA	NA
NA	MVP	10	10	0	no	LUSC=3; LUAD=2; UCEC=2; STAD=1; COAD=1; HNSC=1	8	2	2	NA	NA	NA	NA	NA	NA	NA	NA	NA
NA	AC092755.1,GTF2A2	10	10	0	no,no	UCEC=4; STAD=2; BLCA=1; COAD=1; LUAD=1; BRCA=1	9	1	9	NA	NA	NA	NA	NA	NA	NA	NA	NA
PRKACA	PRKACA	10	10	0	yes	OV=2; UCEC=2; GBM=1; READ=1; ESCA=1; CESC=1; STAD=1; PRAD=1	3	6	2	fibrolamellar hepatocellular carcinoma, cortisol secreting adrenal adenoma			E	Dom	oncogene	T, Mis, N	DNAJB1
RPN1	RPN1	10	10	0	yes	COAD=3; STAD=2; UCEC=2; READ=1; SARC=1; LGG=1	6	4	1	AML			L	Dom	fusion	T	MECOM
CDC73	CDC73	10	9	1	yes	STAD=3; UCEC=3; LUSC=2; SCLC=1; HCC=1; PAAD=1	1	12	9	parathyroid adenoma	parathyroid adenoma, multiple ossifying jaw fibroma	hyperparathyroidism-jaw tumour syndrome	E, M	Rec	TSG	Mis, N, F
NA	GDI2	10	9	1	no	UCEC=4; SCLC=1; ESCA=1; PAAD=1; CESC=1; BLCA=1; COAD=1	2	3	6	NA	NA	NA	NA	NA	NA	NA	NA	NA
NA	TSPAN14	10	9	1	no	UCEC=5; BRCA=2; SCLC=1; STAD=1; BLCA=1	7	1	5	NA	NA	NA	NA	NA	NA	NA	NA	NA
NA	LMO3	10	9	1	no	LUAD=3; SCLC=1; HCC=1; UCS=1; BLCA=1; THCA=1; LUSC=1; LGG=1; BRCA=1	3	4	21	NA	NA	NA	NA	NA	NA	NA	NA	NA
NA	UBA2	10	9	1	no	UCEC=3; STAD=2; SCLC=1; CESC=1; COAD=1; LUSC=1; BRCA=1	5	6	0	NA	NA	NA	NA	NA	NA	NA	NA	NA
NA	C19orf70	10	9	1	no	UCEC=3; COAD=2; SCLC=1; GBM=1; CESC=1; BLCA=1; LUAD=1	3	8	3	NA	NA	NA	NA	NA	NA	NA	NA	NA
NA	RAB3GAP2	10	9	1	no	STAD=3; HCC=2; HNSC=2; SCLC=1; ESCA=1; PAAD=1; LUSC=1; LUAD=1	10	4	1	NA	NA	NA	NA	NA	NA	NA	NA	NA
NA	TEKT4P2	10	9	1	no	HCC=3; ACC=2; KIRP=2; STAD=2; SCLC=1; SKCM=1; COAD=1; UCEC=1	0	11	5	NA	NA	NA	NA	NA	NA	NA	NA	NA
NA	WDR6	10	9	1	no	STAD=3; UCEC=3; SCLC=1; OV=1; PRAD=1; BRCA=1	0	3	7	NA	NA	NA	NA	NA	NA	NA	NA	NA
NA	CCNI	10	9	1	no	UCEC=6; SCLC=1; SKCM=1; GBM=1; LUAD=1	6	3	1	NA	NA	NA	NA	NA	NA	NA	NA	NA
NA	STK17A	10	9	1	no	UCEC=3; BLCA=2; SCLC=1; STAD=1; COAD=1; LUAD=1; BRCA=1	2	9	1	NA	NA	NA	NA	NA	NA	NA	NA	NA
NA	YWHAZ	10	9	1	no	BLCA=2; SCLC=1; READ=1; ESCA=1; PAAD=1; CESC=1; HNSC=1; UCEC=1; BRCA=1	5	4	4	NA	NA	NA	NA	NA	NA	NA	NA	NA
NA	WIPI1	10	9	1	no	HCC=3; BRCA=3; HNSC=2; OSCC=1; KICH=1; LUSC=1; LGG=1; UCEC=1	2	16	2	NA	NA	NA	NA	NA	NA	NA	NA	NA
NA	UBE2D3	10	9	1	no	UCEC=3; READ=2; HCC=1; OSCC=1; BLCA=1; COAD=1; PRAD=1; LUSC=1	3	0	9	NA	NA	NA	NA	NA	NA	NA	NA	NA
NA	CCM2	10	9	1	no	BLCA=4; HCC=2; OSCC=1; STAD=1; COAD=1; LUSC=1; HNSC=1; LUAD=1	5	8	1	NA	NA	NA	NA	NA	NA	NA	NA	NA
NA	ANXA8	10	9	1	no	STAD=2; OSCC=1; CHOL=1; UCS=1; PAAD=1; CESC=1; BLCA=1; HNSC=1; LUAD=1	4	11	3	NA	NA	NA	NA	NA	NA	NA	NA	NA
NA	ZNF518A	10	9	1	no	STAD=2; COAD=2; OSCC=1; CESC=1; KIRC=1; LUSC=1; LUAD=1; BRCA=1	8	4	12	NA	NA	NA	NA	NA	NA	NA	NA	NA
NA	SPCS2	10	9	1	no	UCEC=4; CESC=3; OSCC=1; READ=1; HNSC=1	5	8	2	NA	NA	NA	NA	NA	NA	NA	NA	NA
NA	TUBA1C	10	9	1	no	UCEC=5; LUSC=2; OSCC=1; ESCA=1; COAD=1	5	3	6	NA	NA	NA	NA	NA	NA	NA	NA	NA
NA	NEDD8,NEDD8-MDP1	10	9	1	no,no	LUSC=3; UCEC=2; OSCC=1; READ=1; SARC=1; BLCA=1; COAD=1	5	2	7	NA	NA	NA	NA	NA	NA	NA	NA	NA
NA	C17orf49,RNASEK-C17orf49	10	9	1	no,no	HNSC=3; LUAD=2; UCEC=2; OSCC=1; GBM=1; BRCA=1	5	6	8	NA	NA	NA	NA	NA	NA	NA	NA	NA
NA	MFAP2	10	9	1	no	CESC=2; UCEC=2; OSCC=1; ESCA=1; SARC=1; STAD=1; BLCA=1; LUSC=1	4	0	12	NA	NA	NA	NA	NA	NA	NA	NA	NA
NA	PPIH	10	9	1	no	UCEC=5; OSCC=1; GBM=1; BLCA=1; COAD=1; BRCA=1	3	10	2	NA	NA	NA	NA	NA	NA	NA	NA	NA
NA	PTTG1IP	10	9	1	no	UCEC=4; COAD=3; OSCC=1; SARC=1; HNSC=1	5	3	5	NA	NA	NA	NA	NA	NA	NA	NA	NA
NA	COL5A2	10	9	1	no	ESCA=4; HNSC=2; OSCC=1; READ=1; COAD=1; UCEC=1	9	2	2	NA	NA	NA	NA	NA	NA	NA	NA	NA
NA	SPEG	10	9	1	no	OV=3; LUSC=2; BRCA=2; OSCC=1; CESC=1; STAD=1	5	5	6	NA	NA	NA	NA	NA	NA	NA	NA	NA
NA	MTERF4	10	9	1	no	BRCA=2; OSCC=1; ESCA=1; KIRP=1; STAD=1; BLCA=1; PRAD=1; LUSC=1; UCEC=1	11	1	3	NA	NA	NA	NA	NA	NA	NA	NA	NA
NA	RNF130	10	9	1	no	UCEC=3; LUAD=2; OSCC=1; LIHC=1; STAD=1; COAD=1; HNSC=1	6	4	2	NA	NA	NA	NA	NA	NA	NA	NA	NA
NA	PARP12	10	9	1	no	UCEC=2; OSCC=1; PAAD=1; OV=1; STAD=1; BLCA=1; COAD=1; HNSC=1; LUAD=1	3	0	10	NA	NA	NA	NA	NA	NA	NA	NA	NA
NA	POLB	10	9	1	no	UCEC=4; LUSC=2; OSCC=1; CESC=1; COAD=1; LUAD=1	11	2	1	NA	NA	NA	NA	NA	NA	NA	NA	NA
NA	GRHPR	10	9	1	no	DLBC=3; STAD=2; BLCA=2; OSCC=1; PRAD=1; LUSC=1	14	5	10	NA	NA	NA	NA	NA	NA	NA	NA	NA
CTNND1	CTNND1	10	8	2	yes	STAD=3; OSCC=2; HCC=1; READ=1; PAAD=1; LIHC=1; HNSC=1; UCEC=1	0	5	8	large intestine carcinoma			E			N
NA	LRP6	10	8	2	no	HCC=3; SCLC=2; LUAD=2; UCEC=2; ESCA=1; LIHC=1; LGG=1; BRCA=1	4	6	9	NA	NA	NA	NA	NA	NA	NA	NA	NA
NA	OPN3	10	8	2	no	SCLC=2; STAD=2; LUAD=2; HCC=1; GBM=1; ESCA=1; LUSC=1; UCEC=1	12	1	5	NA	NA	NA	NA	NA	NA	NA	NA	NA
NA	RETSAT	10	8	2	no	SCLC=2; UCEC=2; CESC=1; STAD=1; COAD=1; LUSC=1; HNSC=1; LUAD=1	4	3	4	NA	NA	NA	NA	NA	NA	NA	NA	NA
NA	PALLD	10	8	2	no	UCEC=7; SCLC=1; OSCC=1; LGG=1	7	9	4	NA	NA	NA	NA	NA	NA	NA	NA	NA
NA	PPP6R3	10	8	2	no	OSCC=2; ESCA=2; BRCA=2; HCC=1; READ=1; COAD=1; THCA=1; LUSC=1	3	5	4	NA	NA	NA	NA	NA	NA	NA	NA	NA
NA	PQLC1	10	8	2	no	HCC=2; OSCC=2; UCEC=2; MESO=1; STAD=1; BLCA=1; COAD=1; LUSC=1; BRCA=1	1	8	8	NA	NA	NA	NA	NA	NA	NA	NA	NA
NA	ACAD9	10	8	2	no	HCC=2; OSCC=2; BLCA=2; LUSC=2; UCEC=2; STAD=1; BRCA=1	2	9	8	NA	NA	NA	NA	NA	NA	NA	NA	NA
NA	PNPLA8	10	7	3	no	OSCC=2; UCEC=2; SCLC=1; ESCA=1; KIRC=1; BLCA=1; COAD=1; LUSC=1	6	3	2	NA	NA	NA	NA	NA	NA	NA	NA	NA
NT5C2	NT5C2	10	7	3	yes	OSCC=3; UCEC=3; HCC=1; PAAD=1; STAD=1; LUSC=1; LUAD=1	5	5	4	relapse ALL			L	Dom	oncogene	Mis		Spastic paraplegia-45
NA	CCDC91	10	6	4	no	HCC=7; OSCC=3; LUSC=3; BRCA=2; SCLC=1; LIHC=1	19	13	16	NA	NA	NA	NA	NA	NA	NA	NA	NA
NA	DVL3,EIF2B5	10	0	10	no,no	SCLC=6; HCC=6; OSCC=4	20	14	2	NA	NA	NA	NA	NA	NA	NA	NA	NA
NA	AP2M1,EIF2B5	10	0	10	no,no	SCLC=5; OSCC=5; HCC=4	19	15	15	NA	NA	NA	NA	NA	NA	NA	NA	NA
ABI1	ABI1	9	9	0	yes	BRCA=3; HCC=1; DLBC=1; PAAD=1; OV=1; STAD=1; COAD=1; LGG=1	5	1	7	AML			L	Dom	TSG, fusion	T	KMT2A
APOBEC3B	AL022318.4,APOBEC3A,APOBEC3B,APOBEC3C,APOBEC3D,APOBEC3F	9	9	0	no,no,yes,no,no,no	UCEC=4; LUSC=2; LUAD=2; HNSC=1	4	5	0		breast cancer		E	Rec	oncogene, TSG	D
AXIN2	AC004805.1,AXIN2	9	9	0	no,yes	COAD=3; STAD=2; READ=1; CESC=1; LUSC=1; UCEC=1	2	8	3	colorectal carcinoma, stomach carcinoma, hepatocellular carcinoma	colorectal carcinoma	oligodontia-colorectal cancer syndrome	E	Rec	TSG	Mis, F, N
BCL9L	BCL9L	9	9	0	yes	STAD=4; HCC=1; READ=1; ESCA=1; PRAD=1; HNSC=1; LGG=1	2	5	8	colorectal cancer, endometrial carcinoma, gastric cancer			E		oncogene, TSG	Mis, F
CDK4	CDK4	9	9	0	yes	UCEC=3; UCS=1; ESCA=1; BLCA=1; LUSC=1; HNSC=1; BRCA=1	9	0	2		melanoma	familial malignant melanoma	E	Dom	oncogene	Mis
CTNNB1	CTNNB1	9	9	0	yes	STAD=2; HCC=1; SKCM=1; READ=1; CESC=1; COAD=1; LUSC=1; UCEC=1; BRCA=1	9	4	5	colorectal, ovarian, hepatoblastoma, pleomorphic salivary gland adenoma, other tumour types			E, M, O	Dom	oncogene, fusion	Mis, O, T	PLAG1
CUL3	CUL3	9	9	0	yes	STAD=2; BRCA=2; READ=1; KIRC=1; HNSC=1; LUAD=1; UCEC=1	3	1	6	lung cancer			E		TSG	N
MAP3K13	MAP3K13	9	9	0	yes	BLCA=3; HCC=2; STAD=2; BRCA=2; SKCM=1; LUSC=1	1	4	9	breast			E	Rec	oncogene, TSG	F
MAX	MAX	9	9	0	yes	UCEC=3; STAD=2; ESCA=1; COAD=1; LUAD=1; BRCA=1	2	5	6	pheochromocytoma, endometrioid carcinoma, colon carcinoma	pheochromocytoma		E, O	Rec	TSG	Mis, N, F
MLLT6	MLLT6	9	9	0	yes	BLCA=2; SKCM=1; ESCA=1; STAD=1; LUSC=1; HNSC=1; LUAD=1; UCEC=1	0	8	4	AL			L	Dom	fusion	T	KMT2A
MUC1	MUC1	9	9	0	yes	LUAD=2; PAAD=1; CESC=1; STAD=1; BLCA=1; COAD=1; LUSC=1; UCEC=1	4	6	5	B-NHL			L	Dom	fusion	T	IGH
MYH9	MYH9	9	9	0	yes	STAD=3; ESCA=2; OV=1; BLCA=1; LGG=1; UCEC=1	2	9	0	ALCL			L	Dom	TSG, fusion	T	ALK	Deafness, autosomal dominant 17, Epstein syndrome, Fechtner syndrome, May-Hegglin anomaly, Sebastian syndrome
NA	NNMT	9	9	0	no	HCC=2; STAD=2; COAD=2; CESC=1; BLCA=1; HNSC=1; LUAD=1; BRCA=1	2	2	9	NA	NA	NA	NA	NA	NA	NA	NA	NA
NA	ANKRD13A	9	9	0	no	STAD=3; HCC=1; ESCA=1; COAD=1; PRAD=1; LUAD=1; UCEC=1; BRCA=1	9	1	2	NA	NA	NA	NA	NA	NA	NA	NA	NA
NA	SLC11A2	9	9	0	no	STAD=3; LUAD=2; UCEC=2; HCC=1; OV=1; BRCA=1	9	3	2	NA	NA	NA	NA	NA	NA	NA	NA	NA
NA	FARP1	9	9	0	no	UCEC=5; HCC=4; STAD=2; LGG=1; BRCA=1	4	3	10	NA	NA	NA	NA	NA	NA	NA	NA	NA
NA	LRRC28	9	9	0	no	HCC=4; BRCA=2; SKCM=1; CESC=1; LIHC=1; STAD=1; LUSC=1; HNSC=1; UCEC=1	6	8	8	NA	NA	NA	NA	NA	NA	NA	NA	NA
NA	ACBD6	9	9	0	no	UCEC=4; BRCA=3; HCC=1; OV=1; LGG=1	4	3	5	NA	NA	NA	NA	NA	NA	NA	NA	NA
NA	CD46	9	9	0	no	UCEC=4; HCC=1; ESCA=1; KIRP=1; COAD=1; HNSC=1; BRCA=1	3	6	3	NA	NA	NA	NA	NA	NA	NA	NA	NA
NA	RERE	9	9	0	no	STAD=3; HCC=1; READ=1; BLCA=1; COAD=1; LUSC=1; LUAD=1; UCEC=1	0	11	1	NA	NA	NA	NA	NA	NA	NA	NA	NA
NA	GSS	9	9	0	no	HCC=2; UCEC=2; BRCA=2; ACC=1; SKCM=1; READ=1; CESC=1; HNSC=1	7	7	0	NA	NA	NA	NA	NA	NA	NA	NA	NA
NA	TIMP3	9	9	0	no	BRCA=4; HCC=1; SKCM=1; STAD=1; BLCA=1; LUSC=1; LUAD=1	1	4	9	NA	NA	NA	NA	NA	NA	NA	NA	NA
NA	RBFOX2	9	9	0	no	HCC=4; LUSC=3; ESCA=2; SKCM=1; COAD=1; HNSC=1; UCEC=1	5	6	8	NA	NA	NA	NA	NA	NA	NA	NA	NA
NA	TBC1D8	9	9	0	no	UCEC=4; HCC=1; PAAD=1; LIHC=1; STAD=1; COAD=1; LUSC=1	1	8	2	NA	NA	NA	NA	NA	NA	NA	NA	NA
NA	PAX8-AS1	9	9	0	no	LUSC=4; STAD=2; LUAD=2; HCC=1; UCEC=1	6	5	5	NA	NA	NA	NA	NA	NA	NA	NA	NA
NA	TRIP12	9	9	0	no	STAD=5; HCC=2; UCS=1; COAD=1; PRAD=1; UCEC=1	2	4	8	NA	NA	NA	NA	NA	NA	NA	NA	NA
NA	PCBP1-AS1	9	9	0	no	CESC=2; STAD=2; UCEC=2; HCC=1; OV=1; COAD=1; HNSC=1	5	5	1	NA	NA	NA	NA	NA	NA	NA	NA	NA
NA	AC093668.1,AC093668.2,AC105052.1,AC105052.4,POLR2J3,RASA4,RASA4B	9	9	0	no,no,no,no,no,no,no	GBM=1; KIRP=1; CESC=1; STAD=1; LUSC=1; HNSC=1; LUAD=1; UCEC=1; BRCA=1	2	8	0	NA	NA	NA	NA	NA	NA	NA	NA	NA
NA	CBR4	9	9	0	no	UCEC=3; HCC=1; READ=1; OV=1; KIRC=1; BLCA=1; COAD=1; HNSC=1	0	15	7	NA	NA	NA	NA	NA	NA	NA	NA	NA
NA	SHROOM3	9	9	0	no	STAD=6; HCC=1; PAAD=1; COAD=1; LUAD=1	6	3	4	NA	NA	NA	NA	NA	NA	NA	NA	NA
NA	RPL18	9	9	0	no	UCEC=4; READ=1; KIRC=1; BLCA=1; COAD=1; LUAD=1	1	1	9	NA	NA	NA	NA	NA	NA	NA	NA	NA
NA	NOMO1	9	9	0	no	UCEC=5; READ=1; STAD=1; COAD=1; LUSC=1	7	2	1	NA	NA	NA	NA	NA	NA	NA	NA	NA
NA	RHBDD2	9	9	0	no	STAD=2; HCC=1; MESO=1; ACC=1; GBM=1; ESCA=1; PAAD=1; SARC=1; LUAD=1	0	6	5	NA	NA	NA	NA	NA	NA	NA	NA	NA
NA	PPP2CB	9	9	0	no	UCEC=5; HNSC=2; HCC=1; READ=1; BLCA=1	6	4	2	NA	NA	NA	NA	NA	NA	NA	NA	NA
NA	FAM120A	9	9	0	no	STAD=2; UCEC=2; HCC=1; READ=1; CESC=1; COAD=1; LUSC=1; BRCA=1	4	4	2	NA	NA	NA	NA	NA	NA	NA	NA	NA
NA	DCN	9	9	0	no	OV=2; STAD=2; UCEC=2; PAAD=1; COAD=1; LUSC=1	7	2	1	NA	NA	NA	NA	NA	NA	NA	NA	NA
NA	PAPOLA	9	9	0	no	UCEC=3; PAAD=1; KIRP=1; BLCA=1; COAD=1; LUSC=1; LUAD=1	6	0	3	NA	NA	NA	NA	NA	NA	NA	NA	NA
NA	TARS2	9	9	0	no	SARC=2; CESC=1; KIRC=1; STAD=1; PRAD=1; LUSC=1; HNSC=1; UCEC=1	6	3	0	NA	NA	NA	NA	NA	NA	NA	NA	NA
NA	TIMM50	9	9	0	no	STAD=2; COAD=2; OV=1; LUSC=1; LGG=1; UCEC=1; BRCA=1	8	5	2	NA	NA	NA	NA	NA	NA	NA	NA	NA
NA	AC116366.3,C5orf56	9	9	0	no,no	UCEC=6; CHOL=1; DLBC=1; BRCA=1	1	16	1	NA	NA	NA	NA	NA	NA	NA	NA	NA
NA	THOC2	9	9	0	no	LUSC=3; UCEC=2; CHOL=1; PAAD=1; LUAD=1; BRCA=1	7	0	4	NA	NA	NA	NA	NA	NA	NA	NA	NA
NA	SF3B2	9	9	0	no	UCEC=2; DLBC=1; SKCM=1; ESCA=1; SARC=1; STAD=1; BLCA=1; HNSC=1	2	7	1	NA	NA	NA	NA	NA	NA	NA	NA	NA
NA	AC093668.1,AC105052.1,AC105052.3,AC105052.4,POLR2J3,RASA4	9	9	0	no,no,no,no,no,no	UCEC=4; BRCA=2; DLBC=1; GBM=1; BLCA=1	0	0	9	NA	NA	NA	NA	NA	NA	NA	NA	NA
NA	COQ8A	9	9	0	no	STAD=5; UCS=1; SKCM=1; ESCA=1; PRAD=1	1	4	6	NA	NA	NA	NA	NA	NA	NA	NA	NA
NA	GPAT4	9	9	0	no	UCEC=2; UCS=1; SKCM=1; OV=1; CESC=1; KIRC=1; BLCA=1; COAD=1	8	0	6	NA	NA	NA	NA	NA	NA	NA	NA	NA
NA	PRSS3	9	9	0	no	READ=2; STAD=2; UCS=1; PAAD=1; OV=1; LUSC=1; LGG=1	2	3	7	NA	NA	NA	NA	NA	NA	NA	NA	NA
NA	AC073896.1,CNPY2	9	9	0	no,no	UCEC=3; CESC=2; UCS=1; PAAD=1; PRAD=1; LUSC=1	7	6	2	NA	NA	NA	NA	NA	NA	NA	NA	NA
NA	AC120057.2,GABARAP	9	9	0	no,no	COAD=2; UCS=1; ESCA=1; PAAD=1; SARC=1; LIHC=1; UCEC=1; BRCA=1	3	2	5	NA	NA	NA	NA	NA	NA	NA	NA	NA
NA	KLC2	9	9	0	no	STAD=4; KICH=1; PAAD=1; LUSC=1; UCEC=1; BRCA=1	2	11	1	NA	NA	NA	NA	NA	NA	NA	NA	NA
NA	AC004754.1,FAM234A	9	9	0	no,no	CESC=2; MESO=1; SKCM=1; SARC=1; OV=1; BLCA=1; LUSC=1; UCEC=1	2	7	2	NA	NA	NA	NA	NA	NA	NA	NA	NA
NA	AC020915.3	9	9	0	no	BLCA=2; MESO=1; GBM=1; OV=1; CESC=1; KIRC=1; COAD=1; LGG=1	0	8	4	NA	NA	NA	NA	NA	NA	NA	NA	NA
NA	SPARC	9	9	0	no	ACC=2; OV=2; LUAD=2; STAD=1; COAD=1; UCEC=1	0	9	2	NA	NA	NA	NA	NA	NA	NA	NA	NA
NA	ZYX	9	9	0	no	ESCA=2; STAD=2; UCEC=2; ACC=1; BLCA=1; COAD=1	3	3	4	NA	NA	NA	NA	NA	NA	NA	NA	NA
NA	DNAJC9	9	9	0	no	CESC=2; UCEC=2; SKCM=1; READ=1; PAAD=1; BLCA=1; COAD=1	2	9	2	NA	NA	NA	NA	NA	NA	NA	NA	NA
NA	CPSF7	9	9	0	no	ESCA=2; STAD=2; SKCM=1; GBM=1; PAAD=1; UCEC=1; BRCA=1	0	7	4	NA	NA	NA	NA	NA	NA	NA	NA	NA
NA	CCDC92	9	9	0	no	UCEC=2; SKCM=1; OV=1; CESC=1; STAD=1; BLCA=1; HNSC=1; LGG=1	3	2	5	NA	NA	NA	NA	NA	NA	NA	NA	NA
NA	NAE1	9	9	0	no	SKCM=2; COAD=2; UCEC=2; READ=1; PAAD=1; LGG=1	6	5	1	NA	NA	NA	NA	NA	NA	NA	NA	NA
NA	AC092718.3,AC092718.8,C16orf46,GCSH	9	9	0	no,no,no,no	STAD=3; BLCA=2; SKCM=1; READ=1; HNSC=1; BRCA=1	10	3	0	NA	NA	NA	NA	NA	NA	NA	NA	NA
NA	NOSIP	9	9	0	no	UCEC=3; SKCM=1; GBM=1; CESC=1; STAD=1; COAD=1; BRCA=1	1	1	11	NA	NA	NA	NA	NA	NA	NA	NA	NA
NA	FRG1FP	9	9	0	no	SKCM=2; COAD=2; UCEC=2; CESC=1; KIRC=1; HNSC=1	1	5	4	NA	NA	NA	NA	NA	NA	NA	NA	NA
NA	PFN2	9	9	0	no	SKCM=2; OV=2; SARC=1; HNSC=1; LGG=1; LUAD=1; UCEC=1	1	3	5	NA	NA	NA	NA	NA	NA	NA	NA	NA
NA	ANKHD1,ANKHD1-EIF4EBP3	9	9	0	no,no	STAD=3; SKCM=1; ESCA=1; BLCA=1; HNSC=1; UCEC=1; BRCA=1	1	5	8	NA	NA	NA	NA	NA	NA	NA	NA	NA
NA	PCDHGA1,PCDHGA10,PCDHGA11,PCDHGA2,PCDHGA3,PCDHGA4,PCDHGA5,PCDHGA6,PCDHGA7,PCDHGA8,PCDHGA9,PCDHGB1,PCDHGB2,PCDHGB3,PCDHGB4,PCDHGB5,PCDHGB6,PCDHGB7,PCDHGC3,PCDHGC4	9	9	0	no,no,no,no,no,no,no,no,no,no,no,no,no,no,no,no,no,no,no,no	SKCM=2; GBM=1; SARC=1; OV=1; KIRC=1; COAD=1; LUSC=1; LGG=1	0	50	0	NA	NA	NA	NA	NA	NA	NA	NA	NA
NA	RARRES2	9	9	0	no	UCEC=4; SKCM=1; SARC=1; LIHC=1; STAD=1; LGG=1	5	6	2	NA	NA	NA	NA	NA	NA	NA	NA	NA
NA	MAF1	9	9	0	no	STAD=2; UCEC=2; SKCM=1; CESC=1; BLCA=1; LUAD=1; BRCA=1	3	5	4	NA	NA	NA	NA	NA	NA	NA	NA	NA
NA	COMMD4	9	9	0	no	UCEC=5; SKCM=1; PAAD=1; CESC=1; LUSC=1	6	5	2	NA	NA	NA	NA	NA	NA	NA	NA	NA
NA	AC093512.2,ALDOA	9	9	0	no,no	CESC=2; KIRC=2; SKCM=1; STAD=1; COAD=1; LUSC=1; HNSC=1	1	5	6	NA	NA	NA	NA	NA	NA	NA	NA	NA
NA	CCHCR1	9	9	0	no	UCEC=3; STAD=2; SKCM=1; CESC=1; BLCA=1; BRCA=1	2	3	5	NA	NA	NA	NA	NA	NA	NA	NA	NA
NA	BIRC2	9	9	0	no	STAD=4; ESCA=2; GBM=1; BLCA=1; HNSC=1	0	3	7	NA	NA	NA	NA	NA	NA	NA	NA	NA
NA	DNAJC11	9	9	0	no	GBM=1; READ=1; ESCA=1; LIHC=1; STAD=1; BLCA=1; LUSC=1; LGG=1; UCEC=1	2	8	1	NA	NA	NA	NA	NA	NA	NA	NA	NA
NA	AC007040.2,TEX261	9	9	0	no,no	STAD=2; BLCA=2; LUSC=2; GBM=1; SARC=1; COAD=1	2	8	3	NA	NA	NA	NA	NA	NA	NA	NA	NA
NA	MKRN1	9	9	0	no	ESCA=2; GBM=1; CESC=1; PRAD=1; LGG=1; LUAD=1; UCEC=1; BRCA=1	8	2	2	NA	NA	NA	NA	NA	NA	NA	NA	NA
NA	PPP2R2A	9	9	0	no	COAD=5; GBM=1; READ=1; CESC=1; LGG=1	4	0	6	NA	NA	NA	NA	NA	NA	NA	NA	NA
NA	ABCD4,AC005519.1	9	9	0	no,no	UCEC=3; OV=2; GBM=1; READ=1; STAD=1; BLCA=1	6	4	3	NA	NA	NA	NA	NA	NA	NA	NA	NA
NA	AC016876.2,EIF4A1,SENP3-EIF4A1	9	9	0	no,no,no	ESCA=2; OV=2; UCEC=2; GBM=1; KIRC=1; LUAD=1	5	4	4	NA	NA	NA	NA	NA	NA	NA	NA	NA
NA	MUC5B	9	9	0	no	STAD=3; COAD=2; READ=1; OV=1; CESC=1; LUAD=1	0	2	21	NA	NA	NA	NA	NA	NA	NA	NA	NA
NA	SMUG1	9	9	0	no	LUAD=3; STAD=2; READ=1; PAAD=1; KIRC=1; UCEC=1	1	2	9	NA	NA	NA	NA	NA	NA	NA	NA	NA
NA	SLC44A3	9	9	0	no	COAD=2; UCEC=2; READ=1; ESCA=1; LIHC=1; STAD=1; LGG=1	5	8	2	NA	NA	NA	NA	NA	NA	NA	NA	NA
NA	SUZ12P1	9	9	0	no	UCEC=4; READ=1; TGCT=1; STAD=1; COAD=1; BRCA=1	3	5	1	NA	NA	NA	NA	NA	NA	NA	NA	NA
NA	COMMD7,FO393400.1	9	9	0	no,no	CESC=2; UCEC=2; READ=1; STAD=1; LUSC=1; HNSC=1; LUAD=1	0	12	2	NA	NA	NA	NA	NA	NA	NA	NA	NA
NA	BZW2	9	9	0	no	UCEC=5; READ=1; OV=1; STAD=1; BLCA=1	10	0	0	NA	NA	NA	NA	NA	NA	NA	NA	NA
NA	AC135178.2,RPL26	9	9	0	no,no	UCEC=3; BLCA=2; LUAD=2; STAD=1; COAD=1	3	5	4	NA	NA	NA	NA	NA	NA	NA	NA	NA
NA	SELENOF	9	9	0	no	COAD=3; UCEC=2; READ=1; ESCA=1; STAD=1; HNSC=1	3	3	4	NA	NA	NA	NA	NA	NA	NA	NA	NA
NA	AC020907.6,FXYD3	9	9	0	no,no	COAD=3; UCEC=2; READ=1; ESCA=1; STAD=1; LUSC=1	4	5	1	NA	NA	NA	NA	NA	NA	NA	NA	NA
NA	AC091390.4,PRKRIP1	9	9	0	no,no	BLCA=2; UCEC=2; TGCT=1; ESCA=1; KIRP=1; PRAD=1; LUSC=1	2	4	4	NA	NA	NA	NA	NA	NA	NA	NA	NA
NA	KRI1	9	9	0	no	UCEC=3; BRCA=3; HNSC=2; TGCT=1	2	2	5	NA	NA	NA	NA	NA	NA	NA	NA	NA
NA	MYRF	9	9	0	no	STAD=3; UCEC=3; ESCA=1; OV=1; HNSC=1	3	3	4	NA	NA	NA	NA	NA	NA	NA	NA	NA
NA	AC008982.1,ECH1	9	9	0	no,no	STAD=3; ESCA=1; OV=1; CESC=1; LUSC=1; HNSC=1; UCEC=1	1	6	6	NA	NA	NA	NA	NA	NA	NA	NA	NA
NA	AC010519.1,BICRA	9	9	0	no,no	STAD=5; ESCA=1; PRAD=1; HNSC=1; UCEC=1	3	6	3	NA	NA	NA	NA	NA	NA	NA	NA	NA
NA	SP110	9	9	0	no	ESCA=2; STAD=2; BRCA=2; PAAD=1; LIHC=1; UCEC=1	4	6	1	NA	NA	NA	NA	NA	NA	NA	NA	NA
NA	CCT5	9	9	0	no	LUSC=2; UCEC=2; ESCA=1; PAAD=1; CESC=1; BLCA=1; COAD=1	3	3	4	NA	NA	NA	NA	NA	NA	NA	NA	NA
NA	AC005520.1,ZNF410	9	9	0	no,no	LUSC=2; UCEC=2; ESCA=1; STAD=1; PRAD=1; LUAD=1; BRCA=1	11	3	6	NA	NA	NA	NA	NA	NA	NA	NA	NA
NA	MESD	9	9	0	no	STAD=2; BLCA=2; ESCA=1; COAD=1; LUSC=1; HNSC=1; BRCA=1	3	1	7	NA	NA	NA	NA	NA	NA	NA	NA	NA
NA	DDC,FIGNL1	9	9	0	no,no	COAD=3; LUSC=2; ESCA=1; PCPG=1; KIRC=1; STAD=1	6	5	8	NA	NA	NA	NA	NA	NA	NA	NA	NA
NA	PLPP5	9	9	0	no	UCEC=5; ESCA=1; STAD=1; BLCA=1; BRCA=1	0	8	7	NA	NA	NA	NA	NA	NA	NA	NA	NA
NA	AC244230.1,AC244230.2,ANXA8L1	9	9	0	no,no,no	CESC=5; HNSC=2; PAAD=1; BRCA=1	3	3	5	NA	NA	NA	NA	NA	NA	NA	NA	NA
NA	AC011447.2,AC011447.3	9	9	0	no,no	UCEC=4; LUAD=3; CESC=1; BLCA=1	0	0	14	NA	NA	NA	NA	NA	NA	NA	NA	NA
NA	BSCL2,HNRNPUL2-BSCL2	9	9	0	no,no	UCEC=3; OV=2; PAAD=1; HNSC=1; LGG=1; BRCA=1	6	2	2	NA	NA	NA	NA	NA	NA	NA	NA	NA
NA	SNF8	9	9	0	no	UCEC=5; PCPG=1; STAD=1; BLCA=1; COAD=1	8	0	4	NA	NA	NA	NA	NA	NA	NA	NA	NA
NA	MOV10	9	9	0	no	SARC=2; STAD=2; UCEC=2; CESC=1; BLCA=1; LUSC=1	3	2	6	NA	NA	NA	NA	NA	NA	NA	NA	NA
NA	AC135050.2,VKORC1	9	9	0	no,no	UCEC=3; SARC=1; STAD=1; COAD=1; LUSC=1; LGG=1; BRCA=1	1	15	6	NA	NA	NA	NA	NA	NA	NA	NA	NA
NA	AKT1S1,PNKP	9	9	0	no,no	LIHC=2; SARC=1; BLCA=1; COAD=1; PRAD=1; LUSC=1; HNSC=1; UCEC=1	7	0	7	NA	NA	NA	NA	NA	NA	NA	NA	NA
NA	BMS1P10	9	9	0	no	UCEC=4; SARC=1; CESC=1; HNSC=1; LGG=1; BRCA=1	9	1	0	NA	NA	NA	NA	NA	NA	NA	NA	NA
NA	USP5	9	9	0	no	UCEC=3; OV=1; CESC=1; BLCA=1; LUSC=1; HNSC=1; BRCA=1	2	6	5	NA	NA	NA	NA	NA	NA	NA	NA	NA
NA	SNU13	9	9	0	no	UCEC=4; OV=1; KIRP=1; STAD=1; LUSC=1; BRCA=1	0	3	8	NA	NA	NA	NA	NA	NA	NA	NA	NA
NA	CYREN	9	9	0	no	OV=2; COAD=2; UCEC=2; KIRP=1; PRAD=1; BRCA=1	1	4	9	NA	NA	NA	NA	NA	NA	NA	NA	NA
NA	HNRNPK	9	9	0	no	UCEC=4; OV=1; KIRP=1; KIRC=1; STAD=1; COAD=1	1	5	3	NA	NA	NA	NA	NA	NA	NA	NA	NA
NA	ITFG2	9	9	0	no	LUSC=3; UCEC=2; KIRP=1; STAD=1; LUAD=1; BRCA=1	4	2	4	NA	NA	NA	NA	NA	NA	NA	NA	NA
NA	SNCG	9	9	0	no	BLCA=3; CESC=2; LIHC=1; HNSC=1; UCEC=1; BRCA=1	3	5	5	NA	NA	NA	NA	NA	NA	NA	NA	NA
NA	CARS2	9	9	0	no	UCEC=3; STAD=2; CESC=1; LIHC=1; PRAD=1; BRCA=1	4	2	4	NA	NA	NA	NA	NA	NA	NA	NA	NA
NA	PPIE	9	9	0	no	UCEC=4; CESC=2; LUAD=2; LUSC=1	3	6	2	NA	NA	NA	NA	NA	NA	NA	NA	NA
NA	AC137803.1,AC139256.1,PDXDC1	9	9	0	no,no,no	BLCA=2; LUAD=2; CESC=1; STAD=1; LUSC=1; HNSC=1; BRCA=1	13	10	0	NA	NA	NA	NA	NA	NA	NA	NA	NA
NA	FLOT2	9	9	0	no	UCEC=4; STAD=3; CESC=1; HNSC=1	1	3	6	NA	NA	NA	NA	NA	NA	NA	NA	NA
NA	TRAF3IP2	9	9	0	no	UCEC=2; CESC=1; KIRC=1; STAD=1; LUSC=1; LGG=1; LUAD=1; BRCA=1	3	3	6	NA	NA	NA	NA	NA	NA	NA	NA	NA
NA	PPP1R16A	9	9	0	no	UCEC=3; CESC=2; STAD=2; LIHC=1; LUAD=1	2	6	1	NA	NA	NA	NA	NA	NA	NA	NA	NA
NA	GPR87	9	9	0	no	LUSC=4; BLCA=3; CESC=1; HNSC=1	0	2	8	NA	NA	NA	NA	NA	NA	NA	NA	NA
NA	ZNF511,ZNF511-PRAP1	9	9	0	no,no	COAD=2; LUAD=2; UCEC=2; CESC=1; BLCA=1; HNSC=1	1	7	2	NA	NA	NA	NA	NA	NA	NA	NA	NA
NA	SPINT2	9	9	0	no	UCEC=3; STAD=2; CESC=1; LIHC=1; BLCA=1; COAD=1	0	1	10	NA	NA	NA	NA	NA	NA	NA	NA	NA
NA	AL049650.1,SNRPB	9	9	0	no,no	STAD=5; BLCA=2; KIRC=1; UCEC=1	3	3	6	NA	NA	NA	NA	NA	NA	NA	NA	NA
NA	AF241726.2,OTC	9	9	0	no,no	LIHC=6; STAD=2; COAD=1	7	5	3	NA	NA	NA	NA	NA	NA	NA	NA	NA
NA	RBM14,RBM14-RBM4,RBM4	9	9	0	no,no,no	UCEC=5; STAD=2; HNSC=1; BRCA=1	8	1	4	NA	NA	NA	NA	NA	NA	NA	NA	NA
NA	RPL27A	9	9	0	no	UCEC=3; STAD=2; COAD=2; LUSC=1; HNSC=1	0	5	5	NA	NA	NA	NA	NA	NA	NA	NA	NA
NA	GSR	9	9	0	no	STAD=3; HNSC=2; UCEC=2; LUSC=1; LUAD=1	3	4	2	NA	NA	NA	NA	NA	NA	NA	NA	NA
NA	ECPAS	9	9	0	no	UCEC=5; STAD=2; COAD=2	2	5	2	NA	NA	NA	NA	NA	NA	NA	NA	NA
NA	CD151	9	9	0	no	COAD=2; HNSC=2; LUAD=2; LUSC=1; UCEC=1; BRCA=1	3	2	6	NA	NA	NA	NA	NA	NA	NA	NA	NA
STK11	STK11	9	9	0	yes	HNSC=2; LUAD=2; UCEC=2; SKCM=1; CESC=1; COAD=1	1	7	3	NSCLC, pancreatic	jejunal hamartoma, ovarian, testicular, pancreatic	Peutz-Jeghers syndrome	E, M, O	Rec	TSG	D, Mis, N, F, S
CLIP1	CLIP1	9	8	1	yes	STAD=3; CESC=2; OSCC=1; ESCA=1; PCPG=1; UCEC=1	7	2	2	Spitzoid tumour			E	Dom	fusion	T	ROS1
HLA-A	DDX39BP1,HLA-A,HLA-G,HLA-H,HLA-K,HLA-T	9	8	1	no,yes,no,no,no,no	UCEC=4; SCLC=1; ACC=1; ESCA=1; BLCA=1; LUAD=1	9	1	0	Spitzoid tumour			E	Dom	fusion	T	ROS1	Carbamazepine-induced hypersensitivity syndrome
NA	ANKRD30A	9	8	1	no	BRCA=7; HCC=2; SCLC=1; BLCA=1	6	15	3	NA	NA	NA	NA	NA	NA	NA	NA	NA
NA	MMP10	9	8	1	no	HNSC=4; SCLC=1; ESCA=3; LUSC=1	6	4	5	NA	NA	NA	NA	NA	NA	NA	NA	NA
NA	USH1C	9	8	1	no	COAD=3; KIRP=2; STAD=2; SCLC=1; LIHC=1	9	5	3	NA	NA	NA	NA	NA	NA	NA	NA	NA
NA	POC1B	9	8	1	no	HCC=2; READ=2; STAD=2; UCEC=2; SCLC=1; KIRC=1; COAD=1	5	3	5	NA	NA	NA	NA	NA	NA	NA	NA	NA
NA	KANSL1	9	8	1	no	HCC=5; UCEC=2; SCLC=1; READ=1; ESCA=1; KIRC=1; STAD=1; LUAD=1; BRCA=1	6	8	8	NA	NA	NA	NA	NA	NA	NA	NA	NA
NA	LRRC37A,LRRC37A2,NSFP1	9	8	1	no,no,no	COAD=3; SCLC=1; READ=1; ESCA=1; STAD=1; LUSC=1; UCEC=1	27	1	0	NA	NA	NA	NA	NA	NA	NA	NA	NA
NA	MAP4K1	9	8	1	no	UCEC=3; SCLC=1; DLBC=1; CESC=1; STAD=1; BLCA=1; COAD=1	1	2	11	NA	NA	NA	NA	NA	NA	NA	NA	NA
NA	NDUFA3	9	8	1	no	UCEC=4; SCLC=1; STAD=1; COAD=1; LUSC=1; LUAD=1	7	4	0	NA	NA	NA	NA	NA	NA	NA	NA	NA
NA	SDCCAG8	9	8	1	no	HCC=3; UCEC=3; BRCA=2; SCLC=1; CESC=1; COAD=1; HNSC=1	2	10	8	NA	NA	NA	NA	NA	NA	NA	NA	NA
NA	UBXN11	9	8	1	no	UCEC=3; SCLC=1; SKCM=1; ESCA=1; KIRC=1; LGG=1; LUAD=1	7	0	3	NA	NA	NA	NA	NA	NA	NA	NA	NA
NA	DNAJC8	9	8	1	no	UCEC=5; SCLC=1; DLBC=1; LIHC=1; BRCA=1	8	1	2	NA	NA	NA	NA	NA	NA	NA	NA	NA
NA	MGME1	9	8	1	no	CESC=2; BLCA=2; SCLC=1; STAD=1; LUSC=1; HNSC=1; UCEC=1	2	5	5	NA	NA	NA	NA	NA	NA	NA	NA	NA
NA	HSPD1	9	8	1	no	UCEC=3; SCLC=1; SKCM=1; STAD=1; BLCA=1; LGG=1; BRCA=1	6	1	6	NA	NA	NA	NA	NA	NA	NA	NA	NA
NA	GUF1	9	8	1	no	STAD=3; SCLC=1; READ=1; ESCA=1; COAD=1; LGG=1; UCEC=1	9	1	0	NA	NA	NA	NA	NA	NA	NA	NA	NA
NA	PCDHA1,PCDHA2,PCDHA3	9	8	1	no,no,no	LUSC=2; LUAD=2; SCLC=1; GBM=1; ESCA=1; STAD=1; BRCA=1	17	0	0	NA	NA	NA	NA	NA	NA	NA	NA	NA
NA	PCDHA1	9	8	1	no	LUSC=2; LUAD=2; SCLC=1; ESCA=1; LIHC=1; COAD=1; HNSC=1	0	26	0	NA	NA	NA	NA	NA	NA	NA	NA	NA
NA	SKP2	9	8	1	no	STAD=3; BLCA=3; HCC=2; SCLC=1; HNSC=1; BRCA=1	11	1	3	NA	NA	NA	NA	NA	NA	NA	NA	NA
NA	IPO11,KIF2A	9	8	1	no,no	HCC=2; STAD=2; SCLC=1; COAD=1; PRAD=1; LUSC=1; LUAD=1; UCEC=1; BRCA=1	6	1	6	NA	NA	NA	NA	NA	NA	NA	NA	NA
NA	SRPK2	9	8	1	no	BRCA=2; SCLC=1; SKCM=1; GBM=1; CESC=1; BLCA=1; LUSC=1; UCEC=1	5	4	2	NA	NA	NA	NA	NA	NA	NA	NA	NA
NA	CYP2T1P	9	8	1	no	OSCC=1; BRCA=3; UCEC=2; CESC=1; BLCA=1; LUAD=1	3	8	12	NA	NA	NA	NA	NA	NA	NA	NA	NA
NA	TECR	9	8	1	no	LUSC=2; UCEC=2; HCC=1; OSCC=1; ACC=1; ESCA=1; KIRP=1; STAD=1	4	3	5	NA	NA	NA	NA	NA	NA	NA	NA	NA
NA	DHX29	9	8	1	no	STAD=3; BLCA=2; HCC=1; OSCC=1; KIRP=1; LIHC=1; HNSC=1	7	7	1	NA	NA	NA	NA	NA	NA	NA	NA	NA
NA	CADPS2	9	8	1	no	UCEC=3; HCC=2; HNSC=2; OSCC=1; READ=1; CESC=1; LUAD=1	4	7	3	NA	NA	NA	NA	NA	NA	NA	NA	NA
NA	HK1	9	8	1	no	LUSC=2; BRCA=2; OSCC=1; STAD=1; BLCA=1; LUAD=1; UCEC=1	2	0	9	NA	NA	NA	NA	NA	NA	NA	NA	NA
NA	NUTM2A-AS1	9	8	1	no	UCEC=3; OSCC=1; ACC=1; STAD=1; BLCA=1; HNSC=1; BRCA=1	8	18	0	NA	NA	NA	NA	NA	NA	NA	NA	NA
NA	IFITM2	9	8	1	no	STAD=2; OSCC=1; ACC=1; SKCM=1; OV=1; KIRP=1; COAD=1; UCEC=1	0	7	7	NA	NA	NA	NA	NA	NA	NA	NA	NA
NA	LRP4	9	8	1	no	UCEC=4; COAD=2; OSCC=1; LUSC=1; LUAD=1	4	6	4	NA	NA	NA	NA	NA	NA	NA	NA	NA
NA	FBXO31	9	8	1	no	HNSC=2; LGG=2; OSCC=1; READ=1; ESCA=1; STAD=1; UCEC=1	3	2	6	NA	NA	NA	NA	NA	NA	NA	NA	NA
NA	MITD1	9	8	1	no	STAD=3; OSCC=1; UCS=1; SKCM=1; LIHC=1; BLCA=1; COAD=1	2	8	1	NA	NA	NA	NA	NA	NA	NA	NA	NA
NA	ATP1B3	9	8	1	no	UCEC=3; CESC=2; OSCC=1; SARC=1; COAD=1; LUAD=1	9	4	1	NA	NA	NA	NA	NA	NA	NA	NA	NA
NA	RPS3A	9	8	1	no	UCEC=3; READ=2; OSCC=1; STAD=1; LUSC=1; BRCA=1	0	11	4	NA	NA	NA	NA	NA	NA	NA	NA	NA
NA	SQSTM1	9	8	1	no	UCEC=2; OSCC=1; KIRP=1; CESC=1; LIHC=1; BLCA=1; COAD=1; PRAD=1	3	2	7	NA	NA	NA	NA	NA	NA	NA	NA	NA
NA	AARS2	9	8	1	no	STAD=3; OSCC=1; UCEC=2; SKCM=1; READ=1; BLCA=1	11	7	3	NA	NA	NA	NA	NA	NA	NA	NA	NA
PMS2	PMS2	9	8	1	yes	BRCA=3; ESCA=2; HCC=1; OSCC=1; GBM=1; BLCA=1; COAD=1	3	6	3		colorectal, endometrial, ovarian, medulloblastoma, glioma	hereditary non-polyposis colorectal cancer, Turcot syndrome	E	Rec	TSG	Mis, N, F
EED	EED	9	7	2	yes	LUSC=2; SCLC=1; OSCC=1; CHOL=1; ESCA=1; OV=1; CESC=1; UCEC=1	5	2	4	malignant peripheral nerve sheath tumours, MDS and related, lung adenocarcinoma			E, L		TSG	Mis, F
NA	PTPN2	9	7	2	no	OSCC=1; SKCM=2; SCLC=1; PAAD=1; CESC=1; HNSC=1; LUAD=1; UCEC=1	1	4	12	NA	NA	NA	NA	NA	NA	NA	NA	NA
NA	EPB41L1	9	7	2	no	STAD=2; SCLC=1; HCC=1; OSCC=1; GBM=1; PAAD=1; COAD=1; PRAD=1; LUSC=1	8	3	2	NA	NA	NA	NA	NA	NA	NA	NA	NA
NA	BACH1,BACH1-IT1	9	7	2	no,no	SCLC=2; UCEC=2; HCC=1; SKCM=1; OV=1; CESC=1; STAD=1; LUSC=1	15	3	0	NA	NA	NA	NA	NA	NA	NA	NA	NA
NA	TTC3	9	7	2	no	STAD=3; SCLC=2; UCEC=2; HCC=1; LGG=1; LUAD=1	6	3	6	NA	NA	NA	NA	NA	NA	NA	NA	NA
NA	MRPL19	9	7	2	no	UCEC=3; SCLC=1; OSCC=1; UCS=1; ESCA=1; LIHC=1; STAD=1	7	4	1	NA	NA	NA	NA	NA	NA	NA	NA	NA
NA	EIF2B5	9	7	2	no	SCLC=1; HCC=1; OSCC=1; OV=1; STAD=1; BLCA=1; COAD=1; HNSC=1; UCEC=1; BRCA=1	5	4	3	NA	NA	NA	NA	NA	NA	NA	NA	NA
NA	NFYA	9	7	2	no	UCEC=3; SCLC=2; DLBC=1; ESCA=1; COAD=1; LUSC=1	2	5	3	NA	NA	NA	NA	NA	NA	NA	NA	NA
NA	ITPR2	9	7	2	no	HCC=3; OSCC=2; COAD=2; BRCA=2; STAD=1; LUAD=1; UCEC=1	2	7	6	NA	NA	NA	NA	NA	NA	NA	NA	NA
NA	PRH1,PRH1-PRR4,PRR4	9	7	2	no,no,no	OSCC=2; HNSC=2; ESCA=1; STAD=1; LUSC=1; UCEC=1; BRCA=1	2	0	17	NA	NA	NA	NA	NA	NA	NA	NA	NA
NA	ARL17A,ARL17B	9	6	3	no,no	SCLC=2; OSCC=1; ESCA=1; CESC=1; BLCA=1; COAD=1; UCEC=1; BRCA=1	3	0	11	NA	NA	NA	NA	NA	NA	NA	NA	NA
NA	PIK3C2B	9	6	3	no	SCLC=2; ESCA=2; HCC=1; OSCC=1; STAD=1; BLCA=1; COAD=1; BRCA=1	10	1	1	NA	NA	NA	NA	NA	NA	NA	NA	NA
NA	TASP1	9	6	3	no	HCC=4; SCLC=2; LUSC=2; OSCC=1; READ=1; OV=1; CESC=1; STAD=1	11	4	2	NA	NA	NA	NA	NA	NA	NA	NA	NA
NA	PDS5A	9	6	3	no	SCLC=2; CESC=2; OSCC=1; PAAD=1; STAD=1; COAD=1; LGG=1	4	4	5	NA	NA	NA	NA	NA	NA	NA	NA	NA
NA	CHM	9	6	3	no	SCLC=3; HCC=3; LUSC=2; UCS=1; ESCA=1; STAD=1; LUAD=1	10	5	4	NA	NA	NA	NA	NA	NA	NA	NA	NA
NA	FRMD4A	9	6	3	no	OSCC=3; STAD=2; BRCA=2; HCC=1; LIHC=1; BLCA=1	4	5	4	NA	NA	NA	NA	NA	NA	NA	NA	NA
NA	PLEKHB2,POTEE	9	6	3	no,no	OSCC=3; ESCA=3; STAD=1; BLCA=1; LUSC=1	4	19	1	NA	NA	NA	NA	NA	NA	NA	NA	NA
NA	LTBP1	9	5	4	no	OSCC=3; UCEC=2; SCLC=1; HCC=1; SARC=1; KIRC=1; LUSC=1	10	0	2	NA	NA	NA	NA	NA	NA	NA	NA	NA
NA	GRB10	9	4	5	no	OSCC=5; HCC=3; SKCM=1; PAAD=1; KIRC=1; LUSC=1	6	2	6	NA	NA	NA	NA	NA	NA	NA	NA	NA
BAX	BAX	8	8	0	yes	KIRP=2; PAAD=1; CESC=1; STAD=1; BLCA=1; COAD=1; UCEC=1	0	4	5	colorectal cancer			E		TSG	F, Mis
CNOT3	CNOT3	8	8	0	yes	STAD=2; UCEC=2; COAD=1; LUSC=1; HNSC=1; LUAD=1	3	3	3	T-ALL			L	Rec	TSG	Mis, N, F
CTCF	CTCF	8	8	0	yes	UCEC=3; BRCA=2; STAD=1; COAD=1; LUSC=1	6	2	1	endometrial, breast, head and neck cancer			E	Dom	TSG	Mis, N		Mental retardation, autosomal dominant 21
EIF4A2	EIF4A2	8	8	0	yes	UCEC=2; DLBC=1; READ=1; KIRP=1; CESC=1; BLCA=1; HNSC=1	4	4	0	NHL			L	Dom	fusion	T	BCL6
FOXP1	AC097634.4,FOXP1	8	8	0	no,yes	ESCA=2; COAD=2; STAD=1; PRAD=1; LUAD=1; BRCA=1	4	3	4	ALL			L	Dom	oncogene, fusion	T	PAX5
KRAS	KRAS	8	8	0	yes	COAD=3; PAAD=2; LUAD=2; SKCM=1	9	0	0	pancreatic, colorectal, lung, thyroid, AML, other tumour types			L, E, M, O	Dom	oncogene	Mis
NA	PROSER1	8	8	0	no	UCEC=3; LUAD=2; HCC=1; ESCA=1; STAD=1; COAD=1	11	1	0	NA	NA	NA	NA	NA	NA	NA	NA	NA
NA	GTF2F2	8	8	0	no	UCEC=3; COAD=2; HCC=1; UCS=1; CESC=1; STAD=1	3	3	4	NA	NA	NA	NA	NA	NA	NA	NA	NA
NA	COQ6	8	8	0	no	SARC=2; HCC=1; GBM=1; STAD=1; BLCA=1; HNSC=1; LGG=1; UCEC=1	6	1	4	NA	NA	NA	NA	NA	NA	NA	NA	NA
NA	WASH3P	8	8	0	no	UCEC=3; CHOL=1; TGCT=1; ESCA=1; LIHC=1; BRCA=1	3	4	3	NA	NA	NA	NA	NA	NA	NA	NA	NA
NA	GLYR1	8	8	0	no	STAD=2; UCEC=2; HCC=1; ESCA=1; PAAD=1; CESC=1; LUSC=1	3	7	3	NA	NA	NA	NA	NA	NA	NA	NA	NA
NA	HPR	8	8	0	no	LIHC=5; HCC=1; COAD=1; LUAD=1; UCEC=1	0	9	2	NA	NA	NA	NA	NA	NA	NA	NA	NA
NA	CA11	8	8	0	no	STAD=2; UCEC=2; UCS=1; SKCM=1; GBM=1; CESC=1	0	9	4	NA	NA	NA	NA	NA	NA	NA	NA	NA
NA	CSDE1	8	8	0	no	UCEC=4; STAD=3; HCC=2; CESC=1	7	5	2	NA	NA	NA	NA	NA	NA	NA	NA	NA
NA	MPV17	8	8	0	no	BRCA=2; ACC=1; SKCM=1; SARC=1; CESC=1; HNSC=1; UCEC=1	5	1	4	NA	NA	NA	NA	NA	NA	NA	NA	NA
NA	ECE1	8	8	0	no	LUAD=2; HCC=1; KICH=1; SKCM=1; STAD=1; PRAD=1; HNSC=1; BRCA=1	4	1	4	NA	NA	NA	NA	NA	NA	NA	NA	NA
NA	MRPL40	8	8	0	no	UCEC=3; BLCA=2; HCC=1; COAD=1; HNSC=1; BRCA=1	1	4	4	NA	NA	NA	NA	NA	NA	NA	NA	NA
NA	GALNT14	8	8	0	no	LUAD=3; LUSC=2; HCC=1; KIRP=1; HNSC=1; UCEC=1	8	3	3	NA	NA	NA	NA	NA	NA	NA	NA	NA
NA	ASB3,GPR75-ASB3	8	8	0	no,no	HCC=2; SKCM=1; ESCA=1; SARC=1; CESC=1; LUSC=1; HNSC=1; LGG=1; UCEC=1	2	7	5	NA	NA	NA	NA	NA	NA	NA	NA	NA
NA	TMEM54	8	8	0	no	BLCA=2; GBM=1; PAAD=1; CESC=1; STAD=1; HNSC=1; UCEC=1	2	4	3	NA	NA	NA	NA	NA	NA	NA	NA	NA
NA	PCYT1A	8	8	0	no	STAD=3; CESC=2; HCC=1; ESCA=1; COAD=1; LUSC=1	1	9	2	NA	NA	NA	NA	NA	NA	NA	NA	NA
NA	LRBA	8	8	0	no	UCEC=3; COAD=2; HCC=1; ESCA=1; STAD=1; HNSC=1	5	3	3	NA	NA	NA	NA	NA	NA	NA	NA	NA
NA	SIL1	8	8	0	no	HCC=3; UCEC=2; GBM=1; ESCA=1; STAD=1; LUSC=1; LGG=1; LUAD=1	5	4	4	NA	NA	NA	NA	NA	NA	NA	NA	NA
NA	AC133644.3,CYTOR	8	8	0	no,no	COAD=2; READ=1; SARC=1; KIRC=1; LUAD=1; UCEC=1; BRCA=1	2	1	6	NA	NA	NA	NA	NA	NA	NA	NA	NA
NA	TES	8	8	0	no	LUSC=3; LUAD=2; HCC=1; STAD=1; PRAD=1; UCEC=1	5	2	3	NA	NA	NA	NA	NA	NA	NA	NA	NA
NA	TPST1	8	8	0	no	UCEC=5; HCC=3; CHOL=1; GBM=1; BRCA=1	6	10	1	NA	NA	NA	NA	NA	NA	NA	NA	NA
NA	AC139769.1	8	8	0	no	HNSC=2; ESCA=1; BLCA=1; COAD=1; LUAD=1; UCEC=1; BRCA=1	0	8	1	NA	NA	NA	NA	NA	NA	NA	NA	NA
NA	EIF3H	8	8	0	no	HCC=4; UCEC=3; ESCA=2; GBM=1; BLCA=1; COAD=1	8	2	5	NA	NA	NA	NA	NA	NA	NA	NA	NA
NA	ADAMDEC1	8	8	0	no	STAD=4; HCC=1; PAAD=1; SARC=1; LUAD=1; BRCA=1	4	8	2	NA	NA	NA	NA	NA	NA	NA	NA	NA
NA	RBPMS	8	8	0	no	UCEC=3; HCC=2; STAD=2; SARC=1; KIRP=1; BLCA=1	1	7	6	NA	NA	NA	NA	NA	NA	NA	NA	NA
NA	HSDL2	8	8	0	no	BRCA=2; HCC=1; READ=1; STAD=1; COAD=1; PRAD=1; HNSC=1; UCEC=1	6	3	1	NA	NA	NA	NA	NA	NA	NA	NA	NA
NA	DENND1A	8	8	0	no	UCEC=4; GBM=2; HCC=1; ESCA=1; LUSC=1	2	3	5	NA	NA	NA	NA	NA	NA	NA	NA	NA
NA	SMS	8	8	0	no	UCEC=6; HCC=1; SARC=1; COAD=1	4	1	5	NA	NA	NA	NA	NA	NA	NA	NA	NA
NA	RABGGTB	8	8	0	no	STAD=2; LUAD=2; SARC=1; KIRC=1; HNSC=1; UCEC=1	5	3	0	NA	NA	NA	NA	NA	NA	NA	NA	NA
NA	AC126283.2,CFI	8	8	0	no,no	UCEC=5; OV=1; CESC=1; LUSC=1	2	7	1	NA	NA	NA	NA	NA	NA	NA	NA	NA
NA	KRT23	8	8	0	no	CESC=2; UCEC=2; CHOL=1; LIHC=1; STAD=1; HNSC=1	4	2	13	NA	NA	NA	NA	NA	NA	NA	NA	NA
NA	AC011448.1,NDUFA13,YJEFN3	8	8	0	no,no,no	STAD=2; UCEC=2; CHOL=1; TGCT=1; KIRP=1; BLCA=1	8	0	0	NA	NA	NA	NA	NA	NA	NA	NA	NA
NA	DRG1	8	8	0	no	UCEC=3; CHOL=1; DLBC=1; KIRP=1; KIRC=1; BLCA=1	3	1	5	NA	NA	NA	NA	NA	NA	NA	NA	NA
NA	MARF1	8	8	0	no	ESCA=2; DLBC=1; SKCM=1; OV=1; STAD=1; HNSC=1; LUAD=1	6	3	2	NA	NA	NA	NA	NA	NA	NA	NA	NA
NA	NAPSB	8	8	0	no	UCEC=5; DLBC=1; CESC=1; HNSC=1	3	6	5	NA	NA	NA	NA	NA	NA	NA	NA	NA
NA	CCNH	8	8	0	no	UCEC=3; COAD=2; KIRP=1; LIHC=1; STAD=1	3	9	2	NA	NA	NA	NA	NA	NA	NA	NA	NA
NA	AC093668.1,AC105052.1,AC105052.3,AC105052.4,RASA4,RASA4DP	8	8	0	no,no,no,no,no,no	KIRC=2; UCEC=2; DLBC=1; GBM=1; OV=1; LUAD=1	1	9	0	NA	NA	NA	NA	NA	NA	NA	NA	NA
NA	AC107871.1,CLN6	8	8	0	no,no	UCEC=2; UCS=1; ESCA=1; STAD=1; COAD=1; LUSC=1; LUAD=1	0	4	6	NA	NA	NA	NA	NA	NA	NA	NA	NA
NA	RPSA	8	8	0	no	UCEC=3; UCS=1; BLCA=1; COAD=1; LUSC=1; LUAD=1	2	2	4	NA	NA	NA	NA	NA	NA	NA	NA	NA
NA	AL138752.2,EXOSC3	8	8	0	no,no	UCS=2; BRCA=2; READ=1; LUSC=1; HNSC=1; LUAD=1	0	4	6	NA	NA	NA	NA	NA	NA	NA	NA	NA
NA	AC244230.2,ANXA8L1	8	8	0	no,no	CESC=3; HNSC=3; UCS=1; PAAD=1	2	7	5	NA	NA	NA	NA	NA	NA	NA	NA	NA
NA	DGAT1	8	8	0	no	STAD=2; UCS=1; GBM=1; LIHC=1; COAD=1; UCEC=1; BRCA=1	2	1	7	NA	NA	NA	NA	NA	NA	NA	NA	NA
NA	MGP	8	8	0	no	LUAD=2; KICH=1; CESC=1; BLCA=1; LUSC=1; UCEC=1; BRCA=1	2	2	7	NA	NA	NA	NA	NA	NA	NA	NA	NA
NA	FRG1GP	8	8	0	no	MESO=1; PCPG=1; SARC=1; STAD=1; COAD=1; LUAD=1; UCEC=1; BRCA=1	3	3	2	NA	NA	NA	NA	NA	NA	NA	NA	NA
NA	HLA-DRB5,HLA-DRB6	8	8	0	no,no	UCEC=2; MESO=1; GBM=1; SARC=1; KIRP=1; CESC=1; BRCA=1	6	0	2	NA	NA	NA	NA	NA	NA	NA	NA	NA
NA	ACO2	8	8	0	no	UCEC=2; UVM=1; KIRP=1; STAD=1; BLCA=1; LUSC=1; HNSC=1	3	2	4	NA	NA	NA	NA	NA	NA	NA	NA	NA
NA	NR1H3	8	8	0	no	STAD=2; UCEC=2; ACC=1; LIHC=1; BLCA=1; LUAD=1	1	3	5	NA	NA	NA	NA	NA	NA	NA	NA	NA
NA	CCT2	8	8	0	no	STAD=2; UCEC=2; ACC=1; COAD=1; LUSC=1; HNSC=1	2	6	0	NA	NA	NA	NA	NA	NA	NA	NA	NA
NA	RAB8A	8	8	0	no	COAD=2; ACC=1; SKCM=1; PAAD=1; STAD=1; UCEC=1; BRCA=1	3	4	1	NA	NA	NA	NA	NA	NA	NA	NA	NA
NA	NDUFB6	8	8	0	no	BRCA=3; UCEC=2; ACC=1; GBM=1; ESCA=1	2	7	0	NA	NA	NA	NA	NA	NA	NA	NA	NA
NA	DUXAP9,NBEAP5	8	8	0	no,no	UCEC=2; SKCM=1; SARC=1; STAD=1; COAD=1; LUSC=1; LGG=1	12	0	1	NA	NA	NA	NA	NA	NA	NA	NA	NA
NA	AL136295.5,RNF31	8	8	0	no,no	SKCM=1; TGCT=1; LIHC=1; STAD=1; BLCA=1; LGG=1; LUAD=1; UCEC=1	3	6	0	NA	NA	NA	NA	NA	NA	NA	NA	NA
NA	SAMD4B	8	8	0	no	UCEC=3; SKCM=1; OV=1; CESC=1; STAD=1; HNSC=1	3	3	3	NA	NA	NA	NA	NA	NA	NA	NA	NA
NA	WDR18	8	8	0	no	STAD=3; HNSC=2; SKCM=1; LUSC=1; UCEC=1	0	2	6	NA	NA	NA	NA	NA	NA	NA	NA	NA
NA	S100A4	8	8	0	no	UCEC=4; SKCM=1; COAD=1; HNSC=1; LUAD=1	1	2	6	NA	NA	NA	NA	NA	NA	NA	NA	NA
NA	COX7A2L	8	8	0	no	UCEC=4; LUAD=2; SKCM=1; LIHC=1	1	6	2	NA	NA	NA	NA	NA	NA	NA	NA	NA
NA	USP39	8	8	0	no	SKCM=1; READ=1; ESCA=1; PAAD=1; STAD=1; COAD=1; UCEC=1; BRCA=1	5	1	4	NA	NA	NA	NA	NA	NA	NA	NA	NA
NA	C9,DAB2	8	8	0	no,no	SKCM=1; ESCA=1; KIRC=1; STAD=1; COAD=1; LGG=1; LUAD=1; UCEC=1	3	4	3	NA	NA	NA	NA	NA	NA	NA	NA	NA
NA	PRRC2A	8	8	0	no	BLCA=2; SKCM=1; ESCA=1; STAD=1; PRAD=1; LGG=1; BRCA=1	1	5	4	NA	NA	NA	NA	NA	NA	NA	NA	NA
NA	ATP7A,PGK1	8	8	0	no,no	STAD=2; LUSC=2; LUAD=2; SKCM=1; LIHC=1	5	0	4	NA	NA	NA	NA	NA	NA	NA	NA	NA
NA	AC073610.2,AC073610.3,ARF3	8	8	0	no,no,no	STAD=3; BLCA=2; UCEC=2; SKCM=1	0	8	1	NA	NA	NA	NA	NA	NA	NA	NA	NA
NA	PRMT7	8	8	0	no	UCEC=3; SKCM=1; KIRP=1; LIHC=1; STAD=1; HNSC=1	4	1	4	NA	NA	NA	NA	NA	NA	NA	NA	NA
NA	SLC25A39	8	8	0	no	UCEC=2; SKCM=1; GBM=1; ESCA=1; CESC=1; STAD=1; HNSC=1	4	4	1	NA	NA	NA	NA	NA	NA	NA	NA	NA
NA	AC010619.1,ALDH16A1	8	8	0	no,no	OV=2; SKCM=1; READ=1; CESC=1; STAD=1; COAD=1; UCEC=1	5	3	3	NA	NA	NA	NA	NA	NA	NA	NA	NA
NA	APH1A	8	8	0	no	SKCM=1; GBM=1; KIRP=1; LIHC=1; STAD=1; LUAD=1; UCEC=1; BRCA=1	1	4	4	NA	NA	NA	NA	NA	NA	NA	NA	NA
NA	CBY1	8	8	0	no	UCEC=4; BLCA=2; SKCM=1; GBM=1	4	6	0	NA	NA	NA	NA	NA	NA	NA	NA	NA
NA	AC244205.1,IGKV2-10	8	8	0	no,no	LUSC=3; UCEC=3; SKCM=1; BLCA=1	0	8	0	NA	NA	NA	NA	NA	NA	NA	NA	NA
NA	MYBPC1	8	8	0	no	LUSC=2; LUAD=2; THYM=1; BLCA=1; PRAD=1; LGG=1	2	16	8	NA	NA	NA	NA	NA	NA	NA	NA	NA
NA	AK6,TAF9	8	8	0	no,no	COAD=2; THYM=1; READ=1; OV=1; BLCA=1; LUSC=1; LUAD=1	2	5	2	NA	NA	NA	NA	NA	NA	NA	NA	NA
NA	SEPHS1	8	8	0	no	UCEC=4; GBM=1; BLCA=1; COAD=1; BRCA=1	2	3	4	NA	NA	NA	NA	NA	NA	NA	NA	NA
NA	AP002990.1,EEF1G	8	8	0	no,no	UCEC=4; GBM=1; READ=1; CESC=1; LGG=1	6	1	1	NA	NA	NA	NA	NA	NA	NA	NA	NA
NA	CTTN	8	8	0	no	UCEC=4; GBM=1; READ=1; HNSC=1; BRCA=1	4	2	3	NA	NA	NA	NA	NA	NA	NA	NA	NA
NA	AAMDC	8	8	0	no	CESC=2; GBM=1; KIRC=1; STAD=1; BLCA=1; COAD=1; LUSC=1	8	1	2	NA	NA	NA	NA	NA	NA	NA	NA	NA
NA	GGA2	8	8	0	no	CESC=3; GBM=1; BLCA=1; LUSC=1; UCEC=1; BRCA=1	6	3	2	NA	NA	NA	NA	NA	NA	NA	NA	NA
NA	TRAPPC12	8	8	0	no	UCEC=6; GBM=1; CESC=1	4	1	3	NA	NA	NA	NA	NA	NA	NA	NA	NA
NA	NDUFA2	8	8	0	no	UCEC=3; GBM=1; PAAD=1; LIHC=1; STAD=1; COAD=1	7	1	3	NA	NA	NA	NA	NA	NA	NA	NA	NA
NA	AC005833.1,NDUFA9	8	8	0	no,no	STAD=3; UCEC=2; GBM=1; PAAD=1; LGG=1	4	7	0	NA	NA	NA	NA	NA	NA	NA	NA	NA
NA	RAD23B	8	8	0	no	UCEC=2; GBM=1; PAAD=1; CESC=1; LIHC=1; COAD=1; BRCA=1	7	2	4	NA	NA	NA	NA	NA	NA	NA	NA	NA
NA	CARD16,CARD17,CASP1P2	8	8	0	no,no,no	LUSC=2; READ=1; LIHC=1; STAD=1; COAD=1; HNSC=1; UCEC=1	2	10	0	NA	NA	NA	NA	NA	NA	NA	NA	NA
NA	RAN	8	8	0	no	STAD=3; READ=2; TGCT=1; CESC=1; COAD=1	5	3	2	NA	NA	NA	NA	NA	NA	NA	NA	NA
NA	AL139300.1,KLC1	8	8	0	no,no	READ=2; BRCA=2; SARC=1; BLCA=1; COAD=1; UCEC=1	7	1	1	NA	NA	NA	NA	NA	NA	NA	NA	NA
NA	BRF1	8	8	0	no	COAD=3; STAD=2; READ=1; LUAD=1; UCEC=1	5	0	7	NA	NA	NA	NA	NA	NA	NA	NA	NA
NA	RBBP4	8	8	0	no	STAD=2; COAD=2; READ=1; LIHC=1; LGG=1; UCEC=1	1	6	1	NA	NA	NA	NA	NA	NA	NA	NA	NA
NA	PRPF38A	8	8	0	no	UCEC=3; READ=2; ESCA=1; KIRC=1; LGG=1	6	5	1	NA	NA	NA	NA	NA	NA	NA	NA	NA
NA	SSX2IP	8	8	0	no	UCEC=3; STAD=2; BRCA=2; READ=1	4	5	0	NA	NA	NA	NA	NA	NA	NA	NA	NA
NA	SEC11A	8	8	0	no	UCEC=5; READ=1; LUSC=1; BRCA=1	3	4	2	NA	NA	NA	NA	NA	NA	NA	NA	NA
NA	POLR2E	8	8	0	no	READ=1; CESC=1; LIHC=1; STAD=1; BLCA=1; COAD=1; LUAD=1; UCEC=1	5	1	4	NA	NA	NA	NA	NA	NA	NA	NA	NA
NA	ERGIC3	8	8	0	no	READ=2; UCEC=2; ESCA=1; CESC=1; HNSC=1; LUAD=1	3	4	1	NA	NA	NA	NA	NA	NA	NA	NA	NA
NA	CFAP36	8	8	0	no	UCEC=3; READ=1; COAD=1; PRAD=1; LUSC=1; BRCA=1	3	4	1	NA	NA	NA	NA	NA	NA	NA	NA	NA
NA	ARPC4,ARPC4-TTLL3	8	8	0	no,no	UCEC=3; READ=2; BLCA=2; CESC=1	5	4	4	NA	NA	NA	NA	NA	NA	NA	NA	NA
NA	FAM177A1	8	8	0	no	READ=1; TGCT=1; ESCA=1; BLCA=1; HNSC=1; LUAD=1; UCEC=1; BRCA=1	7	0	1	NA	NA	NA	NA	NA	NA	NA	NA	NA
NA	SYNE4	8	8	0	no	UCEC=3; READ=1; LIHC=1; COAD=1; LUAD=1; BRCA=1	4	5	2	NA	NA	NA	NA	NA	NA	NA	NA	NA
NA	RBCK1	8	8	0	no	LIHC=2; UCEC=2; READ=1; OV=1; CESC=1; COAD=1	0	3	7	NA	NA	NA	NA	NA	NA	NA	NA	NA
NA	ARHGAP8,PRR5-ARHGAP8	8	8	0	no,no	UCEC=2; READ=1; PAAD=1; CESC=1; LIHC=1; STAD=1; HNSC=1	3	4	4	NA	NA	NA	NA	NA	NA	NA	NA	NA
NA	CD276	8	8	0	no	UCEC=4; STAD=3; LUSC=1	3	5	2	NA	NA	NA	NA	NA	NA	NA	NA	NA
NA	AL160269.1,SLC35D2	8	8	0	no,no	STAD=3; READ=2; KIRP=1; CESC=1; COAD=1	7	2	0	NA	NA	NA	NA	NA	NA	NA	NA	NA
NA	SLC28A2	8	8	0	no	STAD=3; COAD=2; READ=1; BLCA=1; UCEC=1	8	6	4	NA	NA	NA	NA	NA	NA	NA	NA	NA
NA	ATG4B	8	8	0	no	UCEC=6; TGCT=1; OV=1	1	10	4	NA	NA	NA	NA	NA	NA	NA	NA	NA
NA	TMEM139	8	8	0	no	COAD=2; TGCT=1; KIRP=1; CESC=1; STAD=1; UCEC=1; BRCA=1	3	2	7	NA	NA	NA	NA	NA	NA	NA	NA	NA
NA	VCL	8	8	0	no	STAD=2; HNSC=2; ESCA=1; COAD=1; UCEC=1; BRCA=1	2	9	3	NA	NA	NA	NA	NA	NA	NA	NA	NA
NA	TP53I11	8	8	0	no	STAD=3; BRCA=2; ESCA=1; OV=1; COAD=1	1	6	2	NA	NA	NA	NA	NA	NA	NA	NA	NA
NA	NDUFS8	8	8	0	no	UCEC=3; ESCA=1; CESC=1; COAD=1; LUSC=1; LUAD=1	5	5	1	NA	NA	NA	NA	NA	NA	NA	NA	NA
NA	MIA-RAB4B,RAB4B,RAB4B-EGLN2	8	8	0	no,no,no	BRCA=3; ESCA=1; OV=1; LGG=1; LUAD=1; UCEC=1	0	7	3	NA	NA	NA	NA	NA	NA	NA	NA	NA
NA	CYP2S1	8	8	0	no	STAD=4; ESCA=1; PAAD=1; OV=1; HNSC=1	3	4	1	NA	NA	NA	NA	NA	NA	NA	NA	NA
NA	MARK4	8	8	0	no	LUAD=2; ESCA=1; PAAD=1; CESC=1; STAD=1; LUSC=1; BRCA=1	11	1	1	NA	NA	NA	NA	NA	NA	NA	NA	NA
NA	AC245052.6,LILRA6,LILRB3,LILRB5	8	8	0	no,no,no,no	UCEC=2; ESCA=1; OV=1; KIRC=1; STAD=1; COAD=1; BRCA=1	13	0	0	NA	NA	NA	NA	NA	NA	NA	NA	NA
NA	ELAVL1	8	8	0	no	STAD=2; COAD=2; UCEC=2; ESCA=1; BRCA=1	5	5	1	NA	NA	NA	NA	NA	NA	NA	NA	NA
NA	IGSF9	8	8	0	no	LUSC=4; ESCA=1; CESC=1; STAD=1; UCEC=1	1	5	3	NA	NA	NA	NA	NA	NA	NA	NA	NA
NA	EPRS	8	8	0	no	ESCA=2; STAD=2; BRCA=2; KIRC=1; LUAD=1	1	2	6	NA	NA	NA	NA	NA	NA	NA	NA	NA
NA	PTPRF	8	8	0	no	ESCA=2; STAD=2; OV=1; BLCA=1; COAD=1; LUSC=1	2	5	1	NA	NA	NA	NA	NA	NA	NA	NA	NA
NA	DUXAP8	8	8	0	no	ESCA=2; SARC=2; UCEC=2; BRCA=2	5	3	0	NA	NA	NA	NA	NA	NA	NA	NA	NA
NA	SELENOP	8	8	0	no	LIHC=4; ESCA=1; KIRP=1; UCEC=1; BRCA=1	2	2	4	NA	NA	NA	NA	NA	NA	NA	NA	NA
NA	AL031315.1,WDR27	8	8	0	no,no	ESCA=1; CESC=1; STAD=1; BLCA=1; COAD=1; LUSC=1; UCEC=1; BRCA=1	5	9	0	NA	NA	NA	NA	NA	NA	NA	NA	NA
NA	NAMPT	8	8	0	no	COAD=3; ESCA=1; CESC=1; LUSC=1; LUAD=1; BRCA=1	4	2	4	NA	NA	NA	NA	NA	NA	NA	NA	NA
NA	NPSR1	8	8	0	no	STAD=4; ESCA=2; PAAD=1; LUSC=1	2	12	4	NA	NA	NA	NA	NA	NA	NA	NA	NA
NA	CCT6A	8	8	0	no	BLCA=2; UCEC=2; ESCA=1; SARC=1; CESC=1; STAD=1	4	3	1	NA	NA	NA	NA	NA	NA	NA	NA	NA
NA	SLC27A4	8	8	0	no	STAD=2; LUSC=2; ESCA=1; CESC=1; COAD=1; UCEC=1	5	2	1	NA	NA	NA	NA	NA	NA	NA	NA	NA
NA	DOCK6	8	8	0	no	STAD=3; UCEC=2; ESCA=1; LIHC=1; COAD=1	0	5	4	NA	NA	NA	NA	NA	NA	NA	NA	NA
NA	JCHAIN	8	8	0	no	LUAD=3; LUSC=2; ESCA=1; STAD=1; BLCA=1	0	3	5	NA	NA	NA	NA	NA	NA	NA	NA	NA
NA	DTX2P1,DTX2P1-UPK3BP1-PMS2P11	8	8	0	no,no	CESC=3; UCEC=2; ESCA=1; BLCA=1; HNSC=1	1	5	2	NA	NA	NA	NA	NA	NA	NA	NA	NA
NA	RPL12	8	8	0	no	UCEC=4; ESCA=1; OV=1; BLCA=1; COAD=1	2	7	1	NA	NA	NA	NA	NA	NA	NA	NA	NA
NA	ATP5F1A	8	8	0	no	COAD=2; UCEC=2; PAAD=1; KIRP=1; LIHC=1; LUSC=1	2	4	4	NA	NA	NA	NA	NA	NA	NA	NA	NA
NA	NUP85	8	8	0	no	BLCA=2; PAAD=1; CESC=1; STAD=1; COAD=1; LUSC=1; HNSC=1	1	4	4	NA	NA	NA	NA	NA	NA	NA	NA	NA
NA	HLA-DRB1,HLA-DRB5,HLA-DRB6	8	8	0	no,no,no	UCEC=3; CESC=2; LUSC=2; PAAD=1	3	5	0	NA	NA	NA	NA	NA	NA	NA	NA	NA
NA	AC006059.2,AC099329.1,HIGD1A	8	8	0	no,no,no	UCEC=5; PCPG=1; LIHC=1; BRCA=1	1	7	2	NA	NA	NA	NA	NA	NA	NA	NA	NA
NA	AC008014.1,AC008035.1	8	8	0	no,no	BRCA=4; LUSC=2; SARC=1; UCEC=1	10	0	12	NA	NA	NA	NA	NA	NA	NA	NA	NA
NA	AP002990.1,TUT1	8	8	0	no,no	SARC=2; BRCA=2; STAD=1; BLCA=1; COAD=1; LUSC=1	1	8	0	NA	NA	NA	NA	NA	NA	NA	NA	NA
NA	CNOT10	8	8	0	no	SARC=2; CESC=1; STAD=1; BLCA=1; COAD=1; LUSC=1; BRCA=1	2	5	2	NA	NA	NA	NA	NA	NA	NA	NA	NA
NA	FOLR1	8	8	0	no	UCEC=3; LUAD=2; OV=1; LUSC=1; BRCA=1	1	3	12	NA	NA	NA	NA	NA	NA	NA	NA	NA
NA	PI4KB	8	8	0	no	OV=2; KIRC=2; BLCA=1; LUSC=1; LGG=1; BRCA=1	2	4	4	NA	NA	NA	NA	NA	NA	NA	NA	NA
NA	KCNMB2-AS1	8	8	0	no	LUSC=3; OV=1; STAD=1; HNSC=1; LUAD=1; UCEC=1	6	1	3	NA	NA	NA	NA	NA	NA	NA	NA	NA
NA	AC018816.1	8	8	0	no	BRCA=5; OV=2; UCEC=1	0	7	5	NA	NA	NA	NA	NA	NA	NA	NA	NA
NA	YARS	8	8	0	no	STAD=2; BLCA=2; OV=1; HNSC=1; UCEC=1; BRCA=1	5	2	3	NA	NA	NA	NA	NA	NA	NA	NA	NA
NA	PABPC1L	8	8	0	no	CESC=2; BLCA=2; UCEC=2; OV=1; LIHC=1	3	6	2	NA	NA	NA	NA	NA	NA	NA	NA	NA
NA	EYA2	8	8	0	no	OV=3; UCEC=3; LUSC=2	5	3	2	NA	NA	NA	NA	NA	NA	NA	NA	NA
NA	KLHDC3	8	8	0	no	BLCA=2; OV=1; KIRP=1; CESC=1; STAD=1; PRAD=1; HNSC=1	7	0	2	NA	NA	NA	NA	NA	NA	NA	NA	NA
NA	STAG3	8	8	0	no	CESC=2; UCEC=2; OV=1; STAD=1; LUAD=1; BRCA=1	2	4	4	NA	NA	NA	NA	NA	NA	NA	NA	NA
NA	AC007991.2,IDO1	8	8	0	no,no	COAD=3; UCEC=2; OV=1; STAD=1; LUAD=1	8	0	0	NA	NA	NA	NA	NA	NA	NA	NA	NA
NA	NR4A1	8	8	0	no	STAD=3; CESC=2; UCEC=2; OV=1	9	1	4	NA	NA	NA	NA	NA	NA	NA	NA	NA
NA	HLA-B,HLA-S	8	8	0	no,no	UCEC=3; LUSC=2; KIRP=1; LIHC=1; COAD=1	3	7	0	NA	NA	NA	NA	NA	NA	NA	NA	NA
NA	COQ9	8	8	0	no	LUAD=2; UCEC=2; KIRP=1; STAD=1; COAD=1; LUSC=1	0	7	3	NA	NA	NA	NA	NA	NA	NA	NA	NA
NA	AC004951.2,AC004951.4,POLR2J4	8	8	0	no,no,no	UCEC=3; CESC=2; KIRP=1; HNSC=1; LGG=1	3	2	7	NA	NA	NA	NA	NA	NA	NA	NA	NA
NA	AL133352.1,NDUFB8	8	8	0	no,no	UCEC=5; CESC=1; STAD=1; LUSC=1	6	3	1	NA	NA	NA	NA	NA	NA	NA	NA	NA
NA	THBS3	8	8	0	no	UCEC=3; CESC=2; HNSC=1; LUAD=1; BRCA=1	5	2	2	NA	NA	NA	NA	NA	NA	NA	NA	NA
NA	PABPC4	8	8	0	no	BLCA=2; HNSC=2; CESC=1; LGG=1; LUAD=1; UCEC=1	3	3	4	NA	NA	NA	NA	NA	NA	NA	NA	NA
NA	WDR61	8	8	0	no	CESC=3; UCEC=2; STAD=1; LUAD=1; BRCA=1	8	2	3	NA	NA	NA	NA	NA	NA	NA	NA	NA
NA	ACADVL	8	8	0	no	UCEC=3; CESC=1; BLCA=1; LUSC=1; HNSC=1; BRCA=1	5	4	0	NA	NA	NA	NA	NA	NA	NA	NA	NA
NA	MRPS25	8	8	0	no	UCEC=5; CESC=1; STAD=1; BRCA=1	6	2	4	NA	NA	NA	NA	NA	NA	NA	NA	NA
NA	HERC2P2	8	8	0	no	STAD=2; UCEC=2; CESC=1; COAD=1; PRAD=1; BRCA=1	2	5	1	NA	NA	NA	NA	NA	NA	NA	NA	NA
NA	PRR15L	8	8	0	no	COAD=2; UCEC=2; CESC=1; STAD=1; BLCA=1; LUAD=1	0	1	7	NA	NA	NA	NA	NA	NA	NA	NA	NA
NA	ELP6	8	8	0	no	UCEC=3; COAD=2; CESC=1; HNSC=1; LUAD=1	6	0	2	NA	NA	NA	NA	NA	NA	NA	NA	NA
NA	NFE2L3	8	8	0	no	COAD=2; LUSC=2; CESC=1; BLCA=1; THCA=1; BRCA=1	5	1	3	NA	NA	NA	NA	NA	NA	NA	NA	NA
NA	PARP10	8	8	0	no	UCEC=2; BRCA=2; CESC=1; STAD=1; BLCA=1; LUSC=1	1	1	7	NA	NA	NA	NA	NA	NA	NA	NA	NA
NA	AL713999.1,KRTCAP2	8	8	0	no,no	UCEC=3; BRCA=2; STAD=1; COAD=1; LUSC=1	1	2	7	NA	NA	NA	NA	NA	NA	NA	NA	NA
NA	CLNS1A	8	8	0	no	UCEC=4; STAD=3; COAD=1	2	6	1	NA	NA	NA	NA	NA	NA	NA	NA	NA
NA	RPL6	8	8	0	no	UCEC=4; STAD=2; COAD=1; BRCA=1	3	4	3	NA	NA	NA	NA	NA	NA	NA	NA	NA
NA	AC107871.1,CALML4	8	8	0	no,no	COAD=4; STAD=3; UCEC=1	2	6	1	NA	NA	NA	NA	NA	NA	NA	NA	NA
NA	AP000295.1,IL10RB	8	8	0	no,no	BRCA=3; STAD=2; LUSC=1; LUAD=1; UCEC=1	2	3	5	NA	NA	NA	NA	NA	NA	NA	NA	NA
NA	THBS4	8	8	0	no	STAD=4; HNSC=1; LUAD=1; UCEC=1; BRCA=1	2	8	3	NA	NA	NA	NA	NA	NA	NA	NA	NA
NA	ARHGAP4,NAA10	8	8	0	no,no	UCEC=6; STAD=1; HNSC=1	0	7	3	NA	NA	NA	NA	NA	NA	NA	NA	NA
NA	KRT8	8	8	0	no	UCEC=3; STAD=2; LUSC=1; LUAD=1; BRCA=1	0	5	4	NA	NA	NA	NA	NA	NA	NA	NA	NA
NA	OAS1,OAS3	8	8	0	no,no	UCEC=3; HNSC=2; STAD=1; LUSC=1; LUAD=1	10	0	0	NA	NA	NA	NA	NA	NA	NA	NA	NA
NA	PICK1	8	8	0	no	UCEC=3; BRCA=3; BLCA=1; PRAD=1	6	4	2	NA	NA	NA	NA	NA	NA	NA	NA	NA
NA	MDH2	8	8	0	no	UCEC=4; COAD=1; LUSC=1; LGG=1; BRCA=1	2	4	2	NA	NA	NA	NA	NA	NA	NA	NA	NA
NA	AL132857.1,SFTA3	8	8	0	no,no	LUAD=6; THCA=1; LUSC=1	9	3	11	NA	NA	NA	NA	NA	NA	NA	NA	NA
NA	ARPC2	8	8	0	no	HNSC=3; UCEC=3; LUAD=1; BRCA=1	3	3	3	NA	NA	NA	NA	NA	NA	NA	NA	NA
NFE2L2	NFE2L2	8	8	0	yes	LUSC=2; THYM=1; CESC=1; STAD=1; HNSC=1; UCEC=1; BRCA=1	3	6	3	NSCLC, HNSCC			E	Dom	oncogene, TSG	Mis
PRCC	PRCC	8	8	0	yes	COAD=2; HNSC=2; HCC=1; GBM=1; BLCA=1; LUSC=1; UCEC=1	1	7	1	papillary renal			E	Dom	fusion	T	TFE3
PRDM1	PRDM1	8	8	0	yes	LUSC=3; BRCA=2; DLBC=1; STAD=1; HNSC=1	0	3	10	DLBCL			L	Rec	TSG	D, N, Mis, F, S
PRDM2	PRDM2	8	8	0	yes	COAD=2; LUAD=2; OV=1; CESC=1; STAD=1; LGG=1	1	5	9	glioma, colon adenocarcinoma, gastric carcinoma, ovarian carcinoma, HNSCC			E, O		TSG	O, F
SMAD3	SMAD3	8	8	0	yes	HCC=2; STAD=2; BLCA=2; ACC=1; ESCA=1; LUSC=1; LUAD=1	1	6	4	colorectal carcinoma, oral squamous cell carcinoma			E	Rec	TSG	Mis
TCF3	TCF3	8	8	0	yes	UCEC=2; UCS=1; STAD=1; BLCA=1; COAD=1; LUSC=1; LUAD=1	1	6	4	pre B-ALL			L	Dom	oncogene, TSG, fusion	T	PBX1, HLF, TFPT
TOP1	TOP1	8	8	0	yes	BRCA=2; HCC=1; READ=1; OV=1; STAD=1; BLCA=1; HNSC=1; UCEC=1	4	5	5	AML*			L	Dom	fusion	T	NUP98
TPM4	TPM4	8	8	0	yes	UCEC=3; SKCM=1; CESC=1; STAD=1; LUSC=1; HNSC=1	3	4	1	ALCL			L	Dom	fusion	T	ALK
XPC	XPC	8	8	0	yes	CESC=3; STAD=1; BLCA=1; COAD=1; UCEC=1; BRCA=1	5	2	3		skin basal cell, skin squamous cell, melanoma	xeroderma pigmentosum (C)	E	Rec	TSG	Mis, N, F, S
KDM5A	KDM5A	8	7	1	yes	STAD=2; UCEC=2; SCLC=1; PAAD=1; HNSC=1; LUAD=1	2	2	4	AML			L	Dom	oncogene, fusion	T	NUP98
NA	BUB3	8	7	1	no	UCEC=4; COAD=2; SCLC=1; DLBC=1	3	5	7	NA	NA	NA	NA	NA	NA	NA	NA	NA
NA	IFIT1	8	7	1	no	BLCA=2; SCLC=1; KIRP=1; COAD=1; LUSC=1; HNSC=1; UCEC=1	0	7	6	NA	NA	NA	NA	NA	NA	NA	NA	NA
NA	CASP1	8	7	1	no	ESCA=2; STAD=2; SCLC=1; HCC=1; READ=1; COAD=1; HNSC=1	2	3	9	NA	NA	NA	NA	NA	NA	NA	NA	NA
NA	ASRGL1	8	7	1	no	UCEC=6; SCLC=1; LUSC=1	1	8	2	NA	NA	NA	NA	NA	NA	NA	NA	NA
NA	INTS4	8	7	1	no	HCC=2; UCEC=2; SCLC=1; READ=1; CESC=1; STAD=1; LUAD=1; BRCA=1	4	3	5	NA	NA	NA	NA	NA	NA	NA	NA	NA
NA	ACTR6	8	7	1	no	STAD=2; SCLC=1; CESC=1; HNSC=1; LUAD=1; UCEC=1; BRCA=1	6	3	1	NA	NA	NA	NA	NA	NA	NA	NA	NA
NA	TRDC	8	7	1	no	HCC=4; UCEC=4; CESC=2; SCLC=1; STAD=1	0	4	25	NA	NA	NA	NA	NA	NA	NA	NA	NA
NA	DNASE1	8	7	1	no	STAD=3; SCLC=1; TGCT=1; PRAD=1; UCEC=1; BRCA=1	3	4	1	NA	NA	NA	NA	NA	NA	NA	NA	NA
NA	CNN2	8	7	1	no	SCLC=1; STAD=2; CHOL=1; OV=1; BLCA=1; LUSC=1; LUAD=1	2	2	6	NA	NA	NA	NA	NA	NA	NA	NA	NA
NA	ZNF826P	8	7	1	no	GBM=2; UCEC=2; SCLC=1; HCC=1; STAD=1; BLCA=1; COAD=1	1	4	5	NA	NA	NA	NA	NA	NA	NA	NA	NA
NA	UBAP2L	8	7	1	no	UCEC=3; SCLC=1; OV=1; CESC=1; LIHC=1; HNSC=1	3	5	4	NA	NA	NA	NA	NA	NA	NA	NA	NA
NA	CSRP1	8	7	1	no	STAD=3; UCEC=2; SCLC=1; READ=1; COAD=1	3	0	7	NA	NA	NA	NA	NA	NA	NA	NA	NA
NA	PVT1	8	7	1	no	HCC=3; UCEC=2; OSCC=1; OV=1; CESC=1; BLCA=1; COAD=1; BRCA=1	5	23	13	NA	NA	NA	NA	NA	NA	NA	NA	NA
NA	ARPC4-TTLL3,TTLL3	8	7	1	no,no	STAD=2; BLCA=2; SCLC=1; DLBC=1; UCS=1; CESC=1	2	2	7	NA	NA	NA	NA	NA	NA	NA	NA	NA
NA	SNX14	8	7	1	no	UCEC=3; SCLC=1; BLCA=1; COAD=1; LUAD=1; BRCA=1	4	4	2	NA	NA	NA	NA	NA	NA	NA	NA	NA
NA	POMZP3	8	7	1	no	HCC=2; UCEC=2; SCLC=1; ESCA=1; CESC=1; STAD=1; BLCA=1; COAD=1	7	1	5	NA	NA	NA	NA	NA	NA	NA	NA	NA
NA	FABP4	8	7	1	no	LUSC=2; SCLC=1; SARC=1; STAD=1; BLCA=1; UCEC=1; BRCA=1	2	1	5	NA	NA	NA	NA	NA	NA	NA	NA	NA
NA	RABEPK	8	7	1	no	CESC=2; UCEC=2; SCLC=1; GBM=1; LIHC=1; BRCA=1	3	3	3	NA	NA	NA	NA	NA	NA	NA	NA	NA
NA	IMMP1L	8	7	1	no	UCEC=4; HCC=3; OSCC=1; PCPG=1; OV=1; CESC=1	4	1	10	NA	NA	NA	NA	NA	NA	NA	NA	NA
NA	ZNF532	8	7	1	no	COAD=2; HCC=1; OSCC=1; UCS=1; GBM=1; LUAD=1; UCEC=1; BRCA=1	4	2	4	NA	NA	NA	NA	NA	NA	NA	NA	NA
NA	SUMF1	8	7	1	no	HCC=3; LIHC=2; OSCC=1; ESCA=1; KIRC=1; COAD=1; HNSC=1; UCEC=1	4	9	4	NA	NA	NA	NA	NA	NA	NA	NA	NA
NA	RBM47	8	7	1	no	HCC=2; STAD=2; OSCC=1; KICH=1; KIRP=1; COAD=1; LUAD=1; UCEC=1	2	8	2	NA	NA	NA	NA	NA	NA	NA	NA	NA
NA	FAM172A	8	7	1	no	HCC=3; SKCM=2; OSCC=1; ESCA=1; STAD=1; COAD=1; HNSC=1; BRCA=1	6	7	5	NA	NA	NA	NA	NA	NA	NA	NA	NA
NA	LYPLA1	8	7	1	no	COAD=2; BRCA=2; HCC=1; OSCC=1; PAAD=1; BLCA=1; LUSC=1	5	1	5	NA	NA	NA	NA	NA	NA	NA	NA	NA
NA	PARG	8	7	1	no	READ=2; OSCC=1; ACC=1; GBM=1; ESCA=1; LUSC=1; BRCA=1	2	1	5	NA	NA	NA	NA	NA	NA	NA	NA	NA
NA	PLAU	8	7	1	no	KIRC=2; STAD=2; OSCC=1; BLCA=1; COAD=1; HNSC=1	2	4	3	NA	NA	NA	NA	NA	NA	NA	NA	NA
NA	GANAB	8	7	1	no	STAD=3; OSCC=1; CESC=1; COAD=1; HNSC=1; LUAD=1	1	5	2	NA	NA	NA	NA	NA	NA	NA	NA	NA
NA	RNF31	8	7	1	no	STAD=2; OSCC=1; BLCA=1; COAD=1; LUSC=1; LGG=1; BRCA=1	2	4	4	NA	NA	NA	NA	NA	NA	NA	NA	NA
NA	ZNF28,ZNF468	8	7	1	no,no	BRCA=2; OSCC=1; PAAD=1; STAD=1; LUSC=1; LUAD=1; UCEC=1	2	7	1	NA	NA	NA	NA	NA	NA	NA	NA	NA
NA	GNB1	8	7	1	no	UCEC=4; OSCC=1; ESCA=1; COAD=1; HNSC=1	6	2	0	NA	NA	NA	NA	NA	NA	NA	NA	NA
NA	PARP9	8	7	1	no	BRCA=2; OSCC=1; SKCM=1; KIRC=1; PRAD=1; LUSC=1; UCEC=1	0	9	3	NA	NA	NA	NA	NA	NA	NA	NA	NA
NA	DHX30	8	7	1	no	UCEC=3; OSCC=1; SKCM=1; GBM=1; CESC=1; STAD=1	4	4	1	NA	NA	NA	NA	NA	NA	NA	NA	NA
NA	CLDND1	8	7	1	no	STAD=3; OSCC=1; SKCM=1; BLCA=1; COAD=1; UCEC=1	0	10	0	NA	NA	NA	NA	NA	NA	NA	NA	NA
PTPRK	PTPRK	8	7	1	yes	HCC=3; STAD=3; OSCC=1; UCS=1; ESCA=1; BLCA=1; BRCA=1	4	5	6	colorectal			E	Dom	TSG, fusion	T	RSPO3
RABEP1	RABEP1	8	7	1	yes	STAD=3; OSCC=1; READ=1; PAAD=1; CESC=1; LUSC=1	5	5	2	CMML			L	Dom	fusion	T	PDGFRB
CASP8	CASP8	8	6	2	yes	UCEC=2; BRCA=2; SCLC=1; HCC=1; OSCC=1; STAD=1; HNSC=1	5	4	1	hepatocellular, oral squamous cell, breast			E	Rec	TSG	N, S, F
NA	MICAL2	8	6	2	no	UCEC=2; SCLC=1; OSCC=1; CESC=1; STAD=1; COAD=1; LUAD=1	4	1	3	NA	NA	NA	NA	NA	NA	NA	NA	NA
NA	PPP2R5C	8	6	2	no	UCEC=3; SCLC=1; HCC=1; OSCC=1; SKCM=1; STAD=1; COAD=1	6	2	5	NA	NA	NA	NA	NA	NA	NA	NA	NA
NA	ATP9A	8	6	2	no	BRCA=2; SCLC=1; HCC=1; OSCC=1; SKCM=1; COAD=1; LGG=1; UCEC=1	8	1	2	NA	NA	NA	NA	NA	NA	NA	NA	NA
NA	DLG1	8	6	2	no	HCC=2; OSCC=2; STAD=2; PAAD=1; CESC=1; LIHC=1; UCEC=1	3	6	2	NA	NA	NA	NA	NA	NA	NA	NA	NA
NA	DYNC2H1	8	4	4	no	HCC=5; SCLC=4; KIRC=1; LGG=1; UCEC=1; BRCA=1	6	9	16	NA	NA	NA	NA	NA	NA	NA	NA	NA
NA	CHD6	8	4	4	no	LUSC=3; SCLC=2; OSCC=2; HCC=1; UCEC=1	3	2	4	NA	NA	NA	NA	NA	NA	NA	NA	NA
NA	TBC1D8B	8	4	4	no	SCLC=4; STAD=2; HCC=1; LUAD=1; BRCA=1	2	1	9	NA	NA	NA	NA	NA	NA	NA	NA	NA
NA	EIF2B5,PSMD2	8	0	8	no,no	SCLC=4; OSCC=4; HCC=3	19	14	2	NA	NA	NA	NA	NA	NA	NA	NA	NA
APOBEC3B	APOBEC3A,APOBEC3B	7	7	0	no,yes	LUSC=2; ESCA=1; STAD=1; BLCA=1; LUAD=1; UCEC=1	0	5	2		breast cancer		E	Rec	oncogene, TSG	D
CDK12	CDK12	7	7	0	yes	BLCA=2; LUAD=2; UCEC=2; HCC=1; STAD=1	2	2	6	serous ovarian			E	Rec	TSG	Mis, N, F
CDKN2A	CDKN2A,CDKN2B	7	7	0	yes,no	HNSC=2; READ=1; PAAD=1; OV=1; CESC=1; BLCA=1	1	0	6	melanoma, multiple other tumour types	melanoma, pancreatic	familial malignant melanoma	L, E, M, O	Rec	TSG	D, Mis, N, F, S
CIITA	CIITA	7	7	0	yes	DLBC=2; HNSC=2; STAD=1; COAD=1; BRCA=1	4	3	5	PMBL, Hodgkin lymphoma			L	Dom	TSG, fusion	T	C15orf55, CD274, PDCD1LG2, RALGDS, RUNDC2A, RMI2, BCL6
FANCG	FANCG	7	7	0	yes	LUAD=2; UCEC=2; GBM=1; STAD=1; LUSC=1	4	4	2		AML, leukaemia	Fanconi anaemia G	L	Rec	TSG	Mis, N, F, S
FEN1	FADS2,FEN1	7	7	0	no,yes	COAD=2; BRCA=2; STAD=1; HNSC=1; UCEC=1	4	5	1		breast cancer		E		TSG
FHIT	FHIT	7	7	0	yes	HCC=13; STAD=2; SKCM=1; GBM=1; COAD=1; LUSC=1; UCEC=1	9	17	50	pleomorphic salivary gland adenoma			E	Dom	TSG, fusion	T	HMGA2
FLCN	AC055811.2,FLCN	7	7	0	no,yes	STAD=2; LUSC=2; LUAD=2; HNSC=1	3	2	5		renal, fibrofolliculomas, trichodiscomas	Birt-Hogg-Dube syndrome	E, M	Rec	TSG	Mis. N, F
H3F3B	H3F3B	7	7	0	yes	THYM=1; CESC=1; KIRC=1; COAD=1; LUSC=1; LGG=1; LUAD=1	2	1	5	chondroblastoma			M	Dom	oncogene	Mis
HLA-A	DDX39BP2,HCG9,HLA-A,HLA-J,HLA-K,HLA-W	7	7	0	no,no,yes,no,no,no	UCEC=2; SKCM=1; LIHC=1; BLCA=1; PRAD=1; BRCA=1	7	0	0	Spitzoid tumour			E	Dom	fusion	T	ROS1	Carbamazepine-induced hypersensitivity syndrome
HLA-A	DDX39BP1,DDX39BP2,ETF1P1,HCG9,HLA-A,HLA-H,HLA-J,HLA-K,HLA-L,HLA-T,HLA-W,PPP1R11,TRIM15,TRIM26BP,TRIM31-AS1,TRIM40,ZNRD1	7	7	0	no,no,no,no,yes,no,no,no,no,no,no,no,no,no,no,no,no	COAD=2; UCEC=2; READ=1; OV=1; BRCA=1	7	1	0	Spitzoid tumour			E	Dom	fusion	T	ROS1	Carbamazepine-induced hypersensitivity syndrome
KEAP1	KEAP1	7	7	0	yes	LUAD=2; SKCM=1; READ=1; ESCA=1; STAD=1; BLCA=1	0	6	3	NSCLC, breast carcinoma			E		TSG	Mis, N, F
NA	TMEM184C	7	7	0	no	STAD=3; COAD=2; HCC=1; PAAD=1; LGG=1	2	5	4	NA	NA	NA	NA	NA	NA	NA	NA	NA
NA	NEBL	7	7	0	no	HCC=4; COAD=2; LUAD=2; KIRC=1; BLCA=1; BRCA=1	4	4	11	NA	NA	NA	NA	NA	NA	NA	NA	NA
NA	CREM	7	7	0	no	UCEC=3; HCC=2; ESCA=1; COAD=1; LUAD=1; BRCA=1	16	0	2	NA	NA	NA	NA	NA	NA	NA	NA	NA
NA	PCDH15	7	7	0	no	LGG=3; UCEC=2; HCC=1; ESCA=1; LUSC=1	5	12	16	NA	NA	NA	NA	NA	NA	NA	NA	NA
NA	MRPS16	7	7	0	no	UCEC=3; HCC=1; READ=1; PRAD=1; LGG=1; BRCA=1	0	3	8	NA	NA	NA	NA	NA	NA	NA	NA	NA
NA	ADK	7	7	0	no	HCC=4; COAD=2; PCPG=1; STAD=1; BLCA=1; LUSC=1; BRCA=1	3	5	4	NA	NA	NA	NA	NA	NA	NA	NA	NA
NA	SBF2	7	7	0	no	HCC=6; STAD=3; ESCA=1; KIRC=1; LUSC=1; BRCA=1	1	8	7	NA	NA	NA	NA	NA	NA	NA	NA	NA
NA	IL18	7	7	0	no	COAD=3; HCC=2; BLCA=2; UCEC=1; BRCA=1	6	4	7	NA	NA	NA	NA	NA	NA	NA	NA	NA
NA	SERGEF	7	7	0	no	HCC=2; READ=2; UCS=1; ESCA=1; COAD=1; LUSC=1; UCEC=1	6	4	1	NA	NA	NA	NA	NA	NA	NA	NA	NA
NA	CAPN5	7	7	0	no	STAD=2; HCC=1; SKCM=1; ESCA=1; PAAD=1; OV=1; LGG=1	1	2	6	NA	NA	NA	NA	NA	NA	NA	NA	NA
NA	TFCP2	7	7	0	no	HCC=2; HNSC=2; ESCA=1; PAAD=1; CESC=1; UCEC=1; BRCA=1	5	1	7	NA	NA	NA	NA	NA	NA	NA	NA	NA
NA	NUP107	7	7	0	no	GBM=2; HCC=1; ESCA=1; SARC=1; CESC=1; STAD=1; BRCA=1	8	5	6	NA	NA	NA	NA	NA	NA	NA	NA	NA
NA	PPP1R13B	7	7	0	no	HCC=2; ESCA=2; COAD=2; STAD=1; BLCA=1; LUSC=1	3	2	5	NA	NA	NA	NA	NA	NA	NA	NA	NA
NA	CES1	7	7	0	no	LUSC=3; HCC=2; LIHC=2; STAD=1; UCEC=1	5	4	5	NA	NA	NA	NA	NA	NA	NA	NA	NA
NA	PHF12	7	7	0	no	LUAD=2; BRCA=2; HCC=1; SKCM=1; COAD=1; UCEC=1	5	3	2	NA	NA	NA	NA	NA	NA	NA	NA	NA
NA	JUP	7	7	0	no	HCC=1; ESCA=1; CESC=1; STAD=1; COAD=1; LUSC=1; HNSC=1; UCEC=1	0	6	4	NA	NA	NA	NA	NA	NA	NA	NA	NA
NA	ZNF486	7	7	0	no	BRCA=3; HCC=2; LUAD=2; BLCA=1; UCEC=1	1	4	10	NA	NA	NA	NA	NA	NA	NA	NA	NA
NA	MRPL37	7	7	0	no	ACC=1; READ=1; OV=1; BLCA=1; COAD=1; UCEC=1; BRCA=1	2	11	0	NA	NA	NA	NA	NA	NA	NA	NA	NA
NA	SMG7	7	7	0	no	HCC=1; READ=1; TGCT=1; ESCA=1; STAD=1; LUSC=1; LUAD=1; UCEC=1	5	4	1	NA	NA	NA	NA	NA	NA	NA	NA	NA
NA	EPHX1	7	7	0	no	HCC=5; UCEC=2; CESC=1; KIRC=1; STAD=1; LUAD=1; BRCA=1	4	9	6	NA	NA	NA	NA	NA	NA	NA	NA	NA
NA	NTPCR	7	7	0	no	UCEC=5; HCC=1; SKCM=1; LUAD=1	1	3	7	NA	NA	NA	NA	NA	NA	NA	NA	NA
NA	UBE2Q2	7	7	0	no	SKCM=1; GBM=1; CESC=1; BLCA=1; LUSC=1; HNSC=1; UCEC=1	8	2	0	NA	NA	NA	NA	NA	NA	NA	NA	NA
NA	NFYC	7	7	0	no	HCC=2; LUAD=2; READ=1; ESCA=1; CESC=1; STAD=1; BRCA=1	5	1	4	NA	NA	NA	NA	NA	NA	NA	NA	NA
NA	SCMH1	7	7	0	no	UCEC=3; HCC=1; STAD=1; LUSC=1; LUAD=1; BRCA=1	1	8	1	NA	NA	NA	NA	NA	NA	NA	NA	NA
NA	CTNNBL1	7	7	0	no	UCEC=3; ESCA=2; HCC=1; LIHC=1; BRCA=1	5	1	3	NA	NA	NA	NA	NA	NA	NA	NA	NA
NA	POLDIP3	7	7	0	no	ESCA=2; HCC=1; SKCM=1; CESC=1; STAD=1; LUSC=1; LUAD=1	3	1	6	NA	NA	NA	NA	NA	NA	NA	NA	NA
NA	RABL2B	7	7	0	no	UCEC=3; HCC=1; THYM=1; CESC=1; COAD=1; BRCA=1	1	9	7	NA	NA	NA	NA	NA	NA	NA	NA	NA
NA	MAP4K4	7	7	0	no	SARC=2; HCC=1; GBM=1; STAD=1; BLCA=1; LUSC=1; UCEC=1	4	6	2	NA	NA	NA	NA	NA	NA	NA	NA	NA
NA	NCKAP1	7	7	0	no	LUAD=3; HCC=1; BLCA=1; COAD=1; HNSC=1; UCEC=1	3	4	3	NA	NA	NA	NA	NA	NA	NA	NA	NA
NA	TFPI	7	7	0	no	HCC=7; LIHC=2; STAD=2; BLCA=1; LUAD=1; UCEC=1	1	28	5	NA	NA	NA	NA	NA	NA	NA	NA	NA
NA	GULP1	7	7	0	no	UCEC=3; LUAD=2; HCC=1; COAD=1; LUSC=1	7	4	2	NA	NA	NA	NA	NA	NA	NA	NA	NA
NA	TUBA4A	7	7	0	no	UCEC=2; HCC=1; PAAD=1; STAD=1; COAD=1; LUSC=1; HNSC=1	2	1	8	NA	NA	NA	NA	NA	NA	NA	NA	NA
NA	UGT1A10,UGT1A6,UGT1A7,UGT1A8	7	7	0	no,no,no,no	LIHC=2; HCC=1; KIRC=1; BLCA=1; LUSC=1; HNSC=1; LUAD=1	1	0	7	NA	NA	NA	NA	NA	NA	NA	NA	NA
NA	PDCD10	7	7	0	no	UCEC=2; HCC=1; ESCA=1; LIHC=1; STAD=1; COAD=1; LUSC=1	2	7	0	NA	NA	NA	NA	NA	NA	NA	NA	NA
NA	MTCH1	7	7	0	no	UCEC=2; GBM=1; OV=1; LIHC=1; STAD=1; THCA=1	4	2	1	NA	NA	NA	NA	NA	NA	NA	NA	NA
NA	UBE2E1	7	7	0	no	UCEC=5; HCC=1; COAD=1; BRCA=1	1	2	7	NA	NA	NA	NA	NA	NA	NA	NA	NA
NA	OGG1	7	7	0	no	STAD=2; HCC=1; ACC=1; SKCM=1; PAAD=1; KIRP=1; BLCA=1	5	5	1	NA	NA	NA	NA	NA	NA	NA	NA	NA
NA	INTS12	7	7	0	no	HCC=2; UCEC=2; DLBC=1; SKCM=1; OV=1; CESC=1; BRCA=1	2	8	10	NA	NA	NA	NA	NA	NA	NA	NA	NA
NA	HLA-E,HLA-L,TRIM39,TRIM39-RPP21	7	7	0	no,no,no,no	READ=1; TGCT=1; COAD=1; THCA=1; LUAD=1; UCEC=1; BRCA=1	7	0	0	NA	NA	NA	NA	NA	NA	NA	NA	NA
NA	PFDN5	7	7	0	no	READ=1; CESC=1; STAD=1; BLCA=1; COAD=1; UCEC=1; BRCA=1	2	6	3	NA	NA	NA	NA	NA	NA	NA	NA	NA
NA	RCC1L	7	7	0	no	UCEC=2; READ=1; LIHC=1; STAD=1; COAD=1; LUSC=1	6	1	0	NA	NA	NA	NA	NA	NA	NA	NA	NA
NA	PTPN12	7	7	0	no	UCEC=2; TGCT=1; BLCA=1; COAD=1; LUAD=1; BRCA=1	3	1	4	NA	NA	NA	NA	NA	NA	NA	NA	NA
NA	MICALL2	7	7	0	no	STAD=2; COAD=2; HCC=1; PAAD=1; CESC=1; BLCA=1	2	3	3	NA	NA	NA	NA	NA	NA	NA	NA	NA
NA	TMEM176B	7	7	0	no	LUAD=2; HCC=1; ESCA=1; KIRP=1; BLCA=1; LUSC=1; BRCA=1	1	3	4	NA	NA	NA	NA	NA	NA	NA	NA	NA
NA	MTSS1	7	7	0	no	BLCA=3; LUSC=2; HCC=1; COAD=1; BRCA=1	1	7	2	NA	NA	NA	NA	NA	NA	NA	NA	NA
NA	RAB2A	7	7	0	no	UCEC=2; HCC=1; SKCM=1; CESC=1; KIRC=1; COAD=1; LUAD=1	5	0	3	NA	NA	NA	NA	NA	NA	NA	NA	NA
NA	MAPKAP1	7	7	0	no	HCC=2; STAD=2; UCEC=2; GBM=1; READ=1; LIHC=1	3	2	4	NA	NA	NA	NA	NA	NA	NA	NA	NA
NA	ASS1	7	7	0	no	UCEC=4; STAD=2; HCC=1; KIRC=1	6	1	1	NA	NA	NA	NA	NA	NA	NA	NA	NA
NA	GCNT1	7	7	0	no	ESCA=2; COAD=2; UCEC=2; HCC=1; BRCA=1	2	4	4	NA	NA	NA	NA	NA	NA	NA	NA	NA
NA	FTX	7	7	0	no	STAD=2; BRCA=2; HCC=1; ESCA=1; LUSC=1; HNSC=1	5	6	5	NA	NA	NA	NA	NA	NA	NA	NA	NA
NA	SEMA4G	7	7	0	no	STAD=3; PAAD=1; COAD=1; PRAD=1; LUAD=1	1	3	4	NA	NA	NA	NA	NA	NA	NA	NA	NA
NA	PPIC	7	7	0	no	STAD=2; UCEC=2; CHOL=1; PAAD=1; CESC=1	2	5	1	NA	NA	NA	NA	NA	NA	NA	NA	NA
NA	PCMT1	7	7	0	no	UCEC=3; CHOL=1; STAD=1; COAD=1; BRCA=1	4	2	1	NA	NA	NA	NA	NA	NA	NA	NA	NA
NA	AL645922.1,C2	7	7	0	no,no	OV=2; CHOL=1; ESCA=1; LIHC=1; BLCA=1; LUAD=1	5	4	2	NA	NA	NA	NA	NA	NA	NA	NA	NA
NA	ITGA3	7	7	0	no	BRCA=2; OV=1; STAD=1; COAD=1; LUAD=1; UCEC=1	0	2	6	NA	NA	NA	NA	NA	NA	NA	NA	NA
NA	HNRNPH3	7	7	0	no	UCEC=3; STAD=2; DLBC=1; PAAD=1	2	4	3	NA	NA	NA	NA	NA	NA	NA	NA	NA
NA	H2AFV	7	7	0	no	OV=1; KIRP=1; STAD=1; BLCA=1; COAD=1; HNSC=1; UCEC=1	0	5	3	NA	NA	NA	NA	NA	NA	NA	NA	NA
NA	AC110275.1,FNTA	7	7	0	no,no	COAD=2; UCEC=2; OV=1; LUSC=1; HNSC=1	1	2	5	NA	NA	NA	NA	NA	NA	NA	NA	NA
NA	ENOSF1	7	7	0	no	UCEC=4; DLBC=1; COAD=1; LUAD=1	6	0	9	NA	NA	NA	NA	NA	NA	NA	NA	NA
NA	GSTM4	7	7	0	no	STAD=2; BRCA=2; KIRP=1; COAD=1; LUSC=1	0	4	3	NA	NA	NA	NA	NA	NA	NA	NA	NA
NA	AC244205.1,IGKV1-12	7	7	0	no,no	LUAD=2; DLBC=1; SKCM=1; ESCA=1; CESC=1; UCEC=1	0	11	0	NA	NA	NA	NA	NA	NA	NA	NA	NA
NA	AC244205.1,IGKV2-4	7	7	0	no,no	LUSC=2; DLBC=1; SKCM=1; BLCA=1; HNSC=1; LUAD=1	0	7	0	NA	NA	NA	NA	NA	NA	NA	NA	NA
NA	AC244205.1	7	7	0	no	LUSC=2; DLBC=1; BLCA=1; COAD=1; HNSC=1; UCEC=1	0	9	0	NA	NA	NA	NA	NA	NA	NA	NA	NA
NA	MBD4	7	7	0	no	LUSC=3; BRCA=2; DLBC=1; READ=1	3	4	1	NA	NA	NA	NA	NA	NA	NA	NA	NA
NA	MYH1	7	7	0	no	HNSC=5; UCS=1; LUAD=1	4	6	2	NA	NA	NA	NA	NA	NA	NA	NA	NA
NA	CTSB	7	7	0	no	UCEC=2; UCS=1; GBM=1; LIHC=1; COAD=1; THCA=1	4	1	3	NA	NA	NA	NA	NA	NA	NA	NA	NA
NA	AC010487.3,ZNF28,ZNF320,ZNF468	7	7	0	no,no,no,no	LUSC=2; KICH=1; CESC=1; KIRC=1; BLCA=1; COAD=1	5	2	0	NA	NA	NA	NA	NA	NA	NA	NA	NA
NA	TMEM214	7	7	0	no	KICH=1; READ=1; PAAD=1; STAD=1; LUSC=1; LUAD=1; BRCA=1	2	5	0	NA	NA	NA	NA	NA	NA	NA	NA	NA
NA	AJ271736.1,WASH6P	7	7	0	no,no	UCEC=4; KICH=1; SKCM=1; SARC=1	8	2	0	NA	NA	NA	NA	NA	NA	NA	NA	NA
NA	ANKRD13D	7	7	0	no	UCEC=2; MESO=1; OV=1; STAD=1; LUSC=1; HNSC=1	0	10	0	NA	NA	NA	NA	NA	NA	NA	NA	NA
NA	MRPS11	7	7	0	no	UCEC=3; MESO=1; LUSC=1; HNSC=1; BRCA=1	0	7	0	NA	NA	NA	NA	NA	NA	NA	NA	NA
NA	PLEKHG4	7	7	0	no	COAD=2; MESO=1; ESCA=1; STAD=1; LUAD=1; UCEC=1	4	4	0	NA	NA	NA	NA	NA	NA	NA	NA	NA
NA	FP671120.1	7	7	0	no	BRCA=3; MESO=1; COAD=1; LUSC=1; LGG=1	0	3	4	NA	NA	NA	NA	NA	NA	NA	NA	NA
NA	ABI3BP	7	7	0	no	SARC=4; MESO=1; KIRP=1; BRCA=1	10	2	0	NA	NA	NA	NA	NA	NA	NA	NA	NA
NA	TMEM94	7	7	0	no	STAD=3; ACC=1; SKCM=1; CESC=1; LUAD=1	5	2	3	NA	NA	NA	NA	NA	NA	NA	NA	NA
NA	AL627309.1,AL627309.5,FO538757.1,WASH7P	7	7	0	no,no,no,no	UCEC=5; ACC=1; BRCA=1	6	5	0	NA	NA	NA	NA	NA	NA	NA	NA	NA
NA	AL137798.3,CROCCP2	7	7	0	no,no	LGG=2; ACC=1; SKCM=1; PAAD=1; CESC=1; COAD=1	6	2	0	NA	NA	NA	NA	NA	NA	NA	NA	NA
NA	PCDHGA3,PCDHGA4,PCDHGA5,PCDHGA6,PCDHGB1,PCDHGB2,PCDHGB3	7	7	0	no,no,no,no,no,no,no	BRCA=2; ACC=1; CESC=1; KIRC=1; STAD=1; LUAD=1	0	13	0	NA	NA	NA	NA	NA	NA	NA	NA	NA
NA	SSBP1	7	7	0	no	UCEC=3; ACC=1; COAD=1; LUSC=1; BRCA=1	1	6	3	NA	NA	NA	NA	NA	NA	NA	NA	NA
NA	TBX2	7	7	0	no	BLCA=2; UCEC=2; SKCM=1; LIHC=1; LUSC=1	1	4	6	NA	NA	NA	NA	NA	NA	NA	NA	NA
NA	DUS1L	7	7	0	no	UCEC=3; SKCM=1; OV=1; LUSC=1; BRCA=1	3	1	3	NA	NA	NA	NA	NA	NA	NA	NA	NA
NA	AKR1A1	7	7	0	no	UCEC=3; SKCM=1; CESC=1; STAD=1; HNSC=1	6	1	2	NA	NA	NA	NA	NA	NA	NA	NA	NA
NA	SAMM50	7	7	0	no	UCEC=3; SKCM=2; STAD=1; BLCA=1	3	1	4	NA	NA	NA	NA	NA	NA	NA	NA	NA
NA	AC136475.1,IFITM1,IFITM2	7	7	0	no,no,no	CESC=2; SKCM=1; OV=1; LIHC=1; STAD=1; BLCA=1	0	8	0	NA	NA	NA	NA	NA	NA	NA	NA	NA
NA	YIF1A	7	7	0	no	COAD=2; UCEC=2; SKCM=1; SARC=1; LGG=1	2	4	2	NA	NA	NA	NA	NA	NA	NA	NA	NA
NA	DRG2	7	7	0	no	SKCM=1; PAAD=1; KIRP=1; CESC=1; STAD=1; BLCA=1; LUAD=1	5	1	2	NA	NA	NA	NA	NA	NA	NA	NA	NA
NA	SYMPK	7	7	0	no	SKCM=1; SARC=1; STAD=1; LUSC=1; HNSC=1; LGG=1; UCEC=1	3	3	1	NA	NA	NA	NA	NA	NA	NA	NA	NA
NA	PI4KA	7	7	0	no	SKCM=1; KIRP=1; COAD=1; PRAD=1; HNSC=1; LUAD=1; UCEC=1	3	15	1	NA	NA	NA	NA	NA	NA	NA	NA	NA
NA	FAAP20	7	7	0	no	THYM=1; ESCA=1; STAD=1; BLCA=1; COAD=1; LUAD=1; UCEC=1	6	3	1	NA	NA	NA	NA	NA	NA	NA	NA	NA
NA	RSRP1	7	7	0	no	CESC=2; STAD=2; THYM=1; LUSC=1; UCEC=1	1	3	3	NA	NA	NA	NA	NA	NA	NA	NA	NA
NA	VIM	7	7	0	no	UCEC=2; GBM=1; READ=1; OV=1; STAD=1; BRCA=1	5	2	1	NA	NA	NA	NA	NA	NA	NA	NA	NA
NA	ACAT1	7	7	0	no	KIRC=2; UCEC=2; GBM=1; PAAD=1; PRAD=1	5	2	1	NA	NA	NA	NA	NA	NA	NA	NA	NA
NA	AC099850.2,SMG8	7	7	0	no,no	GBM=1; PAAD=1; KIRC=1; LUSC=1; LUAD=1; UCEC=1; BRCA=1	4	4	6	NA	NA	NA	NA	NA	NA	NA	NA	NA
NA	MZT2B	7	7	0	no	UCEC=3; COAD=2; GBM=1; LUSC=1	0	6	2	NA	NA	NA	NA	NA	NA	NA	NA	NA
NA	CASTOR3	7	7	0	no	LGG=2; UCEC=2; GBM=1; SARC=1; KIRP=1	7	3	4	NA	NA	NA	NA	NA	NA	NA	NA	NA
NA	CPSF4	7	7	0	no	STAD=2; LUSC=2; GBM=1; BLCA=1; BRCA=1	0	7	2	NA	NA	NA	NA	NA	NA	NA	NA	NA
NA	AC036214.3,TPD52	7	7	0	no,no	BRCA=2; GBM=1; OV=1; LUSC=1; LUAD=1; UCEC=1	0	4	4	NA	NA	NA	NA	NA	NA	NA	NA	NA
NA	PAFAH1B1	7	7	0	no	COAD=2; UCEC=2; STAD=1; HNSC=1; LGG=1	1	4	3	NA	NA	NA	NA	NA	NA	NA	NA	NA
NA	AC068152.1	7	7	0	no	GBM=1; OV=1; STAD=1; BLCA=1; COAD=1; LUAD=1; UCEC=1	4	0	5	NA	NA	NA	NA	NA	NA	NA	NA	NA
NA	XRCC6	7	7	0	no	UCEC=2; GBM=1; CESC=1; STAD=1; BLCA=1; LGG=1	4	2	1	NA	NA	NA	NA	NA	NA	NA	NA	NA
NA	CCDC58	7	7	0	no	UCEC=4; GBM=1; KIRP=1; CESC=1	3	2	2	NA	NA	NA	NA	NA	NA	NA	NA	NA
NA	ARL10,HIGD2A	7	7	0	no,no	GBM=1; ESCA=1; STAD=1; BLCA=1; HNSC=1; UCEC=1; BRCA=1	1	5	1	NA	NA	NA	NA	NA	NA	NA	NA	NA
NA	STYXL1	7	7	0	no	UCEC=3; STAD=2; GBM=1; BLCA=1	6	3	2	NA	NA	NA	NA	NA	NA	NA	NA	NA
NA	SLC25A6	7	7	0	no	UCEC=3; GBM=1; STAD=1; BLCA=1; LGG=1	2	3	3	NA	NA	NA	NA	NA	NA	NA	NA	NA
NA	LDHA	7	7	0	no	STAD=2; UCEC=2; READ=1; COAD=1; HNSC=1	4	2	3	NA	NA	NA	NA	NA	NA	NA	NA	NA
NA	NDUFS3	7	7	0	no	UCEC=3; READ=1; STAD=1; HNSC=1; BRCA=1	4	2	1	NA	NA	NA	NA	NA	NA	NA	NA	NA
NA	NBPF20	7	7	0	no	COAD=2; READ=1; ESCA=1; KIRP=1; LIHC=1; UCEC=1	17	0	1	NA	NA	NA	NA	NA	NA	NA	NA	NA
NA	TOR3A	7	7	0	no	UCEC=3; READ=1; STAD=1; LUAD=1; BRCA=1	2	2	3	NA	NA	NA	NA	NA	NA	NA	NA	NA
NA	ACSM3	7	7	0	no	UCEC=3; READ=1; BLCA=1; LUSC=1; LUAD=1	1	8	2	NA	NA	NA	NA	NA	NA	NA	NA	NA
NA	GSDMB	7	7	0	no	READ=1; OV=1; STAD=1; BLCA=1; COAD=1; UCEC=1; BRCA=1	2	20	4	NA	NA	NA	NA	NA	NA	NA	NA	NA
NA	AC005837.2,METTL23	7	7	0	no,no	BRCA=2; READ=1; OV=1; CESC=1; STAD=1; UCEC=1	4	0	5	NA	NA	NA	NA	NA	NA	NA	NA	NA
NA	CLASP2	7	7	0	no	UCEC=5; READ=1; COAD=1	6	1	0	NA	NA	NA	NA	NA	NA	NA	NA	NA
NA	P4HTM	7	7	0	no	STAD=2; UCEC=2; READ=1; OV=1; BRCA=1	4	3	13	NA	NA	NA	NA	NA	NA	NA	NA	NA
NA	AC138965.2,THOC3	7	7	0	no,no	UCEC=3; READ=1; CESC=1; COAD=1; LUSC=1	0	1	11	NA	NA	NA	NA	NA	NA	NA	NA	NA
NA	SEM1	7	7	0	no	UCEC=4; READ=1; LIHC=1; LUSC=1	2	6	1	NA	NA	NA	NA	NA	NA	NA	NA	NA
NA	ABO	7	7	0	no	COAD=3; READ=1; PAAD=1; STAD=1; UCEC=1	3	3	4	NA	NA	NA	NA	NA	NA	NA	NA	NA
NA	KDM2B	7	7	0	no	STAD=2; READ=1; BLCA=1; HNSC=1; LUAD=1; UCEC=1	1	3	3	NA	NA	NA	NA	NA	NA	NA	NA	NA
NA	AC243967.1,CEACAM3,CEACAM5,CEACAM6	7	7	0	no,no,no,no	READ=2; STAD=2; COAD=2; ESCA=1	3	0	5	NA	NA	NA	NA	NA	NA	NA	NA	NA
NA	MGAT4B	7	7	0	no	ESCA=2; READ=1; COAD=1; LGG=1; UCEC=1; BRCA=1	3	4	0	NA	NA	NA	NA	NA	NA	NA	NA	NA
NA	UPF3A	7	7	0	no	STAD=2; READ=1; LIHC=1; THCA=1; LGG=1; UCEC=1	3	4	2	NA	NA	NA	NA	NA	NA	NA	NA	NA
NA	PRKCZ	7	7	0	no	UCEC=2; READ=1; ESCA=1; STAD=1; COAD=1; BRCA=1	1	13	5	NA	NA	NA	NA	NA	NA	NA	NA	NA
NA	RHOT1	7	7	0	no	COAD=2; READ=1; BLCA=1; LUAD=1; UCEC=1; BRCA=1	1	4	2	NA	NA	NA	NA	NA	NA	NA	NA	NA
NA	AC245052.6,AC245884.11,AC245884.2,AC245884.5,AC245884.6,AC245884.7,LILRA4,LILRA5,LILRA6,LILRB2,LILRB3,LILRB5	7	7	0	no,no,no,no,no,no,no,no,no,no,no,no	COAD=2; UCEC=2; READ=1; ESCA=1; HNSC=1	8	0	0	NA	NA	NA	NA	NA	NA	NA	NA	NA
NA	CTSL	7	7	0	no	READ=1; OV=1; COAD=1; LUSC=1; HNSC=1; LUAD=1; UCEC=1	3	3	1	NA	NA	NA	NA	NA	NA	NA	NA	NA
NA	LIG1	7	7	0	no	TGCT=1; CESC=1; KIRC=1; STAD=1; BLCA=1; COAD=1; UCEC=1	4	0	3	NA	NA	NA	NA	NA	NA	NA	NA	NA
NA	AC245052.6,AC245884.11,AC245884.2,AC245884.5,AC245884.6,AC245884.7,LILRA4,LILRA5,LILRA6,LILRB2,LILRB5	7	7	0	no,no,no,no,no,no,no,no,no,no,no	LUAD=4; TGCT=1; THCA=1; BRCA=1	8	0	0	NA	NA	NA	NA	NA	NA	NA	NA	NA
NA	C8orf76,ZHX1-C8orf76	7	7	0	no,no	LUAD=2; TGCT=1; ESCA=1; STAD=1; COAD=1; UCEC=1	7	2	0	NA	NA	NA	NA	NA	NA	NA	NA	NA
NA	TEAD4	7	7	0	no	ESCA=2; PAAD=1; OV=1; BLCA=1; COAD=1; HNSC=1	4	3	3	NA	NA	NA	NA	NA	NA	NA	NA	NA
NA	AL359538.1,TPTE2P6	7	7	0	no,no	ESCA=2; LUAD=2; CESC=1; STAD=1; COAD=1	0	1	8	NA	NA	NA	NA	NA	NA	NA	NA	NA
NA	METTL17	7	7	0	no	UCEC=2; ESCA=1; KIRP=1; BLCA=1; PRAD=1; LUAD=1	3	3	2	NA	NA	NA	NA	NA	NA	NA	NA	NA
NA	AC009133.1	7	7	0	no	UCEC=2; ESCA=1; BLCA=1; COAD=1; LUAD=1; BRCA=1	1	12	0	NA	NA	NA	NA	NA	NA	NA	NA	NA
NA	HNRNPR	7	7	0	no	STAD=4; ESCA=1; BLCA=1; UCEC=1	3	3	4	NA	NA	NA	NA	NA	NA	NA	NA	NA
NA	PDXK	7	7	0	no	UCEC=3; ESCA=1; KIRP=1; CESC=1; LUAD=1	2	5	3	NA	NA	NA	NA	NA	NA	NA	NA	NA
NA	AC093668.1,AC105052.1,AC105052.3,AC105052.4,POLR2J2,POLR2J3,RASA4,UPK3BL1	7	7	0	no,no,no,no,no,no,no,no	COAD=2; UCEC=2; ESCA=1; STAD=1; BLCA=1	1	0	7	NA	NA	NA	NA	NA	NA	NA	NA	NA
NA	UBE3C	7	7	0	no	BRCA=3; ESCA=1; OV=1; LIHC=1; STAD=1	4	1	3	NA	NA	NA	NA	NA	NA	NA	NA	NA
NA	RBAK-RBAKDN,RNF216P1	7	7	0	no,no	COAD=2; ESCA=1; STAD=1; LUAD=1; UCEC=1; BRCA=1	2	8	0	NA	NA	NA	NA	NA	NA	NA	NA	NA
NA	ANGPTL2	7	7	0	no	ESCA=1; KIRC=1; STAD=1; COAD=1; LUSC=1; LUAD=1; BRCA=1	0	4	3	NA	NA	NA	NA	NA	NA	NA	NA	NA
NA	ARSD	7	7	0	no	UCEC=3; ESCA=1; PAAD=1; OV=1; COAD=1	5	1	3	NA	NA	NA	NA	NA	NA	NA	NA	NA
NA	NUDT5	7	7	0	no	UCEC=3; ESCA=1; KIRC=1; STAD=1; BRCA=1	6	1	4	NA	NA	NA	NA	NA	NA	NA	NA	NA
NA	GLG1	7	7	0	no	UCEC=3; STAD=2; ESCA=1; PAAD=1	4	5	1	NA	NA	NA	NA	NA	NA	NA	NA	NA
NA	FAM189B	7	7	0	no	STAD=2; ESCA=1; BLCA=1; LUSC=1; LUAD=1; UCEC=1	6	0	2	NA	NA	NA	NA	NA	NA	NA	NA	NA
NA	GLUL	7	7	0	no	ESCA=1; PAAD=1; KIRP=1; LIHC=1; STAD=1; UCEC=1; BRCA=1	1	7	1	NA	NA	NA	NA	NA	NA	NA	NA	NA
NA	RNF149	7	7	0	no	UCEC=3; ESCA=1; LIHC=1; BLCA=1; PRAD=1	2	3	2	NA	NA	NA	NA	NA	NA	NA	NA	NA
NA	ITGB5	7	7	0	no	ESCA=1; PAAD=1; CESC=1; STAD=1; COAD=1; LUSC=1; BRCA=1	3	7	1	NA	NA	NA	NA	NA	NA	NA	NA	NA
NA	THUMPD3-AS1	7	7	0	no	UCEC=2; ESCA=1; BLCA=1; LUSC=1; HNSC=1; BRCA=1	6	2	0	NA	NA	NA	NA	NA	NA	NA	NA	NA
NA	UBE2J2	7	7	0	no	UCEC=4; PAAD=1; COAD=1; LUSC=1	4	2	2	NA	NA	NA	NA	NA	NA	NA	NA	NA
NA	MFSD13A	7	7	0	no	STAD=2; UCEC=2; PAAD=1; COAD=1; LUSC=1	2	3	2	NA	NA	NA	NA	NA	NA	NA	NA	NA
NA	AC068888.1	7	7	0	no	STAD=2; PAAD=1; CESC=1; HNSC=1; LUAD=1; UCEC=1	2	2	7	NA	NA	NA	NA	NA	NA	NA	NA	NA
NA	YTHDF1	7	7	0	no	STAD=3; PAAD=1; CESC=1; LGG=1; BRCA=1	3	3	2	NA	NA	NA	NA	NA	NA	NA	NA	NA
NA	RPL9	7	7	0	no	COAD=2; LUAD=2; PAAD=1; CESC=1; BRCA=1	4	1	2	NA	NA	NA	NA	NA	NA	NA	NA	NA
NA	RSL1D1	7	7	0	no	PAAD=1; KIRP=1; STAD=1; COAD=1; PRAD=1; UCEC=1; BRCA=1	4	1	3	NA	NA	NA	NA	NA	NA	NA	NA	NA
NA	MTMR11	7	7	0	no	STAD=2; COAD=2; PAAD=1; LUAD=1; BRCA=1	1	5	1	NA	NA	NA	NA	NA	NA	NA	NA	NA
NA	AC092073.1,GPI	7	7	0	no,no	STAD=2; UCEC=2; SARC=1; OV=1; COAD=1	3	7	2	NA	NA	NA	NA	NA	NA	NA	NA	NA
NA	PSG5	7	7	0	no	SARC=2; LUSC=2; LUAD=2; KIRC=1	4	15	3	NA	NA	NA	NA	NA	NA	NA	NA	NA
NA	NBEAP3	7	7	0	no	SARC=3; OV=1; LUSC=1; LUAD=1; UCEC=1	0	6	2	NA	NA	NA	NA	NA	NA	NA	NA	NA
NA	APOL1	7	7	0	no	COAD=2; SARC=1; OV=1; CESC=1; STAD=1; BLCA=1	4	3	0	NA	NA	NA	NA	NA	NA	NA	NA	NA
NA	ERGIC1	7	7	0	no	UCEC=3; SARC=1; LIHC=1; COAD=1; BRCA=1	2	2	4	NA	NA	NA	NA	NA	NA	NA	NA	NA
NA	EXTL3	7	7	0	no	STAD=3; SARC=1; OV=1; BLCA=1; UCEC=1	3	5	1	NA	NA	NA	NA	NA	NA	NA	NA	NA
NA	ANKHD1-EIF4EBP3,EIF4EBP3	7	7	0	no,no	UCEC=3; SARC=1; LIHC=1; BLCA=1; HNSC=1	2	3	3	NA	NA	NA	NA	NA	NA	NA	NA	NA
NA	KIAA0100	7	7	0	no	KIRC=2; UCEC=2; OV=1; STAD=1; LUAD=1	4	2	3	NA	NA	NA	NA	NA	NA	NA	NA	NA
NA	TEAD2	7	7	0	no	LUAD=2; BRCA=2; OV=1; STAD=1; UCEC=1	4	2	2	NA	NA	NA	NA	NA	NA	NA	NA	NA
NA	AL109827.1,CPNE1,RBM12	7	7	0	no,no,no	OV=3; STAD=3; LUAD=1	2	8	1	NA	NA	NA	NA	NA	NA	NA	NA	NA
NA	ZNFX1	7	7	0	no	OV=1; CESC=1; STAD=1; COAD=1; HNSC=1; LUAD=1; UCEC=1	1	4	2	NA	NA	NA	NA	NA	NA	NA	NA	NA
NA	PTPN18	7	7	0	no	OV=1; STAD=1; PRAD=1; LUSC=1; LGG=1; LUAD=1; UCEC=1	1	4	5	NA	NA	NA	NA	NA	NA	NA	NA	NA
NA	METTL5	7	7	0	no	UCEC=3; OV=1; STAD=1; COAD=1; BRCA=1	4	4	0	NA	NA	NA	NA	NA	NA	NA	NA	NA
NA	ALDH7A1	7	7	0	no	LIHC=3; OV=1; CESC=1; STAD=1; BLCA=1	6	1	0	NA	NA	NA	NA	NA	NA	NA	NA	NA
NA	PCDH1	7	7	0	no	STAD=3; OV=1; CESC=1; LGG=1; BRCA=1	0	4	4	NA	NA	NA	NA	NA	NA	NA	NA	NA
NA	AL138752.2,SLC25A51	7	7	0	no,no	OV=2; COAD=2; BRCA=2; LUAD=1	0	5	5	NA	NA	NA	NA	NA	NA	NA	NA	NA
NA	HADHA	7	7	0	no	STAD=2; HNSC=2; KIRP=1; BLCA=1; UCEC=1	2	3	2	NA	NA	NA	NA	NA	NA	NA	NA	NA
NA	QARS	7	7	0	no	KIRP=1; CESC=1; STAD=1; BLCA=1; LUSC=1; UCEC=1; BRCA=1	6	2	2	NA	NA	NA	NA	NA	NA	NA	NA	NA
NA	UTP4	7	7	0	no	UCEC=5; KIRP=1; COAD=1	9	0	0	NA	NA	NA	NA	NA	NA	NA	NA	NA
NA	KRT7	7	7	0	no	BRCA=3; CESC=1; STAD=1; BLCA=1; UCEC=1	4	2	2	NA	NA	NA	NA	NA	NA	NA	NA	NA
NA	TMEM147	7	7	0	no	UCEC=3; STAD=1; LUSC=1; HNSC=1; LUAD=1	6	1	0	NA	NA	NA	NA	NA	NA	NA	NA	NA
NA	ENO1	7	7	0	no	UCEC=3; CESC=1; STAD=1; PRAD=1; LGG=1	1	3	4	NA	NA	NA	NA	NA	NA	NA	NA	NA
NA	LGALS3BP	7	7	0	no	CESC=2; UCEC=2; STAD=1; COAD=1; LUSC=1	3	2	2	NA	NA	NA	NA	NA	NA	NA	NA	NA
NA	NPC1	7	7	0	no	LUSC=2; UCEC=2; CESC=1; HNSC=1; LUAD=1	4	2	3	NA	NA	NA	NA	NA	NA	NA	NA	NA
NA	SDC1	7	7	0	no	UCEC=3; CESC=1; COAD=1; LUSC=1; HNSC=1	0	4	3	NA	NA	NA	NA	NA	NA	NA	NA	NA
NA	JPT1	7	7	0	no	UCEC=4; CESC=1; STAD=1; COAD=1	0	6	1	NA	NA	NA	NA	NA	NA	NA	NA	NA
NA	2022-09-07	7	7	0	no	UCEC=3; CESC=1; STAD=1; HNSC=1; BRCA=1	3	4	1	NA	NA	NA	NA	NA	NA	NA	NA	NA
NA	AL139260.2,GJA9-MYCBP,MYCBP	7	7	0	no,no,no	COAD=3; CESC=1; STAD=1; LUAD=1; UCEC=1	3	3	1	NA	NA	NA	NA	NA	NA	NA	NA	NA
NA	HDGFL3	7	7	0	no	LUSC=3; BRCA=2; CESC=1; HNSC=1	1	4	3	NA	NA	NA	NA	NA	NA	NA	NA	NA
NA	BECN1	7	7	0	no	STAD=2; CESC=1; HNSC=1; LGG=1; LUAD=1; UCEC=1	4	2	1	NA	NA	NA	NA	NA	NA	NA	NA	NA
NA	CCZ1	7	7	0	no	COAD=3; UCEC=2; CESC=1; LGG=1	5	2	1	NA	NA	NA	NA	NA	NA	NA	NA	NA
NA	RPL35	7	7	0	no	UCEC=3; CESC=1; STAD=1; BLCA=1; LUSC=1	1	2	4	NA	NA	NA	NA	NA	NA	NA	NA	NA
NA	WDR46	7	7	0	no	UCEC=3; LUSC=2; CESC=1; STAD=1	0	1	6	NA	NA	NA	NA	NA	NA	NA	NA	NA
NA	PHKB	7	7	0	no	STAD=3; KIRC=1; COAD=1; LGG=1; UCEC=1	5	0	3	NA	NA	NA	NA	NA	NA	NA	NA	NA
NA	AC010894.3	7	7	0	no	LUAD=5; LIHC=1; BLCA=1	0	7	3	NA	NA	NA	NA	NA	NA	NA	NA	NA
NA	FPGS	7	7	0	no	LIHC=2; STAD=1; COAD=1; LUSC=1; HNSC=1; UCEC=1	3	2	2	NA	NA	NA	NA	NA	NA	NA	NA	NA
NA	RAB18	7	7	0	no	LUAD=3; UCEC=3; STAD=1	3	3	2	NA	NA	NA	NA	NA	NA	NA	NA	NA
NA	ZNF195	7	7	0	no	STAD=2; COAD=2; UCEC=2; LUAD=1	2	7	2	NA	NA	NA	NA	NA	NA	NA	NA	NA
NA	JKAMP	7	7	0	no	UCEC=2; BRCA=2; STAD=1; COAD=1; HNSC=1	3	2	5	NA	NA	NA	NA	NA	NA	NA	NA	NA
NA	AC020765.3,SULT1A1,SULT1A2	7	7	0	no,no,no	STAD=2; UCEC=2; COAD=1; LUAD=1; BRCA=1	7	0	0	NA	NA	NA	NA	NA	NA	NA	NA	NA
NA	AC012184.2,DDX19A,DDX19B	7	7	0	no,no,no	STAD=2; COAD=2; LUSC=1; UCEC=1; BRCA=1	6	2	0	NA	NA	NA	NA	NA	NA	NA	NA	NA
NA	MTHFD2	7	7	0	no	UCEC=4; STAD=1; COAD=1; LUSC=1	4	2	2	NA	NA	NA	NA	NA	NA	NA	NA	NA
NA	NEPRO	7	7	0	no	STAD=3; LUSC=2; UCEC=1; BRCA=1	6	5	4	NA	NA	NA	NA	NA	NA	NA	NA	NA
NA	FLNB	7	7	0	no	BLCA=3; STAD=2; HNSC=1; BRCA=1	3	2	4	NA	NA	NA	NA	NA	NA	NA	NA	NA
NA	SRD5A3	7	7	0	no	LUSC=2; UCEC=2; STAD=1; HNSC=1; LUAD=1	2	4	1	NA	NA	NA	NA	NA	NA	NA	NA	NA
NA	2022-03-06	7	7	0	no	STAD=4; COAD=1; LUAD=1; UCEC=1	4	2	2	NA	NA	NA	NA	NA	NA	NA	NA	NA
NA	ATP5MC2	7	7	0	no	STAD=2; LUSC=2; UCEC=2; COAD=1	2	4	2	NA	NA	NA	NA	NA	NA	NA	NA	NA
NA	HYPK,SERF2	7	7	0	no,no	STAD=2; UCEC=2; BLCA=1; COAD=1; LUAD=1	1	6	1	NA	NA	NA	NA	NA	NA	NA	NA	NA
NA	ZNF577	7	7	0	no	UCEC=2; STAD=1; PRAD=1; THCA=1; LUAD=1; BRCA=1	1	4	2	NA	NA	NA	NA	NA	NA	NA	NA	NA
NA	GIT2	7	7	0	no	STAD=2; HNSC=2; BLCA=1; LUAD=1; BRCA=1	6	0	1	NA	NA	NA	NA	NA	NA	NA	NA	NA
NA	PUS1	7	7	0	no	UCEC=4; BLCA=2; STAD=1	2	3	2	NA	NA	NA	NA	NA	NA	NA	NA	NA
NA	EPN1	7	7	0	no	UCEC=4; STAD=1; COAD=1; LUSC=1	2	7	1	NA	NA	NA	NA	NA	NA	NA	NA	NA
NA	FBXO38	7	7	0	no	STAD=6; COAD=1	0	6	1	NA	NA	NA	NA	NA	NA	NA	NA	NA
NA	NUP205	7	7	0	no	STAD=1; BLCA=1; COAD=1; LUSC=1; HNSC=1; UCEC=1; BRCA=1	3	2	3	NA	NA	NA	NA	NA	NA	NA	NA	NA
NA	AC092647.5,MRPS17,NIPSNAP2	7	7	0	no,no,no	UCEC=4; STAD=1; BLCA=1; LUAD=1	0	0	8	NA	NA	NA	NA	NA	NA	NA	NA	NA
NA	ATG4D	7	7	0	no	LUSC=3; UCEC=3; BLCA=1	7	0	1	NA	NA	NA	NA	NA	NA	NA	NA	NA
NA	GNB1L,RTL10	7	7	0	no,no	BLCA=3; COAD=1; LUSC=1; HNSC=1; BRCA=1	4	3	0	NA	NA	NA	NA	NA	NA	NA	NA	NA
NA	AC073842.2,TAF6	7	7	0	no,no	BLCA=2; LUAD=2; UCEC=2; THCA=1	4	1	4	NA	NA	NA	NA	NA	NA	NA	NA	NA
NA	AL360181.3,MTG1	7	7	0	no,no	UCEC=3; COAD=1; LUSC=1; LUAD=1; BRCA=1	4	0	5	NA	NA	NA	NA	NA	NA	NA	NA	NA
NA	MYH2	7	7	0	no	HNSC=7	1	16	5	NA	NA	NA	NA	NA	NA	NA	NA	NA
SDHC	SDHC	7	7	0	yes	CHOL=1; SKCM=1; THYM=1; GBM=1; LUSC=1; UCEC=1; BRCA=1	3	2	3		paraganglioma, pheochromocytoma	familial paraganglioma	O	Rec	TSG	Mis, N, F
SHTN1	SHTN1	7	7	0	yes	BRCA=2; OV=1; STAD=1; PRAD=1; LUAD=1; UCEC=1	3	5	2	Spitzoid tumour			E	Dom	fusion	T	ROS1
ASPSCR1	ASPSCR1	7	6	1	yes	STAD=2; OSCC=1; MESO=1; GBM=1; LUSC=1; UCEC=1	3	1	3	alveolar soft part sarcoma			M	Dom	fusion	T	TFE3
BRCA1	BRCA1	7	6	1	yes	HNSC=3; BLCA=2; SCLC=1; DLBC=1	3	3	1	ovarian	breast, ovarian	hereditary breast/ovarian cancer	E	Rec	TSG	D, Mis, N, F, S
EGFR	EGFR	7	6	1	yes	HCC=6; GBM=4; OSCC=1; ESCA=1; UCEC=1	2	7	11	glioma, NSCLC	NSCLC	familial lung cancer	E, O	Dom	oncogene	A, O, Mis
MALT1	MALT1	7	6	1	yes	UCEC=2; SCLC=1; HCC=1; OV=1; STAD=1; THCA=1; LUSC=1	3	10	2	MALT			L	Dom	oncogene, fusion	T	BIRC3
NA	ADD3	7	6	1	no	STAD=3; SCLC=1; HCC=1; READ=1; LUSC=1; LUAD=1	4	3	2	NA	NA	NA	NA	NA	NA	NA	NA	NA
NA	RDX	7	6	1	no	LUSC=2; UCEC=2; SCLC=1; KIRP=1; BRCA=1	3	4	1	NA	NA	NA	NA	NA	NA	NA	NA	NA
NA	NUCB2	7	6	1	no	UCEC=2; SCLC=1; HCC=1; CESC=1; BLCA=1; PRAD=1; LUAD=1	2	2	4	NA	NA	NA	NA	NA	NA	NA	NA	NA
NA	KNTC1	7	6	1	no	STAD=4; SCLC=1; SARC=1; BRCA=1	5	1	4	NA	NA	NA	NA	NA	NA	NA	NA	NA
NA	ADPGK	7	6	1	no	ESCA=2; SCLC=1; TGCT=1; COAD=1; UCEC=1; BRCA=1	2	1	4	NA	NA	NA	NA	NA	NA	NA	NA	NA
NA	SLC27A1	7	6	1	no	STAD=2; SCLC=1; GBM=1; READ=1; LGG=1; LUAD=1	3	1	4	NA	NA	NA	NA	NA	NA	NA	NA	NA
NA	PHGDH	7	6	1	no	UCEC=2; SCLC=1; OV=1; COAD=1; HNSC=1; BRCA=1	2	4	3	NA	NA	NA	NA	NA	NA	NA	NA	NA
NA	SRGAP2C	7	6	1	no	SCLC=1; GBM=1; ESCA=1; PAAD=1; SARC=1; LIHC=1; STAD=1	1	1	6	NA	NA	NA	NA	NA	NA	NA	NA	NA
NA	FCGR1A	7	6	1	no	BRCA=2; SCLC=1; SKCM=1; STAD=1; BLCA=1; UCEC=1	1	6	1	NA	NA	NA	NA	NA	NA	NA	NA	NA
NA	SMYD2	7	6	1	no	LUAD=3; SCLC=1; BLCA=1; UCEC=1; BRCA=1	2	4	2	NA	NA	NA	NA	NA	NA	NA	NA	NA
NA	OVOL2,SNX5	7	6	1	no,no	SCLC=1; CESC=1; LIHC=1; STAD=1; COAD=1; HNSC=1; BRCA=1	3	3	4	NA	NA	NA	NA	NA	NA	NA	NA	NA
NA	CD40	7	6	1	no	GBM=2; SCLC=1; SARC=1; BLCA=1; COAD=1; LUAD=1	2	3	3	NA	NA	NA	NA	NA	NA	NA	NA	NA
NA	MAP2	7	6	1	no	LUAD=3; SCLC=1; HCC=1; PRAD=1; LGG=1; UCEC=1	4	6	2	NA	NA	NA	NA	NA	NA	NA	NA	NA
NA	CNNM3	7	6	1	no	STAD=2; COAD=2; SCLC=1; READ=1; BRCA=1	1	3	6	NA	NA	NA	NA	NA	NA	NA	NA	NA
NA	EMC3-AS1	7	6	1	no	CESC=4; SCLC=1; BLCA=1; UCEC=1	2	5	0	NA	NA	NA	NA	NA	NA	NA	NA	NA
NA	CHCHD6	7	6	1	no	SCLC=1; PAAD=1; OV=1; STAD=1; HNSC=1; UCEC=1; BRCA=1	1	0	6	NA	NA	NA	NA	NA	NA	NA	NA	NA
NA	LRRFIP2	7	6	1	no	HCC=2; LUSC=2; UCEC=2; SCLC=1; ESCA=1; STAD=1	8	1	1	NA	NA	NA	NA	NA	NA	NA	NA	NA
NA	WDR1	7	6	1	no	UCEC=3; LUAD=2; SCLC=1; TGCT=1	2	1	4	NA	NA	NA	NA	NA	NA	NA	NA	NA
NA	RHOBTB3	7	6	1	no	SCLC=1; HCC=1; GBM=1; READ=1; TGCT=1; PAAD=1; BLCA=1; UCEC=1	11	2	7	NA	NA	NA	NA	NA	NA	NA	NA	NA
NA	HLA-DRB1,HLA-DRB6	7	6	1	no,no	UCEC=2; SCLC=1; PCPG=1; CESC=1; LIHC=1; HNSC=1	5	3	0	NA	NA	NA	NA	NA	NA	NA	NA	NA
NA	PTPRZ1	7	6	1	no	SCLC=1; SKCM=1; GBM=1; LUSC=1; HNSC=1; LGG=1; LUAD=1	2	7	4	NA	NA	NA	NA	NA	NA	NA	NA	NA
NA	RPS6	7	6	1	no	UCEC=3; SCLC=1; BLCA=1; LUAD=1; BRCA=1	1	4	2	NA	NA	NA	NA	NA	NA	NA	NA	NA
NA	PLEKHA5	7	6	1	no	BRCA=2; HCC=1; OSCC=1; LUSC=1; LGG=1; LUAD=1; UCEC=1	6	3	0	NA	NA	NA	NA	NA	NA	NA	NA	NA
NA	HMGB1	7	6	1	no	UCEC=3; HCC=2; OSCC=1; ESCA=1; LUSC=1; LUAD=1	1	5	5	NA	NA	NA	NA	NA	NA	NA	NA	NA
NA	RNASEH2B	7	6	1	no	HCC=3; OSCC=1; READ=1; STAD=1; COAD=1; LUAD=1; UCEC=1; BRCA=1	3	2	5	NA	NA	NA	NA	NA	NA	NA	NA	NA
NA	CASC4	7	6	1	no	STAD=2; UCEC=2; HCC=1; OSCC=1; CESC=1; LUSC=1	3	4	2	NA	NA	NA	NA	NA	NA	NA	NA	NA
NA	SPATS2L	7	6	1	no	HCC=2; OSCC=1; READ=1; ESCA=1; CESC=1; COAD=1; UCEC=1; BRCA=1	3	4	5	NA	NA	NA	NA	NA	NA	NA	NA	NA
NA	TRAM1	7	6	1	no	UCEC=3; HCC=1; OSCC=1; SKCM=1; LIHC=1; COAD=1	3	6	0	NA	NA	NA	NA	NA	NA	NA	NA	NA
NA	GLIS2	7	6	1	no	OSCC=1; UCS=1; OV=1; CESC=1; STAD=1; PRAD=1; UCEC=1	2	2	7	NA	NA	NA	NA	NA	NA	NA	NA	NA
NA	ESPN	7	6	1	no	UCEC=4; BRCA=2; OSCC=1	4	4	0	NA	NA	NA	NA	NA	NA	NA	NA	NA
NA	2022-09-10	7	6	1	no	LUSC=2; UCEC=2; OSCC=1; PAAD=1; KIRC=1	3	4	2	NA	NA	NA	NA	NA	NA	NA	NA	NA
NA	NEB	7	6	1	no	ESCA=2; OSCC=1; PAAD=1; CESC=1; KIRC=1; THCA=1	12	1	0	NA	NA	NA	NA	NA	NA	NA	NA	NA
NA	ATF2	7	6	1	no	STAD=3; OSCC=1; READ=1; TGCT=1; PAAD=1	3	2	2	NA	NA	NA	NA	NA	NA	NA	NA	NA
NA	THOC3	7	6	1	no	LUAD=2; UCEC=2; OSCC=1; READ=1; LUSC=1	3	4	3	NA	NA	NA	NA	NA	NA	NA	NA	NA
NA	PSMG4	7	6	1	no	UCEC=2; OSCC=1; SKCM=1; KIRP=1; CESC=1; STAD=1	1	5	3	NA	NA	NA	NA	NA	NA	NA	NA	NA
NA	TOMM7	7	6	1	no	UCEC=4; OSCC=1; OV=1; BLCA=1	2	4	1	NA	NA	NA	NA	NA	NA	NA	NA	NA
NA	ESRP1	7	6	1	no	OSCC=1; ESCA=1; CESC=1; STAD=1; BLCA=1; COAD=1; BRCA=1	3	4	0	NA	NA	NA	NA	NA	NA	NA	NA	NA
NA	SLC44A1	7	6	1	no	COAD=2; OSCC=1; PAAD=1; STAD=1; LUAD=1; UCEC=1	5	0	3	NA	NA	NA	NA	NA	NA	NA	NA	NA
NA	EIF2S3	7	6	1	no	STAD=2; UCEC=2; OSCC=1; GBM=1; COAD=1	1	4	3	NA	NA	NA	NA	NA	NA	NA	NA	NA
PBX1	PBX1	7	6	1	yes	STAD=2; SCLC=1; HCC=1; LIHC=1; LUSC=1; UCEC=1; BRCA=1	3	2	8	pre B-ALL, myoepithelioma			L, M	Dom	oncogene, fusion	T	TCF3, EWSR1
PPARG	PPARG	7	6	1	yes	COAD=3; HCC=2; SCLC=1; STAD=1; BLCA=1; UCEC=1	2	3	6	follicular thyroid			E	Dom	TSG, fusion	T	PAX8	Insulin resistance ; lipodystrophy, familial partial L;diabetes mellitus, insulin-resistantI, with acanthosis nigricans and hypertension
RAD17	RAD17	7	6	1	yes	CESC=2; STAD=2; OSCC=1; COAD=1; BRCA=1	3	4	4	lymphoma, colon cancer			E, L		TSG	D
NA	SNHG14	7	5	2	no	HCC=3; SCLC=2; SKCM=2; OV=1; LGG=1; UCEC=1	4	8	1	NA	NA	NA	NA	NA	NA	NA	NA	NA
NA	LIPE	7	5	2	no	BLCA=2; SCLC=1; OSCC=1; SKCM=1; STAD=1; UCEC=1	3	1	4	NA	NA	NA	NA	NA	NA	NA	NA	NA
NA	PPP1R15B	7	5	2	no	SCLC=2; HCC=2; HNSC=2; READ=1; BLCA=1; LUSC=1	0	4	5	NA	NA	NA	NA	NA	NA	NA	NA	NA
NA	SNAP25	7	5	2	no	SCLC=2; LUAD=2; GBM=1; BLCA=1; LGG=1	8	4	4	NA	NA	NA	NA	NA	NA	NA	NA	NA
NA	MBNL1	7	5	2	no	HCC=3; SCLC=1; OSCC=1; READ=1; ESCA=1; STAD=1; HNSC=1; BRCA=1	3	2	7	NA	NA	NA	NA	NA	NA	NA	NA	NA
NA	RUFY3	7	5	2	no	SCLC=1; OSCC=1; BLCA=1; HNSC=1; LUAD=1; UCEC=1; BRCA=1	5	1	1	NA	NA	NA	NA	NA	NA	NA	NA	NA
NA	ZDHHC11	7	5	2	no	OSCC=1; OV=2; SCLC=1; ESCA=1; STAD=1; LUAD=1	3	4	14	NA	NA	NA	NA	NA	NA	NA	NA	NA
NA	HLA-DRB1	7	5	2	no	BRCA=2; SCLC=1; OSCC=1; STAD=1; THCA=1; LUSC=1	7	4	0	NA	NA	NA	NA	NA	NA	NA	NA	NA
NA	OGFRL1	7	5	2	no	HCC=2; OSCC=1; STAD=2; BRCA=2; SCLC=1; HNSC=1	3	8	3	NA	NA	NA	NA	NA	NA	NA	NA	NA
NA	PHF14	7	5	2	no	SCLC=2; UCEC=2; ESCA=1; STAD=1; PRAD=1	1	1	5	NA	NA	NA	NA	NA	NA	NA	NA	NA
NA	IMMP2L	7	5	2	no	HCC=7; STAD=2; SCLC=1; OSCC=1; GBM=1; KIRP=1; KIRC=1	2	16	24	NA	NA	NA	NA	NA	NA	NA	NA	NA
NA	AGR3	7	5	2	no	SCLC=2; READ=1; ESCA=1; COAD=1; LUAD=1; BRCA=1	5	1	1	NA	NA	NA	NA	NA	NA	NA	NA	NA
NA	ECM2	7	5	2	no	HCC=5; BRCA=2; SCLC=1; OSCC=1; ACC=1; HNSC=1; LGG=1	6	9	2	NA	NA	NA	NA	NA	NA	NA	NA	NA
NA	TLK1	7	5	2	no	OSCC=2; COAD=2; HCC=1; LIHC=1; STAD=1; BRCA=1	7	0	3	NA	NA	NA	NA	NA	NA	NA	NA	NA
NA	RAB10	7	5	2	no	OSCC=2; BLCA=2; HCC=1; STAD=1; LUSC=1; LGG=1	3	5	2	NA	NA	NA	NA	NA	NA	NA	NA	NA
NA	ANO10	7	5	2	no	HCC=5; OSCC=2; ESCA=1; OV=1; CESC=1; UCEC=1; BRCA=1	5	7	2	NA	NA	NA	NA	NA	NA	NA	NA	NA
NA	LSP1	7	5	2	no	OSCC=2; READ=1; SARC=1; CESC=1; COAD=1; BRCA=1	2	3	3	NA	NA	NA	NA	NA	NA	NA	NA	NA
NA	TPCN2	7	5	2	no	OSCC=2; ESCA=1; LUSC=1; LGG=1; UCEC=1; BRCA=1	7	2	2	NA	NA	NA	NA	NA	NA	NA	NA	NA
NA	EDF1	7	5	2	no	UCEC=3; OSCC=2; UCS=1; SARC=1	2	2	4	NA	NA	NA	NA	NA	NA	NA	NA	NA
TP63	TP63	7	5	2	yes	OSCC=2; BLCA=2; HNSC=2; HCC=1; ESCA=1	1	4	7	HNSCC, DLBCL	NSCLC		E		oncogene, TSG	Mis, N, T	TBL1XR1	associated with Hay-Wells syndrome, ADULT syndrome, ectrodactyly, ectodermal dysplasia, and cleft lip/palate syndrome (EEC), acro-dermato-ungual-lacrimal-tooth syndrome, limb mammary syndrome, Rapp-Hodgkin syndrome, split hand-split foot malformation
NA	NRXN3	7	4	3	no	SCLC=2; HCC=2; UCEC=2; OSCC=1; OV=1; BRCA=1	4	11	4	NA	NA	NA	NA	NA	NA	NA	NA	NA
NA	WDR7	7	4	3	no	HCC=4; OSCC=2; BRCA=2; SCLC=1; COAD=1; LUSC=1	5	7	1	NA	NA	NA	NA	NA	NA	NA	NA	NA
NA	TANC1	7	4	3	no	OSCC=2; SCLC=1; HCC=1; ESCA=1; PAAD=1; OV=1; UCEC=1	4	1	3	NA	NA	NA	NA	NA	NA	NA	NA	NA
NA	CRIM1	7	4	3	no	SCLC=2; COAD=2; OSCC=1; KIRP=1; BRCA=1	0	5	2	NA	NA	NA	NA	NA	NA	NA	NA	NA
NA	RSRC1	7	4	3	no	OSCC=3; HCC=2; LUSC=2; STAD=1; LUAD=1	3	10	4	NA	NA	NA	NA	NA	NA	NA	NA	NA
LPP	LPP	7	3	4	yes	HCC=9; OSCC=4; STAD=1; LUAD=1; UCEC=1	7	4	21	lipoma, leukaemia			L, M	Dom	oncogene, fusion	T	HMGA2, KMT2A, C12orf9
NA	DPY19L1P1	7	1	6	no	HCC=10; SCLC=6; UCEC=1	12	17	26	NA	NA	NA	NA	NA	NA	NA	NA	NA
FCGR2B	FCGR2B,FCGR2C,RP11-25K21.6	7	0	7	yes,no,no	SCLC=3; OSCC=4; HCC=1	6	0	32	ALL			L	Dom	oncogene, fusion	T	?
AFF1	AFF1	6	6	0	yes	HCC=2; ESCA=2; UCEC=2; STAD=1; COAD=1	3	1	6	AL			L	Dom	fusion	T	KMT2A
AKT2	AKT2	6	6	0	yes	HCC=3; UCEC=2; OV=1; KIRP=1; COAD=1; LUAD=1	4	1	8	ovarian, pancreatic			E	Dom	oncogene	A
ARID1B	ARID1B	6	6	0	yes	HCC=2; STAD=2; BLCA=1; LUSC=1; LGG=1; BRCA=1	1	3	4	breast, hepatocellular carcinoma, clear cell ovarian carcinoma			E	Rec	TSG	Mis, F, N, O
AXIN1	AXIN1	6	6	0	yes	STAD=3; READ=1; UCEC=1; BRCA=1	1	0	5	colorectal, endometrial, prostate, hepatocellular carcinoma, hepatoblastoma, sporadic medulloblastoma			E, O	Rec	TSG	D, Mis, N, F, S
AXIN2	AXIN2	6	6	0	yes	COAD=3; READ=1; CESC=1; LUSC=1	0	3	4	colorectal carcinoma, stomach carcinoma, hepatocellular carcinoma	colorectal carcinoma	oligodontia-colorectal cancer syndrome	E	Rec	TSG	Mis, F, N
BCL6	BCL6	6	6	0	yes	LUSC=2; STAD=1; BLCA=1; UCEC=1; BRCA=1	1	2	6	NHL, CLL			L	Dom	oncogene, fusion	T, Mis	IG loci, ZNFN1A1, LCP1, PIM1, TFRC, CIITA, NACA, HSPCB, HSP90AA1, HIST1H4I, IL21R, POU2AF1, RHOH, EIF4A2, SRSF3
CCND2	AC008012.1,CCND2	6	6	0	no,yes	COAD=2; UCEC=2; CESC=1; HNSC=1	0	3	8	NHL,CLL			L	Dom	oncogene, fusion	T	IGL
COL1A1	COL1A1	6	6	0	yes	SKCM=1; READ=1; ESCA=1; CESC=1; COAD=1; UCEC=1	5	2	0	DFSP, aneurysmal bone cyst			M	Dom	fusion	T	PDGFB, USP6	Osteogenesis imperfecta
FANCA	FANCA	6	6	0	yes	ESCA=1; CESC=1; STAD=1; LUSC=1; HNSC=1; UCEC=1	5	2	0		AML, leukaemia	Fanconi anaemia A	L	Rec	TSG	D, Mis, N, F, S
FGFR2	FGFR2	6	6	0	yes	LUSC=2; ESCA=1; LIHC=1; STAD=1; UCEC=1	0	2	4	gastric, NSCLC, endometrial			E	Dom	oncogene, fusion	Mis		Crouzon, Pfeiffer, and Apert syndromes
HLA-A	DDX39BP1,DDX39BP2,HCG9,HLA-A,HLA-H,HLA-J,HLA-K,HLA-T,HLA-W	6	6	0	no,no,no,yes,no,no,no,no,no	UCEC=2; SKCM=1; CESC=1; BLCA=1; BRCA=1	10	1	0	Spitzoid tumour			E	Dom	fusion	T	ROS1	Carbamazepine-induced hypersensitivity syndrome
HLA-A	AL645939.5,DDX39BP1,DDX39BP2,HCG9,HLA-A,HLA-F,HLA-G,HLA-H,HLA-J,HLA-K,HLA-P,HLA-T,HLA-V,HLA-W	6	6	0	no,no,no,no,yes,no,no,no,no,no,no,no,no,no	BLCA=2; READ=1; LUAD=1; UCEC=1; BRCA=1	5	1	0	Spitzoid tumour			E	Dom	fusion	T	ROS1	Carbamazepine-induced hypersensitivity syndrome
HSP90AA1	HSP90AA1	6	6	0	yes	UCEC=3; STAD=1; COAD=1; HNSC=1	2	2	5	NHL			L	Dom	fusion	T	BCL6
NA	ZNF131	6	6	0	no	HCC=1; CESC=1; STAD=1; LUSC=1; HNSC=1; LUAD=1; BRCA=1	3	3	5	NA	NA	NA	NA	NA	NA	NA	NA	NA
NA	SERPINB6	6	6	0	no	UCEC=2; HCC=1; OV=1; LIHC=1; COAD=1; LGG=1	4	1	3	NA	NA	NA	NA	NA	NA	NA	NA	NA
NA	CHCHD3	6	6	0	no	CESC=2; HCC=1; MESO=1; SKCM=1; COAD=1; BRCA=1	5	0	3	NA	NA	NA	NA	NA	NA	NA	NA	NA
NA	POR	6	6	0	no	HCC=3; LUSC=2; CESC=1; THCA=1; UCEC=1; BRCA=1	3	3	3	NA	NA	NA	NA	NA	NA	NA	NA	NA
NA	ARIH2	6	6	0	no	UCEC=2; ESCA=1; OV=1; STAD=1; BLCA=1	1	3	3	NA	NA	NA	NA	NA	NA	NA	NA	NA
NA	FBXW4	6	6	0	no	UCEC=2; HCC=1; STAD=1; COAD=1; HNSC=1; BRCA=1	4	1	2	NA	NA	NA	NA	NA	NA	NA	NA	NA
NA	LHPP	6	6	0	no	UCEC=4; HCC=3; LIHC=1; COAD=1	1	6	6	NA	NA	NA	NA	NA	NA	NA	NA	NA
NA	NRP1	6	6	0	no	UCEC=3; HCC=1; BLCA=1; LUSC=1; LUAD=1	0	8	0	NA	NA	NA	NA	NA	NA	NA	NA	NA
NA	PRCP	6	6	0	no	LUSC=2; HCC=1; GBM=1; PAAD=1; COAD=1; UCEC=1	2	1	14	NA	NA	NA	NA	NA	NA	NA	NA	NA
NA	TMBIM6	6	6	0	no	HCC=2; GBM=1; STAD=1; BLCA=1; HNSC=1; UCEC=1; BRCA=1	4	1	6	NA	NA	NA	NA	NA	NA	NA	NA	NA
NA	NDRG2	6	6	0	no	HCC=3; SARC=1; OV=1; LIHC=1; LGG=1; LUAD=1; UCEC=1	6	1	4	NA	NA	NA	NA	NA	NA	NA	NA	NA
NA	EGLN3	6	6	0	no	HCC=5; LUSC=2; UCEC=2; BLCA=1; LUAD=1	1	9	9	NA	NA	NA	NA	NA	NA	NA	NA	NA
NA	MTHFS,ST20-MTHFS	6	6	0	no,no	LIHC=2; HCC=1; KIRP=1; STAD=1; COAD=1; LUSC=1	0	4	6	NA	NA	NA	NA	NA	NA	NA	NA	NA
NA	HP,HPR	6	6	0	no,no	LIHC=5; HCC=1; COAD=1	1	11	5	NA	NA	NA	NA	NA	NA	NA	NA	NA
NA	AC073896.1,CS	6	6	0	no,no	COAD=2; UCS=1; ACC=1; STAD=1; BRCA=1	3	0	3	NA	NA	NA	NA	NA	NA	NA	NA	NA
NA	PDCD5	6	6	0	no	UCS=1; OV=1; BLCA=1; COAD=1; LUAD=1; UCEC=1	0	2	5	NA	NA	NA	NA	NA	NA	NA	NA	NA
NA	FN3KRP	6	6	0	no	HCC=1; GBM=1; STAD=1; PRAD=1; LUSC=1; LUAD=1; UCEC=1	3	3	1	NA	NA	NA	NA	NA	NA	NA	NA	NA
NA	ZNF33A	6	6	0	no	STAD=2; LUAD=2; MESO=1; PRAD=1	2	1	4	NA	NA	NA	NA	NA	NA	NA	NA	NA
NA	CEACAM19	6	6	0	no	CESC=2; HCC=1; SKCM=1; STAD=1; LUSC=1; UCEC=1	3	3	3	NA	NA	NA	NA	NA	NA	NA	NA	NA
NA	CASZ1	6	6	0	no	STAD=3; CESC=2; HCC=1; LUAD=1	4	0	4	NA	NA	NA	NA	NA	NA	NA	NA	NA
NA	SRGAP2B	6	6	0	no	HCC=2; SARC=2; ESCA=1; PAAD=1; HNSC=1; LGG=1	1	4	3	NA	NA	NA	NA	NA	NA	NA	NA	NA
NA	DCAF6	6	6	0	no	HCC=1; GBM=1; PAAD=1; CESC=1; STAD=1; BLCA=1; UCEC=1	4	2	1	NA	NA	NA	NA	NA	NA	NA	NA	NA
NA	PPP2R5A	6	6	0	no	HCC=1; UCS=1; SKCM=1; READ=1; PAAD=1; STAD=1; COAD=1	4	2	2	NA	NA	NA	NA	NA	NA	NA	NA	NA
NA	SERINC2	6	6	0	no	BLCA=3; HCC=1; CESC=1; STAD=1; UCEC=1	3	3	1	NA	NA	NA	NA	NA	NA	NA	NA	NA
NA	EBNA1BP2	6	6	0	no	HCC=3; UCEC=2; ACC=1; COAD=1; PRAD=1; HNSC=1	3	4	4	NA	NA	NA	NA	NA	NA	NA	NA	NA
NA	TMEM59	6	6	0	no	UCEC=2; BRCA=2; HCC=1; BLCA=1; COAD=1	4	0	4	NA	NA	NA	NA	NA	NA	NA	NA	NA
NA	SEC23B	6	6	0	no	LUAD=2; HCC=1; GBM=1; LUSC=1; HNSC=1; BRCA=1	1	4	3	NA	NA	NA	NA	NA	NA	NA	NA	NA
NA	STAU1	6	6	0	no	UCEC=2; HCC=1; KIRP=1; STAD=1; HNSC=1; BRCA=1	5	3	2	NA	NA	NA	NA	NA	NA	NA	NA	NA
NA	DARS	6	6	0	no	UCEC=3; HCC=1; OV=1; HNSC=1; BRCA=1	4	3	0	NA	NA	NA	NA	NA	NA	NA	NA	NA
NA	TANK	6	6	0	no	HCC=1; KIRC=1; STAD=1; BLCA=1; COAD=1; UCEC=1; BRCA=1	4	1	3	NA	NA	NA	NA	NA	NA	NA	NA	NA
NA	STK39	6	6	0	no	STAD=3; HCC=1; READ=1; LGG=1; UCEC=1	4	0	5	NA	NA	NA	NA	NA	NA	NA	NA	NA
NA	XRCC5	6	6	0	no	UCEC=2; BRCA=2; HCC=1; KIRC=1; LUAD=1	2	2	3	NA	NA	NA	NA	NA	NA	NA	NA	NA
NA	HADHB	6	6	0	no	ACC=2; UCEC=2; HCC=1; PAAD=1; KIRC=1	6	2	0	NA	NA	NA	NA	NA	NA	NA	NA	NA
NA	ECHDC2	6	6	0	no	THYM=1; CESC=1; LIHC=1; BLCA=1; LUSC=1; UCEC=1	5	5	1	NA	NA	NA	NA	NA	NA	NA	NA	NA
NA	THY1	6	6	0	no	LUSC=2; GBM=1; STAD=1; LUAD=1; UCEC=1	0	9	3	NA	NA	NA	NA	NA	NA	NA	NA	NA
NA	ANXA4	6	6	0	no	COAD=2; UCEC=2; HCC=1; READ=1; BRCA=1	3	2	2	NA	NA	NA	NA	NA	NA	NA	NA	NA
NA	RAB7A	6	6	0	no	BRCA=2; HCC=1; GBM=1; BLCA=1; COAD=1; UCEC=1	6	3	4	NA	NA	NA	NA	NA	NA	NA	NA	NA
NA	EPHB1	6	6	0	no	LUSC=4; HCC=1; COAD=1; BRCA=1	0	8	2	NA	NA	NA	NA	NA	NA	NA	NA	NA
NA	TNFSF10	6	6	0	no	HCC=2; SARC=1; OV=1; KIRP=1; CESC=1; BLCA=1; UCEC=1	3	3	2	NA	NA	NA	NA	NA	NA	NA	NA	NA
NA	ST6GAL1	6	6	0	no	HCC=4; OV=2; CHOL=1; SKCM=1; LIHC=1; LUAD=1	5	6	5	NA	NA	NA	NA	NA	NA	NA	NA	NA
NA	STOM	6	6	0	no	STAD=2; GBM=1; PAAD=1; BLCA=1; BRCA=1	1	5	1	NA	NA	NA	NA	NA	NA	NA	NA	NA
NA	CACNA2D3	6	6	0	no	STAD=3; HCC=1; SARC=1; LGG=1; UCEC=1	0	4	3	NA	NA	NA	NA	NA	NA	NA	NA	NA
NA	SUCLG2	6	6	0	no	HCC=2; KIRP=1; LIHC=1; STAD=1; BLCA=1; COAD=1; UCEC=1	4	1	3	NA	NA	NA	NA	NA	NA	NA	NA	NA
NA	PACRGL	6	6	0	no	UCEC=4; HCC=1; CHOL=1; BLCA=1	10	14	0	NA	NA	NA	NA	NA	NA	NA	NA	NA
NA	SLC12A7	6	6	0	no	ESCA=2; HCC=1; ACC=1; COAD=1; LUAD=1; UCEC=1	1	1	5	NA	NA	NA	NA	NA	NA	NA	NA	NA
NA	PCDHA4,PCDHA5	6	6	0	no,no	STAD=2; COAD=2; HCC=1; SKCM=1; BRCA=1	0	23	0	NA	NA	NA	NA	NA	NA	NA	NA	NA
NA	ABLIM3	6	6	0	no	HCC=1; CESC=1; KIRC=1; LIHC=1; STAD=1; HNSC=1; BRCA=1	4	5	4	NA	NA	NA	NA	NA	NA	NA	NA	NA
NA	AC074386.1,OR2A20P	6	6	0	no,no	LUAD=2; READ=1; STAD=1; COAD=1; UCEC=1	8	8	1	NA	NA	NA	NA	NA	NA	NA	NA	NA
NA	PGAP3	6	6	0	no	STAD=2; READ=1; CESC=1; UCEC=1; BRCA=1	3	4	2	NA	NA	NA	NA	NA	NA	NA	NA	NA
NA	GTF2H2	6	6	0	no	UCEC=5; READ=1	2	3	6	NA	NA	NA	NA	NA	NA	NA	NA	NA
NA	PSORS1C1	6	6	0	no	HCC=1; ESCA=1; OV=1; KIRP=1; KIRC=1; STAD=1; UCEC=1	6	2	1	NA	NA	NA	NA	NA	NA	NA	NA	NA
NA	CDYL	6	6	0	no	HCC=2; LUAD=2; PAAD=1; COAD=1; LUSC=1; UCEC=1	0	1	7	NA	NA	NA	NA	NA	NA	NA	NA	NA
NA	CALD1	6	6	0	no	HCC=1; PAAD=1; STAD=1; LUSC=1; HNSC=1; LUAD=1; BRCA=1	4	2	2	NA	NA	NA	NA	NA	NA	NA	NA	NA
NA	ACTB	6	6	0	no	HCC=1; DLBC=1; PAAD=1; CESC=1; STAD=1; COAD=1; UCEC=1	4	4	4	NA	NA	NA	NA	NA	NA	NA	NA	NA
NA	MAL2	6	6	0	no	HCC=2; UCEC=2; READ=1; CESC=1; STAD=1; LUAD=1	3	1	5	NA	NA	NA	NA	NA	NA	NA	NA	NA
NA	STAU2	6	6	0	no	HCC=4; PRAD=2; ESCA=1; STAD=1; LUSC=1; UCEC=1	1	9	7	NA	NA	NA	NA	NA	NA	NA	NA	NA
NA	RAPGEF1	6	6	0	no	HCC=2; ACC=2; ESCA=2; BRCA=2	3	2	8	NA	NA	NA	NA	NA	NA	NA	NA	NA
NA	AC093668.1,AC093668.2,AC093668.3,AC105052.1,AC105052.3,AC105052.4,POLR2J3,RASA4,UPK3BL1	6	6	0	no,no,no,no,no,no,no,no,no	STAD=2; ESCA=1; CESC=1; BLCA=1; BRCA=1	0	0	6	NA	NA	NA	NA	NA	NA	NA	NA	NA
NA	UBAP1	6	6	0	no	BRCA=2; HCC=1; STAD=1; THCA=1; LUAD=1; UCEC=1	0	3	6	NA	NA	NA	NA	NA	NA	NA	NA	NA
NA	GNE	6	6	0	no	COAD=2; HCC=1; ESCA=1; SARC=1; BLCA=1; BRCA=1	1	3	3	NA	NA	NA	NA	NA	NA	NA	NA	NA
NA	IARS	6	6	0	no	UCEC=2; HCC=1; STAD=1; COAD=1; PRAD=1; LUSC=1	3	4	1	NA	NA	NA	NA	NA	NA	NA	NA	NA
NA	IGBP1	6	6	0	no	UCEC=4; ESCA=1; STAD=1	5	1	0	NA	NA	NA	NA	NA	NA	NA	NA	NA
NA	BRCC3	6	6	0	no	HCC=1; CESC=1; LIHC=1; STAD=1; COAD=1; LUSC=1; BRCA=1	4	3	0	NA	NA	NA	NA	NA	NA	NA	NA	NA
NA	FAAH2	6	6	0	no	HCC=3; LUSC=2; UCEC=2; STAD=1; BRCA=1	6	6	0	NA	NA	NA	NA	NA	NA	NA	NA	NA
NA	RTKN	6	6	0	no	UCEC=3; ESCA=1; LUSC=1; BRCA=1	3	1	2	NA	NA	NA	NA	NA	NA	NA	NA	NA
NA	AC002116.1,ALKBH6	6	6	0	no,no	UCEC=3; STAD=2; PAAD=1	5	3	0	NA	NA	NA	NA	NA	NA	NA	NA	NA
NA	PTMS	6	6	0	no	SARC=1; STAD=1; HNSC=1; LUAD=1; UCEC=1; BRCA=1	2	4	0	NA	NA	NA	NA	NA	NA	NA	NA	NA
NA	RPLP0	6	6	0	no	UCEC=2; OV=1; BLCA=1; LUAD=1; BRCA=1	2	6	2	NA	NA	NA	NA	NA	NA	NA	NA	NA
NA	AC003688.1,CLDN7,CTDNEP1	6	6	0	no,no,no	UCEC=2; CHOL=1; READ=1; LUSC=1; HNSC=1	7	0	2	NA	NA	NA	NA	NA	NA	NA	NA	NA
NA	UNC13D	6	6	0	no	STAD=2; CHOL=1; BLCA=1; LUAD=1; BRCA=1	4	5	1	NA	NA	NA	NA	NA	NA	NA	NA	NA
NA	SLC38A10	6	6	0	no	BLCA=3; LUAD=2; CHOL=1	2	4	0	NA	NA	NA	NA	NA	NA	NA	NA	NA
NA	AC239799.1,NBPF10	6	6	0	no,no	CHOL=1; CESC=1; STAD=1; PRAD=1; LUSC=1; UCEC=1	5	1	0	NA	NA	NA	NA	NA	NA	NA	NA	NA
NA	WSB2	6	6	0	no	DLBC=1; SKCM=1; STAD=1; HNSC=1; LUAD=1; UCEC=1	3	3	0	NA	NA	NA	NA	NA	NA	NA	NA	NA
NA	SYNGR2	6	6	0	no	UCEC=2; DLBC=1; STAD=1; BLCA=1; LUSC=1	0	2	4	NA	NA	NA	NA	NA	NA	NA	NA	NA
NA	MAZ	6	6	0	no	UCEC=3; KIRP=1; STAD=1; PRAD=1	2	3	2	NA	NA	NA	NA	NA	NA	NA	NA	NA
NA	SVIL-AS1	6	6	0	no	UCEC=2; KIRP=1; STAD=1; THCA=1; BRCA=1	1	7	3	NA	NA	NA	NA	NA	NA	NA	NA	NA
[truncated: 12,040 more rows]
