# Supplementary material for: Integrated analysis of genomic and transcriptomic data for the discovery of splice-associated variants in cancer
Source: Nat Commun. 2023 Mar 22;14:1589. doi: 10.1038/s41467-023-37266-6 (PMC10033906; doi:10.1038/s41467-023-37266-6)
Supplement: Supplementary file 19 — Source Data [file 41467_2023_37266_MOESM19_ESM.xlsx]

## Sheet: Figure 2b
splice variant window	type	percentage
default	1 variant:1 junction	72.2689
default	1 variant:multiple junctions (same type)	10.9449
default	1 variant:multiple junctions (different type)	16.7862
i50e5	1 variant:1 junction	80.8058
i50e5	1 variant:multiple junctions (same type)	7.5066
i50e5	1 variant:multiple junctions (different type)	11.6876
E	1 variant:1 junction	83.778
E	1 variant:multiple junctions (same type)	6.55666
E	1 variant:multiple junctions (different type)	9.66531
I	1 variant:1 junction	82.5793
I	1 variant:multiple junctions (same type)	6.79311
I	1 variant:multiple junctions (different type)	10.6276

## Sheet: Figure 2c
tag	junction_type	count
default	A_D	893
default	A_NDA	5020
default	D_NDA	8676
default	A_D_NDA	560
i50e5	A_D	1963
i50e5	A_NDA	4825
i50e5	D_NDA	6727
i50e5	A_D_NDA	737
E	A_D	2399
E	A_NDA	3258
E	D_NDA	5864
E	A_D_NDA	652
I	A_D	2560
I	A_NDA	3699
I	D_NDA	5014
I	A_D_NDA	717

## Sheet: Figure 3b
Cell barcode	Number of variant positions that meet filtering criteria	Tumor/Normal status
AAACCTGAGCCTTGAT-1	9	Normal
AAACCTGAGTACCGGA-1	19	Normal
AAACCTGCACGGCCAT-1	14	Normal
AAACCTGTCTCATTCA-1	12	Normal
AAACGGGGTCTAGGTT-1	13	Normal
AAACGGGTCTCGGACG-1	11	Normal
AAAGATGGTAGCAAAT-1	9	Normal
AAAGATGTCAGCGATT-1	5	Normal
AAAGCAAAGGTAAACT-1	56	Tumor
AAAGCAAAGTGGGATC-1	14	Normal
AAAGCAAAGTTGCAGG-1	5	Normal
AAAGCAAGTAGCGCTC-1	2	Normal
AAAGCAATCGTATCAG-1	2	Normal
AAAGTAGAGGCCCTCA-1	7	Normal
AAAGTAGAGTACCGGA-1	17	Normal
AAAGTAGGTAGTACCT-1	5	Normal
AAAGTAGTCTGGTTCC-1	42	Tumor
AAATGCCAGAGCTTCT-1	37	Tumor
AACACGTTCGTTTGCC-1	15	Normal
AACCATGAGGGTTCCC-1	17	Normal
AACCATGCAGTGACAG-1	7	Normal
AACCATGGTAAGTTCC-1	2	Normal
AACCATGGTCGACTAT-1	5	Normal
AACCATGTCCGAAGAG-1	15	Normal
AACCGCGAGCGTTGCC-1	3	Normal
AACCGCGGTCAAGCGA-1	32	Tumor
AACCGCGGTCTAGAGG-1	4	Tumor
AACCGCGGTCTTCGTC-1	28	Tumor
AACCGCGTCGGCGCTA-1	14	Tumor
AACGTTGAGAATGTTG-1	30	Tumor
AACGTTGAGAGTAATC-1	21	Tumor
AACGTTGGTGAGCGAT-1	16	Tumor
AACGTTGTCCTCAATT-1	7	Tumor
AACGTTGTCCTTTACA-1	9	Normal
AACTCAGAGCTCAACT-1	4	Tumor
AACTCAGAGTACGTAA-1	15	Normal
AACTCAGGTCGCATCG-1	10	Tumor
AACTCAGTCGGAGCAA-1	12	Normal
AACTCCCAGGAACTGC-1	11	Normal
AACTCTTAGTGAACAT-1	49	Tumor
AACTCTTCATATGGTC-1	3	Normal
AACTCTTGTCGCATAT-1	10	Normal
AACTCTTTCTCTTGAT-1	24	Tumor
AACTGGTAGTTGAGAT-1	23	Normal
AACTGGTCAGGATTGG-1	20	Tumor
AACTGGTCAGTCAGCC-1	13	Normal
AACTGGTCATATGAGA-1	2	Normal
AACTGGTGTGGCGAAT-1	4	Normal
AACTTTCCAATGCCAT-1	9	Normal
AACTTTCCAGGATCGA-1	9	Normal
AACTTTCGTCTGCGGT-1	8	Normal
AACTTTCTCGAGAACG-1	14	Normal
AAGACCTAGACGCAAC-1	2	Normal
AAGACCTAGGCTAGGT-1	6	Normal
AAGACCTAGTTAAGTG-1	37	Tumor
AAGACCTGTCCTAGCG-1	13	Normal
AAGACCTTCCTAAGTG-1	26	Tumor
AAGCCGCCAGGTCCAC-1	27	Tumor
AAGCCGCGTTAAGGGC-1	16	Tumor
AAGCCGCTCGCATGAT-1	4	Normal
AAGGAGCCACCGGAAA-1	30	Tumor
AAGGAGCGTCTGATTG-1	6	Normal
AAGGCAGCACCAGTTA-1	20	Tumor
AAGGTTCAGCAATCTC-1	7	Tumor
AAGGTTCCAACACGCC-1	7	Normal
AAGGTTCCAGATCTGT-1	5	Normal
AAGGTTCGTCAGAGGT-1	15	Normal
AAGTCTGTCCGCGGTA-1	20	Tumor
AAGTCTGTCTAACGGT-1	8	Normal
AATCCAGGTCATATGC-1	10	Normal
AATCGGTAGACTAGGC-1	11	Tumor
AATCGGTCAATCACAC-1	28	Tumor
AATCGGTCACGGTAAG-1	11	Normal
AATCGGTTCAAGATCC-1	15	Normal
ACACCAAAGTGGACGT-1	2	Normal
ACACCAAGTTCAGGCC-1	41	Tumor
ACACCAATCCGCGGTA-1	4	Tumor
ACACCGGAGCTGTCTA-1	6	Tumor
ACACCGGAGGAGCGAG-1	3	Normal
ACACCGGAGGAGTTTA-1	3	Normal
ACACCGGAGGGTCTCC-1	12	Tumor
ACACCGGCACAAGTAA-1	17	Tumor
ACACCGGCAGCCTGTG-1	8	Tumor
ACACCGGCATTCCTGC-1	5	Tumor
ACACCGGGTCCATCCT-1	7	Tumor
ACACCGGGTGTTGGGA-1	10	Normal
ACACCGGGTTGGTGGA-1	9	Normal
ACACTGACACCAACCG-1	20	Tumor
ACACTGAGTGTGAATA-1	48	Tumor
ACAGCCGAGCTTTGGT-1	8	Tumor
ACAGCCGAGTCCATAC-1	8	Normal
ACAGCCGCAGTATAAG-1	13	Tumor
ACAGCCGTCTAACCGA-1	29	Tumor
ACAGCTATCCGAGCCA-1	10	Normal
ACATACGAGCGTCTAT-1	8	Normal
ACATACGGTTGAGGTG-1	16	Tumor
ACATCAGAGAGCCCAA-1	44	Tumor
ACATCAGTCGTAGGAG-1	25	Tumor
ACATGGTCACCATGTA-1	38	Tumor
ACATGGTCAGTCGTGC-1	21	Tumor
ACATGGTGTCACTTCC-1	15	Normal
ACATGGTTCAAACAAG-1	10	Normal
ACATGGTTCTCTTGAT-1	2	Tumor
ACCAGTAAGCCAGAAC-1	6	Normal
ACCAGTAGTCTAAACC-1	29	Tumor
ACCAGTAGTGTTAAGA-1	11	Normal
ACCAGTATCATCGCTC-1	12	Normal
ACCTTTAAGGCTCATT-1	53	Tumor
ACCTTTACACATAACC-1	13	Normal
ACCTTTAGTAGGGTAC-1	16	Normal
ACCTTTAGTCATCCCT-1	10	Tumor
ACGAGCCGTATCTGCA-1	52	Tumor
ACGAGGAAGTAGGTGC-1	6	Tumor
ACGAGGACAAAGGTGC-1	2	Normal
ACGAGGACAATGGAAT-1	46	Tumor
ACGAGGACATTCTTAC-1	13	Normal
ACGAGGAGTCTGCCAG-1	45	Tumor
ACGATACAGACAAGCC-1	9	Normal
ACGATACCAAGTTAAG-1	17	Normal
ACGATACCAATGAATG-1	4	Normal
ACGATACGTCACTTCC-1	21	Tumor
ACGATACGTGTTGAGG-1	27	Tumor
ACGATACTCAGGTTCA-1	23	Tumor
ACGATGTAGAGGGATA-1	27	Tumor
ACGATGTGTCAATACC-1	9	Normal
ACGATGTTCAACACGT-1	12	Normal
ACGCAGCAGCGATTCT-1	45	Tumor
ACGCAGCAGCTGATAA-1	19	Normal
ACGCAGCAGGTAGCCA-1	4	Tumor
ACGCAGCCAAGAAGAG-1	23	Tumor
ACGCAGCGTAGCTGCC-1	29	Tumor
ACGCAGCGTCCTCCAT-1	9	Normal
ACGCAGCTCCACTCCA-1	14	Normal
ACGCCAGAGCTCTCGG-1	8	Normal
ACGCCAGCAAGCCCAC-1	7	Tumor
ACGCCAGCAAGTAATG-1	10	Normal
ACGCCAGTCTAACTCT-1	5	Normal
ACGCCGAGTTTGTGTG-1	8	Tumor
ACGCCGATCTGAAAGA-1	3	Tumor
ACGGAGAAGCTAGTTC-1	23	Tumor
ACGGAGACAACACCCG-1	2	Normal
ACGGAGACACTGTGTA-1	6	Tumor
ACGGAGATCTGGTTCC-1	19	Tumor
ACGGCCAAGTTAGCGG-1	2	Normal
ACGGCCACACGGCCAT-1	3	Normal
ACGGCCACAGTATAAG-1	12	Normal
ACGGCCATCTCGTTTA-1	3	Tumor
ACGGGCTCACTAGTAC-1	13	Tumor
ACGGGCTGTCTGCCAG-1	3	Normal
ACGGGTCAGCGGATCA-1	9	Normal
ACGGGTCAGGCTCATT-1	3	Normal
ACGGGTCAGGGTTCCC-1	5	Normal
ACGGGTCAGTGTTAGA-1	2	Normal
ACGGGTCCACATTTCT-1	11	Normal
ACGGGTCCAGCTCGAC-1	13	Normal
ACGGGTCGTGAGGGTT-1	16	Tumor
ACGGGTCGTGTGGTTT-1	2	Normal
ACGGGTCTCCGGCACA-1	70	Tumor
ACGGGTCTCTAACGGT-1	27	Tumor
ACGTCAAAGCGATCCC-1	10	Tumor
ACGTCAAAGGTGCTAG-1	17	Normal
ACTATCTAGGGCTCTC-1	92	Tumor
ACTATCTCATGAGCGA-1	9	Normal
ACTATCTGTTCTGAAC-1	14	Normal
ACTATCTTCCGCATCT-1	9	Normal
ACTATCTTCTTTACGT-1	18	Tumor
ACTGAACAGAGGTTAT-1	7	Tumor
ACTGAACCAAGCTGGA-1	3	Normal
ACTGAACCACGAGAGT-1	16	Tumor
ACTGAACGTCTAGGTT-1	7	Normal
ACTGAACTCAGCTCTC-1	20	Tumor
ACTGAACTCAGTGCAT-1	17	Tumor
ACTGAGTGTCATCGGC-1	49	Tumor
ACTGAGTGTCTAAACC-1	15	Normal
ACTGAGTTCGTTACGA-1	42	Tumor
ACTGAGTTCTCGCATC-1	7	Normal
ACTGAGTTCTGGCGAC-1	21	Tumor
ACTGATGCAAGGGTCA-1	8	Normal
ACTGCTCCAAGGGTCA-1	7	Normal
ACTGTCCCATGACGGA-1	5	Tumor
ACTGTCCGTTATGTGC-1	61	Tumor
ACTGTCCTCCTTGGTC-1	84	Tumor
ACTGTCCTCTTCATGT-1	14	Normal
ACTTACTCATACGCTA-1	15	Normal
ACTTGTTAGAGACTTA-1	18	Normal
ACTTGTTAGTGCAAGC-1	44	Tumor
ACTTGTTCAAGCTGAG-1	10	Normal
ACTTGTTCAAGTTGTC-1	22	Tumor
ACTTGTTGTCTAGAGG-1	15	Normal
ACTTGTTGTCTAGTCA-1	8	Normal
ACTTGTTGTTCAACCA-1	2	Normal
ACTTGTTTCATCGATG-1	5	Normal
ACTTTCACAGCATGAG-1	34	Tumor
ACTTTCACAGGATCGA-1	28	Tumor
ACTTTCACATAACCTG-1	5	Tumor
AGAATAGAGACGCTTT-1	6	Tumor
AGAATAGAGCGATGAC-1	5	Normal
AGAATAGAGTTCGATC-1	11	Normal
AGAATAGTCGAATCCA-1	21	Normal
AGACGTTAGAACAACT-1	16	Normal
AGACGTTAGCAGGTCA-1	15	Normal
AGACGTTCATCATCCC-1	12	Tumor
AGAGCGAAGCCACCTG-1	33	Tumor
AGAGCGAGTAGCCTAT-1	3	Normal
AGAGCGAGTGGCAAAC-1	11	Normal
AGAGCGAGTGTAACGG-1	4	Normal
AGAGCTTGTATAAACG-1	13	Normal
AGAGCTTGTGAGTGAC-1	11	Normal
AGAGTGGGTAGCCTAT-1	10	Tumor
AGAGTGGGTTCTGTTT-1	11	Normal
AGAGTGGTCATGCATG-1	24	Tumor
AGATCTGAGACTAAGT-1	90	Tumor
AGATCTGAGGTGCAAC-1	4	Tumor
AGATCTGAGTACACCT-1	77	Tumor
AGATCTGGTCTTCGTC-1	14	Normal
AGATCTGTCTTCAACT-1	3	Normal
AGATTGCCAAGGTTCT-1	15	Normal
AGATTGCCACCAGGCT-1	13	Tumor
AGATTGCTCCGCGCAA-1	5	Tumor
AGCAGCCCAAATCCGT-1	8	Normal
AGCAGCCCACTTACGA-1	37	Tumor
AGCAGCCGTAGAAAGG-1	13	Normal
AGCAGCCGTCCTCCAT-1	8	Tumor
AGCAGCCGTTGGTGGA-1	7	Normal
AGCATACAGAAGGTGA-1	44	Tumor
AGCATACAGAGTGACC-1	6	Normal
AGCATACCAACGATCT-1	4	Tumor
AGCATACCATCACGTA-1	8	Normal
AGCATACGTCACCTAA-1	25	Tumor
AGCATACGTGCACCAC-1	6	Tumor
AGCATACGTTCCTCCA-1	15	Normal
AGCCTAACATAGACTC-1	123	Tumor
AGCCTAAGTGAGTGAC-1	3	Normal
AGCCTAATCGTATCAG-1	2	Tumor
AGCGGTCTCTGAGTGT-1	8	Normal
AGCGTATCAGCTGCAC-1	19	Tumor
AGCGTCGCATCGTCGG-1	13	Tumor
AGCGTCGGTATGAATG-1	2	Normal
AGCGTCGGTCCAGTGC-1	2	Normal
AGCTCCTAGATGCCTT-1	19	Normal
AGCTCCTGTGATAAGT-1	7	Normal
AGCTCCTTCAATCACG-1	16	Normal
AGCTCTCAGACAGAGA-1	12	Normal
AGCTCTCAGTAGGCCA-1	4	Normal
AGCTCTCCATGGTAGG-1	12	Normal
AGCTTGAAGCAGGCTA-1	8	Normal
AGCTTGAAGCCCAGCT-1	2	Normal
AGCTTGAAGCTAGGCA-1	7	Tumor
AGCTTGAAGCTAGTGG-1	5	Normal
AGCTTGAAGTCCCACG-1	31	Tumor
AGCTTGACAAACGTGG-1	17	Tumor
AGCTTGATCCCTGACT-1	29	Tumor
AGGCCACAGTGTGAAT-1	17	Normal
AGGCCACCATCCCATC-1	14	Normal
AGGCCGTAGTGCTGCC-1	21	Tumor
AGGCCGTAGTTGAGAT-1	12	Normal
AGGCCGTCAGGAATGC-1	7	Normal
AGGCCGTCATCGACGC-1	4	Normal
AGGCCGTGTAGCAAAT-1	4	Tumor
AGGCCGTGTCCGAGTC-1	30	Tumor
AGGCCGTTCTGGAGCC-1	5	Normal
AGGGAGTAGACAAAGG-1	6	Normal
AGGGAGTAGGCTAGAC-1	37	Tumor
AGGGAGTCAAGCCCAC-1	29	Tumor
AGGGAGTCAGTTCCCT-1	9	Normal
AGGGAGTCATCGTCGG-1	68	Tumor
AGGGAGTTCCAAACAC-1	26	Tumor
AGGGAGTTCGATAGAA-1	14	Normal
AGGGAGTTCGTTGCCT-1	8	Normal
AGGGATGCAGACGCTC-1	16	Tumor
AGGGATGGTCTAACGT-1	5	Normal
AGGGATGTCCAAACTG-1	3	Tumor
AGGGTGAAGCGTTCCG-1	9	Normal
AGGTCATGTAGCGCTC-1	5	Tumor
AGGTCATTCTCCCTGA-1	14	Tumor
AGGTCCGAGTACGCGA-1	16	Tumor
AGGTCCGGTAACGTTC-1	2	Normal
AGGTCCGTCGCACTCT-1	23	Tumor
AGTAGTCGTAAATGAC-1	38	Tumor
AGTAGTCGTTATTCTC-1	11	Tumor
AGTAGTCTCCACGTGG-1	13	Normal
AGTAGTCTCCAGAAGG-1	18	Tumor
AGTCTTTAGCTGTTCA-1	14	Normal
AGTCTTTAGTCTCCTC-1	2	Normal
AGTCTTTCACATTTCT-1	19	Normal
AGTCTTTCACTTAACG-1	24	Tumor
AGTCTTTCAGTTCCCT-1	4	Normal
AGTCTTTTCGCCATAA-1	3	Normal
AGTCTTTTCGGCGGTT-1	2	Tumor
AGTCTTTTCTCGCTTG-1	9	Normal
AGTGAGGGTAGCGCAA-1	12	Normal
AGTGAGGGTCAGGACA-1	11	Tumor
AGTGAGGGTTCTGGTA-1	20	Normal
AGTGGGAAGTCCCACG-1	7	Normal
AGTGGGACAGCTCGCA-1	13	Tumor
AGTGGGAGTGCCTGCA-1	3	Normal
AGTGGGAGTTGTGGCC-1	8	Tumor
AGTGGGATCAGGATCT-1	35	Tumor
AGTGGGATCATCTGCC-1	12	Normal
AGTGGGATCCTCAATT-1	60	Tumor
AGTGGGATCGTCCGTT-1	21	Tumor
AGTGTCAAGGATCGCA-1	4	Normal
AGTGTCACACGACGAA-1	4	Normal
AGTGTCACAGCTGGCT-1	11	Normal
AGTGTCATCTACCAGA-1	6	Normal
AGTGTCATCTGGAGCC-1	23	Tumor
AGTTGGTAGCAATATG-1	58	Tumor
AGTTGGTAGTAGCGGT-1	17	Normal
AGTTGGTCAGGGTACA-1	5	Tumor
ATAACGCCAAACCCAT-1	9	Normal
ATAACGCCACGGCCAT-1	12	Normal
ATAAGAGTCCTTGGTC-1	5	Tumor
ATAAGAGTCGGAAACG-1	64	Tumor
ATAGACCAGATCGGGT-1	15	Normal
ATAGACCCAAATCCGT-1	21	Tumor
ATAGACCGTCCGAATT-1	14	Normal
ATAGACCGTGTGACGA-1	15	Tumor
ATCACGAAGTAGGCCA-1	54	Tumor
ATCACGACAGCTATTG-1	7	Normal
ATCACGACATCCGTGG-1	41	Tumor
ATCACGAGTATCAGTC-1	2	Tumor
ATCACGAGTCGGATCC-1	3	Normal
ATCACGAGTCTAACGT-1	13	Tumor
ATCACGATCGGAATCT-1	6	Normal
ATCATCTAGGTAGCTG-1	72	Tumor
ATCATCTCACCACGTG-1	14	Tumor
ATCATCTGTCACCCAG-1	13	Normal
ATCATGGAGCGTGTCC-1	27	Tumor
ATCATGGTCTCTGCTG-1	23	Tumor
ATCATGGTCTTTAGGG-1	12	Tumor
ATCCACCCACAGACAG-1	17	Normal
ATCCACCCACTTAACG-1	22	Normal
ATCCACCCATGCCTTC-1	4	Normal
ATCCACCGTTAAAGTG-1	18	Normal
ATCCACCTCTGTCAAG-1	16	Normal
ATCCGAAAGGATGGAA-1	22	Normal
ATCCGAACAATACGCT-1	2	Tumor
ATCCGAACAGGTCCAC-1	4	Normal
ATCCGAAGTGTGAATA-1	13	Normal
ATCCGAAGTTCACCTC-1	20	Tumor
ATCCGAAGTTTGTTGG-1	10	Tumor
ATCGAGTAGCAGGTCA-1	14	Normal
ATCGAGTAGGATGCGT-1	22	Tumor
ATCGAGTCAATGCCAT-1	2	Normal
ATCGAGTCAATTGCTG-1	2	Tumor
ATCGAGTCACTAAGTC-1	6	Normal
ATCGAGTGTCTCTCTG-1	12	Normal
ATCTACTAGGTGCTAG-1	8	Normal
ATCTACTAGTGTGGCA-1	10	Normal
ATCTACTCAAGACGTG-1	4	Normal
ATCTACTGTATATGGA-1	9	Tumor
ATCTACTTCTTGTACT-1	22	Tumor
ATCTGCCAGTCAATAG-1	2	Tumor
ATCTGCCAGTGCCATT-1	5	Normal
ATCTGCCCACGCATCG-1	84	Tumor
ATCTGCCGTACCGTAT-1	21	Normal
ATCTGCCTCACGGTTA-1	2	Tumor
ATCTGCCTCCCTTGTG-1	11	Normal
ATCTGCCTCCGCTGTT-1	5	Normal
ATGAGGGAGATAGGAG-1	13	Normal
ATGAGGGGTCAACTGT-1	12	Normal
ATGAGGGGTCCATGAT-1	14	Normal
ATGAGGGGTGTTTGGT-1	18	Normal
ATGCGATCAAGTCTAC-1	3	Normal
ATGCGATCACCGAATT-1	18	Tumor
ATGGGAGAGTACCGGA-1	20	Tumor
ATGGGAGCACTCAGGC-1	4	Normal
ATGGGAGGTGTGGTTT-1	31	Tumor
ATGTGTGAGTGGGATC-1	7	Normal
ATGTGTGAGTGTGGCA-1	25	Tumor
ATGTGTGGTCAGTGGA-1	8	Tumor
ATTACTCAGTCAAGGC-1	5	Normal
ATTACTCAGTGGGTTG-1	24	Tumor
ATTACTCGTGGACGAT-1	16	Tumor
ATTATCCCAGATCCAT-1	14	Normal
ATTATCCGTCACCCAG-1	17	Normal
ATTATCCGTCTCCCTA-1	5	Normal
ATTCTACAGGGTCTCC-1	2	Normal
ATTCTACGTGCGCTTG-1	3	Normal
ATTGGACAGGGCTCTC-1	7	Normal
ATTGGACTCTGGTATG-1	40	Tumor
ATTGGTGAGAACAACT-1	11	Normal
ATTGGTGAGCATCATC-1	2	Tumor
ATTGGTGAGTCATGCT-1	24	Tumor
ATTGGTGCATTACGAC-1	15	Tumor
ATTGGTGGTACACCGC-1	10	Normal
ATTGGTGGTCAGAAGC-1	13	Tumor
ATTGGTGGTCAGAATA-1	7	Tumor
ATTGGTGTCGTAGGAG-1	4	Normal
ATTTCTGAGATCTGAA-1	31	Tumor
ATTTCTGAGTGAAGAG-1	10	Normal
ATTTCTGCAAAGCGGT-1	5	Tumor
ATTTCTGCAGGCTCAC-1	9	Normal
CAACCAAAGGTGCTTT-1	20	Tumor
CAACCAAAGTTATCGC-1	2	Tumor
CAACCAACACCAGCAC-1	22	Normal
CAACCAACATGCTAGT-1	20	Normal
CAACTAGAGATCCGAG-1	18	Tumor
CAACTAGCACCGAAAG-1	3	Tumor
CAACTAGGTCTTGTCC-1	2	Normal
CAACTAGGTGGACGAT-1	7	Normal
CAAGAAAAGCATCATC-1	21	Tumor
CAAGAAAAGGATGGAA-1	17	Normal
CAAGAAACAAGAGGCT-1	7	Normal
CAAGAAACAATCTGCA-1	6	Tumor
CAAGAAAGTGCCTTGG-1	4	Normal
CAAGATCAGTGAACGC-1	37	Tumor
CAAGATCGTGCGGTAA-1	8	Tumor
CAAGGCCAGAACTGTA-1	13	Normal
CAAGGCCCAAACGTGG-1	11	Normal
CAAGGCCCAACAACCT-1	37	Tumor
CAAGGCCCACGCCAGT-1	3	Normal
CAAGGCCGTTTGACAC-1	12	Normal
CAAGTTGCATTCACTT-1	17	Tumor
CAAGTTGTCCGGGTGT-1	4	Normal
CAAGTTGTCTGTTGAG-1	40	Tumor
CACAAACCAAGTCTGT-1	23	Tumor
CACAAACCAGGAATGC-1	10	Normal
CACAAACCATCACGAT-1	3	Normal
CACAAACGTGCAACGA-1	29	Tumor
CACAAACGTGGTACAG-1	8	Normal
CACACAAGTAATAGCA-1	6	Normal
CACACCTAGAAGGGTA-1	24	Tumor
CACACCTAGCAAATCA-1	2	Normal
CACACCTCAACGCACC-1	12	Normal
CACACTCAGACGCTTT-1	3	Normal
CACACTCCATCGGTTA-1	11	Tumor
CACAGGCAGCTGCGAA-1	23	Normal
CACAGGCTCTTTCCTC-1	13	Normal
CACAGTAGTACGAAAT-1	23	Tumor
CACAGTATCACAGGCC-1	57	Tumor
CACATAGCACAACTGT-1	11	Normal
CACATAGCACCAACCG-1	3	Tumor
CACATTTCAACTTGAC-1	88	Tumor
CACATTTCAAGCCTAT-1	13	Normal
CACATTTCACTATCTT-1	2	Normal
CACATTTGTGGCCCTA-1	2	Normal
CACATTTTCTGCGGCA-1	16	Normal
CACATTTTCTTGTACT-1	11	Normal
CACCACTCAGACAAAT-1	12	Normal
CACCAGGAGGACAGCT-1	10	Normal
CACCTTGTCTCAACTT-1	21	Tumor
CACTCCAAGAATGTGT-1	19	Normal
CACTCCACAATGACCT-1	4	Normal
CACTCCAGTCATACTG-1	7	Normal
CACTCCATCAATCACG-1	20	Tumor
CACTCCATCTAGAGTC-1	8	Normal
CAGAATCAGGCTCTTA-1	8	Normal
CAGAATCCAGATGGGT-1	34	Tumor
CAGAATCGTAGAGTGC-1	5	Normal
CAGAATCTCGCAGGCT-1	39	Tumor
CAGAGAGAGACAGAGA-1	5	Tumor
CAGAGAGAGAGTGAGA-1	10	Normal
CAGAGAGAGATGTCGG-1	26	Tumor
CAGAGAGAGGCGTACA-1	2	Normal
CAGATCACAAGCGAGT-1	7	Normal
CAGATCAGTTTGACAC-1	13	Normal
CAGATCATCCAGAGGA-1	24	Normal
CAGCAGCAGAAACGAG-1	12	Tumor
CAGCAGCAGACGACGT-1	111	Tumor
CAGCAGCAGGGTGTTG-1	44	Tumor
CAGCAGCCATGACGGA-1	2	Tumor
CAGCAGCGTCAACATC-1	86	Tumor
CAGCAGCTCGCATGGC-1	14	Normal
CAGCATACACCCATGG-1	6	Normal
CAGCATACAGCGAACA-1	12	Normal
CAGCATAGTCGAACAG-1	9	Normal
CAGCATATCGGTTAAC-1	14	Tumor
CAGCCGACAACTTGAC-1	25	Tumor
CAGCCGAGTGTGCGTC-1	10	Tumor
CAGCCGATCTGGCGAC-1	7	Normal
CAGCGACCACGTGAGA-1	5	Normal
CAGCGACTCAGCTGGC-1	6	Normal
CAGCGACTCAGTTAGC-1	10	Tumor
CAGCTAAGTGTGCCTG-1	12	Normal
CAGCTGGAGTATCGAA-1	11	Normal
CAGCTGGGTCCCTTGT-1	2	Normal
CAGCTGGTCCTTGGTC-1	4	Normal
CAGGTGCAGGACCACA-1	3	Normal
CAGGTGCCAGATCGGA-1	5	Normal
CAGGTGCGTACAGTGG-1	13	Normal
CAGTAACAGAGACGAA-1	10	Normal
CAGTCCTTCTGGTGTA-1	10	Normal
CATATGGCACTGCCAG-1	12	Normal
CATATGGTCAGAGGTG-1	10	Normal
CATATTCAGACACTAA-1	23	Tumor
CATATTCGTGGTAACG-1	34	Tumor
CATATTCGTGGTCTCG-1	2	Normal
CATATTCTCTATCCCG-1	19	Tumor
CATCAAGAGGTGTTAA-1	4	Normal
CATCAAGCAAACCCAT-1	11	Normal
CATCAAGGTAACGCGA-1	7	Tumor
CATCAAGTCCTGCAGG-1	16	Normal
CATCAGAAGTTACGGG-1	4	Tumor
CATCAGACAAGACACG-1	9	Normal
CATCAGACAGTTAACC-1	12	Normal
CATCAGATCGGCGCTA-1	16	Tumor
CATCAGATCGTGGTCG-1	22	Tumor
CATCCACAGAAGCCCA-1	6	Tumor
CATCCACTCTGCCAGG-1	7	Normal
CATCGAAAGCTCCCAG-1	8	Normal
CATCGAAGTTGGACCC-1	2	Normal
CATCGGGAGAAACGAG-1	10	Normal
CATCGGGAGCGATCCC-1	5	Normal
CATCGGGGTCAATACC-1	14	Tumor
CATCGGGGTCCTAGCG-1	5	Tumor
CATGACAAGAAACCGC-1	12	Normal
CATGACAAGTGGTAAT-1	40	Tumor
CATGACATCATGTCTT-1	35	Tumor
CATGACATCGAGAACG-1	9	Normal
CATGCCTCACATGTGT-1	5	Normal
CATGCCTGTTCATGGT-1	26	Tumor
CATGCCTTCTTATCTG-1	12	Tumor
CATGGCGAGCCCGAAA-1	14	Normal
CATGGCGGTCCTCTTG-1	5	Normal
CATGGCGTCATGTGGT-1	7	Normal
CATTATCCACAACTGT-1	17	Normal
CATTATCTCAGAAATG-1	12	Normal
CATTATCTCAGAGACG-1	11	Tumor
CATTCGCAGACTAAGT-1	7	Normal
CATTCGCCAATCGAAA-1	7	Tumor
CATTCGCGTCTTCAAG-1	9	Normal
CATTCGCTCCGCAGTG-1	8	Normal
CCAATCCCAGATGAGC-1	21	Tumor
CCAATCCGTGCAGGTA-1	71	Tumor
CCAATCCGTTCCACGG-1	72	Tumor
CCAATCCTCACGATGT-1	10	Normal
CCACCTACACATAACC-1	10	Tumor
CCACCTACAGGCGATA-1	31	Tumor
CCACCTATCCTCTAGC-1	7	Normal
CCACCTATCTGGCGTG-1	13	Normal
CCACGGACAGGGAGAG-1	4	Normal
CCACGGAGTAACGACG-1	20	Tumor
CCACGGATCAACTCTT-1	2	Tumor
CCAGCGAAGTATCGAA-1	102	Tumor
CCAGCGACACGAGAGT-1	30	Normal
CCAGCGAGTGAGGCTA-1	18	Normal
CCAGCGAGTTATCGGT-1	67	Tumor
CCATGTCAGTGTACGG-1	3	Normal
CCATGTCGTAAGTTCC-1	17	Normal
CCATTCGCAACACCCG-1	6	Normal
CCATTCGGTCTCGTTC-1	15	Tumor
CCATTCGTCCATGAAC-1	9	Normal
CCATTCGTCGATGAGG-1	5	Normal
CCCAATCAGCATGGCA-1	4	Normal
CCCAATCAGCGTCAAG-1	13	Normal
CCCAATCAGCTAACAA-1	6	Normal
CCCAATCTCACTCTTA-1	26	Tumor
CCCAGTTAGGGAGTAA-1	2	Tumor
CCCAGTTAGTCTCCTC-1	22	Tumor
CCCAGTTGTAGCACGA-1	6	Normal
CCCAGTTGTAGTAGTA-1	9	Normal
CCCAGTTGTATTCGTG-1	2	Normal
CCCAGTTTCCGCGCAA-1	14	Normal
CCCATACGTCGGATCC-1	3	Normal
CCCATACTCATGCAAC-1	4	Normal
CCCATACTCGTGGGAA-1	2	Normal
CCCATACTCTCCTATA-1	6	Normal
CCCTCCTTCGTCCAGG-1	24	Tumor
CCCTCCTTCTTCTGGC-1	17	Tumor
CCGGGATAGCGTGTCC-1	14	Tumor
CCGGGATTCGCCGTGA-1	54	Tumor
CCGGGATTCTAACTGG-1	15	Normal
CCGGTAGAGTTAACGA-1	14	Normal
CCGGTAGCACAAGTAA-1	23	Tumor
CCGTACTAGTGATCGG-1	8	Normal
CCGTACTGTAATAGCA-1	3	Tumor
CCGTACTGTGAGGGAG-1	3	Normal
CCGTACTTCACAGTAC-1	4	Tumor
CCGTGGAAGCTAAGAT-1	4	Normal
CCGTGGACATCCTTGC-1	9	Normal
CCGTTCAAGACATAAC-1	7	Tumor
CCGTTCAAGAGTTGGC-1	53	Tumor
CCGTTCATCAATACCG-1	7	Normal
CCGTTCATCTCGATGA-1	19	Tumor
CCTAAAGAGATCACGG-1	23	Normal
CCTAAAGGTGCAGTAG-1	15	Normal
CCTAAAGTCATGTCTT-1	26	Tumor
CCTACACCAGTCGATT-1	17	Tumor
CCTACACTCACGATGT-1	5	Tumor
CCTACACTCTTAGAGC-1	27	Tumor
CCTACCAAGGAGTTGC-1	12	Tumor
CCTACCAGTGCTAGCC-1	20	Tumor
CCTAGCTAGATCTGCT-1	17	Tumor
CCTAGCTAGTCGATAA-1	2	Normal
CCTAGCTCATTCCTCG-1	14	Tumor
CCTATTATCGTCTGCT-1	2	Tumor
CCTCAGTAGAATAGGG-1	7	Normal
CCTCAGTTCCAGAAGG-1	11	Normal
CCTCAGTTCGTTGCCT-1	7	Normal
CCTCTGACATCCGCGA-1	24	Tumor
CCTTACGAGGTGGGTT-1	13	Normal
CCTTACGCATCCGGGT-1	14	Normal
CCTTACGCATGCCACG-1	14	Normal
CCTTACGGTTCGGCAC-1	12	Normal
CCTTACGGTTCGTGAT-1	11	Normal
CCTTACGGTTTGTGTG-1	17	Normal
CCTTACGTCCTGTACC-1	7	Tumor
CCTTCCCAGGCAGGTT-1	30	Tumor
CCTTCCCAGTAACCCT-1	45	Tumor
CCTTCCCCAAGCTGAG-1	4	Normal
CCTTCCCGTTGAGTTC-1	4	Normal
CCTTCGACACTTAACG-1	5	Normal
CCTTCGAGTATCTGCA-1	16	Normal
CCTTCGAGTCTGCGGT-1	13	Normal
CCTTCGAGTTACGACT-1	62	Tumor
CCTTCGATCTCGAGTA-1	17	Normal
CCTTTCTAGACAGAGA-1	9	Normal
CCTTTCTTCTCACATT-1	5	Normal
CGAACATAGGGCTCTC-1	11	Tumor
CGAACATAGGTTCCTA-1	2	Tumor
CGAACATGTACAAGTA-1	22	Tumor
CGAACATGTTGTACAC-1	12	Tumor
CGAATGTCAAGACGTG-1	15	Tumor
CGAATGTCACCAGCAC-1	44	Tumor
CGAATGTCACCTTGTC-1	11	Normal
CGAATGTCAGCTGCTG-1	4	Normal
CGACCTTCACGACGAA-1	13	Normal
CGACTTCAGACAGACC-1	11	Normal
CGACTTCAGTCAATAG-1	4	Normal
CGACTTCCAGACGCAA-1	10	Normal
CGACTTCCAGCAGTTT-1	7	Normal
CGACTTCGTACCGGCT-1	8	Normal
CGAGAAGAGCTAACAA-1	14	Normal
CGAGAAGAGTCCAGGA-1	28	Tumor
CGAGAAGCATAGTAAG-1	24	Tumor
CGAGAAGGTGTGTGCC-1	17	Tumor
CGAGCACCAAAGCAAT-1	4	Normal
CGAGCACTCACGCATA-1	16	Normal
CGAGCCACAAGTTAAG-1	12	Normal
CGAGCCAGTAGGGACT-1	10	Tumor
CGAGCCAGTCCTCTTG-1	7	Normal
CGAGCCAGTTTGTTGG-1	17	Tumor
CGAGCCATCATCGGAT-1	3	Normal
CGAGCCATCCGTAGTA-1	22	Tumor
CGATCGGAGCGCCTCA-1	13	Normal
CGATCGGCAAAGAATC-1	34	Tumor
CGATCGGTCAGCTCTC-1	2	Normal
CGATCGGTCTTGTTTG-1	8	Normal
CGATGGCGTTTAGGAA-1	7	Tumor
CGATGGCTCACCACCT-1	2	Normal
CGATGGCTCCTGTAGA-1	25	Tumor
CGATGTAAGTGTGGCA-1	24	Tumor
CGATGTAGTGTATGGG-1	2	Tumor
CGATGTAGTTATCGGT-1	10	Normal
CGATTGAAGGTAGCCA-1	85	Tumor
CGATTGACACAGGCCT-1	8	Normal
CGATTGACATCGATGT-1	10	Normal
CGATTGATCCAATGGT-1	9	Tumor
CGCCAAGAGAAGGGTA-1	2	Normal
CGCCAAGGTACTCTCC-1	17	Normal
CGCCAAGGTCCGTGAC-1	3	Tumor
CGCCAAGTCACTTATC-1	2	Tumor
CGCCAAGTCTTGAGGT-1	32	Tumor
CGCGGTAGTAATAGCA-1	10	Tumor
CGCGGTAGTGTTAAGA-1	11	Normal
CGCGGTAGTTTGTTTC-1	7	Normal
CGCGGTATCAGTGTTG-1	3	Normal
CGCGGTATCATATCGG-1	9	Tumor
CGCGTTTAGGATGGTC-1	3	Normal
CGCGTTTAGGGCTCTC-1	10	Normal
CGCGTTTTCCGCATAA-1	33	Tumor
CGCTATCAGCGTTGCC-1	38	Tumor
CGCTATCCAAGTTGTC-1	2	Normal
CGCTATCCAGATCGGA-1	5	Normal
CGCTGGAAGCTAACAA-1	17	Normal
CGCTGGACAAGTTCTG-1	11	Normal
CGCTGGACACAACGTT-1	15	Normal
CGCTGGACACAGCGTC-1	5	Tumor
CGCTGGAGTGCTGTAT-1	30	Tumor
CGCTTCAAGTACTTGC-1	15	Normal
CGCTTCAGTTCCACAA-1	120	Tumor
CGGACACAGGTCGGAT-1	15	Tumor
CGGACACCAGATCTGT-1	22	Normal
CGGACACGTTGTCTTT-1	14	Normal
CGGACACTCGAGGTAG-1	19	Normal
CGGACACTCTTCAACT-1	24	Normal
CGGACGTAGGCCCTTG-1	9	Normal
CGGACGTAGTCCAGGA-1	14	Normal
CGGACGTTCGTGTAGT-1	4	Normal
CGGACTGAGTAGCCGA-1	10	Normal
CGGACTGGTCTCAACA-1	3	Normal
CGGACTGTCACAACGT-1	6	Tumor
CGGAGCTAGAAGGTGA-1	3	Normal
CGGAGCTAGATGCCAG-1	7	Normal
CGGAGCTAGCCACCTG-1	3	Normal
CGGAGCTAGTGGAGAA-1	43	Tumor
CGGAGCTCAGAGTGTG-1	13	Normal
CGGAGCTCAGGTCCAC-1	11	Tumor
CGGAGCTCATTTCACT-1	29	Tumor
CGGAGCTGTAAAGTCA-1	25	Normal
CGGAGCTGTAGCCTAT-1	22	Tumor
CGGAGTCAGCTTATCG-1	61	Tumor
CGGAGTCAGTTAACGA-1	5	Tumor
CGGAGTCTCCGCATAA-1	3	Tumor
CGGCTAGAGCTACCGC-1	14	Normal
CGGCTAGGTCTCCACT-1	4	Normal
CGGCTAGGTGGTACAG-1	6	Normal
CGGGTCAAGTTAAGTG-1	9	Normal
CGGGTCACACCGCTAG-1	3	Normal
CGGGTCAGTCTAAACC-1	40	Tumor
CGGGTCATCCGCATCT-1	5	Tumor
CGGTTAACAAGCCCAC-1	12	Normal
CGGTTAACACATCTTT-1	12	Tumor
CGGTTAACACCTATCC-1	14	Normal
CGGTTAACAGATAATG-1	6	Normal
CGTAGCGAGAAGGTGA-1	32	Tumor
CGTAGGCAGAACAACT-1	8	Normal
CGTAGGCAGAGGACGG-1	9	Normal
CGTAGGCAGGCAGGTT-1	9	Normal
CGTAGGCCAGGTTTCA-1	19	Tumor
CGTAGGCTCTTGACGA-1	9	Normal
CGTCACTCATCCGCGA-1	29	Tumor
CGTCACTGTTTCGCTC-1	19	Normal
CGTCAGGAGAGGTTGC-1	21	Normal
CGTCAGGAGATGTGTA-1	3	Normal
CGTCAGGCACGGTAAG-1	5	Tumor
CGTCCATCACCACCAG-1	6	Normal
CGTCCATGTTCCGTCT-1	17	Normal
CGTCCATTCTAACTCT-1	47	Tumor
CGTCTACCATGGTCTA-1	12	Tumor
CGTCTACGTTTAGGAA-1	12	Normal
CGTCTACTCAGTTCGA-1	6	Normal
CGTGAGCAGAGTGACC-1	14	Normal
CGTGAGCAGCTGTCTA-1	42	Tumor
CGTGAGCCAGCTGTTA-1	5	Normal
CGTGAGCCATCGATGT-1	6	Normal
CGTGAGCGTGTTCGAT-1	20	Tumor
CGTGAGCTCCTTGACC-1	24	Tumor
CGTGAGCTCTGTGCAA-1	14	Normal
CGTGTAAAGACGACGT-1	7	Normal
CGTGTAAAGCAAATCA-1	9	Tumor
CGTGTAAGTCACAAGG-1	3	Normal
CGTGTAATCCCTCTTT-1	15	Tumor
CGTGTCTAGAGTAAGG-1	20	Tumor
CGTGTCTAGTACGCCC-1	3	Normal
CGTGTCTCACATGTGT-1	16	Tumor
CGTGTCTCAGGCTGAA-1	2	Normal
CGTGTCTGTATATGGA-1	11	Normal
CGTGTCTTCACCATAG-1	15	Tumor
CGTTAGAAGGGTGTGT-1	11	Tumor
CGTTAGAAGTGGCACA-1	20	Tumor
CGTTAGACATCGACGC-1	13	Normal
CGTTAGATCAGGCCCA-1	3	Normal
CGTTAGATCTGCGACG-1	9	Normal
CGTTCTGAGATGTGGC-1	8	Normal
CGTTCTGCAGCCAATT-1	10	Tumor
CGTTCTGCATAGACTC-1	8	Tumor
CGTTCTGGTCCGTGAC-1	32	Tumor
CGTTCTGTCCCGACTT-1	14	Normal
CGTTCTGTCCGTTGTC-1	22	Normal
CGTTGGGAGATCTGAA-1	2	Normal
CGTTGGGAGCTCCCAG-1	6	Normal
CGTTGGGGTCTCTCTG-1	2	Normal
CGTTGGGTCTTTCCTC-1	8	Normal
CTAACTTAGATATGGT-1	31	Tumor
CTAACTTCAAACGTGG-1	18	Tumor
CTAACTTCAGTCAGCC-1	6	Normal
CTAACTTCATACGCCG-1	3	Normal
CTAACTTCATGCAACT-1	16	Normal
CTAACTTGTTACGGAG-1	15	Normal
CTAACTTTCATCGCTC-1	2	Tumor
CTAAGACGTAGCAAAT-1	34	Tumor
CTAAGACTCGATGAGG-1	49	Tumor
CTAAGACTCTGCAGTA-1	54	Tumor
CTAATGGCACCACGTG-1	9	Normal
CTACACCAGAGCTATA-1	6	Normal
CTACACCTCTAACTGG-1	71	Tumor
CTACATTAGAATTGTG-1	24	Tumor
CTACATTAGTAAGTAC-1	3	Normal
CTACATTCACCGGAAA-1	3	Normal
CTACATTTCCCTTGTG-1	53	Tumor
CTACATTTCCGTTGTC-1	4	Tumor
CTACCCAAGAGACTAT-1	41	Tumor
CTACCCAAGAGGGCTT-1	33	Tumor
CTACCCACACTCGACG-1	25	Tumor
CTACCCAGTATAAACG-1	14	Normal
CTACCCAGTCATATGC-1	5	Normal
CTACGTCAGTGCGATG-1	11	Normal
CTACGTCCAGAGTGTG-1	23	Tumor
CTACGTCCATTACGAC-1	2	Normal
CTACGTCCATTTCAGG-1	23	Tumor
CTACGTCGTTGCGTTA-1	2	Normal
CTACGTCTCAGAGCTT-1	3	Normal
CTACGTCTCAGCAACT-1	10	Normal
CTAGAGTCAATGGATA-1	14	Normal
CTAGAGTCAATTGCTG-1	4	Normal
CTAGAGTCATGTCCTC-1	3	Tumor
CTAGCCTAGAGTCGGT-1	4	Normal
CTAGCCTGTAGGACAC-1	2	Normal
CTAGCCTTCTCTAAGG-1	15	Tumor
CTAGTGACAACTTGAC-1	7	Normal
CTAGTGAGTCCTGCTT-1	2	Tumor
CTCACACAGCGGATCA-1	9	Normal
CTCACACGTCCGAACC-1	16	Tumor
CTCAGAACACAACGCC-1	5	Normal
CTCAGAACATGCTAGT-1	26	Tumor
CTCAGAATCCCAAGAT-1	15	Tumor
CTCAGAATCCGAACGC-1	10	Normal
CTCAGAATCCGGCACA-1	95	Tumor
CTCATTAGTCTCTTAT-1	6	Normal
CTCATTATCTCCAGGG-1	5	Normal
CTCCTAGAGCGCCTTG-1	6	Tumor
CTCCTAGCAACTGGCC-1	13	Tumor
CTCCTAGTCGCCATAA-1	53	Tumor
CTCCTAGTCTGCCAGG-1	7	Tumor
CTCGAAACACCCATGG-1	10	Normal
CTCGAAAGTCAATACC-1	17	Tumor
CTCGAAAGTGCTCTTC-1	31	Tumor
CTCGAAAGTTCGTGAT-1	33	Tumor
CTCGAAATCTAAGCCA-1	4	Tumor
CTCGAAATCTTTCCTC-1	18	Normal
CTCGAGGAGAACTCGG-1	19	Normal
CTCGAGGAGTCTCGGC-1	6	Normal
CTCGGAGAGCACCGCT-1	6	Normal
CTCGGAGAGCGATATA-1	4	Normal
CTCGGAGCACGAAATA-1	20	Tumor
CTCGGAGGTATAGGTA-1	13	Tumor
CTCGGAGTCAGCGACC-1	31	Tumor
CTCGGGACAAGCCGCT-1	12	Normal
CTCGGGAGTAAACGCG-1	3	Normal
CTCGGGATCGCAAACT-1	2	Normal
CTCGTACAGCAGGCTA-1	23	Tumor
CTCGTACAGCTGTTCA-1	5	Tumor
CTCGTACAGGTTCCTA-1	26	Tumor
CTCGTACAGTTTAGGA-1	7	Normal
CTCGTACCAGATTGCT-1	2	Tumor
CTCGTACTCGCCCTTA-1	10	Normal
CTCGTCACAAACGCGA-1	8	Tumor
CTCTAATCATCTCGCT-1	7	Normal
CTCTAATGTCCGACGT-1	11	Normal
CTCTACGGTAAATACG-1	2	Normal
CTCTACGGTTGAGTTC-1	18	Tumor
CTCTGGTAGATCCCGC-1	14	Normal
CTCTGGTAGCCACGCT-1	4	Normal
CTCTGGTAGCTCCTTC-1	20	Tumor
CTCTGGTAGGCTATCT-1	14	Normal
CTCTGGTCACATGGGA-1	22	Tumor
CTCTGGTCACGAAGCA-1	19	Tumor
CTCTGGTCACGGCCAT-1	3	Tumor
CTCTGGTGTAGGACAC-1	2	Normal
CTGAAACAGACACTAA-1	12	Normal
CTGAAACAGCGTAGTG-1	25	Tumor
CTGAAACGTAAGTAGT-1	23	Tumor
CTGAAACGTACCATCA-1	3	Normal
CTGAAACGTACCTACA-1	10	Tumor
CTGAAACTCCCAGGTG-1	6	Normal
CTGAAGTCACGGTTTA-1	28	Normal
CTGATAGAGTGCCATT-1	11	Normal
CTGATAGCAGACGTAG-1	3	Normal
CTGATAGTCAAGAAGT-1	2	Normal
CTGATAGTCCTGTAGA-1	4	Normal
CTGATAGTCTCTGAGA-1	4	Normal
CTGATCCAGTGGTCCC-1	17	Normal
CTGATCCCAGCATACT-1	2	Normal
CTGATCCGTTCGGCAC-1	24	Normal
CTGCCTACATGAGCGA-1	23	Tumor
CTGCGGAAGGCATTGG-1	2	Normal
CTGCGGACACAGACTT-1	17	Tumor
CTGCGGAGTAAACACA-1	14	Tumor
CTGCGGAGTGTGTGCC-1	11	Tumor
CTGCTGTAGTCGTTTG-1	3	Tumor
CTGCTGTCATGACGGA-1	14	Normal
CTGCTGTGTGAGGGAG-1	24	Tumor
CTGCTGTTCCTGTACC-1	8	Normal
CTGGTCTAGACACTAA-1	17	Tumor
CTGGTCTAGAGTAATC-1	11	Normal
CTGGTCTCAGCGTCCA-1	18	Normal
CTGGTCTGTACATCCA-1	32	Tumor
CTGGTCTGTTGCTCCT-1	39	Tumor
CTGGTCTTCAACGCTA-1	66	Tumor
CTGGTCTTCCTCAACC-1	57	Tumor
CTGTGCTCATAGGATA-1	7	Tumor
CTGTGCTGTCACCTAA-1	4	Tumor
CTGTGCTTCATAGCAC-1	123	Tumor
CTGTTTAAGCGTTCCG-1	17	Tumor
CTGTTTACAGATTGCT-1	62	Tumor
CTGTTTAGTCCAAGTT-1	39	Tumor
CTGTTTAGTTCAGCGC-1	3	Normal
CTGTTTATCTTTACAC-1	25	Tumor
CTTAACTAGTCCGGTC-1	6	Tumor
CTTAACTCACCAGTTA-1	33	Tumor
CTTAACTTCATCTGCC-1	11	Normal
CTTACCGAGCTTCGCG-1	43	Tumor
CTTACCGAGTATGACA-1	8	Normal
CTTAGGAAGAATTGTG-1	17	Normal
CTTAGGAAGGAATCGC-1	7	Tumor
CTTAGGACACGGCGTT-1	2	Normal
CTTAGGACACTCGACG-1	4	Normal
CTTAGGAGTCTCTCGT-1	10	Normal
CTTAGGAGTGCACGAA-1	16	Normal
CTTAGGATCAGTCAGT-1	6	Normal
CTTCTCTAGTCCATAC-1	10	Normal
CTTCTCTCAAGTAATG-1	12	Normal
CTTCTCTTCCCTTGCA-1	19	Tumor
CTTCTCTTCGGCGGTT-1	2	Normal
CTTCTCTTCTCAAGTG-1	2	Normal
CTTGGCTCATCGGAAG-1	22	Tumor
CTTTGCGAGAAACCGC-1	4	Tumor
CTTTGCGAGCCACTAT-1	3	Tumor
CTTTGCGAGGGCTTGA-1	36	Tumor
CTTTGCGGTGCCTGTG-1	2	Tumor
GAAACTCAGAAGAAGC-1	67	Tumor
GAAACTCCATTCACTT-1	3	Tumor
GAAACTCGTCTGCAAT-1	7	Normal
GAAATGAAGAGTCGGT-1	5	Tumor
GAAATGACAATGACCT-1	4	Normal
GAAATGACACATTCGA-1	2	Normal
GAAATGACAGGACCCT-1	35	Tumor
GAAATGAGTCACTGGC-1	5	Normal
GAAATGAGTGATGATA-1	15	Normal
GAACATCCAGCATACT-1	32	Tumor
GAACATCTCCGTACAA-1	34	Tumor
GAACATCTCTCGATGA-1	40	Tumor
GAACCTAAGCGGATCA-1	18	Tumor
GAACCTACAATGGATA-1	20	Normal
GAACCTAGTCACAAGG-1	14	Normal
GAACCTAGTCATGCAT-1	4	Normal
GAACCTATCCCGGATG-1	16	Normal
GAACCTATCCGATATG-1	22	Tumor
GAACCTATCTCTTGAT-1	17	Tumor
GAACGGAAGCTGTCTA-1	10	Normal
GAACGGACATCGGAAG-1	7	Normal
GAACGGAGTACAGACG-1	45	Tumor
GAACGGATCGCAAACT-1	2	Normal
GAAGCAGAGTGCCATT-1	13	Normal
GAAGCAGCATCACGAT-1	3	Tumor
GAAGCAGGTCAACATC-1	6	Tumor
GAAGCAGGTCGAAAGC-1	36	Tumor
GAAGCAGGTGTCTGAT-1	13	Tumor
GAAGCAGGTTTGACAC-1	9	Normal
GAATAAGAGGCTATCT-1	31	Tumor
GAATAAGGTTTGACTG-1	5	Tumor
GAATGAAGTTGGTTTG-1	2	Normal
GACACGCAGCAATCTC-1	3	Tumor
GACAGAGAGAGGACGG-1	9	Normal
GACAGAGAGTGCAAGC-1	9	Tumor
GACAGAGAGTGCGTGA-1	25	Tumor
GACAGAGCACTAAGTC-1	3	Normal
GACAGAGCAGACGCAA-1	41	Tumor
GACAGAGGTGTGCGTC-1	4	Normal
GACAGAGGTTCTGTTT-1	12	Normal
GACCAATGTAAACGCG-1	22	Normal
GACCAATTCCATTCTA-1	10	Tumor
GACCAATTCCGAACGC-1	57	Tumor
GACCTGGAGCCGTCGT-1	6	Tumor
GACCTGGCACGAAAGC-1	3	Tumor
GACCTGGCAGTCCTTC-1	5	Tumor
GACCTGGGTCTGATTG-1	4	Tumor
GACGCGTAGGCCCTTG-1	15	Tumor
GACGCGTCATCAGTCA-1	7	Normal
GACGCGTGTTGGACCC-1	5	Normal
GACGGCTAGGAGTTGC-1	15	Tumor
GACGGCTAGTATCGAA-1	12	Normal
GACGTGCAGCCTCGTG-1	15	Normal
GACGTGCAGTCATCCA-1	3	Tumor
GACGTGCAGTGTCCCG-1	30	Tumor
GACGTGCCATCCCATC-1	3	Normal
GACGTTAAGCCTCGTG-1	7	Normal
GACGTTACAAGGACTG-1	8	Normal
GACGTTACAATAGCAA-1	24	Normal
GACGTTATCTGCTGTC-1	24	Tumor
GACTAACAGCGCCTCA-1	3	Normal
GACTAACAGCTAAGAT-1	25	Tumor
GACTAACCAAATACAG-1	7	Normal
GACTAACGTCTAACGT-1	6	Tumor
GACTACAAGATTACCC-1	5	Tumor
GACTACAAGGACAGCT-1	68	Tumor
GACTACACATGCTAGT-1	14	Tumor
GACTACACATTGAGCT-1	60	Tumor
GACTACATCCTCAATT-1	3	Tumor
GACTACATCTGCGGCA-1	23	Tumor
GACTGCGAGGGATGGG-1	19	Normal
GACTGCGAGGTCGGAT-1	10	Normal
GACTGCGGTCCGAATT-1	5	Normal
GACTGCGGTCTTCAAG-1	13	Normal
GACTGCGTCACCGGGT-1	5	Normal
GAGCAGACACGCCAGT-1	15	Normal
GAGCAGACAGCATACT-1	86	Tumor
GAGCAGACAGTAAGAT-1	84	Tumor
GAGCAGAGTGCACGAA-1	4	Tumor
GAGGTGACATCACAAC-1	39	Tumor
GAGGTGACATGCCTAA-1	19	Tumor
GAGGTGAGTGCTAGCC-1	3	Tumor
GAGGTGAGTTCATGGT-1	14	Normal
GAGTCCGCAGTTAACC-1	35	Tumor
GAGTCCGTCACCACCT-1	12	Normal
GATCAGTAGCCCAGCT-1	2	Normal
GATCAGTAGTCTCGGC-1	25	Tumor
GATCAGTAGTTTAGGA-1	32	Tumor
GATCAGTCAGGTCCAC-1	26	Tumor
GATCAGTCATCTCGCT-1	5	Normal
GATCAGTTCCGCGGTA-1	36	Tumor
GATCGATAGTGGGTTG-1	10	Normal
GATCGATCATAGTAAG-1	8	Normal
GATCGATGTGTATGGG-1	5	Normal
GATCGCGAGACATAAC-1	15	Tumor
GATCGCGGTCGAGTTT-1	27	Tumor
GATCGTAAGCTAACAA-1	34	Tumor
GATCGTAGTATCTGCA-1	12	Normal
GATCGTAGTTGGACCC-1	5	Normal
GATCTAGAGACTAGGC-1	21	Tumor
GATCTAGCAACACGCC-1	22	Tumor
GATCTAGCATCCGTGG-1	15	Normal
GATGAAAAGATCCTGT-1	4	Normal
GATGAAAAGCTTCGCG-1	2	Normal
GATGAAAAGTATCTCG-1	10	Normal
GATGAAACACGTGAGA-1	32	Tumor
GATGAAAGTGTGAATA-1	16	Tumor
GATGAAATCAAACAAG-1	37	Tumor
GATGAGGAGTTACCCA-1	27	Tumor
GATGAGGCAAGCCATT-1	11	Tumor
GATGAGGCAGAAGCAC-1	6	Normal
GATGAGGCAGGACGTA-1	16	Normal
GATGAGGGTGAAAGAG-1	19	Tumor
GATGAGGTCATCTGCC-1	18	Normal
GATGCTAAGGAGTAGA-1	12	Normal
GATGCTAGTATGAATG-1	19	Tumor
GATGCTAGTCCGCTGA-1	5	Normal
GATGCTAGTCGTTGTA-1	3	Normal
GATGCTATCGGCGCAT-1	21	Tumor
GATGCTATCGTAGGTT-1	3	Tumor
GATTCAGCATGCCTAA-1	56	Tumor
GCAAACTAGTCGATAA-1	12	Tumor
GCAAACTCAAGTTCTG-1	29	Tumor
GCAAACTCAGGATCGA-1	6	Tumor
GCAAACTGTATTCGTG-1	2	Tumor
GCAAACTTCACAGTAC-1	69	Tumor
GCAATCAAGAAACCTA-1	14	Normal
GCAATCACACGGATAG-1	7	Normal
GCAATCATCCGTACAA-1	2	Tumor
GCAATCATCGGCGGTT-1	3	Tumor
GCACATAAGCTCCTCT-1	14	Normal
GCACATAAGTTGAGTA-1	2	Tumor
GCACATACACAACTGT-1	12	Normal
GCACATACAGTGGAGT-1	98	Tumor
GCACATAGTCTACCTC-1	10	Normal
GCACATAGTCTAGTGT-1	19	Tumor
GCACATATCAGTTAGC-1	20	Tumor
GCACATATCCTGCAGG-1	33	Tumor
GCACTCTCAAGCGAGT-1	16	Tumor
GCACTCTCATGGGAAC-1	6	Normal
GCACTCTTCTTTACAC-1	16	Normal
GCAGCCATCATGTGGT-1	3	Tumor
GCAGCCATCTGAAAGA-1	17	Normal
GCAGTTAAGGAGTTGC-1	8	Normal
GCAGTTAGTTCGAATC-1	24	Normal
GCATACAAGCTACCTA-1	56	Tumor
GCATACAGTCTTCAAG-1	24	Tumor
GCATACAGTTGACGTT-1	14	Tumor
GCATACATCAATCTCT-1	10	Normal
GCATACATCGTTTATC-1	6	Normal
GCATGATAGCTCCCAG-1	4	Normal
GCATGATAGTTCGCAT-1	55	Tumor
GCATGATCATTGAGCT-1	17	Tumor
GCATGCGCACATTCGA-1	4	Normal
GCATGCGGTCCTCCAT-1	10	Normal
GCATGCGTCTTCATGT-1	2	Normal
GCATGTAAGTACCGGA-1	12	Normal
GCATGTACAGCGTCCA-1	6	Normal
GCATGTAGTAAATGTG-1	8	Normal
GCATGTATCAGGCAAG-1	23	Tumor
GCCAAATCACCTCGGA-1	12	Tumor
GCCAAATGTCCAACTA-1	20	Normal
GCCAAATTCACCGGGT-1	11	Normal
GCCAAATTCCCAAGAT-1	6	Normal
GCCAAATTCGGCTACG-1	8	Normal
GCCTCTACAATCGGTT-1	11	Normal
GCCTCTACACCACCAG-1	2	Tumor
GCGACCACACATAACC-1	4	Tumor
GCGACCATCAACTCTT-1	21	Tumor
GCGAGAAAGTGGCACA-1	22	Tumor
GCGAGAAGTGTAATGA-1	10	Normal
GCGAGAAGTGTCCTCT-1	2	Normal
GCGAGAATCCCTTGCA-1	14	Normal
GCGCAACAGAGTACAT-1	11	Normal
GCGCAACAGCTGGAAC-1	2	Normal
GCGCAACGTGCTTCTC-1	2	Normal
GCGCAACTCAGTCCCT-1	3	Normal
GCGCAGTAGGCTAGGT-1	19	Tumor
GCGCAGTCATGGTCTA-1	17	Normal
GCGCAGTGTCTAGTGT-1	16	Tumor
GCGCCAAGTAAATGAC-1	7	Normal
GCGCCAAGTATATGAG-1	9	Normal
GCGCCAATCAGGCAAG-1	2	Tumor
GCGCCAATCGAATCCA-1	25	Tumor
GCGCGATAGAATAGGG-1	5	Normal
GCGCGATAGGTTACCT-1	11	Normal
GCGCGATAGTTCGATC-1	17	Tumor
GCGCGATGTTGCTCCT-1	21	Tumor
GCGCGATTCATCATTC-1	8	Tumor
GCGCGATTCATGTCCC-1	4	Tumor
GCGGGTTAGCCACGCT-1	3	Normal
GCGGGTTAGTATGACA-1	15	Normal
GCGGGTTAGTCATCCA-1	32	Tumor
GCGGGTTAGTCTCCTC-1	16	Normal
GCGGGTTGTGCAGGTA-1	11	Normal
GCTCCTAAGTACGACG-1	13	Normal
GCTCTGTCAAGCGAGT-1	13	Tumor
GCTCTGTCAGCTGGCT-1	112	Tumor
GCTGCAGAGGCGATAC-1	20	Normal
GCTGCAGAGGTTCCTA-1	4	Tumor
GCTGCAGGTCGCGAAA-1	21	Normal
GCTGCAGGTTTGTTTC-1	15	Tumor
GCTGCAGTCCTCCTAG-1	13	Normal
GCTGCAGTCGTTGCCT-1	2	Normal
GCTGCGAAGCGTGTCC-1	11	Normal
GCTGCGACAAGCGAGT-1	52	Tumor
GCTGCGAGTACCGCTG-1	3	Normal
GCTGCGAGTCTCACCT-1	55	Tumor
GCTGCTTCACTCAGGC-1	10	Normal
GCTGCTTCATCTACGA-1	34	Tumor
GCTGGGTAGCAATATG-1	14	Normal
GCTGGGTAGTCGTACT-1	4	Normal
GCTGGGTCAAGTCTGT-1	3	Normal
GGAAAGCCACGGCCAT-1	31	Tumor
GGAAAGCCATACCATG-1	34	Tumor
GGAAAGCGTTCTGTTT-1	2	Normal
GGAAAGCTCGTACCGG-1	3	Normal
GGAACTTCAATGGACG-1	4	Normal
GGAACTTCACCCATTC-1	6	Tumor
GGAACTTCATACCATG-1	26	Tumor
GGAACTTTCAAACGGG-1	43	Tumor
GGAACTTTCAGCATGT-1	66	Tumor
GGAATAAAGATATGCA-1	4	Normal
GGAATAACAGGTGCCT-1	22	Normal
GGAATAAGTGGGTCAA-1	19	Normal
GGAATAATCCCAAGAT-1	7	Tumor
GGAATAATCTCGCTTG-1	9	Tumor
GGACAAGAGTAGCGGT-1	18	Tumor
GGACAAGCAAACAACA-1	9	Normal
GGACAAGGTCAGATAA-1	14	Normal
GGACAAGTCCAAGTAC-1	4	Tumor
GGACAAGTCCGATATG-1	12	Normal
GGACAGACAGACGCTC-1	15	Normal
GGACAGACAGGTGGAT-1	5	Tumor
GGACAGACATGTAAGA-1	3	Normal
GGACAGACATTAACCG-1	25	Tumor
GGACATTGTCTCGTTC-1	33	Tumor
GGACATTTCTACTCAT-1	34	Tumor
GGACATTTCTATCCCG-1	8	Tumor
GGACGTCGTAGTAGTA-1	3	Tumor
GGAGCAACACCGAATT-1	21	Tumor
GGAGCAACATGGAATA-1	3	Normal
GGAGCAAGTAAATGTG-1	2	Normal
GGAGCAAGTGATAAGT-1	75	Tumor
GGAGCAAGTTCCATGA-1	4	Tumor
GGAGCAATCCACGAAT-1	8	Tumor
GGAGCAATCCACGACG-1	5	Normal
GGAGCAATCCTGTACC-1	3	Normal
GGAGCAATCGGAATCT-1	6	Tumor
GGAGCAATCTTCATGT-1	13	Normal
GGATGTTCAAACCCAT-1	12	Normal
GGATGTTCACCATCCT-1	58	Tumor
GGATGTTCAGGATTGG-1	20	Tumor
GGATGTTGTGGTCTCG-1	6	Normal
GGATTACAGTTAAGTG-1	35	Tumor
GGCAATTAGATCCCAT-1	2	Normal
GGCAATTTCACTCTTA-1	25	Tumor
GGCCGATAGCCCAACC-1	2	Normal
GGCCGATGTAACGACG-1	3	Tumor
GGCCGATTCCGCATAA-1	4	Normal
GGCCGATTCCGGGTGT-1	57	Tumor
GGCGACTAGACAAGCC-1	4	Normal
GGCGACTCAATCCAAC-1	8	Normal
GGCGACTCATACCATG-1	12	Normal
GGCGACTGTCTCGTTC-1	10	Normal
GGCGACTGTGCATCTA-1	8	Normal
GGCGACTTCTGAAAGA-1	11	Normal
GGCGTGTAGCAGACTG-1	2	Normal
GGCGTGTAGGATGCGT-1	4	Normal
GGCGTGTCACTAGTAC-1	11	Normal
GGCGTGTGTCCCTACT-1	15	Normal
GGCGTGTTCCTGTAGA-1	2	Normal
GGCTCGATCCGAGCCA-1	2	Normal
GGCTGGTCAACGCACC-1	13	Tumor
GGCTGGTCACAGGCCT-1	5	Tumor
GGCTGGTCAGCTGTAT-1	4	Normal
GGCTGGTTCCACGCAG-1	3	Normal
GGGAATGAGCCCAGCT-1	4	Normal
GGGAATGCATGCAACT-1	6	Normal
GGGAATGTCCAAACTG-1	2	Normal
GGGAATGTCGTGGACC-1	21	Tumor
GGGAATGTCTCTGTCG-1	25	Tumor
GGGACCTCAAGACACG-1	23	Tumor
GGGACCTCACCTATCC-1	18	Tumor
GGGACCTCACGAAGCA-1	24	Tumor
GGGACCTTCAGCGACC-1	29	Tumor
GGGAGATAGCGTGAAC-1	14	Normal
GGGAGATAGTGTCCAT-1	2	Normal
GGGAGATCAGGATCGA-1	24	Tumor
GGGAGATGTGCCTTGG-1	4	Normal
GGGAGATGTTCGGGCT-1	13	Tumor
GGGATGAGTGTGACGA-1	12	Normal
GGGCACTAGCTATGCT-1	7	Normal
GGGCACTAGGAGTTTA-1	10	Normal
GGGCACTCAGTAACGG-1	5	Tumor
GGGCACTTCCTCCTAG-1	10	Normal
GGGCACTTCGTAGGAG-1	6	Normal
GGGCACTTCTATGTGG-1	3	Normal
GGGCATCCAGATGGCA-1	12	Tumor
GGGCATCGTTGAACTC-1	20	Normal
GGGTCTGAGAACTGTA-1	34	Tumor
GGGTCTGCAGTATGCT-1	18	Normal
GGGTCTGGTCACTGGC-1	10	Normal
GGGTCTGGTGAAATCA-1	31	Tumor
GGGTCTGGTGGCCCTA-1	26	Normal
GGGTTGCAGAGTCTGG-1	32	Tumor
GGGTTGCAGAGTTGGC-1	4	Normal
GGTATTGCAACTTGAC-1	4	Normal
GGTATTGCAAGCCGTC-1	42	Tumor
GGTATTGGTCTCCCTA-1	5	Normal
GGTATTGTCCGAAGAG-1	7	Normal
GGTATTGTCGCCATAA-1	42	Tumor
GGTATTGTCGCTAGCG-1	15	Normal
GGTGAAGTCTGGTATG-1	39	Tumor
GGTGCGTAGTGTACGG-1	11	Tumor
GGTGCGTCATCGGAAG-1	23	Tumor
GGTGCGTGTGCACCAC-1	15	Normal
GGTGCGTTCTACTATC-1	9	Tumor
GGTGTTAAGAGGTAGA-1	17	Normal
GGTGTTAAGTTTAGGA-1	17	Normal
GGTGTTATCTGGTATG-1	10	Tumor
GTAACGTAGATAGCAT-1	2	Tumor
GTAACGTAGTACATGA-1	4	Normal
GTAACTGCATGTTCCC-1	6	Normal
GTAACTGGTACTCAAC-1	38	Tumor
GTAACTGTCTGCAAGT-1	6	Tumor
GTAACTGTCTGTACGA-1	15	Normal
GTACGTATCCAAGCCG-1	18	Normal
GTACTCCCATCCGGGT-1	4	Tumor
GTACTCCGTCTCCACT-1	4	Tumor
GTACTCCTCAATACCG-1	21	Tumor
GTACTTTAGGCAATTA-1	21	Tumor
GTACTTTAGTCCGGTC-1	6	Normal
GTACTTTCAGACAGGT-1	5	Normal
GTACTTTGTGGTTTCA-1	13	Normal
GTACTTTTCGGGAGTA-1	5	Tumor
GTACTTTTCGTCCAGG-1	8	Normal
GTACTTTTCTTATCTG-1	9	Normal
GTAGGCCAGAACTCGG-1	4	Tumor
GTAGGCCCAGTCGATT-1	51	Tumor
GTAGGCCGTCTCGTTC-1	4	Normal
GTAGGCCGTTTGTTTC-1	5	Normal
GTAGGCCTCCTATGTT-1	10	Normal
GTAGGCCTCTACCAGA-1	9	Normal
GTAGGCCTCTGCAGTA-1	72	Tumor
GTAGTCAAGCGCCTCA-1	11	Normal
GTAGTCACAAAGGAAG-1	10	Tumor
GTAGTCACAACCGCCA-1	12	Normal
GTAGTCACAAGCCGCT-1	16	Normal
GTAGTCACATCGGAAG-1	20	Tumor
GTAGTCAGTATATGAG-1	21	Normal
GTAGTCATCTGCTGCT-1	24	Tumor
GTATCTTCATCCGCGA-1	3	Normal
GTATCTTGTCTACCTC-1	20	Tumor
GTATTCTGTCACCCAG-1	34	Tumor
GTATTCTGTCCTGCTT-1	33	Tumor
GTATTCTTCCTTGACC-1	9	Normal
GTCAAGTAGCTGTCTA-1	2	Normal
GTCAAGTCAGTCCTTC-1	42	Tumor
GTCAAGTGTAGAGGAA-1	13	Normal
GTCAAGTTCAAACCAC-1	28	Tumor
GTCACAATCAAGCCTA-1	21	Tumor
GTCACAATCTATCCCG-1	9	Normal
GTCACAATCTGCTTGC-1	6	Normal
GTCACAATCTGGTTCC-1	36	Tumor
GTCACGGCAGGAATGC-1	6	Normal
GTCACGGGTCAGAATA-1	20	Normal
GTCACGGGTCTCTCGT-1	10	Normal
GTCATTTAGAGGACGG-1	15	Tumor
GTCATTTCACCGTTGG-1	11	Normal
GTCATTTCATCCCATC-1	22	Tumor
GTCATTTTCACCAGGC-1	26	Normal
GTCCTCAAGCCAGAAC-1	15	Tumor
GTCCTCAAGGCCATAG-1	67	Tumor
GTCCTCAAGGCTAGGT-1	3	Tumor
GTCCTCACAGTGAGTG-1	13	Tumor
GTCCTCACATGTCCTC-1	6	Normal
GTCCTCAGTCTAGTGT-1	10	Tumor
GTCCTCAGTTCGCGAC-1	9	Normal
GTCCTCATCGCGATCG-1	24	Tumor
GTCGGGTTCACAACGT-1	17	Normal
GTCGGGTTCAGTTTGG-1	6	Normal
GTCGGGTTCGGCGCAT-1	11	Normal
GTCGTAACACGGTAAG-1	12	Tumor
GTCGTAACAGCTTCGG-1	4	Normal
GTCGTAATCGAGCCCA-1	6	Normal
GTCTCGTCATCTCCCA-1	3	Normal
GTCTCGTGTCGTCTTC-1	8	Normal
GTCTTCGAGCGCTTAT-1	3	Tumor
GTCTTCGCACGTGAGA-1	14	Normal
GTGAAGGAGGTGATTA-1	20	Normal
GTGAAGGCAGGGTATG-1	14	Tumor
GTGCAGCAGTCGTACT-1	5	Normal
GTGCAGCGTCAATGTC-1	14	Normal
GTGCAGCGTTATTCTC-1	4	Normal
GTGCAGCTCTCTTATG-1	2	Tumor
GTGCATAAGCGATGAC-1	9	Normal
GTGCATAAGCTCTCGG-1	4	Tumor
GTGCATAAGTGTCCAT-1	24	Tumor
GTGCATACAAGTTGTC-1	12	Normal
GTGCATACACCTTGTC-1	5	Normal
GTGCATAGTGTATGGG-1	77	Tumor
GTGCATAGTTACGACT-1	21	Tumor
GTGCGGTAGAGGGATA-1	42	Tumor
GTGCGGTGTCATATCG-1	6	Normal
GTGCGGTTCCGAATGT-1	11	Normal
GTGCTTCAGCCATCGC-1	18	Normal
GTGCTTCAGCTAAACA-1	14	Normal
GTGCTTCAGGTCATCT-1	24	Normal
GTGCTTCGTGTTTGGT-1	5	Tumor
GTGCTTCTCTGTTGAG-1	7	Normal
GTGGGTCGTAGCGTAG-1	3	Tumor
GTGGGTCGTGCAGACA-1	18	Tumor
GTGTGCGAGCTCCTTC-1	15	Normal
GTGTGCGGTTAAGGGC-1	11	Normal
GTGTTAGAGAGTGACC-1	8	Normal
GTGTTAGAGCTAGCCC-1	10	Normal
GTGTTAGCACATCTTT-1	12	Normal
GTGTTAGCAGCATACT-1	14	Normal
GTGTTAGGTCTAGAGG-1	11	Normal
GTGTTAGTCGCAAGCC-1	19	Tumor
GTTAAGCAGTGCCAGA-1	10	Normal
GTTAAGCAGTGTTAGA-1	9	Normal
GTTAAGCGTGGTTTCA-1	10	Normal
GTTACAGAGAGTACCG-1	11	Normal
GTTACAGGTCCAGTAT-1	9	Normal
GTTACAGGTTCCACAA-1	2	Normal
GTTACAGTCCCTTGTG-1	14	Normal
GTTACAGTCTAAGCCA-1	6	Tumor
GTTACAGTCTTGAGAC-1	6	Normal
GTTCATTCATCGGGTC-1	12	Normal
GTTCATTGTATAGTAG-1	3	Tumor
GTTCATTGTTACAGAA-1	34	Tumor
GTTCATTGTTCCGTCT-1	24	Normal
GTTCATTTCTGGGCCA-1	31	Tumor
GTTCGGGCAATGTAAG-1	37	Tumor
GTTCGGGCAGGGTATG-1	5	Normal
GTTCGGGGTCCCTTGT-1	16	Normal
GTTCGGGGTGAAAGAG-1	3	Normal
GTTCGGGTCAGAGACG-1	7	Normal
GTTCGGGTCGAGCCCA-1	14	Normal
GTTCTCGAGGCTAGAC-1	6	Normal
GTTCTCGCAGGTCTCG-1	18	Normal
GTTCTCGCATCACCCT-1	8	Normal
GTTCTCGGTATCTGCA-1	12	Normal
GTTCTCGTCTCAACTT-1	6	Normal
GTTTCTAAGGAATGGA-1	4	Normal
GTTTCTAAGGCATTGG-1	11	Normal
GTTTCTACAACACCTA-1	8	Normal
GTTTCTAGTCCTCCAT-1	8	Normal
GTTTCTAGTCGCATCG-1	13	Tumor
GTTTCTAGTTTGGGCC-1	7	Normal
GTTTCTATCGGTCCGA-1	19	Tumor
TAAACCGAGTGTTAGA-1	24	Tumor
TAAACCGCACCTCGTT-1	67	Tumor
TAAACCGGTACATGTC-1	34	Tumor
TAAACCGTCATCGCTC-1	12	Normal
TAAGAGAAGGAATGGA-1	10	Normal
TAAGAGAAGGATGGAA-1	3	Normal
TAAGAGACATCAGTCA-1	14	Normal
TAAGAGATCTTGAGAC-1	16	Normal
TAAGCGTCAATCTACG-1	12	Normal
TAAGCGTGTGGCCCTA-1	8	Normal
TAAGCGTGTTTGTTTC-1	12	Normal
TAAGTGCCAATTGCTG-1	4	Normal
TAAGTGCCAGAGTGTG-1	31	Tumor
TACACGAAGGCAGTCA-1	12	Normal
TACACGACAATTCCTT-1	141	Tumor
TACACGAGTACAGTGG-1	5	Normal
TACACGAGTGCGATAG-1	20	Normal
TACACGAGTGGTACAG-1	18	Normal
TACACGATCACATAGC-1	18	Tumor
TACAGTGCAGGACCCT-1	52	Tumor
TACAGTGGTATTCGTG-1	5	Normal
TACAGTGTCGTCCGTT-1	6	Tumor
TACAGTGTCTCCAACC-1	6	Tumor
TACCTTAAGGATGGTC-1	2	Normal
TACCTTACAAGTCATC-1	33	Tumor
TACCTTACACAAGTAA-1	36	Tumor
TACGGATAGACAAGCC-1	37	Tumor
TACGGATCACAACGTT-1	15	Tumor
TACGGGCAGACTAGAT-1	27	Tumor
TACGGGCGTGCCTGTG-1	6	Normal
TACGGTAAGGCGACAT-1	3	Tumor
TACGGTAAGTGAACAT-1	4	Normal
TACGGTAAGTGTTAGA-1	3	Tumor
TACGGTATCAACCATG-1	2	Tumor
TACTCATAGAGCTATA-1	4	Tumor
TACTCGCAGATCCCAT-1	5	Normal
TACTCGCGTCTCAACA-1	2	Tumor
TACTCGCTCAGCATGT-1	11	Normal
TACTTACGTATATGGA-1	24	Tumor
TACTTACGTCATATGC-1	3	Normal
TACTTACTCCTCATTA-1	50	Tumor
TACTTGTTCCGCGGTA-1	9	Normal
TACTTGTTCGTGGTCG-1	5	Normal
TACTTGTTCTCGATGA-1	13	Normal
TACTTGTTCTGTTTGT-1	14	Normal
TAGACCATCTGGTGTA-1	45	Tumor
TAGAGCTAGCACACAG-1	13	Normal
TAGAGCTCAAGAAGAG-1	60	Tumor
TAGCCGGCATCGGACC-1	4	Normal
TAGGCATAGACAATAC-1	11	Normal
TAGGCATAGAGAGCTC-1	12	Tumor
TAGGCATAGAGGACGG-1	11	Normal
TAGGCATCACGTAAGG-1	2	Normal
TAGTGGTAGAAGAAGC-1	12	Normal
TAGTGGTAGTTGTAGA-1	23	Tumor
TAGTGGTGTGTCCTCT-1	11	Tumor
TAGTGGTTCGTAGGAG-1	6	Tumor
TAGTTGGAGACTACAA-1	25	Tumor
TAGTTGGCACGAAACG-1	12	Normal
TAGTTGGGTACCGCTG-1	28	Tumor
TAGTTGGGTGACCAAG-1	20	Tumor
TAGTTGGTCATAAAGG-1	17	Tumor
TAGTTGGTCGCCATAA-1	20	Tumor
TATCAGGAGCGTAGTG-1	14	Tumor
TATCAGGGTGTCAATC-1	3	Normal
TATCAGGTCAGCTTAG-1	52	Tumor
TATCTCAAGGACATTA-1	21	Tumor
TATCTCAAGGCAATTA-1	7	Normal
TATCTCACACCCAGTG-1	9	Normal
TATCTCATCCTCATTA-1	8	Normal
TATCTCATCGTTACAG-1	16	Normal
TATCTCATCTCCAGGG-1	6	Normal
TATGCCCAGGCGACAT-1	31	Normal
TATTACCAGGAGTACC-1	2	Normal
TATTACCAGTAGCGGT-1	9	Normal
TATTACCGTCTAACGT-1	13	Normal
TCAACGATCCGGGTGT-1	12	Normal
TCAACGATCGACAGCC-1	22	Tumor
TCAATCTCACTTAAGC-1	2	Tumor
TCAATCTCAGCGTCCA-1	9	Normal
TCAATCTCAGTCAGCC-1	47	Tumor
TCAATCTCATCTATGG-1	7	Normal
TCACAAGGTACCGTTA-1	10	Tumor
TCACGAACAGCTGTGC-1	2	Normal
TCACGAAGTCTTGATG-1	9	Normal
TCAGATGAGTGGAGAA-1	38	Tumor
TCAGATGCAGCGATCC-1	35	Tumor
TCAGATGGTGTGACCC-1	2	Tumor
TCAGCAAAGATGTTAG-1	7	Tumor
TCAGCAACAGACGTAG-1	10	Normal
TCAGCAAGTAGTACCT-1	52	Tumor
TCAGCAATCTAACTGG-1	3	Normal
TCAGCTCAGCCGATTT-1	8	Normal
TCAGCTCGTAAAGTCA-1	17	Tumor
TCAGCTCGTAGGCTGA-1	23	Tumor
TCAGCTCTCATGCATG-1	3	Normal
TCAGGTAAGCAGACTG-1	33	Tumor
TCAGGTAAGGAGTTGC-1	66	Tumor
TCATTACGTCAATACC-1	36	Tumor
TCATTACGTTGAACTC-1	18	Tumor
TCATTACTCGGACAAG-1	71	Tumor
TCATTTGAGATCGATA-1	2	Normal
TCATTTGAGTTAACGA-1	11	Normal
TCATTTGGTCACTGGC-1	9	Tumor
TCATTTGGTCACTTCC-1	8	Normal
TCATTTGGTTGGACCC-1	3	Normal
TCATTTGTCAGCGATT-1	3	Normal
TCATTTGTCCGGGTGT-1	4	Normal
TCATTTGTCGTCTGCT-1	6	Tumor
TCCACACAGTCAAGGC-1	22	Tumor
TCCACACAGTTAAGTG-1	6	Normal
TCCACACCAATGGAGC-1	5	Normal
TCCACACCAGCCTTGG-1	8	Normal
TCCCGATAGCTAGTCT-1	8	Normal
TCCCGATAGGGTGTTG-1	7	Tumor
TCCCGATCACAAGCCC-1	18	Normal
TCCCGATCATACGCCG-1	3	Normal
TCCCGATGTAGGAGTC-1	33	Tumor
TCCCGATGTCTTCAAG-1	13	Normal
TCCCGATTCATTGCCC-1	2	Tumor
TCGAGGCAGGGCTTGA-1	29	Tumor
TCGAGGCCACCCATTC-1	29	Tumor
TCGAGGCCAGACAGGT-1	4	Tumor
TCGAGGCCAGTGACAG-1	2	Normal
TCGAGGCCATGAACCT-1	10	Tumor
TCGAGGCCATTGGTAC-1	21	Tumor
TCGCGAGAGGCGCTCT-1	12	Normal
TCGCGAGTCGGCCGAT-1	5	Normal
TCGCGTTAGTCGAGTG-1	13	Tumor
TCGCGTTCAACCGCCA-1	12	Tumor
TCGCGTTTCGATAGAA-1	15	Tumor
TCGCGTTTCTGTCAAG-1	35	Tumor
TCGGGACAGAGCTGGT-1	8	Normal
TCGGGACCACATCCGG-1	6	Normal
TCGGGACCAGGAACGT-1	26	Tumor
TCGGGACCATTGTGCA-1	9	Normal
TCGGGACGTCTGGTCG-1	29	Tumor
TCGGGACGTGCCTGGT-1	26	Tumor
TCGGGACGTGTTCTTT-1	8	Normal
TCGGGACTCGCCATAA-1	6	Normal
TCGGTAAAGAAACCGC-1	2	Normal
TCGGTAAAGAATAGGG-1	4	Normal
TCGGTAAAGGCATGTG-1	3	Normal
TCGGTAAAGGGCTCTC-1	5	Normal
TCGGTAACAGACAAGC-1	11	Normal
TCGGTAAGTGGGTCAA-1	22	Tumor
TCGGTAATCTTGCATT-1	18	Tumor
TCGTAGAAGATGAGAG-1	5	Normal
TCGTAGACACATTCGA-1	6	Normal
TCGTAGACACGAAGCA-1	14	Normal
TCGTAGACACGAGGTA-1	4	Tumor
TCGTAGACACGTCAGC-1	10	Normal
TCGTAGACAGACGCTC-1	21	Tumor
TCGTAGATCATCTGCC-1	13	Normal
TCGTAGATCGAGAACG-1	7	Normal
TCGTAGATCGCAGGCT-1	14	Normal
TCGTAGATCTTGGGTA-1	9	Normal
TCTATTGAGAGTACCG-1	14	Tumor
TCTATTGAGGTGCACA-1	17	Tumor
TCTATTGCATCACGAT-1	17	Tumor
TCTATTGGTCAGGACA-1	21	Tumor
TCTCATAAGACGACGT-1	3	Tumor
TCTCATAAGTGTGAAT-1	16	Normal
TCTCATACATGCTGGC-1	3	Normal
TCTCATAGTAATCGTC-1	9	Normal
TCTCATAGTAGCGTCC-1	22	Normal
TCTCATAGTCAAAGAT-1	3	Normal
TCTCTAAAGTGTTAGA-1	5	Tumor
TCTCTAACACAAGTAA-1	11	Normal
TCTCTAACACGGTGTC-1	15	Normal
TCTCTAACAGAGCCAA-1	21	Tumor
TCTCTAACATACCATG-1	15	Normal
TCTGAGAAGCTAGGCA-1	9	Tumor
TCTGAGAAGTCAAGCG-1	2	Tumor
TCTGAGACATCTACGA-1	2	Tumor
TCTGGAAAGATGTAAC-1	25	Tumor
TCTGGAAGTCGCATCG-1	8	Tumor
TCTGGAAGTGTAACGG-1	8	Normal
TCTGGAATCGAATGCT-1	2	Tumor
TCTGGAATCGCACTCT-1	31	Tumor
TCTTCGGAGCGTCTAT-1	14	Tumor
TCTTCGGTCCGATATG-1	21	Tumor
TCTTCGGTCTGGGCCA-1	25	Tumor
TCTTTCCAGTTCGCGC-1	5	Tumor
TCTTTCCGTGGGTCAA-1	11	Normal
TCTTTCCTCCTAGGGC-1	5	Normal
TGAAAGACACTTAAGC-1	6	Normal
TGAAAGACAGGTGCCT-1	3	Tumor
TGAAAGACAGGTGGAT-1	28	Normal
TGACAACCACGAAATA-1	17	Tumor
TGACAACCAGGCTGAA-1	7	Normal
TGACAACGTGCCTGTG-1	5	Tumor
TGACGGCAGTACTTGC-1	44	Tumor
TGACGGCGTCAGTGGA-1	3	Normal
TGACGGCTCAGGCGAA-1	14	Normal
TGACGGCTCGTTTGCC-1	13	Normal
TGACTAGAGTCGCCGT-1	12	Normal
TGACTAGTCTTCTGGC-1	8	Normal
TGACTTTAGATCTGAA-1	2	Normal
TGACTTTCAAACGCGA-1	62	Tumor
TGACTTTCAAGCCGTC-1	8	Normal
TGACTTTGTCCTCTTG-1	40	Tumor
TGACTTTGTTCTCATT-1	11	Normal
TGAGAGGAGCGTGAGT-1	9	Normal
TGAGAGGCAAGCGCTC-1	3	Tumor
TGAGAGGCAGCCAATT-1	7	Normal
TGAGAGGCATACGCTA-1	13	Normal
TGAGAGGGTCGAGATG-1	3	Normal
TGAGAGGGTTGATTGC-1	7	Normal
TGAGAGGTCATCACCC-1	14	Tumor
TGAGCATCAGGTCCAC-1	12	Normal
TGAGCATCATTAACCG-1	12	Normal
TGAGCATGTACCTACA-1	2	Normal
TGAGCATGTATCTGCA-1	30	Tumor
TGAGCATGTCCATCCT-1	2	Normal
TGAGCATGTCCGCTGA-1	3	Normal
TGAGCCGAGTCAAGGC-1	3	Normal
TGAGCCGCACCTGGTG-1	42	Tumor
TGAGCCGGTACCCAAT-1	11	Normal
TGAGCCGGTCGACTGC-1	12	Normal
TGAGCCGTCGGAATCT-1	31	Tumor
TGAGCCGTCTTGAGAC-1	12	Tumor
TGAGGGAAGCCAACAG-1	48	Tumor
TGAGGGAAGTACGCGA-1	8	Normal
TGAGGGACATAGACTC-1	14	Tumor
TGAGGGAGTCTAGTGT-1	11	Normal
TGAGGGATCCCTAATT-1	14	Normal
TGAGGGATCGTTACAG-1	44	Tumor
TGATTTCAGAGTTGGC-1	35	Tumor
TGATTTCGTGCGAAAC-1	12	Normal
TGCACCTAGCTTTGGT-1	11	Normal
TGCACCTCAATGAAAC-1	5	Normal
TGCACCTGTCCATCCT-1	9	Normal
TGCACCTTCCGCAGTG-1	10	Normal
TGCACCTTCTATGTGG-1	19	Normal
TGCCAAACAATGAAAC-1	26	Tumor
TGCCAAACACAGCGTC-1	24	Tumor
TGCCAAAGTCACACGC-1	3	Tumor
TGCCAAATCGGTCCGA-1	18	Tumor
TGCCCATCACATTTCT-1	6	Tumor
TGCCCATCATTAGGCT-1	2	Normal
TGCCCTAAGCTGTTCA-1	16	Tumor
TGCCCTACACCAGGCT-1	28	Tumor
TGCCCTAGTACGCTGC-1	12	Tumor
TGCCCTATCAACACGT-1	7	Normal
TGCGCAGAGAGGTACC-1	34	Tumor
TGCGCAGAGCTATGCT-1	4	Normal
TGCGCAGAGGACAGAA-1	7	Normal
TGCGCAGTCGTTTATC-1	7	Tumor
TGCGGGTGTAAATGTG-1	7	Normal
TGCGGGTGTTTCGCTC-1	26	Tumor
TGCTACCCAGAGCCAA-1	13	Normal
TGCTACCTCTCGTTTA-1	17	Normal
TGCTGCTAGCTAGTGG-1	16	Normal
TGCTGCTAGGCAATTA-1	20	Tumor
TGCTGCTAGTGAAGAG-1	14	Tumor
TGCTGCTCATCATCCC-1	22	Tumor
TGCTGCTGTCTGCGGT-1	16	Normal
TGCTGCTTCTCGTTTA-1	5	Normal
TGGACGCAGAAGCCCA-1	13	Tumor
TGGACGCAGACCGGAT-1	4	Tumor
TGGCCAGAGCTGTTCA-1	17	Tumor
TGGCCAGAGGAGTACC-1	6	Normal
TGGCCAGCAAGCCATT-1	11	Normal
TGGCCAGGTAGCCTCG-1	20	Normal
TGGCGCAAGCCACTAT-1	3	Normal
TGGCGCACAGTCACTA-1	7	Tumor
TGGCGCATCGTCTGAA-1	2	Normal
TGGCTGGCACGCTTTC-1	13	Normal
TGGCTGGCAGTGAGTG-1	9	Normal
TGGCTGGTCGGAAATA-1	21	Tumor
TGGGAAGAGACCCACC-1	10	Normal
TGGGAAGAGGCAAAGA-1	35	Tumor
TGGGAAGCATATGCTG-1	7	Normal
TGGGAAGGTATGAAAC-1	20	Normal
TGGGAAGGTCACAAGG-1	25	Tumor
TGGGAAGGTCTTGTCC-1	12	Tumor
TGGGAAGGTGTAATGA-1	36	Tumor
TGGGAAGTCAACCATG-1	4	Normal
TGGGCGTAGGTGCAAC-1	20	Tumor
TGGGCGTAGTAGATGT-1	2	Normal
TGGGCGTAGTATCGAA-1	52	Tumor
TGGGCGTGTATAAACG-1	9	Normal
TGGGCGTTCGTAGATC-1	4	Normal
TGGTTAGAGACTAAGT-1	98	Tumor
TGGTTAGAGGTGCAAC-1	34	Tumor
TGGTTAGAGTGCAAGC-1	19	Normal
TGGTTAGAGTTGAGAT-1	11	Normal
TGGTTAGCAAGGGTCA-1	6	Normal
TGGTTAGGTCTAGTCA-1	71	Tumor
TGGTTAGGTGCAGACA-1	8	Normal
TGGTTCCGTTGGTGGA-1	16	Tumor
TGTATTCAGAATTCCC-1	18	Normal
TGTATTCAGGAACTGC-1	7	Normal
TGTATTCTCAACGGGA-1	23	Tumor
TGTATTCTCGCTTGTC-1	14	Normal
TGTATTCTCTGTCTAT-1	21	Normal
TGTCCCAAGTGTTAGA-1	11	Normal
TGTCCCACAACACCTA-1	6	Normal
TGTCCCATCTTCATGT-1	6	Normal
TGTGGTACAAAGGCGT-1	7	Normal
TGTGGTAGTCGGGTCT-1	19	Tumor
TGTGGTATCGCGCCAA-1	15	Normal
TGTGGTATCTGTACGA-1	15	Normal
TGTTCCGCAAGGCTCC-1	33	Tumor
TGTTCCGGTTCGGCAC-1	21	Tumor
TTAACTCAGTGATCGG-1	9	Normal
TTAACTCCAGGGTACA-1	39	Tumor
TTAACTCCATCTACGA-1	32	Tumor
TTAACTCTCAGGTTCA-1	19	Normal
TTAGGACCATTGCGGC-1	7	Normal
TTAGGACGTCTAAACC-1	21	Normal
TTAGGACTCACCTCGT-1	5	Normal
TTAGGACTCAGTCCCT-1	17	Tumor
TTAGGCAAGATGTAAC-1	14	Tumor
TTAGGCACATGACATC-1	15	Tumor
TTAGGCAGTATTACCG-1	22	Normal
TTAGTTCAGTGTGGCA-1	5	Normal
TTATGCTAGTGATCGG-1	12	Normal
TTATGCTCAGCTGCAC-1	20	Tumor
TTATGCTCATGAAGTA-1	4	Tumor
TTATGCTGTGATGCCC-1	42	Tumor
TTCCCAGAGCAGGTCA-1	10	Normal
TTCCCAGAGGGCACTA-1	3	Normal
TTCCCAGTCACAACGT-1	13	Normal
TTCCCAGTCCCTTGCA-1	4	Normal
TTCCCAGTCCGATATG-1	9	Normal
TTCCCAGTCGACGGAA-1	9	Normal
TTCGAAGAGATCCCGC-1	18	Normal
TTCGAAGGTCTAACGT-1	2	Tumor
TTCGAAGGTTCCAACA-1	12	Normal
TTCGAAGTCTCCCTGA-1	8	Normal
TTCGGTCAGCAATCTC-1	21	Tumor
TTCGGTCGTTCGTGAT-1	6	Tumor
TTCGGTCGTTTGGGCC-1	2	Tumor
TTCGGTCTCACTTACT-1	2	Normal
TTCTACACAGACAAAT-1	34	Tumor
TTCTACACATGACGGA-1	10	Normal
TTCTACAGTACACCGC-1	29	Tumor
TTCTACAGTCTCGTTC-1	6	Normal
TTCTACATCTGAGTGT-1	18	Tumor
TTCTCAACAGGACCCT-1	14	Tumor
TTCTCAAGTCTTCAAG-1	5	Normal
TTCTCAATCTCATTCA-1	115	Tumor
TTCTCCTAGGGTATCG-1	3	Normal
TTCTCCTCAGCTGTAT-1	96	Tumor
TTCTCCTCAGCTTCGG-1	15	Tumor
TTCTCCTGTGAAAGAG-1	12	Normal
TTCTCCTGTGCCTGCA-1	5	Normal
TTCTCCTGTGGTGTAG-1	8	Normal
TTCTCCTTCCCTAATT-1	3	Tumor
TTCTCCTTCTTTCCTC-1	114	Tumor
TTCTTAGCAACTGCGC-1	2	Normal
TTCTTAGTCGTCACGG-1	35	Tumor
TTGAACGAGATGAGAG-1	9	Normal
TTGAACGAGATGTGTA-1	40	Tumor
TTGAACGAGTCTCAAC-1	8	Normal
TTGAACGCATTGGTAC-1	10	Normal
TTGAACGTCCCAACGG-1	13	Normal
TTGAACGTCTGCAGTA-1	2	Tumor
TTGACTTCAGGACGTA-1	15	Normal
TTGACTTCAGGGATTG-1	24	Tumor
TTGACTTCATGCCACG-1	26	Tumor
TTGACTTTCGGTTCGG-1	9	Normal
TTGACTTTCTTCAACT-1	22	Tumor
TTGCCGTCAAAGGTGC-1	15	Tumor
TTGCCGTTCGACGGAA-1	42	Tumor
TTGCGTCCACACATGT-1	4	Normal
TTGCGTCGTCACTGGC-1	28	Tumor
TTGGAACAGATCTGAA-1	66	Tumor
TTGGAACAGCGTGAAC-1	12	Normal
TTGGAACTCCTGCAGG-1	2	Tumor
TTGGCAAAGAGTTGGC-1	20	Normal
TTGGCAATCAACGGCC-1	5	Normal
TTGGCAATCGTACGGC-1	2	Normal
TTGTAGGTCAACGGGA-1	6	Normal
TTGTAGGTCCACTCCA-1	10	Normal
TTTACTGCAGGATCGA-1	9	Tumor
TTTACTGGTGACGGTA-1	19	Normal
TTTATGCCATAGGATA-1	10	Normal
TTTATGCGTACTTCTT-1	18	Normal
TTTCCTCTCATACGGT-1	9	Tumor
TTTGCGCAGACTAGGC-1	23	Tumor
TTTGCGCAGCTGCCCA-1	7	Tumor
TTTGCGCCAAGTCATC-1	17	Normal
TTTGGTTAGGATTCGG-1	8	Tumor
TTTGGTTCAAATACAG-1	6	Normal
TTTGGTTGTTGTCGCG-1	9	Normal
TTTGGTTTCGTCACGG-1	15	Normal
TTTGTCAAGTTCGCAT-1	20	Tumor
TTTGTCACAAGGGTCA-1	2	Normal
TTTGTCAGTAGCGTCC-1	24	Tumor
AAACCTGCAAGAGGCT-2	3	Normal
AAACCTGCACATGACT-2	7	Normal
AAACCTGCATCATCCC-2	13	Normal
AAACGGGGTCACACGC-2	6	Normal
AAACGGGGTTAAAGAC-2	4	Normal
AAACGGGTCTTCTGGC-2	6	Normal
AAAGATGAGCTTCGCG-2	13	Normal
AAAGCAACAAACTGTC-2	5	Normal
AAAGCAAGTACGCACC-2	17	Normal
AAAGCAATCTAACTGG-2	21	Normal
AAAGTAGAGAGTGACC-2	9	Normal
AAAGTAGCAATGACCT-2	9	Normal
AAAGTAGGTCCAGTGC-2	4	Normal
AAATGCCAGCCTTGAT-2	8	Normal
AAATGCCCACAACTGT-2	8	Normal
AAATGCCCAGCTGTGC-2	14	Normal
AACACGTAGCCAGAAC-2	23	Tumor
AACACGTAGCGCTCCA-2	11	Normal
AACACGTGTATTAGCC-2	9	Normal
AACACGTGTGGCGAAT-2	5	Normal
AACACGTGTTTGACAC-2	5	Normal
AACACGTTCTCACATT-2	5	Normal
AACCATGCATAGACTC-2	7	Normal
AACCATGGTCTTCAAG-2	7	Normal
AACCATGTCACCGGGT-2	6	Normal
AACCATGTCTACTTAC-2	4	Normal
AACCATGTCTGGCGAC-2	16	Normal
AACCGCGAGTGCCAGA-2	11	Normal
AACCGCGAGTTAGGTA-2	5	Normal
AACCGCGCACCCATGG-2	10	Normal
AACCGCGGTAAGGATT-2	5	Normal
AACCGCGGTTCGCGAC-2	11	Normal
AACCGCGTCGCGCCAA-2	3	Normal
AACGTTGAGTCTCAAC-2	43	Normal
AACGTTGCAAGTTGTC-2	5	Normal
AACGTTGCACACGCTG-2	15	Normal
AACGTTGTCTTGCCGT-2	4	Normal
AACTCCCAGCTAACAA-2	12	Normal
AACTCCCCATCCGTGG-2	15	Normal
AACTCCCCATGGTCTA-2	5	Normal
AACTCCCTCAACACTG-2	7	Normal
AACTCTTAGAATTCCC-2	3	Normal
AACTCTTAGATCGATA-2	4	Normal
AACTCTTGTGATGTGG-2	18	Normal
AACTCTTTCAAACAAG-2	7	Normal
AACTCTTTCATTGCGA-2	19	Normal
AACTTTCCACAAGTAA-2	16	Normal
AACTTTCCAGGAATGC-2	8	Normal
AACTTTCCATGACATC-2	11	Normal
AACTTTCGTACAGTTC-2	7	Normal
AACTTTCTCACCACCT-2	6	Normal
AAGACCTCAAGTCTAC-2	4	Normal
AAGACCTCACAACGTT-2	4	Normal
AAGACCTCAGCTCGCA-2	3	Normal
AAGCCGCAGGCCCGTT-2	19	Normal
AAGCCGCCAATGTTGC-2	4	Normal
AAGCCGCGTCCGACGT-2	21	Normal
AAGCCGCTCTTGTCAT-2	5	Normal
AAGGAGCAGCTAGTGG-2	18	Normal
AAGGAGCAGGGCTTGA-2	8	Normal
AAGGAGCTCACAGTAC-2	6	Normal
AAGGCAGCATCACGAT-2	9	Normal
AAGGCAGGTAAACCTC-2	5	Normal
AAGGCAGGTGAGGCTA-2	12	Normal
AAGGCAGGTTCTGAAC-2	17	Normal
AAGGCAGTCTACCTGC-2	10	Normal
AAGGTTCCAAGAAAGG-2	6	Normal
AAGGTTCCAATGGTCT-2	14	Normal
AAGGTTCCAGCAGTTT-2	12	Normal
AAGGTTCGTTATCGGT-2	10	Normal
AAGTCTGAGGCCATAG-2	6	Normal
AATCCAGAGCAGCGTA-2	11	Normal
AATCCAGGTGGCGAAT-2	3	Normal
AATCCAGGTTCCTCCA-2	18	Normal
AATCGGTGTTCCACTC-2	5	Normal
AATCGGTTCACGAAGG-2	58	Normal
AATCGGTTCAGCGATT-2	11	Normal
ACACCAATCCTGCCAT-2	14	Normal
ACACCCTAGACTCGGA-2	4	Normal
ACACCCTCAATCTGCA-2	18	Normal
ACACCCTGTGGTCCGT-2	13	Normal
ACACCCTTCCAAGCCG-2	35	Normal
ACACCCTTCCACGAAT-2	29	Normal
ACACCGGAGCAACGGT-2	21	Tumor
ACACCGGGTGAGGGAG-2	7	Normal
ACACCGGGTGTTGAGG-2	3	Normal
ACACCGGTCGGTTCGG-2	10	Normal
ACACTGATCGCTTAGA-2	9	Normal
ACAGCCGTCAGTACGT-2	4	Normal
ACAGCTAAGGGCACTA-2	12	Normal
ACAGCTAAGTTCGCGC-2	14	Normal
ACAGCTACATTAGGCT-2	15	Normal
ACAGCTAGTTCCGGCA-2	2	Normal
ACAGCTATCATCACCC-2	6	Normal
ACAGCTATCGCGCCAA-2	21	Normal
ACATGGTAGTGGACGT-2	20	Normal
ACATGGTGTCATACTG-2	13	Normal
ACCAGTAAGGTCGGAT-2	13	Normal
ACCAGTACACCTATCC-2	18	Normal
ACCAGTATCATCGGAT-2	11	Normal
ACCCACTAGGCTCATT-2	7	Normal
ACCGTAACACAGCGTC-2	4	Normal
ACCGTAATCTTTACGT-2	4	Normal
ACCTTTAAGATAGGAG-2	5	Normal
ACCTTTACAAACCCAT-2	14	Normal
ACCTTTAGTTACCGAT-2	5	Normal
ACCTTTATCTGGTGTA-2	17	Normal
ACGAGCCTCAGGTAAA-2	12	Normal
ACGAGCCTCGGAATCT-2	10	Normal
ACGAGGAGTCCGAAGA-2	16	Normal
ACGATACAGGGAAACA-2	4	Normal
ACGATACGTGGCGAAT-2	13	Normal
ACGATACTCCTATGTT-2	5	Normal
ACGATGTAGAGCCCAA-2	55	Tumor
ACGATGTAGTCATCCA-2	25	Normal
ACGATGTAGTGCGTGA-2	10	Normal
ACGATGTCACCAGATT-2	7	Normal
ACGCAGCAGACCCACC-2	7	Normal
ACGCCAGAGCGCTCCA-2	10	Normal
ACGCCAGGTGTGGCTC-2	12	Normal
ACGCCAGTCATGCATG-2	5	Normal
ACGCCGAAGAGCAATT-2	5	Normal
ACGCCGACAATAGCAA-2	17	Normal
ACGCCGACAGCTGTTA-2	6	Normal
ACGCCGAGTTTGTTGG-2	13	Normal
ACGGCCACACCGATAT-2	7	Normal
ACGGCCAGTTGACGTT-2	7	Normal
ACGGCCATCTCACATT-2	4	Normal
ACGGGCTCAGCTCGCA-2	8	Normal
ACGGGCTGTAAGCACG-2	25	Normal
ACGGGTCTCCGTCAAA-2	14	Normal
ACGTCAAAGTCGTACT-2	17	Normal
ACGTCAACAGCTTCGG-2	6	Normal
ACTATCTCACCTCGTT-2	13	Normal
ACTATCTGTGGCAAAC-2	3	Normal
ACTATCTTCAGAGGTG-2	7	Normal
ACTGAACAGATAGGAG-2	21	Normal
ACTGAACAGTCCATAC-2	4	Normal
ACTGAACCACCAGATT-2	17	Normal
ACTGAACCAGTATAAG-2	24	Normal
ACTGAACGTAGAGCTG-2	5	Normal
ACTGAGTCAGATCGGA-2	9	Normal
ACTGAGTGTCATCCCT-2	14	Normal
ACTGAGTTCCCTTGCA-2	15	Normal
ACTGATGTCGGCTTGG-2	7	Normal
ACTGCTCCACTCGACG-2	15	Normal
ACTGCTCGTGAAAGAG-2	3	Normal
ACTGCTCGTTAGAACA-2	3	Normal
ACTGCTCGTTATCGGT-2	27	Tumor
ACTGCTCGTTCAGGCC-2	7	Normal
ACTGTCCAGATGAGAG-2	10	Normal
ACTGTCCAGGTGGGTT-2	4	Normal
ACTGTCCAGGTTCCTA-2	7	Normal
ACTGTCCGTTCAGCGC-2	6	Normal
ACTGTCCGTTCGCTAA-2	4	Normal
ACTTACTCATGACGGA-2	7	Normal
ACTTACTCATTATCTC-2	4	Normal
ACTTACTTCGTCGTTC-2	19	Normal
ACTTGTTAGTGGGCTA-2	8	Normal
ACTTGTTCAGCGTCCA-2	21	Normal
ACTTTCACACCGCTAG-2	5	Normal
ACTTTCAGTACATCCA-2	14	Normal
ACTTTCAGTCTTGTCC-2	9	Normal
ACTTTCAGTTGTCGCG-2	13	Normal
ACTTTCATCATTCACT-2	28	Normal
AGACGTTGTTAAAGTG-2	8	Normal
AGAGCGAAGTTGTCGT-2	3	Normal
AGAGCGACAACTGGCC-2	7	Normal
AGAGCGACAAGAGTCG-2	3	Normal
AGAGCGAGTTGTACAC-2	5	Normal
AGAGCTTAGTGGAGAA-2	20	Normal
AGAGTGGAGATGTTAG-2	5	Normal
AGATCTGCAAGACGTG-2	24	Normal
AGATTGCCAAAGGTGC-2	8	Normal
AGCAGCCAGATGCCTT-2	8	Normal
AGCAGCCTCAGTTCGA-2	8	Normal
AGCAGCCTCGCATGAT-2	17	Normal
AGCATACAGCCAACAG-2	13	Normal
AGCATACCAGCTGTAT-2	14	Normal
AGCCTAATCCAACCAA-2	15	Normal
AGCCTAATCCACGACG-2	13	Normal
AGCGGTCAGACTTGAA-2	6	Tumor
AGCGGTCTCAGATAAG-2	19	Normal
AGCGGTCTCTCCAGGG-2	4	Normal
AGCGGTCTCTGATTCT-2	6	Normal
AGCGTATCATCTATGG-2	6	Normal
AGCGTATGTTAAGGGC-2	13	Normal
AGCGTATTCTATCGCC-2	16	Normal
AGCGTATTCTCGTATT-2	15	Normal
AGCGTCGCAAGCGCTC-2	8	Normal
AGCGTCGCACAAGTAA-2	10	Normal
AGCGTCGGTCCTCCAT-2	7	Normal
AGCGTCGTCCACGTTC-2	5	Normal
AGCTCCTTCTTGACGA-2	26	Normal
AGCTCCTTCTTGCATT-2	13	Normal
AGCTCTCAGCCAGGAT-2	5	Normal
AGCTTGACATGTAGTC-2	6	Normal
AGGCCACAGCGACGTA-2	5	Normal
AGGCCGTCAACGCACC-2	19	Normal
AGGCCGTGTCATGCCG-2	12	Normal
AGGCCGTGTGTAATGA-2	9	Normal
AGGGAGTAGATCCGAG-2	6	Normal
AGGGAGTCACCAGATT-2	11	Normal
AGGGAGTGTAAGTTCC-2	6	Normal
AGGGAGTTCTATCGCC-2	10	Normal
AGGGATGTCCACGAAT-2	15	Normal
AGGGATGTCTGTTTGT-2	5	Normal
AGGGTGAGTTCCGGCA-2	15	Normal
AGGGTGATCCTCAACC-2	15	Normal
AGGTCCGAGCGTTTAC-2	26	Tumor
AGTAGTCTCTGTCAAG-2	10	Normal
AGTAGTCTCTTATCTG-2	7	Normal
AGTAGTCTCTTCTGGC-2	15	Tumor
AGTCTTTAGGACAGCT-2	2	Normal
AGTGAGGAGACTAGGC-2	18	Normal
AGTGAGGAGATGGCGT-2	7	Normal
AGTGAGGAGCAATATG-2	11	Normal
AGTGAGGAGCGATCCC-2	5	Normal
AGTGGGAAGAAGGTGA-2	12	Normal
AGTGGGAAGTGCGATG-2	8	Normal
AGTGGGAGTGAAATCA-2	6	Normal
AGTGTCAGTACCTACA-2	10	Normal
AGTGTCATCAACGGGA-2	17	Normal
AGTTGGTAGGATGCGT-2	4	Normal
AGTTGGTAGGGTCGAT-2	14	Normal
AGTTGGTCACCGAATT-2	7	Normal
AGTTGGTCAGTATCTG-2	2	Tumor
ATAACGCAGCCGTCGT-2	10	Normal
ATAACGCTCTGATTCT-2	6	Normal
ATAAGAGGTCACAAGG-2	11	Normal
ATAAGAGGTCCTCCAT-2	6	Normal
ATAAGAGGTCTCTTAT-2	4	Normal
ATAGACCAGCGTTCCG-2	8	Normal
ATAGACCGTCGCGGTT-2	8	Normal
ATCACGACAAACCCAT-2	3	Normal
ATCACGACAAAGAATC-2	5	Normal
ATCACGACAACACGCC-2	10	Normal
ATCACGACACATAACC-2	17	Normal
ATCACGAGTAGAAGGA-2	2	Normal
ATCACGAGTCCTCCAT-2	3	Normal
ATCACGATCGTGACAT-2	5	Normal
ATCATCTCACTAGTAC-2	15	Normal
ATCATCTGTTCAGACT-2	32	Normal
ATCATGGAGCAATCTC-2	5	Normal
ATCATGGCAGCTGCAC-2	5	Normal
ATCCGAAAGACTAAGT-2	9	Normal
ATCCGAAAGGACACCA-2	7	Normal
ATCGAGTTCCGTTGTC-2	6	Normal
ATCTACTAGTTACGGG-2	18	Normal
ATCTACTAGTTATCGC-2	6	Normal
ATCTACTCATGCCACG-2	10	Normal
ATCTACTTCAGTCAGT-2	5	Normal
[truncated: 20,610 more rows]

## Sheet: Figure 3c
Cell barcode	log2(Trp53 UMI count + 0.00001)
AAACCTGAGCCAACAG-1	1.58497
AAACCTGAGCCTTGAT-1	-16.6096
AAACCTGAGTACCGGA-1	-16.6096
AAACCTGCACGGCCAT-1	-16.6096
AAACCTGCACGGTAAG-1	1.44e-05
AAACCTGCATGCCACG-1	-16.6096
AAACCTGGTCTTGTCC-1	-16.6096
AAACCTGGTTCCGTCT-1	-16.6096
AAACCTGTCTCATTCA-1	-16.6096
AAACGGGAGAGCTTCT-1	-16.6096
AAACGGGAGCAATATG-1	-16.6096
AAACGGGAGCGCTCCA-1	-16.6096
AAACGGGCACTTAACG-1	-16.6096
AAACGGGCAGTTCCCT-1	-16.6096
AAACGGGGTCTAGGTT-1	-16.6096
AAACGGGTCTCGGACG-1	1.44e-05
AAAGATGGTAGCAAAT-1	-16.6096
AAAGATGTCAGCGATT-1	-16.6096
AAAGATGTCTTCCTTC-1	-16.6096
AAAGCAAAGGTAAACT-1	1.44e-05
AAAGCAAAGTGGGATC-1	-16.6096
AAAGCAAAGTTGCAGG-1	-16.6096
AAAGCAACATGCCCGA-1	-16.6096
AAAGCAAGTAGCGCTC-1	-16.6096
AAAGCAAGTTGTCGCG-1	1.00001
AAAGCAATCGTATCAG-1	-16.6096
AAAGTAGAGAGTACCG-1	-16.6096
AAAGTAGAGATGGCGT-1	-16.6096
AAAGTAGAGGCCCTCA-1	-16.6096
AAAGTAGAGTACCGGA-1	-16.6096
AAAGTAGGTAGTACCT-1	1.44e-05
AAAGTAGGTGCTTCTC-1	1.44e-05
AAAGTAGTCTGGTTCC-1	1.58497
AAAGTAGTCTTGAGAC-1	-16.6096
AAATGCCAGAAACCTA-1	-16.6096
AAATGCCAGAGCTTCT-1	2
AAATGCCAGGTGATTA-1	-16.6096
AAATGCCAGTCTCCTC-1	1.58497
AAATGCCAGTGACATA-1	-16.6096
AAATGCCCATCTATGG-1	-16.6096
AAATGCCCATGCTAGT-1	1.44e-05
AAATGCCGTTAAGAAC-1	2.80736
AACACGTAGGTGTGGT-1	-16.6096
AACACGTTCGTTTGCC-1	-16.6096
AACCATGAGAGACTTA-1	-16.6096
AACCATGAGAGCTATA-1	-16.6096
AACCATGAGAGGTTAT-1	1.44e-05
AACCATGAGCACACAG-1	1.44e-05
AACCATGAGGGTTCCC-1	-16.6096
AACCATGCACGTGAGA-1	-16.6096
AACCATGCAGTGACAG-1	-16.6096
AACCATGGTAAGTTCC-1	-16.6096
AACCATGGTACTCGCG-1	2
AACCATGGTCGACTAT-1	-16.6096
AACCATGGTCGGATCC-1	1.44e-05
AACCATGTCCGAAGAG-1	-16.6096
AACCATGTCGAACGGA-1	-16.6096
AACCATGTCTGAGGGA-1	-16.6096
AACCGCGAGACCGGAT-1	-16.6096
AACCGCGAGCGTTGCC-1	-16.6096
AACCGCGAGTGTTAGA-1	-16.6096
AACCGCGCACCCAGTG-1	-16.6096
AACCGCGGTCAAGCGA-1	-16.6096
AACCGCGGTCTAGAGG-1	-16.6096
AACCGCGGTCTTCGTC-1	2
AACCGCGGTGTTCGAT-1	1.00001
AACCGCGTCGGCGCTA-1	-16.6096
AACCGCGTCTCCTATA-1	-16.6096
AACGTTGAGAATGTTG-1	-16.6096
AACGTTGAGACTTGAA-1	1.44e-05
AACGTTGAGAGATGAG-1	-16.6096
AACGTTGAGAGTAATC-1	1.44e-05
AACGTTGGTCCAACTA-1	-16.6096
AACGTTGGTGAGCGAT-1	1.58497
AACGTTGGTGCGGTAA-1	-16.6096
AACGTTGGTTGAACTC-1	1.44e-05
AACGTTGGTTGTCTTT-1	1.00001
AACGTTGTCCTCAATT-1	-16.6096
AACGTTGTCCTTTACA-1	-16.6096
AACGTTGTCGGTGTCG-1	-16.6096
AACGTTGTCTTGTATC-1	1.00001
AACTCAGAGCTCAACT-1	1.44e-05
AACTCAGAGTACGTAA-1	-16.6096
AACTCAGCAGATCGGA-1	-16.6096
AACTCAGGTACCCAAT-1	1.44e-05
AACTCAGGTCGCATCG-1	-16.6096
AACTCAGTCGGAGCAA-1	-16.6096
AACTCCCAGGAACTGC-1	-16.6096
AACTCCCCATCCTTGC-1	-16.6096
AACTCCCGTGTCGCTG-1	1.44e-05
AACTCCCTCATGCATG-1	1.44e-05
AACTCCCTCCTCCTAG-1	1.44e-05
AACTCTTAGCTGCCCA-1	1.00001
AACTCTTAGCTTCGCG-1	-16.6096
AACTCTTAGGAGCGTT-1	-16.6096
AACTCTTAGTCGTACT-1	-16.6096
AACTCTTAGTGAACAT-1	1.00001
AACTCTTCATATGGTC-1	-16.6096
AACTCTTGTCGCATAT-1	-16.6096
AACTCTTTCCCAAGTA-1	1.44e-05
AACTCTTTCTAACGGT-1	-16.6096
AACTCTTTCTCTTGAT-1	1.44e-05
AACTGGTAGCCACGCT-1	-16.6096
AACTGGTAGTTGAGAT-1	1.44e-05
AACTGGTCACCAGTTA-1	-16.6096
AACTGGTCACCCAGTG-1	1.44e-05
AACTGGTCAGGATTGG-1	-16.6096
AACTGGTCAGTCAGCC-1	-16.6096
AACTGGTCATATACGC-1	-16.6096
AACTGGTCATATGAGA-1	-16.6096
AACTGGTGTGGCGAAT-1	-16.6096
AACTTTCCAATGCCAT-1	-16.6096
AACTTTCCACTTAAGC-1	-16.6096
AACTTTCCAGGATCGA-1	-16.6096
AACTTTCGTCTGCGGT-1	1.44e-05
AACTTTCTCGAGAACG-1	-16.6096
AAGACCTAGACGCAAC-1	-16.6096
AAGACCTAGCCATCGC-1	-16.6096
AAGACCTAGGCTAGGT-1	-16.6096
AAGACCTAGTTAAGTG-1	1.58497
AAGACCTGTCCGCTGA-1	-16.6096
AAGACCTGTCCTAGCG-1	1.44e-05
AAGACCTTCCGTCAAA-1	1.44e-05
AAGACCTTCCTAAGTG-1	1.00001
AAGCCGCAGCAACGGT-1	1.44e-05
AAGCCGCCACTGTGTA-1	1.00001
AAGCCGCCAGGTCCAC-1	1.44e-05
AAGCCGCCATCGGAAG-1	-16.6096
AAGCCGCGTCATCCCT-1	1.00001
AAGCCGCGTTAAGGGC-1	-16.6096
AAGCCGCTCACCCTCA-1	-16.6096
AAGCCGCTCGCATGAT-1	-16.6096
AAGCCGCTCTTGTTTG-1	-16.6096
AAGGAGCCACCGGAAA-1	1.00001
AAGGAGCCAGATGGCA-1	-16.6096
AAGGAGCCAGTACACT-1	-16.6096
AAGGAGCCATCCTAGA-1	1.00001
AAGGAGCGTCTGATTG-1	-16.6096
AAGGCAGAGCTAGGCA-1	-16.6096
AAGGCAGAGGGCTTGA-1	-16.6096
AAGGCAGAGTTTGCGT-1	1.44e-05
AAGGCAGCACCAGTTA-1	-16.6096
AAGGCAGCATCACAAC-1	-16.6096
AAGGCAGTCCAAGTAC-1	1.00001
AAGGTTCAGCAATCTC-1	-16.6096
AAGGTTCAGTGATCGG-1	-16.6096
AAGGTTCCAACACGCC-1	-16.6096
AAGGTTCCAGATCTGT-1	-16.6096
AAGGTTCCAGCCTTTC-1	-16.6096
AAGGTTCGTCAGAGGT-1	-16.6096
AAGGTTCTCTTAACCT-1	1.58497
AAGTCTGAGCTGCGAA-1	-16.6096
AAGTCTGCATGCTAGT-1	1.44e-05
AAGTCTGGTCCTAGCG-1	-16.6096
AAGTCTGTCCGCGGTA-1	-16.6096
AAGTCTGTCTAACGGT-1	-16.6096
AATCCAGAGATCCGAG-1	1.00001
AATCCAGCAAAGTGCG-1	-16.6096
AATCCAGCACCAGGCT-1	-16.6096
AATCCAGGTCATATGC-1	1.44e-05
AATCCAGTCCTCTAGC-1	-16.6096
AATCCAGTCTTCATGT-1	-16.6096
AATCGGTAGACTAGGC-1	-16.6096
AATCGGTCAATCACAC-1	1.44e-05
AATCGGTCACGGTAAG-1	-16.6096
AATCGGTCAGACGCTC-1	-16.6096
AATCGGTGTCGTTGTA-1	1.44e-05
AATCGGTGTTGGTTTG-1	1.44e-05
AATCGGTTCAAGATCC-1	-16.6096
AATCGGTTCCAGAGGA-1	2.32193
AATCGGTTCGTCCGTT-1	1.44e-05
ACACCAAAGTGGACGT-1	-16.6096
ACACCAAAGTGTCTCA-1	-16.6096
ACACCAACAATCCAAC-1	-16.6096
ACACCAAGTCGTGGCT-1	-16.6096
ACACCAAGTTCAGGCC-1	1.44e-05
ACACCAAGTTGTACAC-1	-16.6096
ACACCAATCATAAAGG-1	-16.6096
ACACCAATCCGCGGTA-1	-16.6096
ACACCGGAGCGAGAAA-1	-16.6096
ACACCGGAGCTGTCTA-1	-16.6096
ACACCGGAGGAGCGAG-1	-16.6096
ACACCGGAGGAGTTTA-1	-16.6096
ACACCGGAGGGTCTCC-1	-16.6096
ACACCGGAGTGCGTGA-1	-16.6096
ACACCGGCACAAGTAA-1	1.44e-05
ACACCGGCAGCCTGTG-1	-16.6096
ACACCGGCAGTGGAGT-1	1.44e-05
ACACCGGCATTCCTGC-1	-16.6096
ACACCGGGTCCATCCT-1	1.44e-05
ACACCGGGTGGGTATG-1	-16.6096
ACACCGGGTGTTGGGA-1	-16.6096
ACACCGGGTTGGTGGA-1	-16.6096
ACACCGGTCTTTCCTC-1	-16.6096
ACACTGACACCAACCG-1	1.44e-05
ACACTGACAGCATGAG-1	1.58497
ACACTGAGTGTGAATA-1	-16.6096
ACACTGATCACTCCTG-1	-16.6096
ACACTGATCGCATGGC-1	-16.6096
ACAGCCGAGCGTCAAG-1	-16.6096
ACAGCCGAGCTTTGGT-1	-16.6096
ACAGCCGAGTAATCCC-1	-16.6096
ACAGCCGAGTCCATAC-1	-16.6096
ACAGCCGCACGAGAGT-1	-16.6096
ACAGCCGCAGTATAAG-1	-16.6096
ACAGCCGCATGCAATC-1	-16.6096
ACAGCCGGTGAGTATA-1	-16.6096
ACAGCCGTCCTGCCAT-1	1.44e-05
ACAGCCGTCTAACCGA-1	1.44e-05
ACAGCTAAGCTAGTGG-1	-16.6096
ACAGCTAAGGCTCAGA-1	-16.6096
ACAGCTACACAGACTT-1	-16.6096
ACAGCTAGTACTCAAC-1	-16.6096
ACAGCTAGTATATCCG-1	-16.6096
ACAGCTATCCGAGCCA-1	1.00001
ACAGCTATCCTGCCAT-1	-16.6096
ACATACGAGAGGTTGC-1	-16.6096
ACATACGAGAGTAATC-1	1.00001
ACATACGAGATCCTGT-1	-16.6096
ACATACGAGCCCAATT-1	1.58497
ACATACGAGCGTCTAT-1	1.44e-05
ACATACGCAAGTAGTA-1	-16.6096
ACATACGGTTGAGGTG-1	-16.6096
ACATACGTCCACGAAT-1	-16.6096
ACATACGTCTTCGGTC-1	-16.6096
ACATACGTCTTGTTTG-1	-16.6096
ACATCAGAGAGCCCAA-1	1.58497
ACATCAGAGCGAGAAA-1	-16.6096
ACATCAGCAAGTCTAC-1	1.44e-05
ACATCAGCACAACTGT-1	1.58497
ACATCAGCACAGACAG-1	1.44e-05
ACATCAGCAGATCTGT-1	-16.6096
ACATCAGGTAGCGTGA-1	1.44e-05
ACATCAGGTGAAGGCT-1	-16.6096
ACATCAGGTTCCCTTG-1	-16.6096
ACATCAGGTTGGTGGA-1	-16.6096
ACATCAGTCCGCGCAA-1	-16.6096
ACATCAGTCGTAGGAG-1	-16.6096
ACATGGTAGGTGGGTT-1	1.00001
ACATGGTCAAATACAG-1	1.00001
ACATGGTCACCATGTA-1	-16.6096
ACATGGTCAGTCGTGC-1	-16.6096
ACATGGTGTCACTTCC-1	-16.6096
ACATGGTGTTGATTCG-1	-16.6096
ACATGGTTCAAACAAG-1	-16.6096
ACATGGTTCAGTTAGC-1	-16.6096
ACATGGTTCTCTTGAT-1	-16.6096
ACCAGTAAGCCAGAAC-1	-16.6096
ACCAGTAAGTAGATGT-1	-16.6096
ACCAGTACAAACCCAT-1	-16.6096
ACCAGTAGTCTAAACC-1	-16.6096
ACCAGTAGTGAAATCA-1	-16.6096
ACCAGTAGTGCGCTTG-1	-16.6096
ACCAGTAGTGCTTCTC-1	-16.6096
ACCAGTAGTGTTAAGA-1	-16.6096
ACCAGTATCACTTATC-1	-16.6096
ACCAGTATCATCGCTC-1	-16.6096
ACCCACTCACGCGAAA-1	-16.6096
ACCCACTGTAGGCATG-1	-16.6096
ACCCACTGTATTCTCT-1	-16.6096
ACCCACTGTCTGCAAT-1	1.44e-05
ACCCACTGTCTTGTCC-1	-16.6096
ACCCACTGTTTGTTGG-1	-16.6096
ACCCACTTCGCTAGCG-1	-16.6096
ACCGTAATCGTGGTCG-1	-16.6096
ACCTTTAAGAGTAATC-1	-16.6096
ACCTTTAAGGCTCATT-1	1.44e-05
ACCTTTACACATAACC-1	-16.6096
ACCTTTAGTAGGGTAC-1	1.44e-05
ACCTTTAGTCATCCCT-1	-16.6096
ACCTTTAGTGACTCAT-1	-16.6096
ACCTTTAGTTCAACCA-1	-16.6096
ACCTTTATCTACCAGA-1	1.44e-05
ACGAGCCGTATCTGCA-1	2
ACGAGCCGTCCGACGT-1	-16.6096
ACGAGCCTCCAGTATG-1	-16.6096
ACGAGCCTCTATCCCG-1	-16.6096
ACGAGGAAGTAGGTGC-1	-16.6096
ACGAGGACAAAGGTGC-1	-16.6096
ACGAGGACAATGGAAT-1	1.00001
ACGAGGACATTCTTAC-1	-16.6096
ACGAGGAGTCCTGCTT-1	-16.6096
ACGAGGAGTCTGCCAG-1	-16.6096
ACGAGGATCAATCACG-1	-16.6096
ACGATACAGACAAGCC-1	-16.6096
ACGATACAGGGAACGG-1	-16.6096
ACGATACCAAGTTAAG-1	1.44e-05
ACGATACCAATGAATG-1	-16.6096
ACGATACCATCACAAC-1	1.44e-05
ACGATACGTCACTTCC-1	1.44e-05
ACGATACGTGTTGAGG-1	-16.6096
ACGATACGTTCCACAA-1	-16.6096
ACGATACTCAGGTTCA-1	-16.6096
ACGATGTAGAGCCCAA-1	-16.6096
ACGATGTAGAGGGATA-1	-16.6096
ACGATGTCAGGCGATA-1	-16.6096
ACGATGTGTCAATACC-1	-16.6096
ACGATGTTCAACACGT-1	1.00001
ACGATGTTCGGCTACG-1	1.44e-05
ACGATGTTCTTGCCGT-1	-16.6096
ACGCAGCAGCGATTCT-1	-16.6096
ACGCAGCAGCTAGTTC-1	2.58496
ACGCAGCAGCTGATAA-1	1.44e-05
ACGCAGCAGGTAGCCA-1	-16.6096
ACGCAGCCAAGAAGAG-1	1.58497
ACGCAGCGTAGCTGCC-1	-16.6096
ACGCAGCGTCCTCCAT-1	-16.6096
ACGCAGCGTTCGTTGA-1	1.44e-05
ACGCAGCGTTGGGACA-1	-16.6096
ACGCAGCTCCACTCCA-1	1.00001
ACGCCAGAGACAATAC-1	-16.6096
ACGCCAGAGCTCTCGG-1	-16.6096
ACGCCAGCAAGCCCAC-1	1.44e-05
ACGCCAGCAAGTAATG-1	-16.6096
ACGCCAGCAGCGTCCA-1	-16.6096
ACGCCAGCAGTCACTA-1	1.44e-05
ACGCCAGCATAAGACA-1	-16.6096
ACGCCAGGTGGACGAT-1	-16.6096
ACGCCAGGTTGTGGAG-1	-16.6096
ACGCCAGTCCGCAGTG-1	-16.6096
ACGCCAGTCTAACTCT-1	-16.6096
ACGCCGAGTAGCACGA-1	-16.6096
ACGCCGAGTGCACGAA-1	1.00001
ACGCCGAGTTTGTGTG-1	-16.6096
ACGCCGATCACCCGAG-1	-16.6096
ACGCCGATCTGAAAGA-1	-16.6096
ACGGAGAAGCTAGTTC-1	-16.6096
ACGGAGAAGTACACCT-1	1.44e-05
ACGGAGACAACACCCG-1	-16.6096
ACGGAGACACTGTGTA-1	1.44e-05
ACGGAGACAGACGCCT-1	-16.6096
ACGGAGACATAAGACA-1	1.44e-05
ACGGAGATCCTCAACC-1	1.00001
ACGGAGATCTGGTTCC-1	-16.6096
ACGGCCAAGTTAGCGG-1	-16.6096
ACGGCCACACGGCCAT-1	-16.6096
ACGGCCACAGGTTTCA-1	-16.6096
ACGGCCACAGTATAAG-1	-16.6096
ACGGCCAGTGAGTGAC-1	-16.6096
ACGGCCATCTCGTTTA-1	-16.6096
ACGGGCTCACTAGTAC-1	1.44e-05
ACGGGCTCATCTATGG-1	1.44e-05
ACGGGCTGTCCAGTAT-1	-16.6096
ACGGGCTGTCTGCCAG-1	-16.6096
ACGGGCTTCGCATGGC-1	1.00001
ACGGGTCAGATGCGAC-1	-16.6096
ACGGGTCAGCGGATCA-1	-16.6096
ACGGGTCAGCTCCTTC-1	-16.6096
ACGGGTCAGGCTCATT-1	-16.6096
ACGGGTCAGGGTTCCC-1	-16.6096
ACGGGTCAGTGTTAGA-1	-16.6096
ACGGGTCCACATTTCT-1	-16.6096
ACGGGTCCAGCTCGAC-1	-16.6096
ACGGGTCGTGAGGGTT-1	-16.6096
ACGGGTCGTGTGGTTT-1	-16.6096
ACGGGTCTCAACACCA-1	-16.6096
ACGGGTCTCCGGCACA-1	1.58497
ACGGGTCTCTAACGGT-1	1.00001
ACGTCAAAGCGATCCC-1	-16.6096
ACGTCAAAGGCACATG-1	-16.6096
ACGTCAAAGGTGCTAG-1	1.44e-05
ACGTCAACAACTGCGC-1	-16.6096
ACGTCAACACGGTAGA-1	1.44e-05
ACGTCAAGTTTGCATG-1	-16.6096
ACGTCAATCACGCATA-1	-16.6096
ACGTCAATCAGGTAAA-1	-16.6096
ACTATCTAGGGCTCTC-1	2.58496
ACTATCTCATGAGCGA-1	-16.6096
ACTATCTCATTATCTC-1	1.00001
ACTATCTGTAAATGAC-1	1.00001
ACTATCTGTTCTGAAC-1	-16.6096
ACTATCTTCCGCATCT-1	-16.6096
ACTATCTTCTTTACGT-1	-16.6096
ACTGAACAGAGGTTAT-1	-16.6096
ACTGAACAGCACAGGT-1	1.44e-05
ACTGAACCAAGCTGGA-1	-16.6096
ACTGAACCACGAGAGT-1	-16.6096
ACTGAACGTATATGAG-1	1.44e-05
ACTGAACGTCACTGGC-1	-16.6096
ACTGAACGTCTAGGTT-1	-16.6096
ACTGAACTCAGCTCTC-1	-16.6096
ACTGAACTCAGTACGT-1	1.44e-05
ACTGAACTCAGTGCAT-1	-16.6096
ACTGAACTCCAAACAC-1	-16.6096
ACTGAACTCCACTCCA-1	-16.6096
ACTGAGTAGCATCATC-1	-16.6096
ACTGAGTGTCATCGGC-1	1.44e-05
ACTGAGTGTCTAAACC-1	-16.6096
ACTGAGTTCCGTCAAA-1	-16.6096
ACTGAGTTCGTTACGA-1	1.58497
ACTGAGTTCTCGCATC-1	-16.6096
ACTGAGTTCTCTTATG-1	1.00001
ACTGAGTTCTGGCGAC-1	-16.6096
ACTGAGTTCTGTACGA-1	-16.6096
ACTGATGCAAGGGTCA-1	-16.6096
ACTGATGGTAATAGCA-1	-16.6096
ACTGCTCAGAGGTTAT-1	-16.6096
ACTGCTCAGATCGGGT-1	-16.6096
ACTGCTCAGCCGTCGT-1	1.44e-05
ACTGCTCAGTAAGTAC-1	-16.6096
ACTGCTCCAAGGGTCA-1	-16.6096
ACTGCTCCAATCCAAC-1	2
ACTGCTCCACGAAACG-1	-16.6096
ACTGCTCGTCTAGGTT-1	1.44e-05
ACTGCTCGTGCGCTTG-1	-16.6096
ACTGCTCTCAACGCTA-1	-16.6096
ACTGTCCAGCCGATTT-1	-16.6096
ACTGTCCCACGGTAAG-1	1.00001
ACTGTCCCATAGGATA-1	-16.6096
ACTGTCCCATGAACCT-1	-16.6096
ACTGTCCCATGACGGA-1	-16.6096
ACTGTCCGTCTCCCTA-1	-16.6096
ACTGTCCGTGGAAAGA-1	1.44e-05
ACTGTCCGTTATGTGC-1	-16.6096
ACTGTCCGTTTACTCT-1	1.58497
ACTGTCCTCCTTGGTC-1	2
ACTGTCCTCTTCATGT-1	-16.6096
ACTTACTAGCCTTGAT-1	-16.6096
ACTTACTCAGGCAGTA-1	1.44e-05
ACTTACTCATACGCTA-1	-16.6096
ACTTACTGTCAGTGGA-1	-16.6096
ACTTACTGTCTAGGTT-1	-16.6096
ACTTACTTCAGTTTGG-1	1.00001
ACTTACTTCATACGGT-1	-16.6096
ACTTACTTCCCTCTTT-1	-16.6096
ACTTACTTCTGAGGGA-1	-16.6096
ACTTGTTAGAGACTTA-1	1.44e-05
ACTTGTTAGTAGGCCA-1	2.58496
ACTTGTTAGTGCAAGC-1	2.80736
ACTTGTTCAAGCTGAG-1	-16.6096
ACTTGTTCAAGTTGTC-1	1.44e-05
ACTTGTTGTCTAGAGG-1	1.00001
ACTTGTTGTCTAGTCA-1	-16.6096
ACTTGTTGTTCAACCA-1	-16.6096
ACTTGTTTCATCGATG-1	-16.6096
ACTTGTTTCGTAGGTT-1	1.44e-05
ACTTTCACACACATGT-1	1.44e-05
ACTTTCACAGCATGAG-1	-16.6096
ACTTTCACAGGATCGA-1	-16.6096
ACTTTCACATAACCTG-1	-16.6096
ACTTTCAGTAGTACCT-1	2
ACTTTCAGTGCGATAG-1	-16.6096
ACTTTCAGTGCTTCTC-1	-16.6096
ACTTTCATCAGATAAG-1	-16.6096
AGAATAGAGACGCTTT-1	-16.6096
AGAATAGAGCGATGAC-1	1.44e-05
AGAATAGAGTTCGATC-1	-16.6096
AGAATAGCAATAAGCA-1	-16.6096
AGAATAGCACCAGATT-1	-16.6096
AGAATAGCAGCCAGAA-1	-16.6096
AGAATAGGTCCAACTA-1	-16.6096
AGAATAGTCAGTTTGG-1	1.44e-05
AGAATAGTCGAATCCA-1	-16.6096
AGAATAGTCGCCTGTT-1	-16.6096
AGAATAGTCTGGTATG-1	-16.6096
AGACGTTAGAACAACT-1	-16.6096
AGACGTTAGCAGGTCA-1	1.44e-05
AGACGTTAGCCACGTC-1	-16.6096
AGACGTTAGTCCTCCT-1	1.58497
AGACGTTCATCATCCC-1	-16.6096
AGACGTTCATCGATTG-1	-16.6096
AGACGTTGTCCGTTAA-1	-16.6096
AGACGTTGTCTTTCAT-1	-16.6096
AGACGTTTCACCGGGT-1	-16.6096
AGAGCGAAGCAAATCA-1	-16.6096
AGAGCGAAGCCACCTG-1	1.44e-05
AGAGCGAAGTCATGCT-1	1.44e-05
AGAGCGACATGCCTAA-1	1.58497
AGAGCGAGTAGCCTAT-1	-16.6096
AGAGCGAGTGGCAAAC-1	-16.6096
AGAGCGAGTGTAACGG-1	-16.6096
AGAGCTTAGCCACGCT-1	-16.6096
AGAGCTTAGTTAGGTA-1	1.44e-05
AGAGCTTGTATAAACG-1	-16.6096
AGAGCTTGTGAGTGAC-1	-16.6096
AGAGCTTGTGATAAGT-1	-16.6096
AGAGTGGAGCAGCGTA-1	1.44e-05
AGAGTGGGTAGCCTAT-1	1.44e-05
AGAGTGGGTCATGCCG-1	-16.6096
AGAGTGGGTTCTGTTT-1	-16.6096
AGAGTGGTCATGCATG-1	-16.6096
AGAGTGGTCCGCAGTG-1	-16.6096
AGATCTGAGACTAAGT-1	2
AGATCTGAGGTGCAAC-1	-16.6096
AGATCTGAGTACACCT-1	2.80736
AGATCTGCACAGACTT-1	1.00001
AGATCTGCATCTCCCA-1	1.44e-05
AGATCTGGTCTTCGTC-1	-16.6096
AGATCTGTCTTCAACT-1	-16.6096
AGATTGCAGACATAAC-1	1.44e-05
AGATTGCAGGCTAGGT-1	1.44e-05
AGATTGCAGGTACTCT-1	1.00001
AGATTGCCAAGGTTCT-1	-16.6096
AGATTGCCACCAGGCT-1	-16.6096
AGATTGCCACTATCTT-1	1.44e-05
AGATTGCCACTTCTGC-1	1.44e-05
AGATTGCGTTAAGTAG-1	1.44e-05
AGATTGCTCCGCGCAA-1	-16.6096
AGATTGCTCGAATGCT-1	1.44e-05
AGATTGCTCTTCCTTC-1	1.58497
AGCAGCCAGAGGTTAT-1	1.00001
AGCAGCCAGATCCCAT-1	-16.6096
AGCAGCCCAAATCCGT-1	-16.6096
AGCAGCCCACATTAGC-1	-16.6096
AGCAGCCCACTTACGA-1	1.58497
AGCAGCCCATAGTAAG-1	-16.6096
AGCAGCCCATGACGGA-1	-16.6096
AGCAGCCGTAGAAAGG-1	1.00001
AGCAGCCGTCCCTACT-1	-16.6096
AGCAGCCGTCCTCCAT-1	-16.6096
AGCAGCCGTCGCATCG-1	-16.6096
AGCAGCCGTGCGGTAA-1	-16.6096
AGCAGCCGTTGGTGGA-1	-16.6096
AGCATACAGAAGGTGA-1	-16.6096
AGCATACAGAGTGACC-1	-16.6096
AGCATACAGGATGCGT-1	2.32193
AGCATACCAACGATCT-1	1.44e-05
AGCATACCAGCTCCGA-1	-16.6096
AGCATACCATCACGTA-1	-16.6096
AGCATACGTCACCTAA-1	1.00001
AGCATACGTGCACCAC-1	-16.6096
AGCATACGTTCCTCCA-1	-16.6096
AGCATACGTTCGCGAC-1	-16.6096
AGCATACTCACTCTTA-1	1.44e-05
AGCATACTCCAGGGCT-1	-16.6096
AGCATACTCCATGAGT-1	-16.6096
AGCATACTCTTCGGTC-1	-16.6096
AGCCTAAAGTCGTACT-1	-16.6096
AGCCTAACACCGGAAA-1	-16.6096
AGCCTAACACTTGGAT-1	2.58496
AGCCTAACATAGACTC-1	3.70044
AGCCTAACATTTGCTT-1	-16.6096
AGCCTAAGTGAGTGAC-1	1.44e-05
AGCCTAAGTGCAACGA-1	-16.6096
AGCCTAATCCCAAGTA-1	-16.6096
AGCCTAATCGTATCAG-1	-16.6096
AGCGGTCAGCCGATTT-1	-16.6096
AGCGGTCCATCGGACC-1	-16.6096
AGCGGTCGTCCAGTTA-1	1.58497
AGCGGTCTCTGAGTGT-1	1.44e-05
AGCGTATAGAAACCAT-1	-16.6096
AGCGTATAGCGTCAAG-1	-16.6096
AGCGTATCAGCTGCAC-1	1.44e-05
AGCGTATCATACTCTT-1	-16.6096
AGCGTATTCGCACTCT-1	-16.6096
AGCGTATTCTTCATGT-1	-16.6096
AGCGTCGCATCGTCGG-1	-16.6096
AGCGTCGGTATGAATG-1	-16.6096
AGCGTCGGTATTCGTG-1	1.44e-05
AGCGTCGGTCCAGTGC-1	-16.6096
AGCGTCGGTTGGGACA-1	-16.6096
AGCTCCTAGATGCCTT-1	1.00001
AGCTCCTAGCAGGTCA-1	-16.6096
AGCTCCTAGCTTTGGT-1	-16.6096
AGCTCCTAGTACGACG-1	1.44e-05
AGCTCCTCAACGATGG-1	1.44e-05
AGCTCCTGTGATAAGT-1	-16.6096
AGCTCCTTCAATCACG-1	-16.6096
AGCTCTCAGACAGAGA-1	-16.6096
AGCTCTCAGTAGGCCA-1	-16.6096
AGCTCTCCACCTCGGA-1	-16.6096
AGCTCTCCATGGTAGG-1	1.44e-05
AGCTCTCGTCGAATCT-1	-16.6096
AGCTCTCTCAAGAAGT-1	-16.6096
AGCTCTCTCCTCTAGC-1	-16.6096
AGCTTGAAGCAGGCTA-1	1.44e-05
AGCTTGAAGCCCAGCT-1	-16.6096
AGCTTGAAGCTAGGCA-1	-16.6096
AGCTTGAAGCTAGTGG-1	-16.6096
AGCTTGAAGTACATGA-1	-16.6096
AGCTTGAAGTCCCACG-1	1.44e-05
AGCTTGACAAACGTGG-1	-16.6096
AGCTTGACAATGGAGC-1	1.58497
AGCTTGACACCGTTGG-1	-16.6096
AGCTTGACATCACAAC-1	1.58497
AGCTTGAGTAGAAAGG-1	1.44e-05
AGCTTGATCAAACGGG-1	-16.6096
AGCTTGATCCCTGACT-1	-16.6096
AGCTTGATCGAGCCCA-1	1.44e-05
AGGCCACAGAGGTACC-1	-16.6096
AGGCCACAGGCCATAG-1	1.00001
AGGCCACAGTGTGAAT-1	-16.6096
AGGCCACCATCCCATC-1	1.44e-05
AGGCCACGTGGGTATG-1	-16.6096
AGGCCGTAGGCAGGTT-1	-16.6096
AGGCCGTAGTGCTGCC-1	-16.6096
AGGCCGTAGTTGAGAT-1	1.44e-05
AGGCCGTCAGGAATGC-1	-16.6096
AGGCCGTCATCGACGC-1	-16.6096
AGGCCGTGTAGCAAAT-1	-16.6096
AGGCCGTGTCCGAGTC-1	1.00001
AGGCCGTGTTGGGACA-1	-16.6096
AGGCCGTTCTGGAGCC-1	-16.6096
AGGGAGTAGACAAAGG-1	-16.6096
AGGGAGTAGCCACGCT-1	-16.6096
AGGGAGTAGGCTAGAC-1	1.44e-05
AGGGAGTCAAGCCCAC-1	1.44e-05
AGGGAGTCAGTCGTGC-1	-16.6096
AGGGAGTCAGTTCCCT-1	1.44e-05
AGGGAGTCATCGTCGG-1	3.16993
AGGGAGTTCCAAACAC-1	1.00001
AGGGAGTTCGATAGAA-1	-16.6096
AGGGAGTTCGGCCGAT-1	1.44e-05
AGGGAGTTCGTTGCCT-1	-16.6096
AGGGATGCACGGCTAC-1	1.44e-05
AGGGATGCAGACGCTC-1	-16.6096
AGGGATGCATTTGCCC-1	-16.6096
AGGGATGGTATTCGTG-1	2
AGGGATGGTCTAACGT-1	-16.6096
AGGGATGTCCAAACTG-1	-16.6096
AGGGTGAAGCGTTCCG-1	-16.6096
AGGGTGATCCACGTGG-1	-16.6096
AGGGTGATCGGGAGTA-1	-16.6096
AGGGTGATCTTCGGTC-1	-16.6096
AGGTCATCAAGCCGCT-1	1.44e-05
AGGTCATCACTTCTGC-1	3.58496
AGGTCATCAGATTGCT-1	-16.6096
AGGTCATCAGTATGCT-1	-16.6096
AGGTCATCATATACCG-1	-16.6096
AGGTCATGTAGCGCTC-1	-16.6096
AGGTCATTCACAGTAC-1	-16.6096
AGGTCATTCTCCCTGA-1	-16.6096
AGGTCCGAGCGGATCA-1	-16.6096
AGGTCCGAGTACGCGA-1	1.00001
AGGTCCGCAAAGCGGT-1	3.45943
AGGTCCGCACGTCTCT-1	-16.6096
AGGTCCGCAGACAAGC-1	2
AGGTCCGGTAACGTTC-1	-16.6096
AGGTCCGTCATCGGAT-1	-16.6096
AGGTCCGTCGCACTCT-1	1.44e-05
AGTAGTCCAGCTGGCT-1	-16.6096
AGTAGTCGTAAATGAC-1	1.58497
AGTAGTCGTGAAAGAG-1	1.44e-05
AGTAGTCGTTATTCTC-1	1.44e-05
AGTAGTCTCCACGTGG-1	1.58497
AGTAGTCTCCAGAAGG-1	1.44e-05
AGTAGTCTCGCCAAAT-1	-16.6096
AGTCTTTAGCCTTGAT-1	-16.6096
AGTCTTTAGCTGTTCA-1	-16.6096
AGTCTTTAGGTGCTAG-1	-16.6096
AGTCTTTAGTCTCCTC-1	-16.6096
AGTCTTTCAAGCGAGT-1	-16.6096
AGTCTTTCACATTTCT-1	-16.6096
AGTCTTTCACTTAACG-1	-16.6096
AGTCTTTCAGACAAAT-1	1.44e-05
AGTCTTTCAGTTCCCT-1	-16.6096
AGTCTTTTCGCCATAA-1	-16.6096
AGTCTTTTCGGCGGTT-1	-16.6096
AGTCTTTTCTCGCTTG-1	-16.6096
AGTGAGGAGAAGATTC-1	-16.6096
AGTGAGGAGGAATTAC-1	-16.6096
AGTGAGGCACGGTAGA-1	-16.6096
AGTGAGGGTAGCGCAA-1	-16.6096
AGTGAGGGTCAGGACA-1	-16.6096
AGTGAGGGTGCTAGCC-1	-16.6096
AGTGAGGGTGGTTTCA-1	1.44e-05
AGTGAGGGTTCTGGTA-1	1.00001
AGTGAGGTCTGCTTGC-1	-16.6096
AGTGGGAAGCTAACAA-1	1.00001
AGTGGGAAGTCCCACG-1	-16.6096
AGTGGGACAGCTCGCA-1	1.44e-05
AGTGGGACAGTCAGAG-1	-16.6096
AGTGGGAGTCTCCCTA-1	1.00001
AGTGGGAGTGCCTGCA-1	-16.6096
AGTGGGAGTTGTGGCC-1	1.44e-05
AGTGGGATCAGGATCT-1	2
AGTGGGATCATCTGCC-1	-16.6096
AGTGGGATCCTCAATT-1	2
AGTGGGATCGTCCGTT-1	-16.6096
AGTGTCAAGGATCGCA-1	-16.6096
AGTGTCACACGACGAA-1	-16.6096
AGTGTCACAGCTGGCT-1	1.44e-05
AGTGTCACAGGAACGT-1	-16.6096
AGTGTCACAGTATAAG-1	-16.6096
AGTGTCAGTGCAACGA-1	-16.6096
AGTGTCATCAGGTTCA-1	-16.6096
AGTGTCATCCACTGGG-1	-16.6096
AGTGTCATCCCACTTG-1	-16.6096
AGTGTCATCTACCAGA-1	-16.6096
AGTGTCATCTGGAGCC-1	1.44e-05
AGTTGGTAGCAATATG-1	2
AGTTGGTAGTAGCGGT-1	-16.6096
AGTTGGTCACATGACT-1	-16.6096
AGTTGGTCAGGGTACA-1	-16.6096
AGTTGGTGTAGCGATG-1	-16.6096
ATAACGCAGCTAGCCC-1	-16.6096
ATAACGCAGTGGAGAA-1	-16.6096
ATAACGCCAAACCCAT-1	1.44e-05
ATAACGCCACGGCCAT-1	1.44e-05
ATAACGCGTGCCTGGT-1	1.44e-05
ATAACGCTCACCACCT-1	-16.6096
ATAACGCTCAGTTAGC-1	1.00001
ATAACGCTCTGCGACG-1	-16.6096
ATAAGAGAGAGCTGCA-1	1.44e-05
ATAAGAGCAGCTGCAC-1	-16.6096
ATAAGAGCATGCTAGT-1	-16.6096
ATAAGAGCATTAGCCA-1	-16.6096
ATAAGAGGTGACAAAT-1	-16.6096
ATAAGAGTCCTTGGTC-1	-16.6096
ATAAGAGTCGGAAACG-1	1.44e-05
ATAGACCAGATCGGGT-1	-16.6096
ATAGACCAGCTAGTTC-1	1.58497
ATAGACCAGCTCAACT-1	-16.6096
ATAGACCCAAATCCGT-1	1.44e-05
ATAGACCCATGCCCGA-1	-16.6096
ATAGACCCATGGTAGG-1	1.00001
ATAGACCGTCCGAATT-1	1.44e-05
ATAGACCGTCTAGCCG-1	-16.6096
ATAGACCGTGTGACGA-1	-16.6096
ATAGACCTCCTGCTTG-1	-16.6096
ATAGACCTCTTGCATT-1	1.44e-05
ATCACGAAGATATGGT-1	-16.6096
ATCACGAAGTAGGCCA-1	1.58497
ATCACGACAGATCCAT-1	-16.6096
ATCACGACAGCTATTG-1	-16.6096
ATCACGACAGGACGTA-1	-16.6096
ATCACGACATCCGTGG-1	1.44e-05
ATCACGAGTATCAGTC-1	-16.6096
ATCACGAGTCGGATCC-1	-16.6096
ATCACGAGTCTAACGT-1	1.44e-05
ATCACGAGTTATGTGC-1	-16.6096
ATCACGATCGGAATCT-1	-16.6096
ATCATCTAGGGAAACA-1	-16.6096
ATCATCTAGGTAGCTG-1	2.58496
ATCATCTAGTCTTGCA-1	-16.6096
ATCATCTCACCACGTG-1	-16.6096
ATCATCTCATAACCTG-1	-16.6096
ATCATCTGTAGGAGTC-1	-16.6096
ATCATCTGTCACCCAG-1	-16.6096
ATCATCTGTCCAGTGC-1	1.00001
ATCATCTTCTCTTATG-1	-16.6096
ATCATCTTCTTGTACT-1	1.58497
ATCATGGAGCGTGTCC-1	-16.6096
ATCATGGAGTACATGA-1	-16.6096
ATCATGGAGTCATGCT-1	-16.6096
ATCATGGCAAACTGCT-1	-16.6096
ATCATGGGTCGACTAT-1	-16.6096
ATCATGGGTTAAAGAC-1	1.00001
ATCATGGTCGGCATCG-1	-16.6096
ATCATGGTCTCTGCTG-1	-16.6096
ATCATGGTCTTTAGGG-1	-16.6096
ATCCACCAGAGGACGG-1	1.44e-05
ATCCACCAGTTCGCAT-1	1.00001
ATCCACCCACAGACAG-1	1.44e-05
ATCCACCCACCGGAAA-1	2
ATCCACCCACTTAACG-1	-16.6096
ATCCACCCATGCCTTC-1	-16.6096
ATCCACCGTAAGGATT-1	-16.6096
ATCCACCGTCGAAAGC-1	1.00001
ATCCACCGTTAAAGTG-1	1.44e-05
ATCCACCTCTGTCAAG-1	1.00001
ATCCGAAAGGATGGAA-1	-16.6096
ATCCGAAAGGGTCTCC-1	-16.6096
ATCCGAACAATACGCT-1	-16.6096
ATCCGAACAGGTCCAC-1	-16.6096
ATCCGAACATCCGGGT-1	1.00001
ATCCGAAGTGTGAATA-1	-16.6096
ATCCGAAGTTCACCTC-1	-16.6096
ATCCGAAGTTTGTTGG-1	-16.6096
ATCGAGTAGACAGAGA-1	-16.6096
ATCGAGTAGCAGGTCA-1	-16.6096
ATCGAGTAGCCACGCT-1	-16.6096
ATCGAGTAGCGTGAGT-1	-16.6096
ATCGAGTAGGATGCGT-1	1.44e-05
ATCGAGTCAATGCCAT-1	-16.6096
ATCGAGTCAATTGCTG-1	-16.6096
ATCGAGTCACTAAGTC-1	-16.6096
ATCGAGTGTAAAGTCA-1	-16.6096
ATCGAGTGTAAATGTG-1	-16.6096
ATCGAGTGTCTCTCTG-1	-16.6096
ATCGAGTGTCTTCTCG-1	-16.6096
ATCGAGTTCAAACAAG-1	2.32193
ATCGAGTTCCGAACGC-1	1.00001
ATCGAGTTCGCAAACT-1	-16.6096
ATCTACTAGGTGCTAG-1	-16.6096
ATCTACTAGTGGGTTG-1	-16.6096
ATCTACTAGTGTGGCA-1	-16.6096
ATCTACTCAAGACGTG-1	-16.6096
ATCTACTCACGTCAGC-1	-16.6096
ATCTACTGTATATGGA-1	-16.6096
ATCTACTTCCTGCAGG-1	1.44e-05
ATCTACTTCCTTTCGG-1	-16.6096
ATCTACTTCGAGGTAG-1	-16.6096
ATCTACTTCGGAATCT-1	-16.6096
ATCTACTTCTTGTACT-1	1.00001
ATCTGCCAGCTGCGAA-1	-16.6096
ATCTGCCAGTCAATAG-1	-16.6096
ATCTGCCAGTGCCATT-1	-16.6096
ATCTGCCCACGCATCG-1	2.58496
ATCTGCCCAGACGCTC-1	1.00001
ATCTGCCCAGGTCTCG-1	-16.6096
ATCTGCCGTACCGTAT-1	1.44e-05
ATCTGCCGTAGGCTGA-1	1.44e-05
ATCTGCCTCAACCAAC-1	-16.6096
ATCTGCCTCACATACG-1	-16.6096
ATCTGCCTCACGGTTA-1	-16.6096
ATCTGCCTCCCTTGTG-1	1.44e-05
ATCTGCCTCCGCTGTT-1	-16.6096
ATGAGGGAGATAGGAG-1	-16.6096
ATGAGGGCACCATGTA-1	-16.6096
ATGAGGGCACGGCGTT-1	-16.6096
ATGAGGGCAGTTTACG-1	1.00001
ATGAGGGCATCCGGGT-1	-16.6096
ATGAGGGGTCAACTGT-1	-16.6096
ATGAGGGGTCCATGAT-1	1.44e-05
ATGAGGGGTGTTTGGT-1	-16.6096
ATGAGGGTCATCGCTC-1	1.44e-05
ATGAGGGTCCTGTACC-1	-16.6096
ATGCGATAGAATGTTG-1	1.44e-05
ATGCGATAGAGACTAT-1	-16.6096
ATGCGATAGAGCTTCT-1	-16.6096
ATGCGATCAAGTCTAC-1	-16.6096
ATGCGATCACCGAATT-1	-16.6096
ATGCGATGTATATGAG-1	-16.6096
ATGCGATTCAGAGGTG-1	-16.6096
ATGCGATTCCGTAGGC-1	1.44e-05
ATGGGAGAGAGTACAT-1	-16.6096
ATGGGAGAGTACCGGA-1	1.44e-05
ATGGGAGCACTCAGGC-1	1.44e-05
ATGGGAGCATGCGCAC-1	-16.6096
ATGGGAGGTATCGCAT-1	1.44e-05
ATGGGAGGTCTCCATC-1	1.44e-05
ATGGGAGGTGTGGTTT-1	1.44e-05
ATGGGAGTCGCTTAGA-1	-16.6096
ATGTGTGAGAACTGTA-1	-16.6096
ATGTGTGAGCCCTAAT-1	-16.6096
ATGTGTGAGTGGGATC-1	-16.6096
ATGTGTGAGTGTGGCA-1	-16.6096
ATGTGTGCATGCCTTC-1	1.44e-05
ATGTGTGCATTGGCGC-1	1.00001
ATGTGTGGTCAGTGGA-1	1.00001
ATGTGTGGTTCTCATT-1	-16.6096
ATGTGTGTCATAAAGG-1	-16.6096
ATGTGTGTCGCGTAGC-1	-16.6096
ATGTGTGTCTGCCCTA-1	1.44e-05
ATTACTCAGTACACCT-1	1.44e-05
ATTACTCAGTCAAGGC-1	-16.6096
ATTACTCAGTGGGTTG-1	1.44e-05
ATTACTCGTGGACGAT-1	-16.6096
ATTATCCCAGATCCAT-1	1.00001
ATTATCCGTAGCCTCG-1	-16.6096
ATTATCCGTCACCCAG-1	-16.6096
ATTATCCGTCTCCCTA-1	-16.6096
ATTATCCGTTCGTGAT-1	1.58497
ATTCTACAGGGCTTCC-1	-16.6096
ATTCTACAGGGTCTCC-1	-16.6096
ATTCTACCAACGATGG-1	-16.6096
ATTCTACCACTTACGA-1	-16.6096
ATTCTACCATTTGCCC-1	-16.6096
ATTCTACGTGCGCTTG-1	1.44e-05
ATTCTACTCTCCGGTT-1	-16.6096
ATTGGACAGGGCTCTC-1	-16.6096
ATTGGACCAATGTTGC-1	-16.6096
ATTGGACCACAGTCGC-1	-16.6096
ATTGGACGTGTCTGAT-1	1.58497
ATTGGACTCCACTCCA-1	-16.6096
ATTGGACTCCGAGCCA-1	-16.6096
ATTGGACTCGTGACAT-1	1.00001
ATTGGACTCTGGTATG-1	-16.6096
ATTGGTGAGAACAACT-1	1.00001
ATTGGTGAGCATCATC-1	-16.6096
ATTGGTGAGTCATGCT-1	-16.6096
ATTGGTGAGTGTCCCG-1	-16.6096
ATTGGTGCACAGACAG-1	1.44e-05
ATTGGTGCATTACGAC-1	1.44e-05
ATTGGTGGTACACCGC-1	-16.6096
ATTGGTGGTCAGAAGC-1	1.44e-05
ATTGGTGGTCAGAATA-1	-16.6096
ATTGGTGTCAGCATGT-1	-16.6096
ATTGGTGTCGTAGGAG-1	-16.6096
ATTGGTGTCTTCCTTC-1	1.00001
ATTTCTGAGATCTGAA-1	1.00001
ATTTCTGAGTGAAGAG-1	-16.6096
ATTTCTGCAAAGCGGT-1	-16.6096
ATTTCTGCAGGCTCAC-1	-16.6096
CAACCAAAGAGAACAG-1	1.58497
CAACCAAAGGTGCTTT-1	-16.6096
CAACCAAAGTTATCGC-1	-16.6096
CAACCAACACCAGCAC-1	1.00001
CAACCAACAGCCTTTC-1	-16.6096
CAACCAACATGCTAGT-1	1.44e-05
CAACCAATCGTTTGCC-1	1.44e-05
CAACCTCAGCTAACTC-1	-16.6096
CAACCTCAGTGCCAGA-1	1.00001
CAACCTCAGTTCGCGC-1	1.44e-05
CAACCTCCATTCTTAC-1	-16.6096
CAACCTCGTACCGAGA-1	1.58497
CAACCTCTCAATAAGG-1	1.44e-05
CAACTAGAGACTTGAA-1	-16.6096
CAACTAGAGATCCGAG-1	1.44e-05
CAACTAGCACCGAAAG-1	-16.6096
CAACTAGGTCTTGTCC-1	-16.6096
CAACTAGGTGGACGAT-1	-16.6096
CAACTAGTCACCGGGT-1	-16.6096
CAACTAGTCGGCGCAT-1	1.44e-05
CAAGAAAAGCATCATC-1	-16.6096
CAAGAAAAGGATGGAA-1	1.44e-05
CAAGAAACAAGAGGCT-1	-16.6096
CAAGAAACAATCTGCA-1	-16.6096
CAAGAAAGTCGTCTTC-1	-16.6096
CAAGAAAGTGCCTTGG-1	-16.6096
CAAGAAAGTGGTCCGT-1	1.44e-05
CAAGAAATCGACCAGC-1	-16.6096
CAAGATCAGCGCCTTG-1	1.44e-05
CAAGATCAGGTACTCT-1	1.00001
CAAGATCAGTGAACGC-1	1.44e-05
CAAGATCGTGCGGTAA-1	-16.6096
CAAGGCCAGAACTGTA-1	-16.6096
CAAGGCCAGAAGGCCT-1	1.44e-05
CAAGGCCAGTCTTGCA-1	-16.6096
CAAGGCCCAAACGTGG-1	-16.6096
CAAGGCCCAACAACCT-1	-16.6096
CAAGGCCCACGCCAGT-1	-16.6096
CAAGGCCGTTTGACAC-1	-16.6096
CAAGGCCTCTTATCTG-1	1.00001
CAAGTTGAGTCGTACT-1	1.44e-05
CAAGTTGCATTCACTT-1	-16.6096
CAAGTTGGTACCGTAT-1	1.00001
CAAGTTGGTCGCATCG-1	-16.6096
CAAGTTGGTCTAGCGC-1	1.44e-05
CAAGTTGTCCGGGTGT-1	-16.6096
CAAGTTGTCGGACAAG-1	-16.6096
CAAGTTGTCTGTTGAG-1	1.00001
CACAAACAGTTCGATC-1	1.58497
CACAAACCAAGTCTGT-1	1.44e-05
CACAAACCAGGAATGC-1	-16.6096
CACAAACCATCACGAT-1	-16.6096
CACAAACCATCCTTGC-1	-16.6096
CACAAACGTGCAACGA-1	1.44e-05
CACAAACGTGGTACAG-1	-16.6096
CACAAACGTTATCGGT-1	-16.6096
CACAAACTCACTTACT-1	-16.6096
CACAAACTCCCAGGTG-1	-16.6096
CACAAACTCGGCGCAT-1	-16.6096
CACACAAAGTGCCAGA-1	-16.6096
CACACAACAGTTTACG-1	-16.6096
CACACAAGTAATAGCA-1	-16.6096
CACACAAGTACATGTC-1	-16.6096
CACACAAGTCAAAGAT-1	-16.6096
CACACAATCACGAAGG-1	-16.6096
CACACAATCATGCTCC-1	-16.6096
CACACCTAGAAGGGTA-1	-16.6096
CACACCTAGCAAATCA-1	-16.6096
CACACCTCAACGCACC-1	1.00001
CACACCTCACTTCGAA-1	1.00001
CACACCTCATCGATTG-1	1.44e-05
CACACCTTCCTAGAAC-1	-16.6096
CACACCTTCGTCGTTC-1	1.44e-05
CACACCTTCTTGCCGT-1	1.44e-05
CACACTCAGACGCTTT-1	1.44e-05
CACACTCCATCGGTTA-1	-16.6096
CACACTCGTATCACCA-1	1.44e-05
CACACTCTCCAAACTG-1	-16.6096
CACACTCTCCGCAGTG-1	1.00001
CACACTCTCGAACGGA-1	1.00001
CACAGGCAGCTGCGAA-1	-16.6096
CACAGGCCAAATCCGT-1	1.44e-05
CACAGGCGTAAACGCG-1	-16.6096
CACAGGCGTGTGTGCC-1	-16.6096
CACAGGCTCATGTGGT-1	1.00001
CACAGGCTCTGCTTGC-1	1.58497
CACAGGCTCTTGTACT-1	1.44e-05
CACAGGCTCTTTCCTC-1	2
CACAGTAAGCTCCCAG-1	-16.6096
CACAGTAAGTGAATTG-1	-16.6096
CACAGTAGTACCCAAT-1	-16.6096
CACAGTAGTACGAAAT-1	-16.6096
CACAGTAGTCTCTCGT-1	-16.6096
CACAGTAGTGAGCGAT-1	-16.6096
CACAGTATCAAGCCTA-1	-16.6096
CACAGTATCACAGGCC-1	1.58497
CACAGTATCGGACAAG-1	-16.6096
CACAGTATCGTTTGCC-1	-16.6096
CACATAGCACAACTGT-1	1.58497
CACATAGCACCAACCG-1	-16.6096
CACATAGCACGGCCAT-1	-16.6096
CACATAGTCACTTCAT-1	-16.6096
CACATTTAGCTTTGGT-1	-16.6096
CACATTTCAACTTGAC-1	2.32193
CACATTTCAAGCCTAT-1	-16.6096
CACATTTCACTATCTT-1	-16.6096
CACATTTCAGCCTATA-1	-16.6096
CACATTTCATCACGAT-1	-16.6096
CACATTTCATCACGTA-1	1.44e-05
CACATTTGTCCAGTTA-1	-16.6096
CACATTTGTGGCCCTA-1	-16.6096
CACATTTTCTGCGGCA-1	1.44e-05
CACATTTTCTTGTACT-1	-16.6096
CACCACTAGAACTCGG-1	1.00001
CACCACTAGAGCTATA-1	-16.6096
CACCACTAGTCAATAG-1	-16.6096
CACCACTCAGACAAAT-1	-16.6096
CACCACTGTAAACACA-1	-16.6096
CACCACTGTATTCGTG-1	-16.6096
CACCACTGTTCGGGCT-1	-16.6096
CACCAGGAGGACAGCT-1	1.44e-05
CACCAGGAGTGACATA-1	-16.6096
CACCAGGGTACTTGAC-1	-16.6096
CACCAGGGTAGCCTAT-1	-16.6096
CACCAGGTCCAAATGC-1	2
CACCAGGTCCGCGCAA-1	-16.6096
CACCTTGAGAGACGAA-1	-16.6096
CACCTTGCAGCCAATT-1	1.44e-05
CACCTTGGTACCTACA-1	1.44e-05
CACCTTGTCACCATAG-1	1.44e-05
CACCTTGTCATTTGGG-1	-16.6096
CACCTTGTCCGTTGCT-1	-16.6096
CACCTTGTCTCAACTT-1	-16.6096
CACTCCAAGAATGTGT-1	-16.6096
CACTCCACAATGACCT-1	1.44e-05
CACTCCACATTGGGCC-1	-16.6096
CACTCCAGTCATACTG-1	-16.6096
CACTCCATCAATCACG-1	-16.6096
CACTCCATCCGTACAA-1	1.44e-05
CACTCCATCTAGAGTC-1	-16.6096
CAGAATCAGCTAGTCT-1	-16.6096
CAGAATCAGGACAGAA-1	-16.6096
CAGAATCAGGCTCTTA-1	-16.6096
CAGAATCAGTATGACA-1	1.44e-05
CAGAATCCAGATGGGT-1	-16.6096
CAGAATCGTAGAGTGC-1	-16.6096
CAGAATCTCGCAGGCT-1	1.44e-05
CAGAGAGAGACAGAGA-1	-16.6096
CAGAGAGAGAGTGAGA-1	-16.6096
CAGAGAGAGATGTCGG-1	-16.6096
CAGAGAGAGCAATCTC-1	-16.6096
CAGAGAGAGGCGTACA-1	-16.6096
CAGAGAGCAAAGGTGC-1	-16.6096
CAGAGAGCAACACCTA-1	-16.6096
CAGAGAGCACATGACT-1	-16.6096
CAGAGAGTCAGCATGT-1	-16.6096
CAGAGAGTCGGCATCG-1	-16.6096
CAGAGAGTCGGTTCGG-1	-16.6096
CAGATCAAGCGACGTA-1	-16.6096
CAGATCACAAACAACA-1	-16.6096
CAGATCACAAGCGAGT-1	-16.6096
CAGATCACAAGTTCTG-1	-16.6096
CAGATCACAGATCTGT-1	1.58497
CAGATCACATCTGGTA-1	-16.6096
CAGATCAGTAATAGCA-1	1.44e-05
CAGATCAGTCGCTTTC-1	-16.6096
CAGATCAGTTTGACAC-1	-16.6096
CAGATCATCCAGAGGA-1	-16.6096
CAGCAGCAGAAACGAG-1	-16.6096
CAGCAGCAGACGACGT-1	3.16993
CAGCAGCAGCTTTGGT-1	1.44e-05
CAGCAGCAGGGTGTTG-1	2.58496
CAGCAGCCATGACGGA-1	-16.6096
CAGCAGCCATTCGACA-1	1.44e-05
CAGCAGCGTCAACATC-1	3.32193
CAGCAGCGTGTCAATC-1	-16.6096
CAGCAGCTCATTATCC-1	-16.6096
CAGCAGCTCCTAGTGA-1	-16.6096
CAGCAGCTCGCATGGC-1	-16.6096
CAGCATAAGGCTCTTA-1	2.58496
CAGCATACACCCATGG-1	-16.6096
CAGCATACAGCGAACA-1	1.44e-05
CAGCATAGTCAGGACA-1	-16.6096
CAGCATAGTCGAACAG-1	-16.6096
CAGCATAGTCTTCAAG-1	1.44e-05
CAGCATATCAGCGATT-1	1.44e-05
CAGCATATCGGTTAAC-1	-16.6096
CAGCCGAAGACTAGGC-1	-16.6096
CAGCCGACAACTTGAC-1	-16.6096
CAGCCGACAGAAGCAC-1	1.00001
CAGCCGAGTCCGACGT-1	-16.6096
CAGCCGAGTCTAGGTT-1	-16.6096
CAGCCGAGTGTGCGTC-1	-16.6096
CAGCCGATCTAGCACA-1	-16.6096
CAGCCGATCTGGCGAC-1	-16.6096
CAGCGACAGCTAGCCC-1	-16.6096
CAGCGACAGGAATTAC-1	-16.6096
CAGCGACAGGATGTAT-1	1.44e-05
CAGCGACAGGCTAGAC-1	-16.6096
CAGCGACCAATTGCTG-1	-16.6096
CAGCGACCACCCATTC-1	-16.6096
CAGCGACCACGTGAGA-1	-16.6096
CAGCGACGTATAATGG-1	-16.6096
CAGCGACGTCTAAAGA-1	-16.6096
CAGCGACTCACCAGGC-1	1.44e-05
CAGCGACTCAGCTGGC-1	-16.6096
CAGCGACTCAGTTAGC-1	1.44e-05
CAGCGACTCCAATGGT-1	-16.6096
CAGCGACTCTCTGCTG-1	-16.6096
CAGCGACTCTTGCATT-1	1.44e-05
CAGCTAAAGACGCACA-1	-16.6096
CAGCTAACAAACGTGG-1	-16.6096
CAGCTAACACTTCGAA-1	-16.6096
CAGCTAACATACTACG-1	1.44e-05
CAGCTAAGTGCTTCTC-1	-16.6096
CAGCTAAGTGTGCCTG-1	1.44e-05
CAGCTGGAGTATCGAA-1	1.44e-05
CAGCTGGAGTTGAGTA-1	2
CAGCTGGCAGATCTGT-1	1.44e-05
CAGCTGGGTCCCTTGT-1	-16.6096
CAGCTGGTCACATGCA-1	1.00001
CAGCTGGTCCTTGGTC-1	-16.6096
CAGCTGGTCTCGTATT-1	-16.6096
CAGGTGCAGATGTAAC-1	-16.6096
CAGGTGCAGGACCACA-1	-16.6096
CAGGTGCAGTGAAGAG-1	-16.6096
CAGGTGCCAATGAAAC-1	-16.6096
CAGGTGCCAGATCGGA-1	-16.6096
CAGGTGCGTACAGTGG-1	-16.6096
CAGGTGCGTGGCTCCA-1	-16.6096
CAGGTGCTCCGTTGTC-1	-16.6096
CAGGTGCTCTACTCAT-1	1.44e-05
CAGTAACAGAGACGAA-1	-16.6096
CAGTAACAGGCGATAC-1	-16.6096
CAGTAACCATACTCTT-1	-16.6096
CAGTAACTCATGCATG-1	-16.6096
CAGTAACTCCTATGTT-1	-16.6096
CAGTCCTAGATCACGG-1	2.32193
CAGTCCTAGGGCACTA-1	-16.6096
CAGTCCTAGTGCGTGA-1	1.00001
CAGTCCTCATCGATGT-1	-16.6096
CAGTCCTGTGAAAGAG-1	-16.6096
CAGTCCTTCAGGTAAA-1	-16.6096
CAGTCCTTCTGCCCTA-1	-16.6096
CAGTCCTTCTGGTGTA-1	-16.6096
CATATGGAGAGACTAT-1	-16.6096
CATATGGAGGACAGAA-1	-16.6096
CATATGGCACTGCCAG-1	-16.6096
CATATGGGTCTAGAGG-1	-16.6096
CATATGGGTGTGACGA-1	-16.6096
CATATGGTCAGAGGTG-1	-16.6096
CATATTCAGACACTAA-1	1.44e-05
CATATTCAGCATCATC-1	1.00001
CATATTCAGCGTGAAC-1	-16.6096
CATATTCCAGCTCCGA-1	-16.6096
CATATTCGTCGAGTTT-1	-16.6096
CATATTCGTGGTAACG-1	1.58497
CATATTCGTGGTCTCG-1	-16.6096
CATATTCTCTATCCCG-1	-16.6096
CATCAAGAGCGTGTCC-1	-16.6096
CATCAAGAGGTGTTAA-1	-16.6096
CATCAAGAGTGACATA-1	-16.6096
CATCAAGCAAACCCAT-1	-16.6096
CATCAAGGTAACGCGA-1	-16.6096
CATCAAGTCAGGTAAA-1	-16.6096
CATCAAGTCCTGCAGG-1	-16.6096
CATCAAGTCGGAAATA-1	-16.6096
CATCAAGTCGGCGCAT-1	-16.6096
CATCAAGTCTAACGGT-1	-16.6096
CATCAGAAGCCGTCGT-1	-16.6096
CATCAGAAGTTACGGG-1	-16.6096
CATCAGACAAGACACG-1	-16.6096
CATCAGACAGTTAACC-1	-16.6096
CATCAGACATCGGGTC-1	1.44e-05
CATCAGAGTAAATGTG-1	-16.6096
CATCAGAGTCCGCTGA-1	1.44e-05
CATCAGAGTGATAAAC-1	-16.6096
CATCAGATCGGCGCTA-1	1.00001
CATCAGATCGTGGTCG-1	-16.6096
CATCCACAGAAGCCCA-1	1.44e-05
CATCCACAGACTAAGT-1	-16.6096
CATCCACAGAGCTATA-1	-16.6096
CATCCACAGGACGAAA-1	1.00001
CATCCACCACCTGGTG-1	1.44e-05
CATCCACCACTAGTAC-1	-16.6096
CATCCACTCTGCCAGG-1	1.44e-05
CATCGAAAGCTCCCAG-1	-16.6096
CATCGAAGTAAGGATT-1	-16.6096
CATCGAAGTTGGACCC-1	-16.6096
CATCGAATCGATCCCT-1	-16.6096
CATCGGGAGAAACGAG-1	-16.6096
CATCGGGAGCGATCCC-1	-16.6096
CATCGGGAGCGTTCCG-1	-16.6096
CATCGGGCAGCCTTTC-1	1.44e-05
CATCGGGCATCTATGG-1	1.44e-05
CATCGGGGTACACCGC-1	1.44e-05
CATCGGGGTAGCGCTC-1	1.44e-05
CATCGGGGTCAATACC-1	-16.6096
CATCGGGGTCAGAATA-1	-16.6096
CATCGGGGTCCTAGCG-1	-16.6096
CATCGGGGTCGAACAG-1	-16.6096
CATCGGGGTTCGTGAT-1	-16.6096
CATCGGGTCATCGCTC-1	-16.6096
CATGACAAGAAACCGC-1	-16.6096
CATGACAAGCGAGAAA-1	-16.6096
CATGACAAGTAGGTGC-1	-16.6096
CATGACAAGTGGTAAT-1	1.44e-05
CATGACAGTCATCGGC-1	-16.6096
CATGACAGTGTTAAGA-1	-16.6096
CATGACATCATGTCTT-1	1.44e-05
CATGACATCGAGAACG-1	-16.6096
CATGCCTAGAAACGAG-1	-16.6096
CATGCCTAGCCCAACC-1	-16.6096
CATGCCTCAAGCTGAG-1	1.44e-05
CATGCCTCACATGTGT-1	-16.6096
CATGCCTCAGTATCTG-1	1.44e-05
CATGCCTGTTCATGGT-1	-16.6096
CATGCCTTCATAACCG-1	1.58497
CATGCCTTCATGTAGC-1	-16.6096
CATGCCTTCTGAGGGA-1	-16.6096
CATGCCTTCTTATCTG-1	-16.6096
CATGGCGAGCAGGTCA-1	-16.6096
CATGGCGAGCCCGAAA-1	-16.6096
CATGGCGGTCCTCTTG-1	-16.6096
CATGGCGTCATGTGGT-1	-16.6096
CATGGCGTCCAGAAGG-1	-16.6096
CATGGCGTCTCACATT-1	1.58497
CATTATCCAAGCCGTC-1	1.44e-05
CATTATCCACAACTGT-1	-16.6096
CATTATCCACGGTGTC-1	-16.6096
CATTATCGTCGGCATC-1	1.00001
CATTATCGTGGGTCAA-1	1.58497
CATTATCTCAGAAATG-1	-16.6096
CATTATCTCAGAGACG-1	-16.6096
CATTCGCAGACTAAGT-1	-16.6096
CATTCGCAGGCTCATT-1	-16.6096
CATTCGCCAATCGAAA-1	-16.6096
CATTCGCGTCTTCAAG-1	-16.6096
CATTCGCGTGTGACGA-1	1.00001
CATTCGCTCACCGGGT-1	1.44e-05
CATTCGCTCCGCAGTG-1	-16.6096
CCAATCCAGAATCTCC-1	-16.6096
CCAATCCAGGAGTCTG-1	1.00001
CCAATCCAGTACGCCC-1	-16.6096
CCAATCCAGTTCCACA-1	-16.6096
CCAATCCCACAAGCCC-1	-16.6096
CCAATCCCAGATGAGC-1	-16.6096
CCAATCCGTGCAGGTA-1	1.00001
CCAATCCGTTCCACGG-1	2.58496
CCAATCCTCACGATGT-1	-16.6096
CCAATCCTCTAACTCT-1	-16.6096
CCACCTAAGTTGTAGA-1	-16.6096
CCACCTACACATAACC-1	-16.6096
CCACCTACACCAGATT-1	-16.6096
CCACCTACAGGCGATA-1	-16.6096
CCACCTATCACGATGT-1	1.44e-05
CCACCTATCCTCTAGC-1	-16.6096
CCACCTATCTGGCGTG-1	-16.6096
CCACGGAAGAGTTGGC-1	-16.6096
CCACGGACAGCATGAG-1	1.44e-05
CCACGGACAGGGAGAG-1	-16.6096
CCACGGAGTAACGACG-1	1.00001
CCACGGAGTACCTACA-1	1.00001
CCACGGAGTGATAAAC-1	1.44e-05
CCACGGATCAACTCTT-1	-16.6096
CCACGGATCAGTGCAT-1	-16.6096
CCACTACAGAGACTTA-1	1.00001
CCACTACAGCGTCTAT-1	-16.6096
CCACTACCATGTCCTC-1	1.44e-05
CCACTACGTCTCTCGT-1	-16.6096
CCACTACGTTCGTGAT-1	1.44e-05
CCACTACTCAGTTCGA-1	1.44e-05
CCACTACTCCCTCTTT-1	-16.6096
CCACTACTCCGCATCT-1	-16.6096
CCAGCGAAGCTGAACG-1	-16.6096
CCAGCGAAGGAATCGC-1	1.44e-05
CCAGCGAAGGATCGCA-1	-16.6096
CCAGCGAAGTATCGAA-1	3
CCAGCGAAGTGGTCCC-1	1.44e-05
CCAGCGACACACGCTG-1	2
CCAGCGACACGAGAGT-1	-16.6096
CCAGCGAGTGAGGCTA-1	1.44e-05
CCAGCGAGTTATCGGT-1	3
CCAGCGATCGCCTGTT-1	-16.6096
CCAGCGATCTCCCTGA-1	-16.6096
CCATGTCAGGACAGCT-1	-16.6096
CCATGTCAGTGTACGG-1	-16.6096
CCATGTCCACAAGCCC-1	1.58497
CCATGTCGTAAGTTCC-1	2
CCATGTCGTGGGTATG-1	1.00001
CCATGTCTCGCCATAA-1	-16.6096
CCATTCGAGCTTTGGT-1	1.44e-05
CCATTCGCAACACCCG-1	-16.6096
CCATTCGCAGTGAGTG-1	2.80736
CCATTCGCATGGTAGG-1	-16.6096
CCATTCGGTCCGAAGA-1	-16.6096
CCATTCGGTCTCGTTC-1	-16.6096
CCATTCGGTCTGCCAG-1	1.00001
CCATTCGGTGTGGCTC-1	-16.6096
CCATTCGTCCATGAAC-1	-16.6096
CCATTCGTCGATGAGG-1	-16.6096
CCCAATCAGCATGGCA-1	-16.6096
CCCAATCAGCGTCAAG-1	-16.6096
CCCAATCAGCTAACAA-1	-16.6096
CCCAATCAGTAATCCC-1	-16.6096
CCCAATCCAATGTTGC-1	-16.6096
CCCAATCGTAAGCACG-1	-16.6096
CCCAATCGTATCAGTC-1	-16.6096
CCCAATCGTGAGTATA-1	-16.6096
CCCAATCGTTATCCGA-1	-16.6096
CCCAATCTCACTCTTA-1	1.00001
CCCAATCTCCAGTAGT-1	1.58497
CCCAATCTCCTACAGA-1	1.44e-05
CCCAATCTCGGTCCGA-1	1.44e-05
CCCAGTTAGGGAGTAA-1	-16.6096
CCCAGTTAGTCTCCTC-1	-16.6096
CCCAGTTGTAGCACGA-1	-16.6096
CCCAGTTGTAGTAGTA-1	-16.6096
CCCAGTTGTATTCGTG-1	-16.6096
CCCAGTTTCCGCGCAA-1	-16.6096
CCCAGTTTCTTATCTG-1	-16.6096
CCCATACGTCGGATCC-1	-16.6096
CCCATACGTTACTGAC-1	-16.6096
CCCATACTCATGCAAC-1	1.44e-05
CCCATACTCGTGGGAA-1	-16.6096
CCCATACTCTCCTATA-1	-16.6096
CCCTCCTAGAAACCTA-1	1.44e-05
CCCTCCTAGATCCGAG-1	1.44e-05
CCCTCCTGTTGAACTC-1	-16.6096
CCCTCCTTCGTCCAGG-1	-16.6096
CCCTCCTTCTTCTGGC-1	-16.6096
CCGGGATAGCGTGTCC-1	1.44e-05
CCGGGATAGGAATTAC-1	-16.6096
CCGGGATCAAAGTCAA-1	1.44e-05
CCGGGATCAACGCACC-1	-16.6096
CCGGGATCACCGCTAG-1	-16.6096
CCGGGATGTCAAACTC-1	-16.6096
CCGGGATGTCGCGGTT-1	1.00001
CCGGGATTCGCCGTGA-1	1.00001
CCGGGATTCTAACTGG-1	-16.6096
CCGGGATTCTATCGCC-1	1.44e-05
CCGGTAGAGTTAACGA-1	-16.6096
CCGGTAGCACAAGTAA-1	-16.6096
CCGGTAGCAGGGTACA-1	1.44e-05
CCGGTAGGTAAATACG-1	1.44e-05
CCGGTAGGTCTGCAAT-1	-16.6096
CCGGTAGGTGTAAGTA-1	-16.6096
CCGGTAGTCCTTCAAT-1	-16.6096
CCGTACTAGCCAGAAC-1	-16.6096
CCGTACTAGTGATCGG-1	-16.6096
CCGTACTCAAGTCTGT-1	-16.6096
CCGTACTGTAATAGCA-1	-16.6096
CCGTACTGTCTCCACT-1	2
CCGTACTGTGAGGGAG-1	-16.6096
CCGTACTTCACAGTAC-1	-16.6096
CCGTACTTCATGCTCC-1	-16.6096
CCGTGGAAGCTAAGAT-1	-16.6096
CCGTGGAAGTACGTTC-1	-16.6096
CCGTGGACATCCTTGC-1	-16.6096
CCGTGGAGTACGAAAT-1	-16.6096
CCGTGGATCGCTTGTC-1	1.44e-05
CCGTTCAAGACATAAC-1	-16.6096
CCGTTCAAGAGTTGGC-1	1.00001
CCGTTCAAGCGCCTCA-1	-16.6096
CCGTTCACAGATGGGT-1	-16.6096
CCGTTCATCAATACCG-1	-16.6096
CCGTTCATCATGTCCC-1	-16.6096
CCGTTCATCTCGATGA-1	1.00001
CCTAAAGAGATCACGG-1	1.58497
CCTAAAGGTGCAGTAG-1	-16.6096
CCTAAAGTCATGTCTT-1	-16.6096
CCTACACAGAATGTGT-1	-16.6096
CCTACACAGATCCCGC-1	-16.6096
CCTACACAGTTGTAGA-1	-16.6096
CCTACACCAAAGGTGC-1	1.44e-05
CCTACACCAGTCGATT-1	-16.6096
CCTACACCATGTCCTC-1	-16.6096
CCTACACTCACGATGT-1	-16.6096
CCTACACTCTTAGAGC-1	1.44e-05
CCTACCAAGCTAACTC-1	-16.6096
CCTACCAAGGACATTA-1	1.00001
CCTACCAAGGAGTTGC-1	-16.6096
CCTACCACATCCCACT-1	1.44e-05
CCTACCAGTGCTAGCC-1	1.44e-05
CCTACCATCCTACAGA-1	1.00001
CCTACCATCGCCGTGA-1	-16.6096
CCTAGCTAGATCTGCT-1	-16.6096
CCTAGCTAGTCGATAA-1	-16.6096
CCTAGCTCACGGACAA-1	1.58497
CCTAGCTCAGCCACCA-1	-16.6096
CCTAGCTCAGCGATCC-1	-16.6096
CCTAGCTCAGGCTGAA-1	1.44e-05
CCTAGCTCATTCCTCG-1	-16.6096
CCTAGCTGTGATGCCC-1	-16.6096
CCTAGCTTCCAGATCA-1	-16.6096
CCTAGCTTCGGTTAAC-1	1.44e-05
CCTATTACACATTCGA-1	-16.6096
CCTATTAGTAAATGTG-1	-16.6096
CCTATTATCGTCTGCT-1	-16.6096
CCTCAGTAGAATAGGG-1	-16.6096
CCTCAGTAGCAAATCA-1	1.44e-05
CCTCAGTCAGGGTACA-1	-16.6096
CCTCAGTTCCAGAAGG-1	-16.6096
CCTCAGTTCGTTGCCT-1	-16.6096
CCTCTGAAGGAATCGC-1	-16.6096
CCTCTGAAGGTTCCTA-1	1.00001
CCTCTGACAAACTGTC-1	-16.6096
CCTCTGACATCCGCGA-1	1.44e-05
CCTCTGACATCGGAAG-1	-16.6096
CCTCTGAGTCCGAAGA-1	1.44e-05
CCTCTGATCGAGGTAG-1	-16.6096
CCTCTGATCGATAGAA-1	-16.6096
CCTCTGATCGATCCCT-1	-16.6096
CCTTACGAGGTGGGTT-1	1.58497
CCTTACGCATCCGGGT-1	1.00001
CCTTACGCATGCCACG-1	1.44e-05
CCTTACGGTACGCACC-1	-16.6096
CCTTACGGTTAAGGGC-1	1.00001
CCTTACGGTTCGGCAC-1	-16.6096
CCTTACGGTTCGTGAT-1	-16.6096
CCTTACGGTTTGTGTG-1	1.58497
CCTTACGTCAACCATG-1	-16.6096
CCTTACGTCACCTTAT-1	-16.6096
CCTTACGTCCTGTACC-1	1.44e-05
CCTTCCCAGGCAGGTT-1	1.00001
CCTTCCCAGTAACCCT-1	1.00001
CCTTCCCCAAGCTGAG-1	-16.6096
CCTTCCCCATGTCCTC-1	-16.6096
CCTTCCCGTCCAACTA-1	1.44e-05
CCTTCCCGTCTGCCAG-1	1.44e-05
CCTTCCCGTTGAGTTC-1	-16.6096
CCTTCGAAGGCTAGAC-1	-16.6096
CCTTCGAAGGTGCTAG-1	-16.6096
CCTTCGACACTTAACG-1	-16.6096
CCTTCGACATCCGCGA-1	2.80736
CCTTCGAGTATCTGCA-1	-16.6096
CCTTCGAGTCTGCGGT-1	-16.6096
CCTTCGAGTTACGACT-1	3
CCTTCGATCAGTACGT-1	-16.6096
CCTTCGATCTCGAGTA-1	1.58497
CCTTTCTAGACAGAGA-1	1.44e-05
CCTTTCTTCTCACATT-1	-16.6096
CGAACATAGCCACGTC-1	-16.6096
CGAACATAGGGCTCTC-1	-16.6096
CGAACATAGGTGATTA-1	-16.6096
CGAACATAGGTTCCTA-1	-16.6096
CGAACATCATAGTAAG-1	-16.6096
CGAACATGTACAAGTA-1	1.44e-05
CGAACATGTAGCCTAT-1	1.44e-05
CGAACATGTTGTACAC-1	-16.6096
CGAACATTCTGTACGA-1	-16.6096
CGAATGTAGTACTTGC-1	1.44e-05
CGAATGTCAAGACGTG-1	-16.6096
CGAATGTCAAGTAATG-1	-16.6096
CGAATGTCAATGACCT-1	1.44e-05
CGAATGTCACATCCGG-1	-16.6096
CGAATGTCACCAGCAC-1	2
CGAATGTCACCTTGTC-1	-16.6096
CGAATGTCAGCGATCC-1	1.58497
CGAATGTCAGCTGCTG-1	1.44e-05
CGAATGTCATCCTAGA-1	-16.6096
CGAATGTCATGGTAGG-1	1.00001
CGAATGTGTACCATCA-1	1.44e-05
CGAATGTGTCTAGTCA-1	1.44e-05
CGAATGTTCTTCGGTC-1	1.44e-05
CGACCTTAGCGAAGGG-1	-16.6096
CGACCTTCACGACGAA-1	-16.6096
CGACCTTCAGTAAGCG-1	1.44e-05
CGACCTTGTATCACCA-1	1.00001
CGACCTTTCAGCAACT-1	-16.6096
CGACCTTTCTGTTGAG-1	-16.6096
CGACTTCAGACAGACC-1	-16.6096
CGACTTCAGTCAATAG-1	-16.6096
CGACTTCCAGACGCAA-1	-16.6096
CGACTTCCAGATGGGT-1	1.00001
CGACTTCCAGCAGTTT-1	-16.6096
CGACTTCCAGGTGCCT-1	-16.6096
CGACTTCGTACCGGCT-1	-16.6096
CGACTTCTCAAAGACA-1	2
CGACTTCTCATTCACT-1	1.58497
CGACTTCTCCCGACTT-1	-16.6096
CGACTTCTCTGATACG-1	-16.6096
CGACTTCTCTTGCATT-1	-16.6096
CGAGAAGAGCTAACAA-1	1.44e-05
CGAGAAGAGGACCACA-1	-16.6096
CGAGAAGAGGTGATAT-1	1.44e-05
CGAGAAGAGTCCAGGA-1	1.58497
CGAGAAGCACTACAGT-1	-16.6096
CGAGAAGCATAGTAAG-1	-16.6096
CGAGAAGCATCCCACT-1	-16.6096
CGAGAAGGTGTGTGCC-1	-16.6096
CGAGAAGGTTGAGTTC-1	-16.6096
CGAGAAGTCCTAAGTG-1	-16.6096
CGAGCACAGGCGATAC-1	-16.6096
CGAGCACCAAAGCAAT-1	-16.6096
CGAGCACCAATCACAC-1	-16.6096
CGAGCACCACCAGGCT-1	1.44e-05
CGAGCACCATATACCG-1	-16.6096
CGAGCACGTATATCCG-1	-16.6096
CGAGCACTCACGCATA-1	-16.6096
CGAGCACTCGAATGGG-1	1.00001
CGAGCACTCTGGCGAC-1	-16.6096
CGAGCCAAGAGTCTGG-1	-16.6096
CGAGCCACAAGTTAAG-1	-16.6096
CGAGCCAGTAGGGACT-1	-16.6096
CGAGCCAGTCCTCTTG-1	-16.6096
CGAGCCAGTGTAATGA-1	1.44e-05
CGAGCCAGTGTTCGAT-1	-16.6096
CGAGCCAGTTCCTCCA-1	-16.6096
CGAGCCAGTTTGTTGG-1	-16.6096
CGAGCCATCATCGGAT-1	-16.6096
CGAGCCATCCGTAGTA-1	2
CGAGCCATCGAACTGT-1	-16.6096
CGATCGGAGAAACGCC-1	1.00001
CGATCGGAGCACGCCT-1	-16.6096
CGATCGGAGCGCCTCA-1	1.58497
CGATCGGCAAAGAATC-1	-16.6096
CGATCGGTCACTATTC-1	1.44e-05
CGATCGGTCAGCTCTC-1	1.44e-05
CGATCGGTCCGTCATC-1	1.00001
CGATCGGTCTGGCGTG-1	1.58497
CGATCGGTCTTGTTTG-1	-16.6096
CGATGGCGTCCAACTA-1	-16.6096
CGATGGCGTTTAGGAA-1	-16.6096
CGATGGCTCACCACCT-1	-16.6096
CGATGGCTCAGCACAT-1	1.44e-05
CGATGGCTCCTGTAGA-1	-16.6096
CGATGTAAGACGACGT-1	1.44e-05
CGATGTAAGTGTGGCA-1	1.44e-05
CGATGTACAATTGCTG-1	1.44e-05
CGATGTAGTCTCCACT-1	1.44e-05
CGATGTAGTGTATGGG-1	1.44e-05
CGATGTAGTTATCGGT-1	-16.6096
CGATGTATCTCGGACG-1	-16.6096
CGATGTATCTTGGGTA-1	-16.6096
CGATTGAAGGTAGCCA-1	3.16993
CGATTGACACAGGCCT-1	-16.6096
CGATTGACATCGATGT-1	-16.6096
CGATTGAGTCAGCTAT-1	-16.6096
CGATTGAGTCGAAAGC-1	-16.6096
CGATTGATCCAATGGT-1	-16.6096
CGATTGATCCCAAGTA-1	-16.6096
CGCCAAGAGAAGGGTA-1	-16.6096
CGCCAAGAGGGAGTAA-1	-16.6096
CGCCAAGCAGCTGTTA-1	-16.6096
CGCCAAGGTACTCTCC-1	1.44e-05
CGCCAAGGTCCGTGAC-1	-16.6096
CGCCAAGTCACTTATC-1	-16.6096
CGCCAAGTCTTCAACT-1	1.58497
CGCCAAGTCTTGAGGT-1	-16.6096
CGCGGTAAGAATAGGG-1	-16.6096
CGCGGTACAGTAACGG-1	-16.6096
CGCGGTAGTAATAGCA-1	-16.6096
CGCGGTAGTGTTAAGA-1	1.58497
CGCGGTAGTTCCAACA-1	1.44e-05
CGCGGTAGTTTGTTTC-1	-16.6096
CGCGGTATCACATGCA-1	-16.6096
CGCGGTATCAGTGTTG-1	-16.6096
CGCGGTATCATATCGG-1	-16.6096
CGCGTTTAGGATGGTC-1	-16.6096
CGCGTTTAGGGATACC-1	1.44e-05
CGCGTTTAGGGCTCTC-1	-16.6096
CGCGTTTAGTCAAGCG-1	-16.6096
CGCGTTTTCCGCATAA-1	-16.6096
CGCTATCAGCGTTGCC-1	-16.6096
CGCTATCAGGTGATAT-1	-16.6096
CGCTATCAGTTACCCA-1	-16.6096
CGCTATCCAAACGCGA-1	1.00001
CGCTATCCAAGTTGTC-1	-16.6096
CGCTATCCAGATCGGA-1	-16.6096
CGCTATCCAGTCAGAG-1	-16.6096
CGCTATCGTCCCTTGT-1	-16.6096
CGCTATCGTTCCACTC-1	-16.6096
CGCTATCTCAACGAAA-1	1.44e-05
CGCTATCTCGCCTGAG-1	2
CGCTATCTCGGAGGTA-1	-16.6096
CGCTATCTCGGTCTAA-1	-16.6096
CGCTGGAAGCTAACAA-1	-16.6096
CGCTGGACAAGTTCTG-1	-16.6096
CGCTGGACACAACGTT-1	-16.6096
CGCTGGACACAGATTC-1	-16.6096
CGCTGGACACAGCGTC-1	-16.6096
CGCTGGACAGGCTGAA-1	-16.6096
CGCTGGAGTACAGACG-1	-16.6096
CGCTGGAGTGAAATCA-1	-16.6096
CGCTGGAGTGCTGTAT-1	-16.6096
CGCTGGAGTTATCCGA-1	1.44e-05
CGCTGGATCGTAGGTT-1	-16.6096
CGCTGGATCTGCCCTA-1	-16.6096
CGCTTCAAGCTTATCG-1	-16.6096
CGCTTCAAGTACTTGC-1	1.44e-05
CGCTTCACACCGTTGG-1	-16.6096
CGCTTCACACTATCTT-1	1.44e-05
CGCTTCACAGTTAACC-1	1.58497
CGCTTCAGTTCCACAA-1	2.32193
CGCTTCATCGCGCCAA-1	-16.6096
CGGACACAGGTCGGAT-1	-16.6096
CGGACACCAAGCTGGA-1	-16.6096
CGGACACCACTTAAGC-1	-16.6096
CGGACACCAGATCTGT-1	1.44e-05
CGGACACCATGGTCTA-1	-16.6096
CGGACACGTGCCTGTG-1	1.44e-05
CGGACACGTTGTCTTT-1	-16.6096
CGGACACTCGAGGTAG-1	-16.6096
CGGACACTCGCGTTTC-1	1.58497
CGGACACTCGTGGTCG-1	-16.6096
CGGACACTCTTCAACT-1	-16.6096
CGGACACTCTTTAGTC-1	-16.6096
CGGACGTAGGCCCTTG-1	-16.6096
CGGACGTAGTCCAGGA-1	-16.6096
CGGACGTGTGCAGACA-1	1.00001
CGGACGTTCACAATGC-1	-16.6096
CGGACGTTCGTGTAGT-1	-16.6096
CGGACTGAGAAGGTTT-1	1.00001
CGGACTGAGATGCCAG-1	-16.6096
CGGACTGAGTAGCCGA-1	-16.6096
CGGACTGCACTTCTGC-1	1.44e-05
CGGACTGCAGGCTGAA-1	-16.6096
CGGACTGGTCCATGAT-1	-16.6096
CGGACTGGTCGCTTCT-1	1.44e-05
CGGACTGGTCTCAACA-1	-16.6096
CGGACTGGTGGAAAGA-1	-16.6096
CGGACTGTCAACGGCC-1	1.44e-05
CGGACTGTCACAACGT-1	-16.6096
CGGAGCTAGAAGGTGA-1	-16.6096
CGGAGCTAGATGCCAG-1	-16.6096
CGGAGCTAGCCACCTG-1	-16.6096
CGGAGCTAGGGATACC-1	-16.6096
CGGAGCTAGTCGATAA-1	-16.6096
CGGAGCTAGTGGAGAA-1	2
CGGAGCTCAGAGTGTG-1	-16.6096
CGGAGCTCAGGTCCAC-1	-16.6096
CGGAGCTCATTTCACT-1	1.00001
CGGAGCTGTAAAGTCA-1	-16.6096
CGGAGCTGTAGCCTAT-1	-16.6096
CGGAGCTGTCGTCTTC-1	-16.6096
CGGAGCTGTCTTGATG-1	-16.6096
CGGAGTCAGCTTATCG-1	1.00001
CGGAGTCAGGTGATAT-1	-16.6096
CGGAGTCAGTACGCCC-1	1.00001
CGGAGTCAGTTAACGA-1	-16.6096
CGGAGTCCACTAGTAC-1	1.44e-05
CGGAGTCCAGTTTACG-1	1.58497
CGGAGTCGTAACGACG-1	-16.6096
CGGAGTCGTACCAGTT-1	-16.6096
CGGAGTCGTAGTAGTA-1	-16.6096
CGGAGTCTCCGCATAA-1	-16.6096
CGGAGTCTCCTTGACC-1	-16.6096
CGGAGTCTCGCACTCT-1	-16.6096
CGGAGTCTCTTGTACT-1	-16.6096
CGGCTAGAGATGTGGC-1	1.44e-05
CGGCTAGAGCTACCGC-1	-16.6096
CGGCTAGAGTACTTGC-1	-16.6096
CGGCTAGGTCTCCACT-1	-16.6096
CGGCTAGGTGGTACAG-1	-16.6096
CGGCTAGGTGTATGGG-1	-16.6096
CGGCTAGGTTATTCTC-1	-16.6096
CGGCTAGTCATTATCC-1	1.00001
CGGGTCAAGACCTTTG-1	1.00001
CGGGTCAAGCTAAGAT-1	-16.6096
CGGGTCAAGCTTATCG-1	-16.6096
CGGGTCAAGTTAAGTG-1	-16.6096
CGGGTCACAAAGGTGC-1	-16.6096
CGGGTCACACCGCTAG-1	-16.6096
CGGGTCACACGGTAGA-1	-16.6096
CGGGTCACAGCGAACA-1	2.32193
CGGGTCACAGCTCGCA-1	-16.6096
CGGGTCAGTCTAAACC-1	1.44e-05
CGGGTCATCCGCATCT-1	-16.6096
CGGTTAAAGTAACCCT-1	1.44e-05
CGGTTAAAGTGCGATG-1	1.00001
CGGTTAACAAGCCCAC-1	-16.6096
CGGTTAACAATGGAGC-1	-16.6096
CGGTTAACACATCTTT-1	1.00001
CGGTTAACACCTATCC-1	-16.6096
CGGTTAACAGATAATG-1	-16.6096
CGGTTAACAGCGTAAG-1	-16.6096
CGGTTAACATGACATC-1	-16.6096
CGGTTAAGTACGAAAT-1	-16.6096
CGGTTAATCAGGTAAA-1	-16.6096
CGGTTAATCTCGCATC-1	1.44e-05
CGGTTAATCTGATACG-1	2.32193
CGTAGCGAGAAGGTGA-1	-16.6096
CGTAGCGCAGTGAGTG-1	1.44e-05
CGTAGCGGTAGTGAAT-1	1.44e-05
CGTAGCGGTCGCCATG-1	-16.6096
CGTAGGCAGAACAACT-1	-16.6096
CGTAGGCAGAGGACGG-1	-16.6096
CGTAGGCAGGCAGGTT-1	-16.6096
CGTAGGCAGGTGTTAA-1	1.44e-05
CGTAGGCAGTGCCAGA-1	-16.6096
CGTAGGCCAGGTTTCA-1	-16.6096
CGTAGGCGTAGAGTGC-1	-16.6096
CGTAGGCGTCAGGACA-1	-16.6096
CGTAGGCGTGTGACGA-1	1.44e-05
CGTAGGCGTTACGGAG-1	-16.6096
CGTAGGCGTTTGACTG-1	1.44e-05
CGTAGGCTCAAACGGG-1	-16.6096
CGTAGGCTCATCGCTC-1	-16.6096
CGTAGGCTCTCTAAGG-1	1.44e-05
CGTAGGCTCTTGACGA-1	-16.6096
CGTCACTAGTGGGTTG-1	1.44e-05
CGTCACTCATCCGCGA-1	1.44e-05
CGTCACTGTTTCGCTC-1	1.44e-05
CGTCACTTCTGTCTCG-1	1.00001
CGTCAGGAGAGGTTGC-1	-16.6096
CGTCAGGAGATGTGTA-1	-16.6096
CGTCAGGCACGAAACG-1	-16.6096
CGTCAGGCACGGTAAG-1	-16.6096
CGTCAGGGTCAGAAGC-1	-16.6096
CGTCAGGGTGTGGCTC-1	-16.6096
CGTCAGGTCAACTCTT-1	-16.6096
CGTCCATAGGCTAGCA-1	1.00001
CGTCCATCACCACCAG-1	-16.6096
CGTCCATCAGAAGCAC-1	-16.6096
CGTCCATGTCTTCTCG-1	-16.6096
CGTCCATGTTCCGTCT-1	1.44e-05
CGTCCATTCAGCTCTC-1	-16.6096
CGTCCATTCTAACTCT-1	1.44e-05
CGTCTACCAATAGAGT-1	-16.6096
CGTCTACCATGGTCTA-1	-16.6096
CGTCTACGTAACGCGA-1	-16.6096
CGTCTACGTGATGTGG-1	-16.6096
CGTCTACGTTTAGGAA-1	-16.6096
CGTCTACTCAGTTCGA-1	-16.6096
CGTCTACTCCGCGCAA-1	1.00001
CGTGAGCAGAGTGACC-1	-16.6096
CGTGAGCAGCTGTCTA-1	2
CGTGAGCCAAGCCCAC-1	-16.6096
CGTGAGCCAGCTGTTA-1	-16.6096
CGTGAGCCATCGATGT-1	-16.6096
CGTGAGCGTACCGGCT-1	-16.6096
CGTGAGCGTGTTCGAT-1	1.58497
CGTGAGCTCCTTGACC-1	1.00001
CGTGAGCTCTGTGCAA-1	-16.6096
CGTGTAAAGACGACGT-1	-16.6096
CGTGTAAAGCAAATCA-1	1.44e-05
CGTGTAAAGCCCAATT-1	-16.6096
CGTGTAACAAGCCGTC-1	-16.6096
CGTGTAAGTCACAAGG-1	-16.6096
CGTGTAATCCCTCTTT-1	-16.6096
CGTGTCTAGAGTAAGG-1	1.44e-05
CGTGTCTAGCTAACTC-1	-16.6096
CGTGTCTAGTACACCT-1	-16.6096
CGTGTCTAGTACGCCC-1	-16.6096
CGTGTCTAGTTAAGTG-1	-16.6096
CGTGTCTCACATGTGT-1	-16.6096
CGTGTCTCAGGCTGAA-1	-16.6096
CGTGTCTCATTAACCG-1	-16.6096
CGTGTCTGTACCTACA-1	1.00001
CGTGTCTGTATATGGA-1	-16.6096
CGTGTCTTCACCATAG-1	1.44e-05
CGTGTCTTCCTTTCTC-1	-16.6096
CGTGTCTTCTCTTGAT-1	-16.6096
CGTTAGAAGGGTGTGT-1	-16.6096
CGTTAGAAGTGGCACA-1	1.44e-05
CGTTAGACATCGACGC-1	-16.6096
CGTTAGAGTCGCGTGT-1	-16.6096
CGTTAGAGTGTAAGTA-1	-16.6096
CGTTAGATCAGGCCCA-1	-16.6096
CGTTAGATCTGCGACG-1	-16.6096
CGTTCTGAGAGACTAT-1	1.00001
CGTTCTGAGATGTCGG-1	-16.6096
CGTTCTGAGATGTGGC-1	1.44e-05
CGTTCTGCAGCCAATT-1	-16.6096
CGTTCTGCATAGACTC-1	-16.6096
CGTTCTGCATATGGTC-1	-16.6096
CGTTCTGGTACCAGTT-1	1.58497
CGTTCTGGTCCGTGAC-1	1.44e-05
CGTTCTGGTGCCTGGT-1	-16.6096
CGTTCTGGTTCGCTAA-1	-16.6096
CGTTCTGTCCCGACTT-1	-16.6096
CGTTCTGTCCGTTGTC-1	1.44e-05
CGTTCTGTCTGCCAGG-1	1.44e-05
CGTTGGGAGATCTGAA-1	-16.6096
CGTTGGGAGCTCCCAG-1	-16.6096
CGTTGGGAGGCATTGG-1	-16.6096
CGTTGGGCAATACGCT-1	1.44e-05
CGTTGGGGTCACCCAG-1	1.00001
CGTTGGGGTCTCTCTG-1	-16.6096
CGTTGGGTCACTTACT-1	1.58497
CGTTGGGTCTTTCCTC-1	1.00001
CTAACTTAGATATGGT-1	1.44e-05
CTAACTTCAAACGTGG-1	1.44e-05
CTAACTTCAGGACGTA-1	2
CTAACTTCAGTCAGCC-1	1.00001
CTAACTTCATACGCCG-1	-16.6096
CTAACTTCATGCAACT-1	-16.6096
CTAACTTGTCCCTTGT-1	-16.6096
CTAACTTGTGGGTATG-1	-16.6096
CTAACTTGTTACGGAG-1	-16.6096
CTAACTTTCATCGCTC-1	-16.6096
CTAAGACCATTCCTGC-1	1.44e-05
CTAAGACGTAGCAAAT-1	-16.6096
CTAAGACGTCTCACCT-1	-16.6096
CTAAGACTCCTCGCAT-1	1.00001
CTAAGACTCGATGAGG-1	2
CTAAGACTCTGCAGTA-1	1.00001
CTAATGGAGACTAGAT-1	-16.6096
CTAATGGAGAGCTTCT-1	1.44e-05
CTAATGGCAATACGCT-1	-16.6096
CTAATGGCACCACGTG-1	-16.6096
CTAATGGCACGAAACG-1	1.44e-05
CTAATGGCAGCTGCTG-1	1.44e-05
CTAATGGCAGGATTGG-1	-16.6096
CTAATGGCATACGCCG-1	1.44e-05
CTAATGGGTCTAAACC-1	1.44e-05
CTAATGGGTGCACTTA-1	-16.6096
CTAATGGTCTTCATGT-1	-16.6096
CTACACCAGAGCTATA-1	-16.6096
CTACACCAGCAGATCG-1	-16.6096
CTACACCAGTCAAGCG-1	1.44e-05
CTACACCCAGCTCGCA-1	1.44e-05
CTACACCCAGTCTTCC-1	1.44e-05
CTACACCGTGGTCTCG-1	1.58497
CTACACCTCACTATTC-1	1.44e-05
CTACACCTCTAACTGG-1	2.32193
CTACATTAGAATTGTG-1	-16.6096
CTACATTAGTAAGTAC-1	-16.6096
CTACATTAGTGTTTGC-1	-16.6096
CTACATTCAATCACAC-1	-16.6096
CTACATTCACCGGAAA-1	-16.6096
CTACATTGTAGCGATG-1	1.44e-05
CTACATTGTCAGATAA-1	-16.6096
CTACATTTCCCTTGTG-1	1.00001
CTACATTTCCGTTGTC-1	-16.6096
CTACATTTCTCGCTTG-1	1.00001
CTACATTTCTTGTTTG-1	1.00001
CTACCCAAGAGACTAT-1	-16.6096
CTACCCAAGAGGGCTT-1	-16.6096
CTACCCACAAGGTTCT-1	-16.6096
CTACCCACACTCGACG-1	-16.6096
CTACCCAGTATAAACG-1	-16.6096
CTACCCAGTCATATGC-1	-16.6096
CTACCCAGTCCCTTGT-1	-16.6096
CTACCCATCCTAGAAC-1	-16.6096
CTACCCATCGCCCTTA-1	-16.6096
CTACCCATCGTTTAGG-1	-16.6096
CTACGTCAGACGACGT-1	-16.6096
CTACGTCAGCCGGTAA-1	-16.6096
CTACGTCAGTGCGATG-1	-16.6096
CTACGTCCAATCTACG-1	1.44e-05
CTACGTCCAGAGTGTG-1	1.00001
CTACGTCCATGCATGT-1	-16.6096
CTACGTCCATTACGAC-1	-16.6096
CTACGTCCATTTCAGG-1	-16.6096
CTACGTCGTTGCGTTA-1	-16.6096
CTACGTCTCAAACGGG-1	-16.6096
CTACGTCTCAGAGCTT-1	-16.6096
CTACGTCTCAGCAACT-1	-16.6096
CTAGAGTCAATGGATA-1	-16.6096
CTAGAGTCAATTGCTG-1	-16.6096
CTAGAGTCACACATGT-1	-16.6096
CTAGAGTCATGTCCTC-1	-16.6096
CTAGAGTCATTGCGGC-1	-16.6096
CTAGAGTGTAACGTTC-1	1.44e-05
CTAGCCTAGAGAACAG-1	-16.6096
CTAGCCTAGAGTCGGT-1	-16.6096
CTAGCCTCACGTCAGC-1	-16.6096
CTAGCCTCAGGGAGAG-1	-16.6096
CTAGCCTGTAGGACAC-1	-16.6096
CTAGCCTTCGCATGGC-1	-16.6096
CTAGCCTTCGTGGTCG-1	-16.6096
CTAGCCTTCTCTAAGG-1	-16.6096
CTAGCCTTCTTCGAGA-1	-16.6096
CTAGTGAAGATAGTCA-1	2.58496
CTAGTGACAACTTGAC-1	-16.6096
CTAGTGACACGGTGTC-1	1.44e-05
CTAGTGAGTCCTGCTT-1	1.44e-05
CTAGTGATCAACACAC-1	-16.6096
CTAGTGATCCCTTGCA-1	1.44e-05
CTAGTGATCCTAAGTG-1	-16.6096
CTCACACAGAAACGAG-1	1.44e-05
CTCACACAGCAGCGTA-1	-16.6096
CTCACACAGCGGATCA-1	-16.6096
CTCACACAGCTAGTGG-1	-16.6096
CTCACACCAAACAACA-1	-16.6096
CTCACACCAAGTTGTC-1	-16.6096
CTCACACGTCCGAACC-1	1.44e-05
CTCACACGTCTCACCT-1	-16.6096
CTCACACTCCGAGCCA-1	1.00001
CTCACACTCTTGTATC-1	-16.6096
CTCAGAACAAGCTGAG-1	-16.6096
CTCAGAACACAACGCC-1	-16.6096
CTCAGAACATGCTAGT-1	-16.6096
CTCAGAACATGTTGAC-1	-16.6096
CTCAGAATCCCAAGAT-1	-16.6096
CTCAGAATCCGAACGC-1	-16.6096
CTCAGAATCCGGCACA-1	2
CTCATTAGTCTCCCTA-1	-16.6096
CTCATTAGTCTCTTAT-1	-16.6096
CTCATTATCCCAAGTA-1	-16.6096
CTCATTATCTCCAGGG-1	-16.6096
CTCCTAGAGCGCCTTG-1	-16.6096
CTCCTAGAGCGTTGCC-1	-16.6096
CTCCTAGCAACTGGCC-1	-16.6096
CTCCTAGCAATGAATG-1	-16.6096
CTCCTAGGTTCCACAA-1	-16.6096
CTCCTAGTCACTTCAT-1	-16.6096
CTCCTAGTCCACGACG-1	-16.6096
CTCCTAGTCGCCATAA-1	1.00001
CTCCTAGTCTACTATC-1	1.00001
CTCCTAGTCTGCCAGG-1	-16.6096
CTCGAAAAGTAATCCC-1	1.00001
CTCGAAACAATGAATG-1	-16.6096
CTCGAAACACAGAGGT-1	-16.6096
CTCGAAACACCCATGG-1	-16.6096
CTCGAAACATGGGACA-1	1.44e-05
CTCGAAAGTCAATACC-1	-16.6096
CTCGAAAGTCTTCTCG-1	-16.6096
CTCGAAAGTGCTCTTC-1	1.00001
CTCGAAAGTTCGTGAT-1	1.44e-05
CTCGAAATCAGCTCGG-1	-16.6096
CTCGAAATCTAAGCCA-1	-16.6096
CTCGAAATCTTTCCTC-1	-16.6096
CTCGAGGAGAACTCGG-1	-16.6096
CTCGAGGAGTCTCGGC-1	-16.6096
CTCGAGGTCCATGAAC-1	1.44e-05
CTCGGAGAGACATAAC-1	1.44e-05
CTCGGAGAGCACCGCT-1	-16.6096
CTCGGAGAGCGATATA-1	-16.6096
CTCGGAGAGTGTCCCG-1	1.00001
CTCGGAGCACCAACCG-1	-16.6096
CTCGGAGCACGAAATA-1	-16.6096
CTCGGAGGTATAGGTA-1	1.44e-05
CTCGGAGGTGGTACAG-1	1.44e-05
CTCGGAGTCAGCGACC-1	2.32193
CTCGGAGTCTAACTGG-1	1.44e-05
CTCGGGAAGTGTTAGA-1	-16.6096
CTCGGGAAGTGTTTGC-1	-16.6096
CTCGGGACAAGCCGCT-1	-16.6096
CTCGGGACATCTCCCA-1	-16.6096
CTCGGGACATCTGGTA-1	-16.6096
CTCGGGAGTAAACGCG-1	-16.6096
CTCGGGATCGCAAACT-1	-16.6096
CTCGGGATCTAGAGTC-1	-16.6096
CTCGTACAGAAGGACA-1	1.00001
CTCGTACAGCAGGCTA-1	1.00001
CTCGTACAGCTGTTCA-1	-16.6096
CTCGTACAGGTTCCTA-1	-16.6096
CTCGTACAGTTTAGGA-1	1.44e-05
CTCGTACCAGATTGCT-1	-16.6096
CTCGTACGTATATCCG-1	-16.6096
CTCGTACGTTCCAACA-1	-16.6096
CTCGTACTCGCCCTTA-1	-16.6096
CTCGTCAAGACAATAC-1	1.44e-05
CTCGTCAAGAGACTTA-1	1.44e-05
CTCGTCACAAACGCGA-1	1.44e-05
CTCGTCATCAAACCGT-1	-16.6096
CTCGTCATCATTTGGG-1	-16.6096
CTCGTCATCGTTGACA-1	1.44e-05
CTCGTCATCTCGAGTA-1	-16.6096
CTCTAATAGCTACCGC-1	1.44e-05
CTCTAATAGGGTTTCT-1	-16.6096
CTCTAATAGGTGCAAC-1	-16.6096
CTCTAATAGTTGCAGG-1	1.44e-05
CTCTAATCAGTGGGAT-1	1.44e-05
CTCTAATCATCTCGCT-1	-16.6096
CTCTAATCATTCCTCG-1	1.44e-05
CTCTAATGTCCGACGT-1	-16.6096
CTCTAATGTCGCGTGT-1	1.58497
CTCTAATGTCTAGCGC-1	1.44e-05
CTCTACGAGGATTCGG-1	-16.6096
CTCTACGCATCCGTGG-1	1.44e-05
CTCTACGGTAAATACG-1	-16.6096
CTCTACGGTGCAACGA-1	-16.6096
CTCTACGGTTGAGTTC-1	1.44e-05
CTCTGGTAGATCCCGC-1	-16.6096
CTCTGGTAGCCACGCT-1	-16.6096
CTCTGGTAGCTCCTTC-1	-16.6096
CTCTGGTAGGCTATCT-1	-16.6096
CTCTGGTCACAGTCGC-1	-16.6096
CTCTGGTCACATGGGA-1	1.44e-05
CTCTGGTCACGAAGCA-1	1.44e-05
CTCTGGTCACGGCCAT-1	-16.6096
CTCTGGTCATGCTAGT-1	-16.6096
CTCTGGTGTAGGACAC-1	-16.6096
CTCTGGTGTCTGCCAG-1	1.44e-05
CTCTGGTTCCACTGGG-1	1.44e-05
CTGAAACAGAATAGGG-1	1.58497
CTGAAACAGACACTAA-1	-16.6096
CTGAAACAGCGTAGTG-1	-16.6096
CTGAAACGTAAGTAGT-1	-16.6096
CTGAAACGTACCATCA-1	-16.6096
CTGAAACGTACCTACA-1	-16.6096
CTGAAACGTCGACTAT-1	-16.6096
CTGAAACGTGACCAAG-1	1.44e-05
CTGAAACTCATCTGCC-1	-16.6096
CTGAAACTCCCAGGTG-1	-16.6096
CTGAAGTCACAGTCGC-1	1.44e-05
CTGAAGTCACGGTTTA-1	-16.6096
CTGAAGTGTGCAACGA-1	-16.6096
CTGAAGTTCAGCACAT-1	1.44e-05
CTGATAGAGTGCCATT-1	-16.6096
CTGATAGCAATAGCAA-1	1.44e-05
CTGATAGCAGACGTAG-1	-16.6096
CTGATAGTCAAGAAGT-1	-16.6096
CTGATAGTCCTGTAGA-1	-16.6096
CTGATAGTCTCTGAGA-1	-16.6096
CTGATCCAGAATGTGT-1	-16.6096
CTGATCCAGAGGTACC-1	1.00001
CTGATCCAGCATGGCA-1	-16.6096
CTGATCCAGCTAGGCA-1	-16.6096
CTGATCCAGGATGGAA-1	-16.6096
CTGATCCAGTGGTCCC-1	-16.6096
CTGATCCCAGCATACT-1	-16.6096
CTGATCCCATGCTAGT-1	-16.6096
CTGATCCGTTCGGCAC-1	-16.6096
CTGATCCTCAAGATCC-1	-16.6096
CTGCCTAAGATCCCAT-1	-16.6096
CTGCCTACACTAAGTC-1	1.44e-05
CTGCCTACAGACTCGC-1	-16.6096
CTGCCTACATGAGCGA-1	1.00001
CTGCCTATCAACCATG-1	-16.6096
CTGCGGAAGGCATTGG-1	-16.6096
CTGCGGACACAGACTT-1	-16.6096
CTGCGGACATCACAAC-1	-16.6096
CTGCGGAGTAAACACA-1	-16.6096
CTGCGGAGTGTGTGCC-1	1.44e-05
CTGCGGATCAAACAAG-1	-16.6096
CTGCGGATCAATCACG-1	-16.6096
CTGCTGTAGAAACCGC-1	-16.6096
CTGCTGTAGACCACGA-1	-16.6096
CTGCTGTAGCAACGGT-1	-16.6096
[truncated: 62,050 more rows]

## Sheet: Figure 3d
Cell barcode	Normalized junction score for Trp53 exon 8 skipping event
Rep1_Control_tumor_AACGTTGTCATTTGGG-1	0.466667
Rep1_Control_tumor_TTCTTAGGTATAATGG-1	0.434783
Rep4_aCD4_tumor_ACACCAACACAGATTC-1	0.366667
Rep4_aCD4_tumor_ACGGGTCCAATAGCGG-1	0.722222
Rep4_aCD4_tumor_ACGTCAAAGGCTATCT-1	0.52
Rep4_aCD4_tumor_ACTGCTCAGTAAGTAC-1	1
Rep4_aCD4_tumor_AGATCTGCATGCCACG-1	0.7
Rep4_aCD4_tumor_AGGCCACAGAGGTACC-1	0.714286
Rep4_aCD4_tumor_ATCGAGTCAGTTTACG-1	0.625
Rep4_aCD4_tumor_ATGCGATGTGTGGTTT-1	1
Rep4_aCD4_tumor_ATTGGTGCATGAGCGA-1	0.666667
Rep4_aCD4_tumor_CACACTCGTTACCAGT-1	0.136364
Rep4_aCD4_tumor_CACCTTGCACATCTTT-1	0.175
Rep4_aCD4_tumor_CAGCCGATCTCTAAGG-1	0.666667
Rep4_aCD4_tumor_CGACTTCGTTCATGGT-1	0.333333
Rep4_aCD4_tumor_CGTCTACGTCTGGTCG-1	0.111111
Rep4_aCD4_tumor_GACGGCTGTACCAGTT-1	0.176471
Rep4_aCD4_tumor_GACGTTATCCAGATCA-1	0.5
Rep4_aCD4_tumor_GATCGATAGTAGTGCG-1	0.571429
Rep4_aCD4_tumor_GGTGCGTGTGTGTGCC-1	1
Rep4_aCD4_tumor_GTCCTCAAGTGGGTTG-1	0.575758
Rep4_aCD4_tumor_TACCTTACACTTAAGC-1	0.642857
Rep4_aCD4_tumor_TACGGATGTACCTACA-1	0.666667
Rep4_aCD4_tumor_TAGACCAGTTAAGATG-1	1
Rep4_aCD4_tumor_TATCAGGGTAAGAGAG-1	0.261905
Rep4_aCD4_tumor_TATGCCCTCGTGGTCG-1	0.307692
Rep4_aCD4_tumor_TCCACACCACCACGTG-1	1
Rep4_aCD4_tumor_TCCACACGTCAATGTC-1	0.4
Rep4_aCD4_tumor_TCTTTCCGTCCAGTTA-1	0.191011
Rep4_aCD4_tumor_TTGGAACTCAACACCA-1	1
Rep4_aCD4_tumor_TTGGCAACAATGACCT-1	0.378378
Rep4_Control_tumor_CACCAGGCATTTGCTT-1	0.675
Rep4_Control_tumor_CTAATGGCATGCAACT-1	0.7
Rep4_Control_tumor_CTCGTACGTAGGACAC-1	0.352941
Rep4_Control_tumor_GGACATTAGGTGATTA-1	0.114286
Rep4_Control_tumor_TAGACCACAATTCCTT-1	1
Rep5_aCD4_tumor_CATTATCTCATCACCC-1	0.0322581
Rep5_Control_tumor_ATCTACTCATCTACGA-1	0.572917
Rep1_CB_normal_AAACCTGCAAGAGGCT-1	0
Rep1_CB_normal_AAACCTGCACATGACT-1	0
Rep1_CB_normal_AAACCTGCATCATCCC-1	0
Rep1_CB_normal_AAACGGGGTCACACGC-1	0
Rep1_CB_normal_AAACGGGGTTAAAGAC-1	0
Rep1_CB_normal_AAACGGGTCTTCTGGC-1	0
Rep1_CB_normal_AAAGATGAGCTTCGCG-1	0
Rep1_CB_normal_AAAGCAACAAACTGTC-1	0
Rep1_CB_normal_AAAGCAAGTACGCACC-1	0
Rep1_CB_normal_AAAGCAATCTAACTGG-1	0
Rep1_CB_normal_AAAGTAGAGAGTGACC-1	0
Rep1_CB_normal_AAAGTAGCAATGACCT-1	0
Rep1_CB_normal_AAAGTAGGTCCAGTGC-1	0
Rep1_CB_normal_AAATGCCAGCCTTGAT-1	0
Rep1_CB_normal_AAATGCCCACAACTGT-1	0
Rep1_CB_normal_AAATGCCCAGCTGTGC-1	0
Rep1_CB_normal_AACACGTAGCGCTCCA-1	0
Rep1_CB_normal_AACACGTGTATTAGCC-1	0
Rep1_CB_normal_AACACGTGTGGCGAAT-1	0
Rep1_CB_normal_AACACGTGTTTGACAC-1	0
Rep1_CB_normal_AACACGTTCTCACATT-1	0
Rep1_CB_normal_AACCATGCATAGACTC-1	0
Rep1_CB_normal_AACCATGGTCTTCAAG-1	0
Rep1_CB_normal_AACCATGTCACCGGGT-1	0
Rep1_CB_normal_AACCATGTCTACTTAC-1	0
Rep1_CB_normal_AACCATGTCTGGCGAC-1	0
Rep1_CB_normal_AACCGCGAGTGCCAGA-1	0
Rep1_CB_normal_AACCGCGAGTTAGGTA-1	0
Rep1_CB_normal_AACCGCGGTAAGGATT-1	0
Rep1_CB_normal_AACCGCGGTTCGCGAC-1	0
Rep1_CB_normal_AACCGCGTCGCGCCAA-1	0
Rep1_CB_normal_AACGTTGAGTCTCAAC-1	0
Rep1_CB_normal_AACGTTGCAAGTTGTC-1	0
Rep1_CB_normal_AACGTTGCACACGCTG-1	0
Rep1_CB_normal_AACGTTGTCTTGCCGT-1	0
Rep1_CB_normal_AACTCCCAGCTAACAA-1	0
Rep1_CB_normal_AACTCCCCATCCGTGG-1	0
Rep1_CB_normal_AACTCCCCATGGTCTA-1	0
Rep1_CB_normal_AACTCCCTCAACACTG-1	0
Rep1_CB_normal_AACTCTTAGAATTCCC-1	0
Rep1_CB_normal_AACTCTTAGATCGATA-1	0
Rep1_CB_normal_AACTCTTGTGATGTGG-1	0
Rep1_CB_normal_AACTCTTTCAAACAAG-1	0
Rep1_CB_normal_AACTCTTTCATTGCGA-1	0
Rep1_CB_normal_AACTTTCCACAAGTAA-1	0
Rep1_CB_normal_AACTTTCCAGGAATGC-1	0
Rep1_CB_normal_AACTTTCCATGACATC-1	0
Rep1_CB_normal_AACTTTCGTACAGTTC-1	0
Rep1_CB_normal_AACTTTCTCACCACCT-1	0
Rep1_CB_normal_AAGACCTCAAGTCTAC-1	0
Rep1_CB_normal_AAGACCTCAGCTCGCA-1	0
Rep1_CB_normal_AAGCCGCAGGCCCGTT-1	0
Rep1_CB_normal_AAGCCGCCAATGTTGC-1	0
Rep1_CB_normal_AAGCCGCGTCCGACGT-1	0
Rep1_CB_normal_AAGCCGCTCTTGTCAT-1	0
Rep1_CB_normal_AAGGAGCAGCTAGTGG-1	0
Rep1_CB_normal_AAGGAGCAGGGCTTGA-1	0
Rep1_CB_normal_AAGGAGCTCACAGTAC-1	0
Rep1_CB_normal_AAGGCAGCATCACGAT-1	0
Rep1_CB_normal_AAGGCAGGTAAACCTC-1	0
Rep1_CB_normal_AAGGCAGGTGAGGCTA-1	0
Rep1_CB_normal_AAGGCAGGTTCTGAAC-1	0
Rep1_CB_normal_AAGGCAGTCTACCTGC-1	0
Rep1_CB_normal_AAGGTTCCAAGAAAGG-1	0
Rep1_CB_normal_AAGGTTCCAATGGTCT-1	0
Rep1_CB_normal_AAGGTTCCAGCAGTTT-1	0
Rep1_CB_normal_AAGGTTCGTTATCGGT-1	0
Rep1_CB_normal_AAGTCTGAGGCCATAG-1	0
Rep1_CB_normal_AATCCAGAGCAGCGTA-1	0
Rep1_CB_normal_AATCCAGGTTCCTCCA-1	0
Rep1_CB_normal_AATCGGTTCACGAAGG-1	0
Rep1_CB_normal_AATCGGTTCAGCGATT-1	0
Rep1_CB_normal_ACACCAATCCTGCCAT-1	0
Rep1_CB_normal_ACACCCTAGACTCGGA-1	0
Rep1_CB_normal_ACACCCTCAATCTGCA-1	0
Rep1_CB_normal_ACACCCTGTGGTCCGT-1	0
Rep1_CB_normal_ACACCCTTCCAAGCCG-1	0
Rep1_CB_normal_ACACCCTTCCACGAAT-1	0
Rep1_CB_normal_ACACCGGGTGAGGGAG-1	0
Rep1_CB_normal_ACACCGGGTGTTGAGG-1	0
Rep1_CB_normal_ACACCGGTCGGTTCGG-1	0
Rep1_CB_normal_ACACTGATCGCTTAGA-1	0
Rep1_CB_normal_ACAGCCGTCAGTACGT-1	0
Rep1_CB_normal_ACAGCTAAGGGCACTA-1	0
Rep1_CB_normal_ACAGCTAAGTTCGCGC-1	0
Rep1_CB_normal_ACAGCTACATTAGGCT-1	0
Rep1_CB_normal_ACAGCTAGTTCCGGCA-1	0
Rep1_CB_normal_ACAGCTATCATCACCC-1	0
Rep1_CB_normal_ACAGCTATCGCGCCAA-1	0
Rep1_CB_normal_ACATGGTAGTGGACGT-1	0
Rep1_CB_normal_ACATGGTGTCATACTG-1	0
Rep1_CB_normal_ACCAGTAAGGTCGGAT-1	0
Rep1_CB_normal_ACCAGTACACCTATCC-1	0
Rep1_CB_normal_ACCAGTATCATCGGAT-1	0
Rep1_CB_normal_ACCCACTAGGCTCATT-1	0
Rep1_CB_normal_ACCGTAACACAGCGTC-1	0
Rep1_CB_normal_ACCGTAATCTTTACGT-1	0
Rep1_CB_normal_ACCTTTAAGATAGGAG-1	0
Rep1_CB_normal_ACCTTTACAAACCCAT-1	0
Rep1_CB_normal_ACCTTTAGTTACCGAT-1	0
Rep1_CB_normal_ACCTTTATCTGGTGTA-1	0
Rep1_CB_normal_ACGAGCCTCAGGTAAA-1	0
Rep1_CB_normal_ACGAGCCTCGGAATCT-1	0
Rep1_CB_normal_ACGAGGAGTCCGAAGA-1	0
Rep1_CB_normal_ACGATACAGGGAAACA-1	0
Rep1_CB_normal_ACGATACGTGGCGAAT-1	0
Rep1_CB_normal_ACGATACTCCTATGTT-1	0
Rep1_CB_normal_ACGATGTAGTCATCCA-1	0
Rep1_CB_normal_ACGATGTAGTGCGTGA-1	0
Rep1_CB_normal_ACGATGTCACCAGATT-1	0
Rep1_CB_normal_ACGCAGCAGACCCACC-1	0
Rep1_CB_normal_ACGCCAGAGCGCTCCA-1	0
Rep1_CB_normal_ACGCCAGGTGTGGCTC-1	0
Rep1_CB_normal_ACGCCAGTCATGCATG-1	0
Rep1_CB_normal_ACGCCGAAGAGCAATT-1	0
Rep1_CB_normal_ACGCCGACAATAGCAA-1	0
Rep1_CB_normal_ACGCCGACAGCTGTTA-1	0
Rep1_CB_normal_ACGCCGAGTTTGTTGG-1	0
Rep1_CB_normal_ACGGCCACACCGATAT-1	0
Rep1_CB_normal_ACGGCCAGTTGACGTT-1	0
Rep1_CB_normal_ACGGCCATCTCACATT-1	0
Rep1_CB_normal_ACGGGCTCAGCTCGCA-1	0
Rep1_CB_normal_ACGGGCTGTAAGCACG-1	0
Rep1_CB_normal_ACGGGTCTCCGTCAAA-1	0
Rep1_CB_normal_ACGTCAAAGTCGTACT-1	0
Rep1_CB_normal_ACGTCAACAGCTTCGG-1	0
Rep1_CB_normal_ACTATCTCACCTCGTT-1	0
Rep1_CB_normal_ACTATCTGTGGCAAAC-1	0
Rep1_CB_normal_ACTATCTTCAGAGGTG-1	0
Rep1_CB_normal_ACTGAACAGATAGGAG-1	0
Rep1_CB_normal_ACTGAACAGTCCATAC-1	0
Rep1_CB_normal_ACTGAACCACCAGATT-1	0
Rep1_CB_normal_ACTGAACCAGTATAAG-1	0
Rep1_CB_normal_ACTGAACGTAGAGCTG-1	0
Rep1_CB_normal_ACTGAGTCAGATCGGA-1	0
Rep1_CB_normal_ACTGAGTGTCATCCCT-1	0
Rep1_CB_normal_ACTGAGTTCCCTTGCA-1	0
Rep1_CB_normal_ACTGATGTCGGCTTGG-1	0
Rep1_CB_normal_ACTGCTCCACTCGACG-1	0
Rep1_CB_normal_ACTGCTCGTGAAAGAG-1	0
Rep1_CB_normal_ACTGCTCGTTCAGGCC-1	0
Rep1_CB_normal_ACTGTCCAGATGAGAG-1	0
Rep1_CB_normal_ACTGTCCAGGTGGGTT-1	0
Rep1_CB_normal_ACTGTCCGTTCAGCGC-1	0
Rep1_CB_normal_ACTGTCCGTTCGCTAA-1	0
Rep1_CB_normal_ACTTACTCATGACGGA-1	0
Rep1_CB_normal_ACTTACTCATTATCTC-1	0
Rep1_CB_normal_ACTTACTTCGTCGTTC-1	0
Rep1_CB_normal_ACTTGTTCAGCGTCCA-1	0
Rep1_CB_normal_ACTTTCACACCGCTAG-1	0
Rep1_CB_normal_ACTTTCAGTACATCCA-1	0
Rep1_CB_normal_ACTTTCAGTCTTGTCC-1	0
Rep1_CB_normal_ACTTTCAGTTGTCGCG-1	0
Rep1_CB_normal_ACTTTCATCATTCACT-1	0
Rep1_CB_normal_AGACGTTGTTAAAGTG-1	0
Rep1_CB_normal_AGAGCGAAGTTGTCGT-1	0
Rep1_CB_normal_AGAGCGACAACTGGCC-1	0
Rep1_CB_normal_AGAGCGACAAGAGTCG-1	0
Rep1_CB_normal_AGAGCGAGTTGTACAC-1	0
Rep1_CB_normal_AGAGCTTAGTGGAGAA-1	0
Rep1_CB_normal_AGAGTGGAGATGTTAG-1	0
Rep1_CB_normal_AGATCTGCAAGACGTG-1	0
Rep1_CB_normal_AGATTGCCAAAGGTGC-1	0
Rep1_CB_normal_AGCAGCCAGATGCCTT-1	0
Rep1_CB_normal_AGCAGCCTCAGTTCGA-1	0
Rep1_CB_normal_AGCAGCCTCGCATGAT-1	0
Rep1_CB_normal_AGCATACAGCCAACAG-1	0
Rep1_CB_normal_AGCATACCAGCTGTAT-1	0
Rep1_CB_normal_AGCCTAATCCAACCAA-1	0
Rep1_CB_normal_AGCCTAATCCACGACG-1	0
Rep1_CB_normal_AGCGGTCTCAGATAAG-1	0
Rep1_CB_normal_AGCGGTCTCTCCAGGG-1	0
Rep1_CB_normal_AGCGGTCTCTGATTCT-1	0
Rep1_CB_normal_AGCGTATCATCTATGG-1	0
Rep1_CB_normal_AGCGTATGTTAAGGGC-1	0
Rep1_CB_normal_AGCGTATTCTATCGCC-1	0
Rep1_CB_normal_AGCGTATTCTCGTATT-1	0
Rep1_CB_normal_AGCGTCGCAAGCGCTC-1	0
Rep1_CB_normal_AGCGTCGCACAAGTAA-1	0
Rep1_CB_normal_AGCGTCGGTCCTCCAT-1	0
Rep1_CB_normal_AGCGTCGTCCACGTTC-1	0
Rep1_CB_normal_AGCTCCTTCTTGACGA-1	0
Rep1_CB_normal_AGCTCCTTCTTGCATT-1	0
Rep1_CB_normal_AGCTCTCAGCCAGGAT-1	0
Rep1_CB_normal_AGCTTGACATGTAGTC-1	0
Rep1_CB_normal_AGGCCACAGCGACGTA-1	0
Rep1_CB_normal_AGGCCGTCAACGCACC-1	0
Rep1_CB_normal_AGGCCGTGTCATGCCG-1	0
Rep1_CB_normal_AGGCCGTGTGTAATGA-1	0
Rep1_CB_normal_AGGGAGTAGATCCGAG-1	0
Rep1_CB_normal_AGGGAGTCACCAGATT-1	0
Rep1_CB_normal_AGGGAGTGTAAGTTCC-1	0
Rep1_CB_normal_AGGGAGTTCTATCGCC-1	0
Rep1_CB_normal_AGGGATGTCCACGAAT-1	0
Rep1_CB_normal_AGGGATGTCTGTTTGT-1	0
Rep1_CB_normal_AGGGTGAGTTCCGGCA-1	0
Rep1_CB_normal_AGGGTGATCCTCAACC-1	0
Rep1_CB_normal_AGTAGTCTCTTATCTG-1	0
Rep1_CB_normal_AGTCTTTAGGACAGCT-1	0
Rep1_CB_normal_AGTGAGGAGACTAGGC-1	0
Rep1_CB_normal_AGTGAGGAGATGGCGT-1	0
Rep1_CB_normal_AGTGAGGAGCAATATG-1	0
Rep1_CB_normal_AGTGAGGAGCGATCCC-1	0
Rep1_CB_normal_AGTGGGAAGAAGGTGA-1	0
Rep1_CB_normal_AGTGGGAAGTGCGATG-1	0
Rep1_CB_normal_AGTGGGAGTGAAATCA-1	0
Rep1_CB_normal_AGTGTCAGTACCTACA-1	0
Rep1_CB_normal_AGTGTCATCAACGGGA-1	0
Rep1_CB_normal_AGTTGGTAGGATGCGT-1	0
Rep1_CB_normal_AGTTGGTAGGGTCGAT-1	0
Rep1_CB_normal_AGTTGGTCACCGAATT-1	0
Rep1_CB_normal_ATAACGCAGCCGTCGT-1	0
Rep1_CB_normal_ATAACGCTCTGATTCT-1	0
Rep1_CB_normal_ATAAGAGGTCACAAGG-1	0
Rep1_CB_normal_ATAAGAGGTCCTCCAT-1	0
Rep1_CB_normal_ATAAGAGGTCTCTTAT-1	0
Rep1_CB_normal_ATAGACCAGCGTTCCG-1	0
Rep1_CB_normal_ATAGACCGTCGCGGTT-1	0
Rep1_CB_normal_ATCACGACAAACCCAT-1	0
Rep1_CB_normal_ATCACGACAAAGAATC-1	0
Rep1_CB_normal_ATCACGACAACACGCC-1	0
Rep1_CB_normal_ATCACGACACATAACC-1	0
Rep1_CB_normal_ATCACGAGTAGAAGGA-1	0
Rep1_CB_normal_ATCACGAGTCCTCCAT-1	0
Rep1_CB_normal_ATCACGATCGTGACAT-1	0
Rep1_CB_normal_ATCATCTCACTAGTAC-1	0
Rep1_CB_normal_ATCATCTGTTCAGACT-1	0
Rep1_CB_normal_ATCATGGAGCAATCTC-1	0
Rep1_CB_normal_ATCATGGCAGCTGCAC-1	0
Rep1_CB_normal_ATCCGAAAGACTAAGT-1	0
Rep1_CB_normal_ATCCGAAAGGACACCA-1	0
Rep1_CB_normal_ATCGAGTTCCGTTGTC-1	0
Rep1_CB_normal_ATCTACTAGTTACGGG-1	0
Rep1_CB_normal_ATCTACTAGTTATCGC-1	0
Rep1_CB_normal_ATCTACTCATGCCACG-1	0
Rep1_CB_normal_ATCTACTTCAGTCAGT-1	0
Rep1_CB_normal_ATCTACTTCGTCCGTT-1	0
Rep1_CB_normal_ATCTGCCAGGCCATAG-1	0
Rep1_CB_normal_ATCTGCCGTATTCGTG-1	0
Rep1_CB_normal_ATCTGCCGTTACGCGC-1	0
Rep1_CB_normal_ATCTGCCTCTGCGACG-1	0
Rep1_CB_normal_ATCTGCCTCTGCTGCT-1	0
Rep1_CB_normal_ATGAGGGGTAGCGTCC-1	0
Rep1_CB_normal_ATGAGGGGTTCGGGCT-1	0
Rep1_CB_normal_ATGAGGGTCAATCACG-1	0
Rep1_CB_normal_ATGAGGGTCAGCTCTC-1	0
Rep1_CB_normal_ATGCGATAGCTCTCGG-1	0
Rep1_CB_normal_ATGCGATAGTACGCCC-1	0
Rep1_CB_normal_ATGCGATCAGGTCCAC-1	0
Rep1_CB_normal_ATGCGATGTATATGGA-1	0
Rep1_CB_normal_ATGCGATGTGCACCAC-1	0
Rep1_CB_normal_ATGCGATGTTTGGGCC-1	0
Rep1_CB_normal_ATGCGATTCAAACCAC-1	0
Rep1_CB_normal_ATGGGAGCAAGCTGGA-1	0
Rep1_CB_normal_ATGGGAGCAGTATGCT-1	0
Rep1_CB_normal_ATGGGAGTCGCCAGCA-1	0
Rep1_CB_normal_ATGGGAGTCGTACCGG-1	0
Rep1_CB_normal_ATGTGTGAGATCCCAT-1	0
Rep1_CB_normal_ATGTGTGCAACTTGAC-1	0
Rep1_CB_normal_ATGTGTGGTTCACCTC-1	0
Rep1_CB_normal_ATGTGTGTCATCTGCC-1	0
Rep1_CB_normal_ATGTGTGTCCGCATAA-1	0
Rep1_CB_normal_ATTACTCAGGAGCGTT-1	0
Rep1_CB_normal_ATTACTCCATCACGTA-1	0
Rep1_CB_normal_ATTCTACCAGCGTAAG-1	0
Rep1_CB_normal_ATTCTACTCTTAACCT-1	0
Rep1_CB_normal_ATTGGACCATGAGCGA-1	0
Rep1_CB_normal_ATTGGACGTATGAATG-1	0
Rep1_CB_normal_ATTTCTGAGTGTCTCA-1	0
Rep1_CB_normal_ATTTCTGCACTAGTAC-1	0
Rep1_CB_normal_ATTTCTGGTTACAGAA-1	0
Rep1_CB_normal_ATTTCTGTCATGCTCC-1	0
Rep1_CB_normal_CAACCAAAGACTGTAA-1	0
Rep1_CB_normal_CAACCAACAATAACGA-1	0
Rep1_CB_normal_CAACCAAGTTAAGAAC-1	0
Rep1_CB_normal_CAACCAATCGGTTCGG-1	0
Rep1_CB_normal_CAACCTCCAATGTAAG-1	0
Rep1_CB_normal_CAACCTCCATATGAGA-1	0
Rep1_CB_normal_CAACCTCTCAACACAC-1	0
Rep1_CB_normal_CAACCTCTCCGCGGTA-1	0
Rep1_CB_normal_CAACCTCTCCTTGGTC-1	0
Rep1_CB_normal_CAACTAGCAGGTGGAT-1	0
Rep1_CB_normal_CAACTAGCATCATCCC-1	0
Rep1_CB_normal_CAAGAAAAGCTCCTCT-1	0
Rep1_CB_normal_CAAGAAACACGGCCAT-1	0
Rep1_CB_normal_CAAGAAAGTCATGCCG-1	0
Rep1_CB_normal_CAAGAAATCTAACTCT-1	0
Rep1_CB_normal_CAAGATCAGCCTCGTG-1	0
Rep1_CB_normal_CAAGATCCACTGTGTA-1	0
Rep1_CB_normal_CAAGATCTCCGATATG-1	0
Rep1_CB_normal_CAAGGCCAGCGCTCCA-1	0
Rep1_CB_normal_CAAGGCCTCCACTGGG-1	0
Rep1_CB_normal_CAAGGCCTCGGTTCGG-1	0
Rep1_CB_normal_CAAGTTGAGTCTCCTC-1	0
Rep1_CB_normal_CAAGTTGCAAGGTTCT-1	0
Rep1_CB_normal_CAAGTTGGTAACGCGA-1	0
Rep1_CB_normal_CAAGTTGGTACAGTGG-1	0
Rep1_CB_normal_CAAGTTGGTTTGACTG-1	0
Rep1_CB_normal_CAAGTTGTCTCGTATT-1	0
Rep1_CB_normal_CAAGTTGTCTGCCAGG-1	0
Rep1_CB_normal_CACAAACCAACGATGG-1	0
Rep1_CB_normal_CACACAAAGTGCGATG-1	0
Rep1_CB_normal_CACACAAGTAGGCATG-1	0
Rep1_CB_normal_CACACAAGTATGGTTC-1	0
Rep1_CB_normal_CACACCTGTTCACGGC-1	0
Rep1_CB_normal_CACACCTTCGCTAGCG-1	0
Rep1_CB_normal_CACACTCGTAAACGCG-1	0
Rep1_CB_normal_CACACTCGTCGTCTTC-1	0
Rep1_CB_normal_CACACTCGTGAGGGAG-1	0
Rep1_CB_normal_CACACTCTCCAGTAGT-1	0
Rep1_CB_normal_CACACTCTCGGTGTCG-1	0
Rep1_CB_normal_CACAGGCGTTAAAGTG-1	0
Rep1_CB_normal_CACAGTAAGCTAGTGG-1	0
Rep1_CB_normal_CACAGTAAGGGTCGAT-1	0
Rep1_CB_normal_CACAGTATCATATCGG-1	0
Rep1_CB_normal_CACATAGAGAGGTAGA-1	0
Rep1_CB_normal_CACATTTAGACAAGCC-1	0
Rep1_CB_normal_CACATTTGTATATGAG-1	0
Rep1_CB_normal_CACCACTAGCGAGAAA-1	0
Rep1_CB_normal_CACCACTGTACGCTGC-1	0
Rep1_CB_normal_CACCACTTCGTCGTTC-1	0
Rep1_CB_normal_CACCAGGCAGCCACCA-1	0
Rep1_CB_normal_CACCTTGAGGGAGTAA-1	0
Rep1_CB_normal_CACTCCACAAGCGTAG-1	0
Rep1_CB_normal_CACTCCACAAGTAGTA-1	0
Rep1_CB_normal_CACTCCATCCGCATCT-1	0
Rep1_CB_normal_CAGAATCTCACCCTCA-1	0
Rep1_CB_normal_CAGAATCTCCAACCAA-1	0
Rep1_CB_normal_CAGAGAGTCTTAGCCC-1	0
Rep1_CB_normal_CAGATCAAGGATGTAT-1	0
Rep1_CB_normal_CAGATCAAGGGTATCG-1	0
Rep1_CB_normal_CAGATCATCAATCACG-1	0
Rep1_CB_normal_CAGATCATCATCTGTT-1	0
Rep1_CB_normal_CAGATCATCGAATGCT-1	0
Rep1_CB_normal_CAGCAGCAGGGATGGG-1	0
Rep1_CB_normal_CAGCAGCAGGGCTCTC-1	0
Rep1_CB_normal_CAGCAGCGTAGAGGAA-1	0
Rep1_CB_normal_CAGCAGCGTCGTGGCT-1	0
Rep1_CB_normal_CAGCAGCGTCTTTCAT-1	0
Rep1_CB_normal_CAGCAGCTCCCATTAT-1	0
Rep1_CB_normal_CAGCATACAGCCTGTG-1	0
Rep1_CB_normal_CAGCATACATGCGCAC-1	0
Rep1_CB_normal_CAGCCGACACACCGCA-1	0
Rep1_CB_normal_CAGCCGACACTTACGA-1	0
Rep1_CB_normal_CAGCCGATCACCCGAG-1	0
Rep1_CB_normal_CAGCGACCATGATCCA-1	0
Rep1_CB_normal_CAGCGACGTTCCCGAG-1	0
Rep1_CB_normal_CAGCTAAAGAGACGAA-1	0
Rep1_CB_normal_CAGCTAAGTACAGTGG-1	0
Rep1_CB_normal_CAGCTGGTCGGTCTAA-1	0
Rep1_CB_normal_CAGGTGCGTCATGCAT-1	0
Rep1_CB_normal_CAGGTGCGTCTGCGGT-1	0
Rep1_CB_normal_CAGTAACAGTTCCACA-1	0
Rep1_CB_normal_CAGTAACCAAGCTGGA-1	0
Rep1_CB_normal_CAGTAACCACGCTTTC-1	0
Rep1_CB_normal_CAGTCCTAGTTGCAGG-1	0
Rep1_CB_normal_CAGTCCTCACAGATTC-1	0
Rep1_CB_normal_CAGTCCTTCTCGTATT-1	0
Rep1_CB_normal_CATATGGAGCAGGCTA-1	0
Rep1_CB_normal_CATATGGAGGCAAAGA-1	0
Rep1_CB_normal_CATATGGCACTTAACG-1	0
Rep1_CB_normal_CATATGGGTTATGCGT-1	0
Rep1_CB_normal_CATATTCAGTACGTTC-1	0
Rep1_CB_normal_CATATTCCACCCTATC-1	0
Rep1_CB_normal_CATATTCGTGAACCTT-1	0
Rep1_CB_normal_CATATTCTCAATACCG-1	0
Rep1_CB_normal_CATCAAGAGAGCTGGT-1	0
Rep1_CB_normal_CATCAAGCAAAGAATC-1	0
Rep1_CB_normal_CATCAAGGTCGGGTCT-1	0
Rep1_CB_normal_CATCAAGTCATGTAGC-1	0
Rep1_CB_normal_CATCAAGTCTTGCCGT-1	0
Rep1_CB_normal_CATCCACTCCGCAGTG-1	0
Rep1_CB_normal_CATCGAATCACAATGC-1	0
Rep1_CB_normal_CATCGAATCGTCACGG-1	0
Rep1_CB_normal_CATCGGGCAGCTGTTA-1	0
Rep1_CB_normal_CATCGGGGTCGTTGTA-1	0
Rep1_CB_normal_CATGACAAGAGTACCG-1	0
Rep1_CB_normal_CATGACACATCACGAT-1	0
Rep1_CB_normal_CATGCCTCAAACTGCT-1	0
Rep1_CB_normal_CATGCCTCATTTGCTT-1	0
Rep1_CB_normal_CATGCCTTCAACGGGA-1	0
Rep1_CB_normal_CATGGCGCATTGGGCC-1	0
Rep1_CB_normal_CATTCGCCATAAAGGT-1	0
Rep1_CB_normal_CATTCGCGTTAAAGTG-1	0
Rep1_CB_normal_CATTCGCTCAACTCTT-1	0
Rep1_CB_normal_CATTCGCTCAGCATGT-1	0
Rep1_CB_normal_CCAATCCGTATGCTTG-1	0
Rep1_CB_normal_CCACCTACAGTCCTTC-1	0
Rep1_CB_normal_CCACCTAGTCAGCTAT-1	0
Rep1_CB_normal_CCACCTATCAAGGCTT-1	0
Rep1_CB_normal_CCACGGAAGAATGTGT-1	0
Rep1_CB_normal_CCACGGATCACAGGCC-1	0
Rep1_CB_normal_CCACTACAGACTTGAA-1	0
Rep1_CB_normal_CCACTACCAATGGTCT-1	0
Rep1_CB_normal_CCACTACTCTGTTTGT-1	0
Rep1_CB_normal_CCAGCGAAGAAGGACA-1	0
Rep1_CB_normal_CCAGCGAAGGTACTCT-1	0
Rep1_CB_normal_CCAGCGACATTATCTC-1	0
Rep1_CB_normal_CCAGCGATCCACTCCA-1	0
Rep1_CB_normal_CCATTCGAGCTGCGAA-1	0
Rep1_CB_normal_CCATTCGGTATGGTTC-1	0
Rep1_CB_normal_CCATTCGGTGCAGTAG-1	0
Rep1_CB_normal_CCCAATCAGACTACAA-1	0
Rep1_CB_normal_CCCAATCCAGCTGTGC-1	0
Rep1_CB_normal_CCCAATCGTCGGATCC-1	0
Rep1_CB_normal_CCCAATCGTGCGCTTG-1	0
Rep1_CB_normal_CCCAATCTCAAGGTAA-1	0
Rep1_CB_normal_CCCAGTTAGCGAGAAA-1	0
Rep1_CB_normal_CCCAGTTCAACTGCGC-1	0
Rep1_CB_normal_CCCAGTTCATCCAACA-1	0
Rep1_CB_normal_CCCAGTTTCTGATACG-1	0
Rep1_CB_normal_CCCATACGTCTAGCGC-1	0
Rep1_CB_normal_CCCTCCTCAGTCCTTC-1	0
Rep1_CB_normal_CCGGGATAGAAACGCC-1	0
Rep1_CB_normal_CCGGGATAGAACTGTA-1	0
Rep1_CB_normal_CCGGGATCAGTGGAGT-1	0
Rep1_CB_normal_CCGGGATCATTGCGGC-1	0
Rep1_CB_normal_CCGGGATGTCCGACGT-1	0
Rep1_CB_normal_CCGGGATTCAGTGTTG-1	0
Rep1_CB_normal_CCGGTAGAGGACTGGT-1	0
Rep1_CB_normal_CCGGTAGGTAGCTAAA-1	0
Rep1_CB_normal_CCGGTAGGTTGGAGGT-1	0
Rep1_CB_normal_CCGTACTAGCGTTTAC-1	0
Rep1_CB_normal_CCGTACTAGCTAGTGG-1	0
Rep1_CB_normal_CCGTACTAGTTAAGTG-1	0
Rep1_CB_normal_CCGTACTCACCGATAT-1	0
Rep1_CB_normal_CCGTACTGTTATCCGA-1	0
Rep1_CB_normal_CCGTACTTCATGTCCC-1	0
Rep1_CB_normal_CCGTACTTCGCACTCT-1	0
Rep1_CB_normal_CCGTGGAAGGCATGTG-1	0
Rep1_CB_normal_CCGTGGAGTCCGTGAC-1	0
Rep1_CB_normal_CCGTGGATCCATGAGT-1	0
Rep1_CB_normal_CCGTGGATCCCTCTTT-1	0
Rep1_CB_normal_CCGTTCACAAGTCTAC-1	0
Rep1_CB_normal_CCGTTCACAGGATTGG-1	0
Rep1_CB_normal_CCTAAAGCATCCAACA-1	0
Rep1_CB_normal_CCTAAAGGTGTGAATA-1	0
Rep1_CB_normal_CCTACACAGCGTGAAC-1	0
Rep1_CB_normal_CCTACACAGTCCGTAT-1	0
Rep1_CB_normal_CCTACACTCTAACTTC-1	0
Rep1_CB_normal_CCTACCACATGCGCAC-1	0
Rep1_CB_normal_CCTACCAGTAATCGTC-1	0
Rep1_CB_normal_CCTACCATCGAACTGT-1	0
Rep1_CB_normal_CCTAGCTAGGAATCGC-1	0
Rep1_CB_normal_CCTAGCTAGTACGCCC-1	0
Rep1_CB_normal_CCTAGCTGTAAGCACG-1	0
Rep1_CB_normal_CCTAGCTGTGTGAATA-1	0
Rep1_CB_normal_CCTATTACAAGCCTAT-1	0
Rep1_CB_normal_CCTATTACAAGGGTCA-1	0
Rep1_CB_normal_CCTATTACATCCGCGA-1	0
Rep1_CB_normal_CCTATTAGTAAACGCG-1	0
Rep1_CB_normal_CCTCAGTAGACCGGAT-1	0
Rep1_CB_normal_CCTCAGTCAACACCTA-1	0
Rep1_CB_normal_CCTCAGTTCAGGATCT-1	0
Rep1_CB_normal_CCTCTGAAGCTAGTGG-1	0
Rep1_CB_normal_CCTCTGAAGCTATGCT-1	0
Rep1_CB_normal_CCTTACGGTCGATTGT-1	0
Rep1_CB_normal_CCTTCCCGTAGTAGTA-1	0
Rep1_CB_normal_CCTTCCCTCGTTGACA-1	0
Rep1_CB_normal_CCTTCGACAACACCTA-1	0
Rep1_CB_normal_CCTTCGACAACGATGG-1	0
Rep1_CB_normal_CCTTCGATCGCACTCT-1	0
Rep1_CB_normal_CCTTTCTTCAAACCAC-1	0
Rep1_CB_normal_CGAACATGTCGACTAT-1	0
Rep1_CB_normal_CGAATGTAGCTCTCGG-1	0
Rep1_CB_normal_CGAATGTAGTGCCAGA-1	0
Rep1_CB_normal_CGACCTTAGTCCGGTC-1	0
Rep1_CB_normal_CGACCTTGTGCAACGA-1	0
Rep1_CB_normal_CGACCTTGTGTAAGTA-1	0
Rep1_CB_normal_CGACCTTTCTTGTTTG-1	0
Rep1_CB_normal_CGACTTCAGACCACGA-1	0
Rep1_CB_normal_CGAGAAGAGATGTAAC-1	0
Rep1_CB_normal_CGAGAAGGTAGTAGTA-1	0
Rep1_CB_normal_CGAGCACAGAGTACAT-1	0
Rep1_CB_normal_CGAGCACCAGCGTAAG-1	0
Rep1_CB_normal_CGAGCACCATACCATG-1	0
Rep1_CB_normal_CGAGCACTCACCGGGT-1	0
Rep1_CB_normal_CGAGCACTCGGTGTCG-1	0
Rep1_CB_normal_CGAGCCACACACCGCA-1	0
Rep1_CB_normal_CGAGCCATCACTATTC-1	0
Rep1_CB_normal_CGATCGGGTAATAGCA-1	0
Rep1_CB_normal_CGATCGGGTACAGTGG-1	0
Rep1_CB_normal_CGATCGGGTCAGAGGT-1	0
Rep1_CB_normal_CGATCGGTCAACGAAA-1	0
Rep1_CB_normal_CGATGGCAGGGTTCCC-1	0
Rep1_CB_normal_CGATGGCAGTGCAAGC-1	0
Rep1_CB_normal_CGATGGCCAAGCTGGA-1	0
Rep1_CB_normal_CGATGTAAGTGGCACA-1	0
Rep1_CB_normal_CGATGTACAAGCCTAT-1	0
Rep1_CB_normal_CGATGTAGTGGGTATG-1	0
Rep1_CB_normal_CGATGTATCAGCACAT-1	0
Rep1_CB_normal_CGATTGAAGCTACCTA-1	0
Rep1_CB_normal_CGATTGACAGTATGCT-1	0
Rep1_CB_normal_CGCCAAGAGTTACCCA-1	0
Rep1_CB_normal_CGCCAAGTCAGCACAT-1	0
Rep1_CB_normal_CGCCAAGTCAGTCCCT-1	0
Rep1_CB_normal_CGCGGTATCGTGTAGT-1	0
Rep1_CB_normal_CGCGTTTAGTAAGTAC-1	0
Rep1_CB_normal_CGCTATCCAATCCAAC-1	0
Rep1_CB_normal_CGCTATCGTTGACGTT-1	0
Rep1_CB_normal_CGCTGGAAGATACACA-1	0
Rep1_CB_normal_CGCTGGAGTACTTGAC-1	0
Rep1_CB_normal_CGCTGGAGTCATACTG-1	0
Rep1_CB_normal_CGCTGGATCGAATGGG-1	0
Rep1_CB_normal_CGCTTCAAGGCTCAGA-1	0
Rep1_CB_normal_CGCTTCAAGGTGGGTT-1	0
Rep1_CB_normal_CGCTTCAGTCACCTAA-1	0
Rep1_CB_normal_CGCTTCAGTCGCGGTT-1	0
Rep1_CB_normal_CGCTTCAGTGCAGTAG-1	0
Rep1_CB_normal_CGCTTCATCGGCATCG-1	0
Rep1_CB_normal_CGGACACAGTTCGATC-1	0
Rep1_CB_normal_CGGACACGTTTGTTTC-1	0
Rep1_CB_normal_CGGACTGCACTATCTT-1	0
Rep1_CB_normal_CGGAGCTAGGAACTGC-1	0
Rep1_CB_normal_CGGAGCTCAGTCGATT-1	0
Rep1_CB_normal_CGGAGCTGTGTTTGTG-1	0
Rep1_CB_normal_CGGAGCTGTTGTCTTT-1	0
Rep1_CB_normal_CGGAGTCAGCCAACAG-1	0
Rep1_CB_normal_CGGAGTCCACCGTTGG-1	0
Rep1_CB_normal_CGGAGTCTCGGCGCTA-1	0
Rep1_CB_normal_CGGCTAGCAATTCCTT-1	0
Rep1_CB_normal_CGGCTAGGTCGTTGTA-1	0
Rep1_CB_normal_CGGGTCATCACTATTC-1	0
Rep1_CB_normal_CGGGTCATCAGTCCCT-1	0
Rep1_CB_normal_CGGGTCATCGGTTCGG-1	0
Rep1_CB_normal_CGGTTAAAGGGCTTCC-1	0
Rep1_CB_normal_CGGTTAAAGTTTAGGA-1	0
Rep1_CB_normal_CGTAGCGCACGAGAGT-1	0
Rep1_CB_normal_CGTCACTAGTCTCGGC-1	0
Rep1_CB_normal_CGTCACTCAGGGAGAG-1	0
Rep1_CB_normal_CGTCACTCAGTTCATG-1	0
Rep1_CB_normal_CGTCAGGAGTATCTCG-1	0
Rep1_CB_normal_CGTCAGGGTCAGAGGT-1	0
Rep1_CB_normal_CGTCAGGTCCAGTAGT-1	0
Rep1_CB_normal_CGTCAGGTCGTAGATC-1	0
Rep1_CB_normal_CGTCCATGTCGCATAT-1	0
Rep1_CB_normal_CGTCTACAGATATGGT-1	0
Rep1_CB_normal_CGTCTACGTCTAGCGC-1	0
Rep1_CB_normal_CGTCTACGTGGCAAAC-1	0
Rep1_CB_normal_CGTCTACTCACCATAG-1	0
Rep1_CB_normal_CGTGAGCAGATGTGTA-1	0
Rep1_CB_normal_CGTGAGCAGCGTGAAC-1	0
Rep1_CB_normal_CGTGAGCTCTTTAGTC-1	0
Rep1_CB_normal_CGTGTAAAGAACTGTA-1	0
Rep1_CB_normal_CGTGTAAAGTTCGATC-1	0
Rep1_CB_normal_CGTGTAACAAAGAATC-1	0
Rep1_CB_normal_CGTGTAATCACGATGT-1	0
Rep1_CB_normal_CGTGTAATCAGCATGT-1	0
Rep1_CB_normal_CGTGTAATCCGGGTGT-1	0
Rep1_CB_normal_CGTGTCTAGCACCGCT-1	0
Rep1_CB_normal_CGTGTCTAGCGCTCCA-1	0
Rep1_CB_normal_CGTGTCTGTCTCACCT-1	0
Rep1_CB_normal_CGTGTCTGTTCCTCCA-1	0
Rep1_CB_normal_CGTTAGAGTGCACCAC-1	0
Rep1_CB_normal_CGTTGGGGTTCGTTGA-1	0
Rep1_CB_normal_CTAACTTGTTCCTCCA-1	0
Rep1_CB_normal_CTAACTTTCCAGTATG-1	0
Rep1_CB_normal_CTAAGACTCTGGTATG-1	0
Rep1_CB_normal_CTAATGGCAAAGGAAG-1	0
Rep1_CB_normal_CTAATGGCATGCCTTC-1	0
Rep1_CB_normal_CTACACCAGCTTATCG-1	0
Rep1_CB_normal_CTACACCCAGTTTACG-1	0
Rep1_CB_normal_CTACACCGTAAATACG-1	0
Rep1_CB_normal_CTACACCGTCTTCTCG-1	0
Rep1_CB_normal_CTACCCACACCTTGTC-1	0
Rep1_CB_normal_CTACCCATCCAGAAGG-1	0
Rep1_CB_normal_CTACGTCAGTGGTAAT-1	0
Rep1_CB_normal_CTACGTCGTGTCGCTG-1	0
Rep1_CB_normal_CTAGAGTAGTATCTCG-1	0
Rep1_CB_normal_CTAGAGTGTGACTACT-1	0
Rep1_CB_normal_CTAGAGTTCACGAAGG-1	0
Rep1_CB_normal_CTAGAGTTCTTATCTG-1	0
Rep1_CB_normal_CTAGTGAAGCTAGCCC-1	0
Rep1_CB_normal_CTAGTGACAACTGCGC-1	0
Rep1_CB_normal_CTAGTGAGTAATCGTC-1	0
Rep1_CB_normal_CTCACACCAATGTTGC-1	0
Rep1_CB_normal_CTCACACGTGGTGTAG-1	0
Rep1_CB_normal_CTCAGAATCTCGCATC-1	0
Rep1_CB_normal_CTCATTAAGAGCTGGT-1	0
Rep1_CB_normal_CTCATTATCACGCATA-1	0
Rep1_CB_normal_CTCCTAGGTGCACGAA-1	0
Rep1_CB_normal_CTCCTAGTCTCACATT-1	0
Rep1_CB_normal_CTCGAAAGTACAGTTC-1	0
Rep1_CB_normal_CTCGAAATCATGCTCC-1	0
Rep1_CB_normal_CTCGAGGAGATCGATA-1	0
Rep1_CB_normal_CTCGAGGGTCAAACTC-1	0
Rep1_CB_normal_CTCGAGGTCAATACCG-1	0
Rep1_CB_normal_CTCGAGGTCCAGTAGT-1	0
Rep1_CB_normal_CTCGGAGGTATCTGCA-1	0
Rep1_CB_normal_CTCGGAGTCGCATGGC-1	0
Rep1_CB_normal_CTCGGGAGTGTGCCTG-1	0
Rep1_CB_normal_CTCGGGAGTTACCAGT-1	0
Rep1_CB_normal_CTCGTACAGATGTGTA-1	0
Rep1_CB_normal_CTCGTACAGTACCGGA-1	0
Rep1_CB_normal_CTCGTACCAAGTACCT-1	0
Rep1_CB_normal_CTCGTACTCAGTCCCT-1	0
Rep1_CB_normal_CTCGTCACAGTTCCCT-1	0
Rep1_CB_normal_CTCGTCATCTTACCTA-1	0
Rep1_CB_normal_CTCTAATCAAGCCGCT-1	0
Rep1_CB_normal_CTCTAATCACTGTCGG-1	0
Rep1_CB_normal_CTCTACGAGTACTTGC-1	0
Rep1_CB_normal_CTCTACGGTACAGTGG-1	0
Rep1_CB_normal_CTCTACGTCAACGGGA-1	0
Rep1_CB_normal_CTCTGGTTCAACCAAC-1	0
Rep1_CB_normal_CTGAAACAGAATCTCC-1	0
Rep1_CB_normal_CTGAAACGTGGTGTAG-1	0
Rep1_CB_normal_CTGAAACTCTCCGGTT-1	0
Rep1_CB_normal_CTGAAGTAGACCGGAT-1	0
Rep1_CB_normal_CTGAAGTAGATGCCAG-1	0
Rep1_CB_normal_CTGATAGCAAGGACAC-1	0
Rep1_CB_normal_CTGATAGGTAGATTAG-1	0
Rep1_CB_normal_CTGATAGGTCGGCATC-1	0
Rep1_CB_normal_CTGATCCTCTGCCCTA-1	0
Rep1_CB_normal_CTGCGGAGTAACGACG-1	0
Rep1_CB_normal_CTGCGGATCGGCCGAT-1	0
Rep1_CB_normal_CTGGTCTGTGCACCAC-1	0
Rep1_CB_normal_CTGTGCTCAGACTCGC-1	0
Rep1_CB_normal_CTGTTTAGTGCAGTAG-1	0
Rep1_CB_normal_CTGTTTATCGCCGTGA-1	0
Rep1_CB_normal_CTTAACTAGATGTGTA-1	0
Rep1_CB_normal_CTTAACTAGTCATCCA-1	0
Rep1_CB_normal_CTTAACTAGTCGAGTG-1	0
Rep1_CB_normal_CTTAACTGTCAGCTAT-1	0
Rep1_CB_normal_CTTAACTGTGGTAACG-1	0
Rep1_CB_normal_CTTACCGTCACTCTTA-1	0
Rep1_CB_normal_CTTAGGACATACGCCG-1	0
Rep1_CB_normal_CTTAGGACATATGAGA-1	0
Rep1_CB_normal_CTTAGGATCACGATGT-1	0
Rep1_CB_normal_CTTAGGATCGGAAACG-1	0
Rep1_CB_normal_CTTCTCTCATTAACCG-1	0
Rep1_CB_normal_CTTGGCTCAGCATGAG-1	0
Rep1_CB_normal_CTTGGCTGTTCCCTTG-1	0
Rep1_CB_normal_CTTTGCGAGCGATCCC-1	0
Rep1_CB_normal_CTTTGCGCATTGCGGC-1	0
Rep1_CB_normal_CTTTGCGGTAAATGTG-1	0
Rep1_CB_normal_CTTTGCGGTAAGTAGT-1	0
Rep1_CB_normal_CTTTGCGTCGAGAGCA-1	0
Rep1_CB_normal_CTTTGCGTCTTGTACT-1	0
Rep1_CB_normal_GAAACTCCAATAGCGG-1	0
Rep1_CB_normal_GAAATGAAGAAACCTA-1	0
Rep1_CB_normal_GAAATGACAAGGCTCC-1	0
Rep1_CB_normal_GAACATCAGGTTCCTA-1	0
Rep1_CB_normal_GAACATCAGTGCAAGC-1	0
Rep1_CB_normal_GAACATCGTGGTAACG-1	0
Rep1_CB_normal_GAACCTAGTTTAAGCC-1	0
Rep1_CB_normal_GAACCTATCCCAAGTA-1	0
Rep1_CB_normal_GAACGGAAGAATGTTG-1	0
Rep1_CB_normal_GAAGCAGCATCACAAC-1	0
Rep1_CB_normal_GAAGCAGTCACAATGC-1	0
Rep1_CB_normal_GAAGCAGTCGAATGGG-1	0
Rep1_CB_normal_GAAGCAGTCGAGGTAG-1	0
Rep1_CB_normal_GAATAAGCAAAGAATC-1	0
Rep1_CB_normal_GAATAAGGTTCACCTC-1	0
Rep1_CB_normal_GAATAAGGTTTAGCTG-1	0
Rep1_CB_normal_GAATAAGTCCCATTTA-1	0
Rep1_CB_normal_GAATAAGTCTCAAGTG-1	0
Rep1_CB_normal_GAATGAAAGCAGGCTA-1	0
Rep1_CB_normal_GAATGAAAGGATTCGG-1	0
Rep1_CB_normal_GAATGAAGTCGGCACT-1	0
Rep1_CB_normal_GACACGCAGACTAAGT-1	0
Rep1_CB_normal_GACACGCCAGGATTGG-1	0
Rep1_CB_normal_GACAGAGAGCACGCCT-1	0
Rep1_CB_normal_GACCAATGTATAGTAG-1	0
Rep1_CB_normal_GACCTGGCACAGCGTC-1	0
Rep1_CB_normal_GACCTGGGTAGCGATG-1	0
Rep1_CB_normal_GACCTGGGTCCGTCAG-1	0
Rep1_CB_normal_GACCTGGTCAGGTTCA-1	0
Rep1_CB_normal_GACGCGTGTACCGTTA-1	0
Rep1_CB_normal_GACGCGTGTAGATTAG-1	0
Rep1_CB_normal_GACGCGTGTCCATCCT-1	0
Rep1_CB_normal_GACGGCTAGAGCTTCT-1	0
Rep1_CB_normal_GACGGCTCAAGAGGCT-1	0
Rep1_CB_normal_GACGGCTCAGGGTACA-1	0
Rep1_CB_normal_GACGGCTTCTCGTTTA-1	0
Rep1_CB_normal_GACGTGCCATTCACTT-1	0
Rep1_CB_normal_GACGTTACACGGCGTT-1	0
Rep1_CB_normal_GACTAACAGTTAAGTG-1	0
Rep1_CB_normal_GACTAACTCGGCGCTA-1	0
Rep1_CB_normal_GACTACAAGCTCTCGG-1	0
Rep1_CB_normal_GACTACACAACACCCG-1	0
Rep1_CB_normal_GACTACACACCCTATC-1	0
Rep1_CB_normal_GACTACATCGCAGGCT-1	0
Rep1_CB_normal_GACTACATCGGCCGAT-1	0
Rep1_CB_normal_GACTGCGAGTGGAGAA-1	0
Rep1_CB_normal_GACTGCGCACTGCCAG-1	0
Rep1_CB_normal_GACTGCGCAGGCAGTA-1	0
Rep1_CB_normal_GACTGCGCATTACCTT-1	0
Rep1_CB_normal_GACTGCGTCAGATAAG-1	0
Rep1_CB_normal_GAGCAGACAAACCTAC-1	0
Rep1_CB_normal_GAGCAGACAATACGCT-1	0
Rep1_CB_normal_GAGCAGACACTCGACG-1	0
Rep1_CB_normal_GAGCAGATCCTTTACA-1	0
Rep1_CB_normal_GAGCAGATCTGCAGTA-1	0
Rep1_CB_normal_GAGGTGACAAGTAATG-1	0
Rep1_CB_normal_GAGGTGAGTCTGCCAG-1	0
Rep1_CB_normal_GAGGTGAGTGACTACT-1	0
Rep1_CB_normal_GAGGTGATCATATCGG-1	0
Rep1_CB_normal_GATCAGTTCTTCGGTC-1	0
Rep1_CB_normal_GATCGCGAGGTGTGGT-1	0
Rep1_CB_normal_GATCGCGTCTATGTGG-1	0
Rep1_CB_normal_GATCGTAAGATAGCAT-1	0
Rep1_CB_normal_GATCGTAAGCTAGTGG-1	0
Rep1_CB_normal_GATCGTATCACCCGAG-1	0
Rep1_CB_normal_GATCGTATCCGAGCCA-1	0
Rep1_CB_normal_GATCTAGGTGGAAAGA-1	0
Rep1_CB_normal_GATCTAGTCTGCCAGG-1	0
Rep1_CB_normal_GATGAAAAGTTGAGAT-1	0
Rep1_CB_normal_GATGAAACAGACAAAT-1	0
Rep1_CB_normal_GATGAAACAGGGTTAG-1	0
Rep1_CB_normal_GATGAAAGTTTGGCGC-1	0
Rep1_CB_normal_GATGAGGTCGGGAGTA-1	0
Rep1_CB_normal_GATGCTACAGTCAGAG-1	0
Rep1_CB_normal_GATGCTACATGACGGA-1	0
Rep1_CB_normal_GATGCTAGTTGGGACA-1	0
Rep1_CB_normal_GATGCTATCAGTGCAT-1	0
Rep1_CB_normal_GATGCTATCCTAGGGC-1	0
Rep1_CB_normal_GATGCTATCTGCGGCA-1	0
Rep1_CB_normal_GATTCAGAGGGTGTTG-1	0
Rep1_CB_normal_GATTCAGCATCGGTTA-1	0
Rep1_CB_normal_GATTCAGGTACCGCTG-1	0
Rep1_CB_normal_GATTCAGGTCAGCTAT-1	0
Rep1_CB_normal_GCAAACTAGCAGATCG-1	0
Rep1_CB_normal_GCAAACTGTGGTCCGT-1	0
Rep1_CB_normal_GCAATCAAGTCTCCTC-1	0
Rep1_CB_normal_GCAATCATCCACGAAT-1	0
Rep1_CB_normal_GCACATAAGGTCATCT-1	0
Rep1_CB_normal_GCACATACACACCGCA-1	0
Rep1_CB_normal_GCACATAGTCTAGCGC-1	0
Rep1_CB_normal_GCACATAGTTGTCGCG-1	0
Rep1_CB_normal_GCACATATCCAGTAGT-1	0
Rep1_CB_normal_GCACTCTTCATTTGGG-1	0
Rep1_CB_normal_GCAGCCACACCCATTC-1	0
Rep1_CB_normal_GCATACACATAGGATA-1	0
Rep1_CB_normal_GCATACAGTCAGAAGC-1	0
Rep1_CB_normal_GCATACAGTGGTCTCG-1	0
Rep1_CB_normal_GCATGATGTCGTCTTC-1	0
Rep1_CB_normal_GCATGCGGTATAGGTA-1	0
Rep1_CB_normal_GCATGTAAGCAGGTCA-1	0
Rep1_CB_normal_GCATGTAAGGAATTAC-1	0
Rep1_CB_normal_GCATGTAGTTGATTCG-1	0
Rep1_CB_normal_GCATGTATCCCATTAT-1	0
Rep1_CB_normal_GCATGTATCTTACCTA-1	0
Rep1_CB_normal_GCCAAATCACGAAAGC-1	0
Rep1_CB_normal_GCCAAATGTTACGCGC-1	0
Rep1_CB_normal_GCCTCTACATGCATGT-1	0
Rep1_CB_normal_GCGACCAAGTAGCCGA-1	0
Rep1_CB_normal_GCGACCACAAAGCGGT-1	0
Rep1_CB_normal_GCGAGAAAGACGCACA-1	0
Rep1_CB_normal_GCGAGAAAGCTGATAA-1	0
Rep1_CB_normal_GCGAGAAGTGCTTCTC-1	0
Rep1_CB_normal_GCGAGAAGTGTGGCTC-1	0
Rep1_CB_normal_GCGAGAATCGGAGCAA-1	0
Rep1_CB_normal_GCGCAACAGATATGGT-1	0
Rep1_CB_normal_GCGCAACGTTCCCTTG-1	0
Rep1_CB_normal_GCGCAGTTCGCATGAT-1	0
Rep1_CB_normal_GCGCCAAGTCCGTTAA-1	0
Rep1_CB_normal_GCGCCAAGTTGTTTGG-1	0
Rep1_CB_normal_GCGCCAAGTTTCGCTC-1	0
Rep1_CB_normal_GCGCCAATCAGCTGGC-1	0
Rep1_CB_normal_GCGCCAATCAGGATCT-1	0
Rep1_CB_normal_GCGCGATCAAACGCGA-1	0
Rep1_CB_normal_GCGCGATGTCCGCTGA-1	0
Rep1_CB_normal_GCGGGTTCAGGAATGC-1	0
Rep1_CB_normal_GCGGGTTCATATGCTG-1	0
Rep1_CB_normal_GCGGGTTGTAGGAGTC-1	0
Rep1_CB_normal_GCGGGTTGTCCGACGT-1	0
Rep1_CB_normal_GCGGGTTGTGATAAAC-1	0
Rep1_CB_normal_GCTCCTACAGGAATGC-1	0
Rep1_CB_normal_GCTCCTACATAAGACA-1	0
Rep1_CB_normal_GCTCCTACATTAACCG-1	0
Rep1_CB_normal_GCTCCTAGTCACACGC-1	0
Rep1_CB_normal_GCTCCTAGTCAGATAA-1	0
Rep1_CB_normal_GCTCCTAGTCGAACAG-1	0
Rep1_CB_normal_GCTCCTATCGACGGAA-1	0
Rep1_CB_normal_GCTCCTATCGGATGTT-1	0
Rep1_CB_normal_GCTCCTATCTGAAAGA-1	0
Rep1_CB_normal_GCTCTGTAGATATGCA-1	0
Rep1_CB_normal_GCTCTGTCACGTGAGA-1	0
Rep1_CB_normal_GCTCTGTGTACGAAAT-1	0
Rep1_CB_normal_GCTGCAGGTTTCGCTC-1	0
Rep1_CB_normal_GCTGCAGTCCGTCATC-1	0
Rep1_CB_normal_GCTGCAGTCTCGATGA-1	0
Rep1_CB_normal_GCTGCGAAGAGACTAT-1	0
Rep1_CB_normal_GCTGCGAAGTCCCACG-1	0
Rep1_CB_normal_GCTGCGACAAAGTGCG-1	0
Rep1_CB_normal_GCTGCGACACGTAAGG-1	0
Rep1_CB_normal_GCTGCGAGTTTGGGCC-1	0
Rep1_CB_normal_GCTGCGATCAGCTCGG-1	0
Rep1_CB_normal_GCTGCTTAGCGACGTA-1	0
Rep1_CB_normal_GCTGCTTAGGAGTTGC-1	0
Rep1_CB_normal_GCTGCTTCACTGCCAG-1	0
Rep1_CB_normal_GCTGCTTGTACAGTGG-1	0
Rep1_CB_normal_GCTGCTTGTTCTGTTT-1	0
Rep1_CB_normal_GCTGCTTGTTGCTCCT-1	0
Rep1_CB_normal_GCTGCTTTCACCGGGT-1	0
Rep1_CB_normal_GCTGCTTTCACCGTAA-1	0
Rep1_CB_normal_GCTGGGTGTAACGCGA-1	0
Rep1_CB_normal_GCTGGGTGTCGACTGC-1	0
Rep1_CB_normal_GCTGGGTGTCTGCGGT-1	0
Rep1_CB_normal_GCTGGGTTCCTGCTTG-1	0
Rep1_CB_normal_GCTTGAAAGACGCACA-1	0
Rep1_CB_normal_GCTTGAACACCAGATT-1	0
Rep1_CB_normal_GCTTGAAGTTGATTCG-1	0
Rep1_CB_normal_GCTTGAATCAAACCAC-1	0
Rep1_CB_normal_GGAAAGCAGGCTACGA-1	0
Rep1_CB_normal_GGAAAGCAGTGAACAT-1	0
Rep1_CB_normal_GGAACTTCAGTAACGG-1	0
Rep1_CB_normal_GGAATAAAGTGCCAGA-1	0
Rep1_CB_normal_GGACAAGCACTGAAGG-1	0
Rep1_CB_normal_GGACAAGCAGGGTTAG-1	0
Rep1_CB_normal_GGACAAGGTGGGTCAA-1	0
Rep1_CB_normal_GGACAGAAGAACAACT-1	0
Rep1_CB_normal_GGACAGAAGTGAACGC-1	0
Rep1_CB_normal_GGACAGACAAAGGCGT-1	0
Rep1_CB_normal_GGACGTCCATCGTCGG-1	0
Rep1_CB_normal_GGAGCAAAGCAAATCA-1	0
Rep1_CB_normal_GGAGCAAGTAGAAGGA-1	0
Rep1_CB_normal_GGAGCAAGTTGCGTTA-1	0
Rep1_CB_normal_GGAGCAATCCGTTGTC-1	0
Rep1_CB_normal_GGATGTTCAAACCTAC-1	0
Rep1_CB_normal_GGATTACCAGATCGGA-1	0
Rep1_CB_normal_GGCAATTTCAGTCAGT-1	0
Rep1_CB_normal_GGCCGATGTAAGTAGT-1	0
Rep1_CB_normal_GGCGACTCATGGTCAT-1	0
Rep1_CB_normal_GGCGTGTCACCGAATT-1	0
Rep1_CB_normal_GGCGTGTGTCGAGTTT-1	0
Rep1_CB_normal_GGCTCGATCCACGTTC-1	0
Rep1_CB_normal_GGCTGGTAGTGGAGTC-1	0
Rep1_CB_normal_GGCTGGTCACAAGTAA-1	0
Rep1_CB_normal_GGCTGGTGTGCAGTAG-1	0
Rep1_CB_normal_GGCTGGTTCGGCGCTA-1	0
Rep1_CB_normal_GGGAATGAGATCACGG-1	0
Rep1_CB_normal_GGGAATGCAAATCCGT-1	0
Rep1_CB_normal_GGGAATGCAACTGCGC-1	0
Rep1_CB_normal_GGGACCTCATAGACTC-1	0
Rep1_CB_normal_GGGACCTGTAATCGTC-1	0
Rep1_CB_normal_GGGACCTGTTGATTGC-1	0
Rep1_CB_normal_GGGAGATCAAGAGGCT-1	0
Rep1_CB_normal_GGGATGAAGTACGCCC-1	0
Rep1_CB_normal_GGGATGAGTACACCGC-1	0
Rep1_CB_normal_GGGATGATCAAACAAG-1	0
Rep1_CB_normal_GGGCACTAGATCGATA-1	0
Rep1_CB_normal_GGGCACTAGCAGATCG-1	0
Rep1_CB_normal_GGGCACTAGTACGCGA-1	0
Rep1_CB_normal_GGGCACTAGTGGAGAA-1	0
Rep1_CB_normal_GGGCATCAGGGAACGG-1	0
Rep1_CB_normal_GGGCATCAGTCAATAG-1	0
Rep1_CB_normal_GGGTCTGAGAAGGCCT-1	0
Rep1_CB_normal_GGGTCTGAGTTAAGTG-1	0
Rep1_CB_normal_GGGTCTGCAGCGAACA-1	0
Rep1_CB_normal_GGGTCTGCAGTCCTTC-1	0
Rep1_CB_normal_GGGTCTGCATATGCTG-1	0
Rep1_CB_normal_GGGTCTGTCGACGGAA-1	0
Rep1_CB_normal_GGGTTGCAGTGTACGG-1	0
Rep1_CB_normal_GGGTTGCCACGGCCAT-1	0
Rep1_CB_normal_GGGTTGCGTTCGCGAC-1	0
Rep1_CB_normal_GGGTTGCTCAACACCA-1	0
Rep1_CB_normal_GGTATTGCACGGTTTA-1	0
Rep1_CB_normal_GGTATTGCATCGGGTC-1	0
Rep1_CB_normal_GGTATTGGTCTTCTCG-1	0
Rep1_CB_normal_GGTATTGTCAGGCCCA-1	0
Rep1_CB_normal_GGTGAAGCAGTGGGAT-1	0
Rep1_CB_normal_GGTGAAGGTCGCGAAA-1	0
Rep1_CB_normal_GGTGAAGGTGTCCTCT-1	0
Rep1_CB_normal_GGTGCGTAGAAACGAG-1	0
Rep1_CB_normal_GGTGCGTAGGAGCGTT-1	0
Rep1_CB_normal_GGTGCGTAGGGTCTCC-1	0
Rep1_CB_normal_GGTGCGTCAACTGCGC-1	0
Rep1_CB_normal_GGTGCGTCAGGCTCAC-1	0
Rep1_CB_normal_GGTGCGTTCCTAAGTG-1	0
Rep1_CB_normal_GGTGTTAAGATCTGCT-1	0
Rep1_CB_normal_GGTGTTAAGCTGTCTA-1	0
Rep1_CB_normal_GGTGTTACATGTCCTC-1	0
Rep1_CB_normal_GTACGTAGTAAGAGAG-1	0
Rep1_CB_normal_GTACTCCAGTACACCT-1	0
Rep1_CB_normal_GTACTCCCAAGTCTAC-1	0
Rep1_CB_normal_GTACTCCGTAATAGCA-1	0
Rep1_CB_normal_GTACTCCGTATTAGCC-1	0
Rep1_CB_normal_GTACTCCTCTGGTTCC-1	0
Rep1_CB_normal_GTACTTTAGATCGATA-1	0
Rep1_CB_normal_GTAGTCAAGATGCGAC-1	0
Rep1_CB_normal_GTAGTCATCCCAAGAT-1	0
Rep1_CB_normal_GTATCTTAGCCAGTAG-1	0
Rep1_CB_normal_GTATCTTCATGCGCAC-1	0
Rep1_CB_normal_GTATCTTGTTCAGGCC-1	0
Rep1_CB_normal_GTATCTTTCTCTGCTG-1	0
Rep1_CB_normal_GTATTCTAGCTAACTC-1	0
Rep1_CB_normal_GTATTCTAGTTTGCGT-1	0
Rep1_CB_normal_GTCAAGTAGCGTCTAT-1	0
Rep1_CB_normal_GTCAAGTAGTTCGCGC-1	0
Rep1_CB_normal_GTCAAGTCAACCGCCA-1	0
Rep1_CB_normal_GTCAAGTCAATAGCGG-1	0
Rep1_CB_normal_GTCAAGTGTGTGACGA-1	0
Rep1_CB_normal_GTCAAGTTCCACGTTC-1	0
Rep1_CB_normal_GTCACAAAGGGATCTG-1	0
Rep1_CB_normal_GTCACAATCGGCGGTT-1	0
Rep1_CB_normal_GTCATTTAGAAGAAGC-1	0
Rep1_CB_normal_GTCATTTAGACAATAC-1	0
Rep1_CB_normal_GTCATTTAGGTGCACA-1	0
Rep1_CB_normal_GTCATTTAGTCACGCC-1	0
Rep1_CB_normal_GTCATTTTCTCTTGAT-1	0
Rep1_CB_normal_GTCATTTTCTGTCTAT-1	0
Rep1_CB_normal_GTCCTCAAGTCGCCGT-1	0
Rep1_CB_normal_GTCCTCACAAGCTGGA-1	0
Rep1_CB_normal_GTCCTCACACGAGGTA-1	0
Rep1_CB_normal_GTCCTCACAGCATGAG-1	0
Rep1_CB_normal_GTCCTCAGTTCGAATC-1	0
Rep1_CB_normal_GTCGGGTCATCCGCGA-1	0
Rep1_CB_normal_GTCGGGTCATGGTCAT-1	0
Rep1_CB_normal_GTCGGGTGTCTGCAAT-1	0
Rep1_CB_normal_GTCGTAAAGAGACGAA-1	0
Rep1_CB_normal_GTCTCGTCAGTACACT-1	0
Rep1_CB_normal_GTCTCGTGTGCCTGTG-1	0
Rep1_CB_normal_GTCTCGTTCACATGCA-1	0
Rep1_CB_normal_GTCTTCGCACTCTGTC-1	0
Rep1_CB_normal_GTCTTCGGTCACTGGC-1	0
Rep1_CB_normal_GTGAAGGAGCCACGCT-1	0
Rep1_CB_normal_GTGCAGCGTCATATGC-1	0
Rep1_CB_normal_GTGCATATCGAGCCCA-1	0
Rep1_CB_normal_GTGCGGTAGACTGTAA-1	0
Rep1_CB_normal_GTGCGGTCACAGAGGT-1	0
Rep1_CB_normal_GTGCGGTTCCGAGCCA-1	0
Rep1_CB_normal_GTGCTTCCAATCAGAA-1	0
Rep1_CB_normal_GTGCTTCCACCAGTTA-1	0
Rep1_CB_normal_GTGCTTCTCACGGTTA-1	0
Rep1_CB_normal_GTGCTTCTCTGAAAGA-1	0
Rep1_CB_normal_GTGGGTCGTACGAAAT-1	0
Rep1_CB_normal_GTGTTAGCAAAGCAAT-1	0
Rep1_CB_normal_GTGTTAGGTTATTCTC-1	0
Rep1_CB_normal_GTGTTAGTCAAACGGG-1	0
Rep1_CB_normal_GTTAAGCAGGCAGTCA-1	0
Rep1_CB_normal_GTTAAGCCAAGCTGGA-1	0
Rep1_CB_normal_GTTAAGCTCAGTTCGA-1	0
Rep1_CB_normal_GTTCATTGTTGAGGTG-1	0
Rep1_CB_normal_GTTCATTTCGCATGAT-1	0
Rep1_CB_normal_GTTCGGGGTACGAAAT-1	0
Rep1_CB_normal_GTTCGGGGTGTTTGTG-1	0
Rep1_CB_normal_GTTCGGGTCACAACGT-1	0
Rep1_CB_normal_GTTCTCGGTCTCAACA-1	0
Rep1_CB_normal_GTTTCTAAGCGTAATA-1	0
Rep1_CB_normal_TAAACCGCAATCCAAC-1	0
Rep1_CB_normal_TAAACCGCAGACGTAG-1	0
Rep1_CB_normal_TAAACCGGTGTGTGCC-1	0
Rep1_CB_normal_TAAGAGAAGCGTCAAG-1	0
Rep1_CB_normal_TAAGAGACAGGCGATA-1	0
Rep1_CB_normal_TAAGAGAGTCAGAGGT-1	0
Rep1_CB_normal_TAAGCGTAGATCCCAT-1	0
Rep1_CB_normal_TAAGCGTAGCTAAACA-1	0
Rep1_CB_normal_TAAGCGTAGGCCCTCA-1	0
Rep1_CB_normal_TAAGCGTGTTCAACCA-1	0
Rep1_CB_normal_TAAGCGTGTTCAGCGC-1	0
Rep1_CB_normal_TAAGTGCGTACCAGTT-1	0
Rep1_CB_normal_TAAGTGCGTGGTTTCA-1	0
Rep1_CB_normal_TACACGACATCATCCC-1	0
Rep1_CB_normal_TACACGATCGCGTAGC-1	0
Rep1_CB_normal_TACACGATCGGAAATA-1	0
Rep1_CB_normal_TACAGTGCACGGCCAT-1	0
Rep1_CB_normal_TACCTATCACTTGGAT-1	0
Rep1_CB_normal_TACCTTACACCAGTTA-1	0
Rep1_CB_normal_TACCTTACATTAGCCA-1	0
Rep1_CB_normal_TACGGATGTTTGGGCC-1	0
Rep1_CB_normal_TACGGATTCTACCTGC-1	0
Rep1_CB_normal_TACGGGCGTAAACGCG-1	0
Rep1_CB_normal_TACGGGCGTCATATCG-1	0
Rep1_CB_normal_TACGGTAAGAAAGTGG-1	0
Rep1_CB_normal_TACGGTAAGGAGTTTA-1	0
Rep1_CB_normal_TACGGTAGTAGTACCT-1	0
Rep1_CB_normal_TACGGTAGTATCTGCA-1	0
Rep1_CB_normal_TACGGTAGTCGCTTCT-1	0
Rep1_CB_normal_TACTCATAGAGGACGG-1	0
Rep1_CB_normal_TACTCATAGATCTGAA-1	0
Rep1_CB_normal_TACTCATGTCATATCG-1	0
Rep1_CB_normal_TACTTACAGAATTGTG-1	0
Rep1_CB_normal_TACTTACGTGTCAATC-1	0
Rep1_CB_normal_TACTTACTCTCAAACG-1	0
Rep1_CB_normal_TACTTGTAGGACACCA-1	0
Rep1_CB_normal_TACTTGTCAGTGAGTG-1	0
Rep1_CB_normal_TAGACCAGTCCTGCTT-1	0
Rep1_CB_normal_TAGAGCTAGATGTGGC-1	0
Rep1_CB_normal_TAGAGCTCATGTCTCC-1	0
Rep1_CB_normal_TAGAGCTGTGTTCGAT-1	0
Rep1_CB_normal_TAGCCGGAGTACGCCC-1	0
Rep1_CB_normal_TAGCCGGCAGCTGTTA-1	0
Rep1_CB_normal_TAGCCGGGTCAACTGT-1	0
Rep1_CB_normal_TAGCCGGTCAGTTCGA-1	0
Rep1_CB_normal_TAGGCATAGAGCCTAG-1	0
Rep1_CB_normal_TAGGCATCAGTCGTGC-1	0
Rep1_CB_normal_TAGGCATGTAGCGATG-1	0
Rep1_CB_normal_TAGGCATGTGTTGAGG-1	0
Rep1_CB_normal_TAGGCATGTTAAGATG-1	0
Rep1_CB_normal_TAGTTGGAGCCAGAAC-1	0
Rep1_CB_normal_TAGTTGGAGCGGATCA-1	0
Rep1_CB_normal_TAGTTGGAGGGTCGAT-1	0
Rep1_CB_normal_TAGTTGGCAGTATCTG-1	0
Rep1_CB_normal_TAGTTGGGTTCCACTC-1	0
Rep1_CB_normal_TATCAGGAGGCTCTTA-1	0
Rep1_CB_normal_TATCAGGCATACGCCG-1	0
Rep1_CB_normal_TATGCCCGTTTGTTTC-1	0
Rep1_CB_normal_TATGCCCTCCACGACG-1	0
Rep1_CB_normal_TATTACCAGGCAGTCA-1	0
Rep1_CB_normal_TATTACCGTAGAGTGC-1	0
Rep1_CB_normal_TATTACCTCCAGAGGA-1	0
Rep1_CB_normal_TATTACCTCGCAAACT-1	0
Rep1_CB_normal_TCAACGAGTGGGTCAA-1	0
Rep1_CB_normal_TCAATCTGTGTGAAAT-1	0
Rep1_CB_normal_TCAATCTTCTTGAGGT-1	0
Rep1_CB_normal_TCACAAGCAAGTTAAG-1	0
Rep1_CB_normal_TCACAAGTCACGATGT-1	0
Rep1_CB_normal_TCAGATGCATGCCACG-1	0
Rep1_CB_normal_TCAGATGTCAGTCCCT-1	0
Rep1_CB_normal_TCAGCAACACAGCCCA-1	0
Rep1_CB_normal_TCAGCAAGTACTCGCG-1	0
Rep1_CB_normal_TCAGCAATCATGCAAC-1	0
Rep1_CB_normal_TCAGGATAGGGAAACA-1	0
Rep1_CB_normal_TCAGGATGTACCGGCT-1	0
Rep1_CB_normal_TCAGGATTCGTACCGG-1	0
Rep1_CB_normal_TCAGGTAAGCAGGTCA-1	0
Rep1_CB_normal_TCATTACTCGCCCTTA-1	0
Rep1_CB_normal_TCATTACTCTGTTTGT-1	0
Rep1_CB_normal_TCATTTGCACGGATAG-1	0
Rep1_CB_normal_TCATTTGCAGACGTAG-1	0
Rep1_CB_normal_TCATTTGGTAGCTCCG-1	0
Rep1_CB_normal_TCATTTGTCACATGCA-1	0
Rep1_CB_normal_TCATTTGTCGCGCCAA-1	0
Rep1_CB_normal_TCCACACAGCAGGCTA-1	0
Rep1_CB_normal_TCCACACAGTGCGTGA-1	0
Rep1_CB_normal_TCCCGATTCCGAGCCA-1	0
Rep1_CB_normal_TCGAGGCTCAGGCAAG-1	0
Rep1_CB_normal_TCGAGGCTCCGTTGTC-1	0
Rep1_CB_normal_TCGAGGCTCTGAGTGT-1	0
Rep1_CB_normal_TCGCGAGGTCAGTGGA-1	0
Rep1_CB_normal_TCGCGAGGTCCAGTGC-1	0
Rep1_CB_normal_TCGGGACCACGACTCG-1	0
Rep1_CB_normal_TCGGGACTCCCTTGCA-1	0
Rep1_CB_normal_TCGGGACTCTATCGCC-1	0
Rep1_CB_normal_TCGTACCCATCAGTAC-1	0
Rep1_CB_normal_TCGTAGAAGGTAGCCA-1	0
Rep1_CB_normal_TCGTAGATCCATGCTC-1	0
Rep1_CB_normal_TCTATTGGTGCGATAG-1	0
Rep1_CB_normal_TCTATTGTCTTGTTTG-1	0
Rep1_CB_normal_TCTCATATCAGTTAGC-1	0
Rep1_CB_normal_TCTCTAAAGTACGACG-1	0
Rep1_CB_normal_TCTCTAAGTAAGGGAA-1	0
Rep1_CB_normal_TCTGAGAAGTGAACGC-1	0
Rep1_CB_normal_TCTGAGATCAAACAAG-1	0
Rep1_CB_normal_TCTGGAAAGGACCACA-1	0
Rep1_CB_normal_TCTGGAACATGAACCT-1	0
Rep1_CB_normal_TCTGGAATCAATCACG-1	0
Rep1_CB_normal_TCTTCGGCAATTGCTG-1	0
Rep1_CB_normal_TCTTCGGCAGACTCGC-1	0
Rep1_CB_normal_TCTTCGGCATGACGGA-1	0
Rep1_CB_normal_TCTTCGGTCTGCAGTA-1	0
Rep1_CB_normal_TCTTTCCAGCAATATG-1	0
Rep1_CB_normal_TCTTTCCAGTCTCAAC-1	0
Rep1_CB_normal_TCTTTCCCACAGAGGT-1	0
Rep1_CB_normal_TGAAAGAAGACCTAGG-1	0
Rep1_CB_normal_TGAAAGAGTTAAGATG-1	0
Rep1_CB_normal_TGAAAGAGTTACGTCA-1	0
Rep1_CB_normal_TGAAAGAGTTTGGCGC-1	0
Rep1_CB_normal_TGAAAGATCCAAATGC-1	0
Rep1_CB_normal_TGAAAGATCCCGGATG-1	0
Rep1_CB_normal_TGACAACAGCTGAACG-1	0
Rep1_CB_normal_TGACAACCACTGAAGG-1	0
Rep1_CB_normal_TGACAACCAGACAAGC-1	0
Rep1_CB_normal_TGACAACGTCAGAAGC-1	0
Rep1_CB_normal_TGACAACGTTGTGGAG-1	0
Rep1_CB_normal_TGACAACTCCGTAGTA-1	0
Rep1_CB_normal_TGACAACTCTGGTGTA-1	0
Rep1_CB_normal_TGACGGCCAAACAACA-1	0
Rep1_CB_normal_TGACGGCCACGGACAA-1	0
Rep1_CB_normal_TGACGGCCAGTGGAGT-1	0
Rep1_CB_normal_TGACGGCGTATGGTTC-1	0
Rep1_CB_normal_TGACGGCGTCCAACTA-1	0
Rep1_CB_normal_TGACGGCGTTGTGGAG-1	0
Rep1_CB_normal_TGACGGCTCCGTTGCT-1	0
Rep1_CB_normal_TGACGGCTCGCGGATC-1	0
Rep1_CB_normal_TGACTAGGTCTCTCTG-1	0
Rep1_CB_normal_TGACTTTCAGCCTTGG-1	0
Rep1_CB_normal_TGACTTTTCGCGCCAA-1	0
Rep1_CB_normal_TGACTTTTCTTCGAGA-1	0
Rep1_CB_normal_TGAGAGGCATTTCACT-1	0
Rep1_CB_normal_TGAGAGGTCAAGATCC-1	0
Rep1_CB_normal_TGAGAGGTCGGCGCTA-1	0
Rep1_CB_normal_TGAGAGGTCGGTTCGG-1	0
Rep1_CB_normal_TGAGCATAGACAATAC-1	0
Rep1_CB_normal_TGAGCATAGTGTTGAA-1	0
Rep1_CB_normal_TGAGCATCAGCCTGTG-1	0
Rep1_CB_normal_TGAGCATCATCTCGCT-1	0
Rep1_CB_normal_TGAGCATGTGAGTATA-1	0
Rep1_CB_normal_TGAGCCGCATATGAGA-1	0
Rep1_CB_normal_TGAGCCGGTGAGCGAT-1	0
Rep1_CB_normal_TGAGGGATCAGCTTAG-1	0
Rep1_CB_normal_TGATTTCAGCTTTGGT-1	0
Rep1_CB_normal_TGATTTCCACATGGGA-1	0
Rep1_CB_normal_TGATTTCCACCGCTAG-1	0
Rep1_CB_normal_TGATTTCCACTTAAGC-1	0
Rep1_CB_normal_TGATTTCTCGACAGCC-1	0
Rep1_CB_normal_TGATTTCTCGGAAACG-1	0
Rep1_CB_normal_TGATTTCTCGTACGGC-1	0
Rep1_CB_normal_TGCACCTCAACACGCC-1	0
Rep1_CB_normal_TGCACCTCATTTGCTT-1	0
Rep1_CB_normal_TGCCAAACATCCTTGC-1	0
Rep1_CB_normal_TGCCCATAGGGATGGG-1	0
Rep1_CB_normal_TGCCCATGTAAATGAC-1	0
Rep1_CB_normal_TGCCCATGTAGCGATG-1	0
Rep1_CB_normal_TGCCCATTCAGGCCCA-1	0
Rep1_CB_normal_TGCCCTAAGTCCTCCT-1	0
Rep1_CB_normal_TGCCCTAAGTTGAGAT-1	0
Rep1_CB_normal_TGCCCTACACGGTAAG-1	0
Rep1_CB_normal_TGCCCTATCACAGGCC-1	0
Rep1_CB_normal_TGCGCAGCAGATGAGC-1	0
Rep1_CB_normal_TGCGCAGTCCTCATTA-1	0
Rep1_CB_normal_TGCGGGTCAGCTGCAC-1	0
Rep1_CB_normal_TGCGGGTTCGGAGGTA-1	0
Rep1_CB_normal_TGCGTGGAGAGGACGG-1	0
Rep1_CB_normal_TGCGTGGAGATAGGAG-1	0
Rep1_CB_normal_TGCGTGGCACCTCGGA-1	0
Rep1_CB_normal_TGCGTGGGTAATCACC-1	0
Rep1_CB_normal_TGCTACCCAATGGATA-1	0
Rep1_CB_normal_TGCTACCTCTGGCGAC-1	0
Rep1_CB_normal_TGCTGCTAGCCAGTTT-1	0
Rep1_CB_normal_TGCTGCTAGTGAACAT-1	0
Rep1_CB_normal_TGCTGCTCATACAGCT-1	0
Rep1_CB_normal_TGGACGCGTCGGATCC-1	0
Rep1_CB_normal_TGGACGCGTTTGTTTC-1	0
Rep1_CB_normal_TGGCCAGAGAGGGCTT-1	0
Rep1_CB_normal_TGGCCAGTCACATAGC-1	0
Rep1_CB_normal_TGGCCAGTCCCATTAT-1	0
Rep1_CB_normal_TGGCGCACAATCTACG-1	0
Rep1_CB_normal_TGGCGCACAGGCTCAC-1	0
Rep1_CB_normal_TGGCTGGTCAGAAATG-1	0
Rep1_CB_normal_TGGCTGGTCATTGCGA-1	0
Rep1_CB_normal_TGGCTGGTCCGGCACA-1	0
Rep1_CB_normal_TGGGAAGAGGCGTACA-1	0
Rep1_CB_normal_TGGGAAGAGGCTATCT-1	0
Rep1_CB_normal_TGGGAAGCACCCATTC-1	0
Rep1_CB_normal_TGGGCGTCAAATCCGT-1	0
Rep1_CB_normal_TGGTTAGCAAACGTGG-1	0
Rep1_CB_normal_TGGTTAGCAGTAGAGC-1	0
Rep1_CB_normal_TGGTTAGGTGATAAAC-1	0
Rep1_CB_normal_TGGTTAGTCACCACCT-1	0
Rep1_CB_normal_TGGTTAGTCAGTGTTG-1	0
Rep1_CB_normal_TGGTTAGTCGCACTCT-1	0
Rep1_CB_normal_TGGTTCCAGAGGGATA-1	0
Rep1_CB_normal_TGTATTCAGCAGATCG-1	0
Rep1_CB_normal_TGTATTCCAGGCAGTA-1	0
Rep1_CB_normal_TGTATTCGTCGCATAT-1	0
Rep1_CB_normal_TGTCCCAAGAATTCCC-1	0
Rep1_CB_normal_TGTCCCACACAGACTT-1	0
Rep1_CB_normal_TGTCCCAGTGAAAGAG-1	0
Rep1_CB_normal_TGTGGTAAGCTCCCAG-1	0
Rep1_CB_normal_TGTGGTACACAAGCCC-1	0
Rep1_CB_normal_TGTGGTAGTCTGCAAT-1	0
Rep1_CB_normal_TGTGGTAGTTGCGTTA-1	0
Rep1_CB_normal_TGTGTTTAGATGGGTC-1	0
Rep1_CB_normal_TGTGTTTCAACGCACC-1	0
Rep1_CB_normal_TGTGTTTCAGCTCGAC-1	0
Rep1_CB_normal_TGTGTTTCAGGTCGTC-1	0
Rep1_CB_normal_TGTGTTTTCCGGGTGT-1	0
Rep1_CB_normal_TGTTCCGGTATAGGTA-1	0
Rep1_CB_normal_TGTTCCGTCCTGTACC-1	0
Rep1_CB_normal_TTAACTCAGCCCAATT-1	0
Rep1_CB_normal_TTAGGACTCTCCAACC-1	0
Rep1_CB_normal_TTAGGCAGTGCCTGGT-1	0
Rep1_CB_normal_TTAGGCAGTGCTAGCC-1	0
Rep1_CB_normal_TTAGGCATCCGCATCT-1	0
Rep1_CB_normal_TTAGGCATCGGGAGTA-1	0
Rep1_CB_normal_TTAGTTCGTCAATACC-1	0
Rep1_CB_normal_TTAGTTCGTTGGACCC-1	0
Rep1_CB_normal_TTAGTTCGTTTGGGCC-1	0
Rep1_CB_normal_TTATGCTCACCAGCAC-1	0
Rep1_CB_normal_TTATGCTGTGCCTGGT-1	0
Rep1_CB_normal_TTCCCAGGTCTGCCAG-1	0
Rep1_CB_normal_TTCCCAGTCAAGAAGT-1	0
Rep1_CB_normal_TTCCCAGTCAGCGACC-1	0
Rep1_CB_normal_TTCCCAGTCATCACCC-1	0
Rep1_CB_normal_TTCCCAGTCCCTGACT-1	0
Rep1_CB_normal_TTCGAAGAGCGTTCCG-1	0
Rep1_CB_normal_TTCGAAGAGCTCTCGG-1	0
Rep1_CB_normal_TTCGAAGAGTAGATGT-1	0
Rep1_CB_normal_TTCGAAGGTCGAACAG-1	0
Rep1_CB_normal_TTCGAAGTCGCCCTTA-1	0
Rep1_CB_normal_TTCGGTCAGATCCTGT-1	0
Rep1_CB_normal_TTCGGTCGTTCCACGG-1	0
Rep1_CB_normal_TTCGGTCTCTGTTGAG-1	0
Rep1_CB_normal_TTCTACAAGCACGCCT-1	0
Rep1_CB_normal_TTCTACAGTACAGTGG-1	0
Rep1_CB_normal_TTCTACAGTCACACGC-1	0
Rep1_CB_normal_TTCTACAGTCAGCTAT-1	0
Rep1_CB_normal_TTCTACAGTTCACCTC-1	0
Rep1_CB_normal_TTCTCAATCCGCAGTG-1	0
Rep1_CB_normal_TTCTCAATCTAGCACA-1	0
Rep1_CB_normal_TTCTCCTAGACACTAA-1	0
Rep1_CB_normal_TTCTCCTAGTCCAGGA-1	0
Rep1_CB_normal_TTCTCCTCAGGAATGC-1	0
Rep1_CB_normal_TTCTTAGAGGTGTTAA-1	0
Rep1_CB_normal_TTCTTAGAGTAAGTAC-1	0
Rep1_CB_normal_TTCTTAGAGTGTGGCA-1	0
Rep1_CB_normal_TTGAACGGTATGCTTG-1	0
Rep1_CB_normal_TTGAACGTCATTTGGG-1	0
Rep1_CB_normal_TTGACTTGTTATGCGT-1	0
Rep1_CB_normal_TTGCCGTCATGAGCGA-1	0
Rep1_CB_normal_TTGCCGTGTCAGATAA-1	0
Rep1_CB_normal_TTGCCGTTCGCCATAA-1	0
Rep1_CB_normal_TTGCGTCCAGCATGAG-1	0
Rep1_CB_normal_TTGCGTCGTAGCCTAT-1	0
Rep1_CB_normal_TTGGAACGTCGCGAAA-1	0
Rep1_CB_normal_TTGGAACGTTATGCGT-1	0
Rep1_CB_normal_TTGGAACTCAGGCAAG-1	0
Rep1_CB_normal_TTGGAACTCATGTCTT-1	0
Rep1_CB_normal_TTGGCAACATACGCCG-1	0
Rep1_CB_normal_TTGTAGGAGCCGCCTA-1	0
Rep1_CB_normal_TTTACTGCACAGATTC-1	0
Rep1_CB_normal_TTTACTGCACGCGAAA-1	0
Rep1_CB_normal_TTTATGCAGGAGCGAG-1	0
Rep1_CB_normal_TTTATGCGTTATCCGA-1	0
Rep1_CB_normal_TTTCCTCTCAAACCGT-1	0
Rep1_CB_normal_TTTCCTCTCGGTGTTA-1	0
Rep1_CB_normal_TTTGCGCCAGCGTAAG-1	0
Rep1_CB_normal_TTTGCGCTCGTATCAG-1	0
Rep1_CB_normal_TTTGCGCTCTTTACAC-1	0
Rep1_CB_normal_TTTGGTTAGTTAAGTG-1	0
Rep1_CB_normal_TTTGGTTTCCCTGACT-1	0
Rep1_CB_normal_TTTGGTTTCTGAAAGA-1	0
Rep1_CB_normal_TTTGTCACACAACGCC-1	0
Rep1_CB_normal_TTTGTCACACCGGAAA-1	0
Rep1_CB_normal_TTTGTCATCACCGGGT-1	0
Rep1_CB_normal_TTTGTCATCATATCGG-1	0
Rep1_CB_tumor_AACACGTAGCCAGAAC-1	0
Rep1_CB_tumor_ACACCGGAGCAACGGT-1	0
Rep1_CB_tumor_ACGATGTAGAGCCCAA-1	0
Rep1_CB_tumor_ACTGCTCGTTATCGGT-1	0
Rep1_CB_tumor_AGCGGTCAGACTTGAA-1	0
Rep1_CB_tumor_AGGTCCGAGCGTTTAC-1	0
Rep1_CB_tumor_AGTAGTCTCTTCTGGC-1	0
Rep1_CB_tumor_AGTTGGTCAGTATCTG-1	0
Rep1_CB_tumor_ATCTGCCAGCTGCGAA-1	0
Rep1_CB_tumor_ATGCGATAGCCTTGAT-1	0
Rep1_CB_tumor_ATGTGTGTCATAAAGG-1	0
Rep1_CB_tumor_ATTCTACGTGGTTTCA-1	0
Rep1_CB_tumor_ATTGGACAGAAAGTGG-1	0
Rep1_CB_tumor_CACCACTGTGCGGTAA-1	0
Rep1_CB_tumor_CACCTTGAGCGAAGGG-1	0
Rep1_CB_tumor_CAGAGAGCAGTATAAG-1	0
Rep1_CB_tumor_CATGCCTAGTGGAGTC-1	0
Rep1_CB_tumor_CGACTTCGTAGATTAG-1	0
Rep1_CB_tumor_CGCTGGATCTGCCCTA-1	0
Rep1_CB_tumor_CGGACACCAGACGCCT-1	0
Rep1_CB_tumor_CGTCCATAGCGATTCT-1	0
Rep1_CB_tumor_CTAGAGTAGTGACATA-1	0
Rep1_CB_tumor_CTCGGAGCAAGAGGCT-1	0
Rep1_CB_tumor_CTCGTACCAGATCCAT-1	0
Rep1_CB_tumor_CTCTAATGTCATATGC-1	0
Rep1_CB_tumor_CTGTTTAAGTTGAGAT-1	0
Rep1_CB_tumor_GAACCTATCACCGTAA-1	0
Rep1_CB_tumor_GATGAAATCACTCTTA-1	0
Rep1_CB_tumor_GCAAACTTCCTTTACA-1	0
Rep1_CB_tumor_GCAATCATCTCATTCA-1	0
Rep1_CB_tumor_GCAGTTAGTACAGTGG-1	0
Rep1_CB_tumor_GCGCGATCAGCATGAG-1	0
Rep1_CB_tumor_GCTGCAGTCAGTGTTG-1	0
Rep1_CB_tumor_GGAATAATCCGAGCCA-1	0
Rep1_CB_tumor_GGGAATGCAGACGCAA-1	0
Rep1_CB_tumor_GTACGTAAGCGGATCA-1	0
Rep1_CB_tumor_GTACGTAAGTGCCAGA-1	0
Rep1_CB_tumor_GTTAAGCGTCGAAAGC-1	0
Rep1_CB_tumor_TATGCCCGTGTAACGG-1	0
Rep1_CB_tumor_TCAATCTAGAGACGAA-1	0
Rep1_CB_tumor_TCACAAGGTGCACGAA-1	0
Rep1_CB_tumor_TCACAAGTCGCCCTTA-1	0
Rep1_CB_tumor_TCCACACCATAGTAAG-1	0
Rep1_CB_tumor_TCTCTAATCTAGAGTC-1	0
Rep1_CB_tumor_TGAGAGGCATGTAGTC-1	0
Rep1_CB_tumor_TGAGAGGGTGAACCTT-1	0
Rep1_CB_tumor_TGCCAAAAGGCCATAG-1	0
Rep1_CB_tumor_TGCGTGGCAGTAACGG-1	0
Rep1_CB_tumor_TTTGTCACAAGAGTCG-1	0
Rep1_Control_normal_AAACCTGCAGTCTTCC-1	0
Rep1_Control_normal_AAACCTGTCAAACGGG-1	0
Rep1_Control_normal_AAACCTGTCGTGGGAA-1	0
Rep1_Control_normal_AAAGATGAGTACGATA-1	0
Rep1_Control_normal_AAAGATGCACTAAGTC-1	0
Rep1_Control_normal_AAAGATGCAGTCTTCC-1	0
Rep1_Control_normal_AAAGATGGTATGGTTC-1	0
Rep1_Control_normal_AAAGATGGTGATAAAC-1	0
Rep1_Control_normal_AAAGTAGAGCACCGTC-1	0
Rep1_Control_normal_AAAGTAGCAAGGGTCA-1	0
Rep1_Control_normal_AAATGCCAGTGTACTC-1	0
Rep1_Control_normal_AACCATGGTCAGAGGT-1	0
Rep1_Control_normal_AACCGCGAGACACGAC-1	0
Rep1_Control_normal_AACCGCGCACGCCAGT-1	0
Rep1_Control_normal_AACGTTGCATCGACGC-1	0
Rep1_Control_normal_AACTCCCTCGCAAGCC-1	0
Rep1_Control_normal_AACTCTTGTTCCATGA-1	0
Rep1_Control_normal_AACTGGTGTGTCGCTG-1	0
Rep1_Control_normal_AACTGGTTCAAAGACA-1	0
Rep1_Control_normal_AACTTTCAGTGGGCTA-1	0
Rep1_Control_normal_AACTTTCGTGACCAAG-1	0
Rep1_Control_normal_AAGACCTGTTGTGGAG-1	0
Rep1_Control_normal_AAGACCTTCTGCCCTA-1	0
Rep1_Control_normal_AAGGAGCGTCTCGTTC-1	0
Rep1_Control_normal_AAGGAGCGTCTGCCAG-1	0
Rep1_Control_normal_AAGGCAGAGGACAGCT-1	0
Rep1_Control_normal_AAGGCAGTCATCGGAT-1	0
Rep1_Control_normal_AAGTCTGAGGTGATAT-1	0
Rep1_Control_normal_AAGTCTGCATCCCACT-1	0
Rep1_Control_normal_AAGTCTGCATGTAGTC-1	0
Rep1_Control_normal_AAGTCTGGTACGACCC-1	0
Rep1_Control_normal_AATCCAGAGACTGTAA-1	0
Rep1_Control_normal_AATCCAGAGTGTTAGA-1	0
Rep1_Control_normal_AATCCAGCAAGCCGCT-1	0
Rep1_Control_normal_AATCCAGCATAGAAAC-1	0
Rep1_Control_normal_AATCGGTAGCCTTGAT-1	0
Rep1_Control_normal_AATCGGTTCTGTCAAG-1	0
Rep1_Control_normal_ACACCAAGTGTTGGGA-1	0
Rep1_Control_normal_ACACCAAGTTACCGAT-1	0
Rep1_Control_normal_ACACCCTGTAAGGGAA-1	0
Rep1_Control_normal_ACACTGAGTTTGGGCC-1	0
Rep1_Control_normal_ACACTGATCCGTTGCT-1	0
Rep1_Control_normal_ACACTGATCTGCTGTC-1	0
Rep1_Control_normal_ACAGCCGGTACTCAAC-1	0
Rep1_Control_normal_ACAGCCGTCCCTAACC-1	0
Rep1_Control_normal_ACATACGGTCTCTTAT-1	0
Rep1_Control_normal_ACATACGTCAACGAAA-1	0
Rep1_Control_normal_ACATCAGAGTCCAGGA-1	0
Rep1_Control_normal_ACATCAGTCAGGTTCA-1	0
Rep1_Control_normal_ACATGGTAGAGGTAGA-1	0
Rep1_Control_normal_ACCAGTAGTAGCCTCG-1	0
Rep1_Control_normal_ACCAGTAGTCACACGC-1	0
Rep1_Control_normal_ACCCACTCAAGCGTAG-1	0
Rep1_Control_normal_ACCGTAACATTCCTGC-1	0
Rep1_Control_normal_ACCGTAAGTATATGGA-1	0
Rep1_Control_normal_ACCGTAAGTGCTGTAT-1	0
Rep1_Control_normal_ACCGTAAGTTGCCTCT-1	0
Rep1_Control_normal_ACCTTTAAGTGTTGAA-1	0
Rep1_Control_normal_ACCTTTACAGGCAGTA-1	0
Rep1_Control_normal_ACGAGCCGTGTGGCTC-1	0
Rep1_Control_normal_ACGAGGATCCACTCCA-1	0
Rep1_Control_normal_ACGAGGATCTGAGTGT-1	0
Rep1_Control_normal_ACGCAGCCAGCCAATT-1	0
Rep1_Control_normal_ACGCCAGCAACACCCG-1	0
Rep1_Control_normal_ACGGGTCCAGACAAGC-1	0
Rep1_Control_normal_ACGTCAATCAACTCTT-1	0
Rep1_Control_normal_ACGTCAATCCTTTCGG-1	0
Rep1_Control_normal_ACTATCTGTAACGACG-1	0
Rep1_Control_normal_ACTGAACAGTCATGCT-1	0
Rep1_Control_normal_ACTGAACCATGCTGGC-1	0
Rep1_Control_normal_ACTGAACGTGTAATGA-1	0
Rep1_Control_normal_ACTGAGTTCTCAAACG-1	0
Rep1_Control_normal_ACTGATGCATGTTCCC-1	0
Rep1_Control_normal_ACTGATGTCCGCAAGC-1	0
Rep1_Control_normal_ACTGATGTCCTAGGGC-1	0
Rep1_Control_normal_ACTGCTCAGAACAACT-1	0
Rep1_Control_normal_ACTGTCCCAAAGAATC-1	0
Rep1_Control_normal_ACTTACTGTGACTCAT-1	0
Rep1_Control_normal_ACTTACTGTTCGGCAC-1	0
Rep1_Control_normal_ACTTACTTCAATACCG-1	0
Rep1_Control_normal_ACTTGTTGTTCACCTC-1	0
Rep1_Control_normal_ACTTGTTTCAACCAAC-1	0
Rep1_Control_normal_AGAATAGTCCAACCAA-1	0
Rep1_Control_normal_AGACGTTGTGCAACTT-1	0
Rep1_Control_normal_AGACGTTTCTGCAAGT-1	0
Rep1_Control_normal_AGAGCTTTCAAAGACA-1	0
Rep1_Control_normal_AGAGTGGAGCTGAACG-1	0
Rep1_Control_normal_AGATCTGAGCTTTGGT-1	0
Rep1_Control_normal_AGATCTGGTTTGGGCC-1	0
Rep1_Control_normal_AGATCTGTCGGACAAG-1	0
Rep1_Control_normal_AGATTGCTCCAAGTAC-1	0
Rep1_Control_normal_AGCATACAGGTGCACA-1	0
Rep1_Control_normal_AGCATACGTCCATCCT-1	0
Rep1_Control_normal_AGCCTAACACAGGCCT-1	0
Rep1_Control_normal_AGCCTAAGTAGCGTAG-1	0
Rep1_Control_normal_AGCCTAATCAGTCAGT-1	0
Rep1_Control_normal_AGCGGTCCATCCGTGG-1	0
Rep1_Control_normal_AGCGGTCGTCAGAATA-1	0
Rep1_Control_normal_AGCGTATCACCAGCAC-1	0
Rep1_Control_normal_AGCGTATGTCTCGTTC-1	0
Rep1_Control_normal_AGCGTATGTGGTAACG-1	0
Rep1_Control_normal_AGCGTCGAGATCCCAT-1	0
Rep1_Control_normal_AGCGTCGAGATCGATA-1	0
Rep1_Control_normal_AGCGTCGAGTCGAGTG-1	0
Rep1_Control_normal_AGCGTCGCACCGTTGG-1	0
Rep1_Control_normal_AGCGTCGTCCCTGACT-1	0
Rep1_Control_normal_AGCGTCGTCGTTTGCC-1	0
Rep1_Control_normal_AGCTCTCAGAAACCGC-1	0
Rep1_Control_normal_AGCTCTCCACCAGCAC-1	0
Rep1_Control_normal_AGCTCTCTCAATCACG-1	0
Rep1_Control_normal_AGCTCTCTCCCACTTG-1	0
Rep1_Control_normal_AGCTTGAGTGCCTGTG-1	0
Rep1_Control_normal_AGCTTGAGTTACGACT-1	0
Rep1_Control_normal_AGGCCACGTCAGCTAT-1	0
Rep1_Control_normal_AGGCCACTCAGCTCGG-1	0
Rep1_Control_normal_AGGCCGTAGAGCTATA-1	0
Rep1_Control_normal_AGGCCGTTCAACACAC-1	0
Rep1_Control_normal_AGGGAGTCAGCGTTCG-1	0
Rep1_Control_normal_AGGGAGTGTCACTTCC-1	0
Rep1_Control_normal_AGGGTGAAGCTGTTCA-1	0
Rep1_Control_normal_AGGGTGAGTGCGCTTG-1	0
Rep1_Control_normal_AGGGTGAGTGTGACGA-1	0
Rep1_Control_normal_AGGTCATAGCTCCCAG-1	0
Rep1_Control_normal_AGGTCCGTCCTGTAGA-1	0
Rep1_Control_normal_AGTCTTTGTTAAGAAC-1	0
Rep1_Control_normal_AGTGAGGAGAAGGCCT-1	0
Rep1_Control_normal_AGTGGGAGTATGGTTC-1	0
Rep1_Control_normal_AGTGTCAGTAATAGCA-1	0
Rep1_Control_normal_AGTTGGTGTAGGAGTC-1	0
Rep1_Control_normal_AGTTGGTTCCGAGCCA-1	0
Rep1_Control_normal_ATAACGCAGCCCAACC-1	0
Rep1_Control_normal_ATAAGAGCACTTCTGC-1	0
Rep1_Control_normal_ATAAGAGTCTTGACGA-1	0
Rep1_Control_normal_ATCACGAAGGTACTCT-1	0
Rep1_Control_normal_ATCACGACAATCGGTT-1	0
Rep1_Control_normal_ATCACGACATGGATGG-1	0
Rep1_Control_normal_ATCACGATCGGTCTAA-1	0
Rep1_Control_normal_ATCATCTTCGGTCTAA-1	0
Rep1_Control_normal_ATCATGGAGACACGAC-1	0
Rep1_Control_normal_ATCCACCGTGGGTATG-1	0
Rep1_Control_normal_ATCCGAACACTGAAGG-1	0
Rep1_Control_normal_ATCGAGTCAAGCGCTC-1	0
Rep1_Control_normal_ATCGAGTGTCGCCATG-1	0
Rep1_Control_normal_ATGAGGGAGCAACGGT-1	0
Rep1_Control_normal_ATGAGGGAGTAGATGT-1	0
Rep1_Control_normal_ATGAGGGCAGTAGAGC-1	0
Rep1_Control_normal_ATGAGGGTCGGGAGTA-1	0
Rep1_Control_normal_ATGCGATCACCAGGTC-1	0
Rep1_Control_normal_ATGGGAGAGTGCAAGC-1	0
Rep1_Control_normal_ATGGGAGTCAGCGACC-1	0
Rep1_Control_normal_ATGTGTGAGTCCTCCT-1	0
Rep1_Control_normal_ATGTGTGGTTACGGAG-1	0
Rep1_Control_normal_ATTACTCTCGTCACGG-1	0
Rep1_Control_normal_ATTATCCTCAAGCCTA-1	0
Rep1_Control_normal_ATTCTACCATACGCTA-1	0
Rep1_Control_normal_ATTCTACTCGGAGGTA-1	0
Rep1_Control_normal_ATTGGACAGTTAGCGG-1	0
Rep1_Control_normal_ATTGGTGGTTTAAGCC-1	0
Rep1_Control_normal_ATTTCTGCACCCAGTG-1	0
Rep1_Control_normal_ATTTCTGCATATACCG-1	0
Rep1_Control_normal_ATTTCTGGTCATATGC-1	0
Rep1_Control_normal_ATTTCTGGTCGAACAG-1	0
Rep1_Control_normal_CAACCAAGTGTCCTCT-1	0
Rep1_Control_normal_CAACCTCCAATACGCT-1	0
Rep1_Control_normal_CAACCTCCACGGATAG-1	0
Rep1_Control_normal_CAACCTCCAGGGTACA-1	0
Rep1_Control_normal_CAACTAGGTGTGACCC-1	0
Rep1_Control_normal_CAAGAAAAGCGCTTAT-1	0
Rep1_Control_normal_CAAGAAATCGGATGGA-1	0
Rep1_Control_normal_CAAGATCGTCAGAGGT-1	0
Rep1_Control_normal_CAAGGCCAGCTAGCCC-1	0
Rep1_Control_normal_CAAGGCCTCCCTTGCA-1	0
Rep1_Control_normal_CAAGTTGAGGGCATGT-1	0
Rep1_Control_normal_CACAAACCAGCAGTTT-1	0
Rep1_Control_normal_CACAAACGTGGCCCTA-1	0
Rep1_Control_normal_CACAAACTCTACTCAT-1	0
Rep1_Control_normal_CACACAAGTAGGGTAC-1	0
Rep1_Control_normal_CACACAAGTATTAGCC-1	0
Rep1_Control_normal_CACACCTGTGAGTATA-1	0
Rep1_Control_normal_CACACCTGTTAAAGTG-1	0
Rep1_Control_normal_CACACTCCATAAAGGT-1	0
Rep1_Control_normal_CACAGGCAGACTTGAA-1	0
Rep1_Control_normal_CACAGTATCGGCATCG-1	0
Rep1_Control_normal_CACATTTAGCTCTCGG-1	0
Rep1_Control_normal_CACATTTGTGCACTTA-1	0
Rep1_Control_normal_CACTCCAAGACGCAAC-1	0
Rep1_Control_normal_CACTCCAAGGGTATCG-1	0
Rep1_Control_normal_CACTCCAGTCGTGGCT-1	0
Rep1_Control_normal_CAGAGAGGTAGCTGCC-1	0
Rep1_Control_normal_CAGATCATCCAAGCCG-1	0
Rep1_Control_normal_CAGCAGCTCTGTCAAG-1	0
Rep1_Control_normal_CAGCATATCAGTTGAC-1	0
Rep1_Control_normal_CAGCTAAAGAGTGACC-1	0
Rep1_Control_normal_CAGCTGGAGATCGGGT-1	0
Rep1_Control_normal_CAGCTGGCATCTGGTA-1	0
Rep1_Control_normal_CAGGTGCGTAGCCTAT-1	0
Rep1_Control_normal_CAGGTGCTCGGCTTGG-1	0
Rep1_Control_normal_CAGTAACCACAGCCCA-1	0
Rep1_Control_normal_CAGTAACGTACTTCTT-1	0
Rep1_Control_normal_CATATGGCAGGCAGTA-1	0
Rep1_Control_normal_CATATGGTCGCGCCAA-1	0
Rep1_Control_normal_CATATTCAGGGCTCTC-1	0
Rep1_Control_normal_CATCAAGCATCACCCT-1	0
Rep1_Control_normal_CATCAAGGTACAGCAG-1	0
Rep1_Control_normal_CATCAAGTCAATACCG-1	0
Rep1_Control_normal_CATCAGAAGCAATATG-1	0
Rep1_Control_normal_CATCAGAGTGAGTATA-1	0
Rep1_Control_normal_CATCCACCAGACAAGC-1	0
Rep1_Control_normal_CATCGAAGTCACACGC-1	0
Rep1_Control_normal_CATCGAAGTTCAGGCC-1	0
Rep1_Control_normal_CATCGGGAGCGTTTAC-1	0
Rep1_Control_normal_CATGACACACAGCGTC-1	0
Rep1_Control_normal_CATGCCTAGCTCCTCT-1	0
Rep1_Control_normal_CATGCCTGTTATTCTC-1	0
Rep1_Control_normal_CATGGCGTCGCCAGCA-1	0
Rep1_Control_normal_CATTATCTCGCACTCT-1	0
Rep1_Control_normal_CCAATCCAGGCACATG-1	0
Rep1_Control_normal_CCAATCCCATGTAAGA-1	0
Rep1_Control_normal_CCAATCCTCGACAGCC-1	0
Rep1_Control_normal_CCAATCCTCTAGAGTC-1	0
Rep1_Control_normal_CCACGGACAAAGAATC-1	0
Rep1_Control_normal_CCACGGAGTTGATTGC-1	0
Rep1_Control_normal_CCACTACAGGGTGTGT-1	0
Rep1_Control_normal_CCATGTCAGAAACCGC-1	0
Rep1_Control_normal_CCATGTCCACATTCGA-1	0
Rep1_Control_normal_CCATGTCCATTGCGGC-1	0
Rep1_Control_normal_CCATGTCTCAAACCGT-1	0
Rep1_Control_normal_CCATTCGAGCCACTAT-1	0
Rep1_Control_normal_CCCAGTTCACCAGTTA-1	0
Rep1_Control_normal_CCCAGTTCACTTCGAA-1	0
Rep1_Control_normal_CCCAGTTGTAAGCACG-1	0
Rep1_Control_normal_CCCAGTTTCCTAGAAC-1	0
Rep1_Control_normal_CCCATACGTTGAGGTG-1	0
Rep1_Control_normal_CCCTCCTTCAGCTGGC-1	0
Rep1_Control_normal_CCCTCCTTCGTACGGC-1	0
Rep1_Control_normal_CCCTCCTTCTATGTGG-1	0
Rep1_Control_normal_CCGGGATAGCGTGAGT-1	0
Rep1_Control_normal_CCGGGATTCTGCCCTA-1	0
Rep1_Control_normal_CCGGTAGCAAAGTGCG-1	0
Rep1_Control_normal_CCGGTAGCATATACGC-1	0
Rep1_Control_normal_CCGGTAGGTTATGTGC-1	0
Rep1_Control_normal_CCGTACTAGCCTATGT-1	0
Rep1_Control_normal_CCGTGGACAAGCGATG-1	0
Rep1_Control_normal_CCGTGGAGTAATAGCA-1	0
Rep1_Control_normal_CCGTTCAAGATACACA-1	0
Rep1_Control_normal_CCGTTCAAGGCGCTCT-1	0
Rep1_Control_normal_CCTAAAGAGTGTCCCG-1	0
Rep1_Control_normal_CCTAAAGGTACAGTGG-1	0
Rep1_Control_normal_CCTACCATCTGTGCAA-1	0
Rep1_Control_normal_CCTAGCTAGCTCCTTC-1	0
Rep1_Control_normal_CCTAGCTCAGGAATGC-1	0
Rep1_Control_normal_CCTATTAAGTTGCAGG-1	0
Rep1_Control_normal_CCTATTACAGCTCCGA-1	0
Rep1_Control_normal_CCTCAGTCAGCCTGTG-1	0
Rep1_Control_normal_CCTTACGCATCGGAAG-1	0
Rep1_Control_normal_CCTTACGGTCAGAATA-1	0
Rep1_Control_normal_CCTTCCCAGACCTAGG-1	0
Rep1_Control_normal_CCTTCCCAGATGGCGT-1	0
Rep1_Control_normal_CCTTCCCGTTGTTTGG-1	0
Rep1_Control_normal_CCTTCGACAGCCTTGG-1	0
Rep1_Control_normal_CGAACATAGCCTATGT-1	0
Rep1_Control_normal_CGAACATCAACTGGCC-1	0
Rep1_Control_normal_CGACCTTTCGGAAATA-1	0
Rep1_Control_normal_CGACTTCAGGAGCGTT-1	0
Rep1_Control_normal_CGACTTCGTCATTAGC-1	0
Rep1_Control_normal_CGAGCACGTCTCATCC-1	0
Rep1_Control_normal_CGAGCACGTGCACTTA-1	0
Rep1_Control_normal_CGAGCCACAGTTTACG-1	0
Rep1_Control_normal_CGAGCCACATAACCTG-1	0
Rep1_Control_normal_CGATCGGAGCTCCCAG-1	0
Rep1_Control_normal_CGATCGGTCTAACTGG-1	0
Rep1_Control_normal_CGATGGCGTCATGCAT-1	0
Rep1_Control_normal_CGATGTACATGTCGAT-1	0
Rep1_Control_normal_CGATTGAAGTGTCCAT-1	0
Rep1_Control_normal_CGATTGAGTTCGCGAC-1	0
Rep1_Control_normal_CGATTGATCACAATGC-1	0
Rep1_Control_normal_CGATTGATCTTGACGA-1	0
Rep1_Control_normal_CGCCAAGCAATAAGCA-1	0
Rep1_Control_normal_CGCCAAGGTCGGCATC-1	0
Rep1_Control_normal_CGCGGTAAGAATCTCC-1	0
Rep1_Control_normal_CGCGGTAGTTCAGACT-1	0
Rep1_Control_normal_CGCGGTATCTGATACG-1	0
Rep1_Control_normal_CGCTATCCATGGTAGG-1	0
Rep1_Control_normal_CGCTATCGTCATACTG-1	0
Rep1_Control_normal_CGCTATCGTTCAGCGC-1	0
Rep1_Control_normal_CGCTGGACACCAGTTA-1	0
Rep1_Control_normal_CGCTTCAAGTGGACGT-1	0
Rep1_Control_normal_CGGACGTGTGAACCTT-1	0
Rep1_Control_normal_CGGAGCTAGTTAAGTG-1	0
Rep1_Control_normal_CGGAGCTCAGACAAGC-1	0
Rep1_Control_normal_CGGCTAGAGCGATGAC-1	0
Rep1_Control_normal_CGGCTAGTCTGATACG-1	0
Rep1_Control_normal_CGGGTCAGTCGAGATG-1	0
Rep1_Control_normal_CGGTTAACATGGTCTA-1	0
Rep1_Control_normal_CGGTTAATCATGCTCC-1	0
Rep1_Control_normal_CGTAGCGCACGTTGGC-1	0
Rep1_Control_normal_CGTAGCGTCCCTAATT-1	0
Rep1_Control_normal_CGTAGGCCAGTAACGG-1	0
Rep1_Control_normal_CGTAGGCGTAGCCTCG-1	0
Rep1_Control_normal_CGTAGGCGTTCAGGCC-1	0
Rep1_Control_normal_CGTAGGCTCGGAATCT-1	0
Rep1_Control_normal_CGTCACTTCCCAACGG-1	0
Rep1_Control_normal_CGTCAGGGTATCTGCA-1	0
Rep1_Control_normal_CGTCCATCAACGATGG-1	0
Rep1_Control_normal_CGTCCATCACATTCGA-1	0
Rep1_Control_normal_CGTCCATCAGCTGTAT-1	0
Rep1_Control_normal_CGTCCATGTTCGTTGA-1	0
Rep1_Control_normal_CGTCTACGTTCCGGCA-1	0
Rep1_Control_normal_CGTCTACTCCCAAGTA-1	0
Rep1_Control_normal_CGTGTAACATTGGGCC-1	0
Rep1_Control_normal_CGTGTCTAGCCTTGAT-1	0
Rep1_Control_normal_CGTGTCTAGTCTTGCA-1	0
Rep1_Control_normal_CGTGTCTAGTGAACAT-1	0
Rep1_Control_normal_CGTGTCTCATTATCTC-1	0
Rep1_Control_normal_CGTTAGACAAGGACTG-1	0
Rep1_Control_normal_CGTTAGAGTCGAGATG-1	0
Rep1_Control_normal_CGTTCTGGTACCGAGA-1	0
Rep1_Control_normal_CGTTGGGAGAGTAAGG-1	0
Rep1_Control_normal_CGTTGGGGTAATTGGA-1	0
Rep1_Control_normal_CGTTGGGGTATTCTCT-1	0
Rep1_Control_normal_CGTTGGGGTGCAACGA-1	0
Rep1_Control_normal_CGTTGGGTCATAAAGG-1	0
Rep1_Control_normal_CTAACTTAGTGACATA-1	0
Rep1_Control_normal_CTAACTTGTATAGGTA-1	0
Rep1_Control_normal_CTAAGACAGTTCGCGC-1	0
Rep1_Control_normal_CTAAGACCAAGTAATG-1	0
Rep1_Control_normal_CTAAGACGTCCGTCAG-1	0
Rep1_Control_normal_CTAAGACTCTGGTATG-1	0
Rep1_Control_normal_CTAATGGCATCGGAAG-1	0
Rep1_Control_normal_CTAATGGGTGCGATAG-1	0
Rep1_Control_normal_CTACACCTCCCATTTA-1	0
Rep1_Control_normal_CTACCCAAGGGCATGT-1	0
Rep1_Control_normal_CTACCCAGTACCGCTG-1	0
Rep1_Control_normal_CTACGTCGTCTTCAAG-1	0
Rep1_Control_normal_CTACGTCGTGGTCTCG-1	0
Rep1_Control_normal_CTAGCCTTCAGCATGT-1	0
Rep1_Control_normal_CTAGTGATCTGGAGCC-1	0
Rep1_Control_normal_CTAGTGATCTTTAGGG-1	0
Rep1_Control_normal_CTCACACCAGACGCCT-1	0
Rep1_Control_normal_CTCAGAAAGGACACCA-1	0
Rep1_Control_normal_CTCATTAAGTTACCCA-1	0
Rep1_Control_normal_CTCATTACACGAAGCA-1	0
Rep1_Control_normal_CTCATTAGTGGGTATG-1	0
Rep1_Control_normal_CTCCTAGAGAGGTTAT-1	0
Rep1_Control_normal_CTCCTAGTCTGCGGCA-1	0
Rep1_Control_normal_CTCGAAAAGTACGACG-1	0
Rep1_Control_normal_CTCGAAACAAGCGTAG-1	0
Rep1_Control_normal_CTCGGAGAGCCAGTTT-1	0
Rep1_Control_normal_CTCGGGAAGTAACCCT-1	0
Rep1_Control_normal_CTCGGGAGTGAGTGAC-1	0
Rep1_Control_normal_CTCGTCAAGCGAGAAA-1	0
Rep1_Control_normal_CTCGTCACATATACGC-1	0
Rep1_Control_normal_CTCTAATTCGTACGGC-1	0
Rep1_Control_normal_CTCTACGCACGTAAGG-1	0
Rep1_Control_normal_CTCTACGCATTGGCGC-1	0
Rep1_Control_normal_CTCTACGTCGCACTCT-1	0
Rep1_Control_normal_CTCTGGTCACGACTCG-1	0
Rep1_Control_normal_CTGAAACAGTTGAGTA-1	0
Rep1_Control_normal_CTGAAGTAGTCCGTAT-1	0
Rep1_Control_normal_CTGATCCAGGGCTCTC-1	0
Rep1_Control_normal_CTGCCTAGTAGCTGCC-1	0
Rep1_Control_normal_CTGCGGAAGAATTCCC-1	0
Rep1_Control_normal_CTGCGGAAGGCAAAGA-1	0
Rep1_Control_normal_CTGCGGAGTTACGGAG-1	0
Rep1_Control_normal_CTGGTCTCAGACGCTC-1	0
Rep1_Control_normal_CTGTGCTTCAGCCTAA-1	0
Rep1_Control_normal_CTGTTTAGTGATGCCC-1	0
Rep1_Control_normal_CTTAACTAGGCAATTA-1	0
Rep1_Control_normal_CTTAACTCAGCTGCAC-1	0
Rep1_Control_normal_CTTAACTCATCCGCGA-1	0
Rep1_Control_normal_CTTAACTGTTGGTGGA-1	0
Rep1_Control_normal_CTTACCGCATATACGC-1	0
Rep1_Control_normal_CTTACCGTCGCCTGTT-1	0
Rep1_Control_normal_CTTAGGACAGCATGAG-1	0
Rep1_Control_normal_CTTAGGAGTGATGTGG-1	0
Rep1_Control_normal_CTTAGGAGTGCCTGGT-1	0
Rep1_Control_normal_CTTAGGATCAAGCCTA-1	0
Rep1_Control_normal_CTTAGGATCATAGCAC-1	0
Rep1_Control_normal_CTTCTCTCACAAGCCC-1	0
Rep1_Control_normal_CTTCTCTGTGCGCTTG-1	0
Rep1_Control_normal_CTTGGCTAGTGGTCCC-1	0
Rep1_Control_normal_CTTGGCTCATTTGCCC-1	0
Rep1_Control_normal_CTTTGCGAGGCACATG-1	0
Rep1_Control_normal_CTTTGCGCATTGAGCT-1	0
Rep1_Control_normal_CTTTGCGGTGATGTGG-1	0
Rep1_Control_normal_GAAACTCAGATCGATA-1	0
Rep1_Control_normal_GAAACTCAGATGTGTA-1	0
Rep1_Control_normal_GAAATGAAGAAAGTGG-1	0
Rep1_Control_normal_GAAATGACACACTGCG-1	0
Rep1_Control_normal_GAAATGACATGCCCGA-1	0
Rep1_Control_normal_GAAATGAGTGAGTGAC-1	0
Rep1_Control_normal_GAACATCGTTCGCGAC-1	0
Rep1_Control_normal_GAACATCGTTGGACCC-1	0
Rep1_Control_normal_GAACCTACAAGCGATG-1	0
Rep1_Control_normal_GAACGGACAAGTCATC-1	0
Rep1_Control_normal_GAATAAGCACCCAGTG-1	0
Rep1_Control_normal_GAATAAGGTAATCGTC-1	0
Rep1_Control_normal_GAATAAGTCAACGGGA-1	0
Rep1_Control_normal_GAATGAACAGCGAACA-1	0
Rep1_Control_normal_GAATGAACAGTCACTA-1	0
Rep1_Control_normal_GAATGAACATTAGGCT-1	0
Rep1_Control_normal_GAATGAATCATTATCC-1	0
Rep1_Control_normal_GACAGAGAGTGTGGCA-1	0
Rep1_Control_normal_GACAGAGCAATCGAAA-1	0
Rep1_Control_normal_GACAGAGGTCGCATAT-1	0
Rep1_Control_normal_GACCAATAGTGTACTC-1	0
Rep1_Control_normal_GACCAATGTCTAGTCA-1	0
Rep1_Control_normal_GACCAATTCTTTACAC-1	0
Rep1_Control_normal_GACCTGGCAGTCACTA-1	0
Rep1_Control_normal_GACCTGGGTAGTAGTA-1	0
Rep1_Control_normal_GACCTGGGTGCAGTAG-1	0
Rep1_Control_normal_GACGCGTCAGCTTAAC-1	0
Rep1_Control_normal_GACGGCTAGGAGTAGA-1	0
Rep1_Control_normal_GACGGCTGTCCGAATT-1	0
Rep1_Control_normal_GACGGCTTCCAGTATG-1	0
Rep1_Control_normal_GACGTGCGTGTAACGG-1	0
Rep1_Control_normal_GACGTTATCAGGCCCA-1	0
Rep1_Control_normal_GACTAACAGGCATTGG-1	0
Rep1_Control_normal_GACTACAGTCCGTCAG-1	0
Rep1_Control_normal_GACTACATCACCATAG-1	0
Rep1_Control_normal_GACTGCGGTAGCTTGT-1	0
Rep1_Control_normal_GAGCAGAAGCCTATGT-1	0
Rep1_Control_normal_GAGCAGACAATCGGTT-1	0
Rep1_Control_normal_GAGGTGACAGTAGAGC-1	0
Rep1_Control_normal_GAGGTGAGTCTTGCGG-1	0
Rep1_Control_normal_GAGGTGATCGGACAAG-1	0
Rep1_Control_normal_GATCAGTTCCTGCCAT-1	0
Rep1_Control_normal_GATCGATTCCATGAAC-1	0
Rep1_Control_normal_GATCGATTCGCCCTTA-1	0
Rep1_Control_normal_GATCGATTCTTTACAC-1	0
Rep1_Control_normal_GATCGTACACATTCGA-1	0
Rep1_Control_normal_GATCTAGGTCCAAGTT-1	0
Rep1_Control_normal_GATCTAGGTCCTCCAT-1	0
Rep1_Control_normal_GATGAGGAGAAGGGTA-1	0
Rep1_Control_normal_GATGAGGGTGGCAAAC-1	0
Rep1_Control_normal_GATGAGGTCGCCAAAT-1	0
Rep1_Control_normal_GATGCTAGTCTGGTCG-1	0
Rep1_Control_normal_GATGCTATCTTCGAGA-1	0
Rep1_Control_normal_GATTCAGGTCATCCCT-1	0
Rep1_Control_normal_GCAAACTGTCTCCCTA-1	0
Rep1_Control_normal_GCAATCACAGCCAGAA-1	0
Rep1_Control_normal_GCAATCAGTGGTCCGT-1	0
Rep1_Control_normal_GCACATAAGCCAGTAG-1	0
Rep1_Control_normal_GCACATACAGACGCTC-1	0
Rep1_Control_normal_GCACATACAGGTCTCG-1	0
Rep1_Control_normal_GCACATAGTGCGGTAA-1	0
Rep1_Control_normal_GCACATAGTGTGGTTT-1	0
Rep1_Control_normal_GCAGCCATCATGCATG-1	0
Rep1_Control_normal_GCAGTTAAGATCCTGT-1	0
Rep1_Control_normal_GCAGTTACATGTTCCC-1	0
Rep1_Control_normal_GCATGATCACATGGGA-1	0
Rep1_Control_normal_GCATGATGTTGGTTTG-1	0
Rep1_Control_normal_GCATGCGAGTGTCTCA-1	0
Rep1_Control_normal_GCATGTATCGATGAGG-1	0
Rep1_Control_normal_GCCAAATCAAGGTTTC-1	0
Rep1_Control_normal_GCGACCACACCTATCC-1	0
Rep1_Control_normal_GCGAGAATCCTCAATT-1	0
Rep1_Control_normal_GCGCAACCACCCATGG-1	0
Rep1_Control_normal_GCGCAACCAGCATACT-1	0
Rep1_Control_normal_GCGCAACGTATGAATG-1	0
Rep1_Control_normal_GCGCAACTCTGGTGTA-1	0
Rep1_Control_normal_GCGCCAAGTAGGGTAC-1	0
Rep1_Control_normal_GCGCGATCATGCCACG-1	0
Rep1_Control_normal_GCTCTGTAGGGTTCCC-1	0
Rep1_Control_normal_GCTCTGTCAACTGCTA-1	0
Rep1_Control_normal_GCTCTGTCAATCAGAA-1	0
Rep1_Control_normal_GCTCTGTCAGTCGATT-1	0
Rep1_Control_normal_GCTCTGTGTGTATGGG-1	0
Rep1_Control_normal_GCTGCAGAGTCCATAC-1	0
Rep1_Control_normal_GCTGCAGTCCTGTACC-1	0
Rep1_Control_normal_GCTGCGAAGACGACGT-1	0
Rep1_Control_normal_GCTGCGAAGATGCGAC-1	0
Rep1_Control_normal_GCTGCGAAGGAGTACC-1	0
Rep1_Control_normal_GCTGCGACACGTGAGA-1	0
Rep1_Control_normal_GCTGGGTCACAAGCCC-1	0
Rep1_Control_normal_GCTGGGTGTGGGTATG-1	0
Rep1_Control_normal_GGAACTTCACCGTTGG-1	0
Rep1_Control_normal_GGAACTTGTATTCTCT-1	0
Rep1_Control_normal_GGAACTTGTCACTGGC-1	0
Rep1_Control_normal_GGAACTTGTCAGTGGA-1	0
Rep1_Control_normal_GGAATAAAGATAGCAT-1	0
Rep1_Control_normal_GGAATAAGTATAGGGC-1	0
Rep1_Control_normal_GGACAAGCATGCATGT-1	0
Rep1_Control_normal_GGACAAGTCTGCGGCA-1	0
Rep1_Control_normal_GGACAGAGTTCCTCCA-1	0
Rep1_Control_normal_GGAGCAAAGAGGTAGA-1	0
Rep1_Control_normal_GGAGCAATCAAAGTAG-1	0
Rep1_Control_normal_GGATGTTCATATGAGA-1	0
Rep1_Control_normal_GGATTACGTGTTTGGT-1	0
Rep1_Control_normal_GGCAATTGTTGGTAAA-1	0
Rep1_Control_normal_GGCAATTTCTTGCATT-1	0
Rep1_Control_normal_GGCCGATTCGCACTCT-1	0
Rep1_Control_normal_GGCGACTAGATCCCAT-1	0
Rep1_Control_normal_GGCGTGTGTCAAACTC-1	0
Rep1_Control_normal_GGCGTGTGTGCCTGTG-1	0
Rep1_Control_normal_GGCGTGTTCAGTACGT-1	0
Rep1_Control_normal_GGCTCGATCCATGAAC-1	0
Rep1_Control_normal_GGCTGGTAGACACGAC-1	0
Rep1_Control_normal_GGCTGGTTCGAACTGT-1	0
Rep1_Control_normal_GGGAATGTCTGATACG-1	0
Rep1_Control_normal_GGGACCTCATCCGTGG-1	0
Rep1_Control_normal_GGGAGATGTTTACTCT-1	0
Rep1_Control_normal_GGGAGATTCATGCATG-1	0
Rep1_Control_normal_GGGATGACATTGCGGC-1	0
Rep1_Control_normal_GGGATGAGTCACAAGG-1	0
Rep1_Control_normal_GGGCACTTCATTGCGA-1	0
Rep1_Control_normal_GGGCATCAGGTTCCTA-1	0
Rep1_Control_normal_GGGCATCCATATACGC-1	0
Rep1_Control_normal_GGGTCTGCACGGACAA-1	0
Rep1_Control_normal_GGGTCTGTCCGCATAA-1	0
Rep1_Control_normal_GGGTTGCAGGTAGCCA-1	0
Rep1_Control_normal_GGGTTGCCAGGGCATA-1	0
Rep1_Control_normal_GGTATTGGTTCCTCCA-1	0
Rep1_Control_normal_GGTATTGTCTTGAGGT-1	0
Rep1_Control_normal_GGTGAAGGTTGGTGGA-1	0
Rep1_Control_normal_GGTGTTAGTGACTCAT-1	0
Rep1_Control_normal_GGTGTTATCAGGCGAA-1	0
Rep1_Control_normal_GTAACTGAGTGTGGCA-1	0
Rep1_Control_normal_GTAACTGTCTGTCCGT-1	0
Rep1_Control_normal_GTACGTAAGGGCTTCC-1	0
Rep1_Control_normal_GTACGTACACTGTGTA-1	0
Rep1_Control_normal_GTACGTACAGCAGTTT-1	0
Rep1_Control_normal_GTACGTAGTGCTGTAT-1	0
Rep1_Control_normal_GTACGTATCACGAAGG-1	0
Rep1_Control_normal_GTACGTATCACGCGGT-1	0
Rep1_Control_normal_GTACGTATCCAAACTG-1	0
Rep1_Control_normal_GTACTCCAGGCTAGCA-1	0
Rep1_Control_normal_GTACTCCCATTCTCAT-1	0
Rep1_Control_normal_GTACTCCGTACACCGC-1	0
Rep1_Control_normal_GTACTCCGTGTCAATC-1	0
Rep1_Control_normal_GTACTTTAGCACGCCT-1	0
Rep1_Control_normal_GTACTTTGTCGACTAT-1	0
Rep1_Control_normal_GTACTTTGTCGGGTCT-1	0
Rep1_Control_normal_GTAGGCCGTTGTACAC-1	0
Rep1_Control_normal_GTAGTCACAGCATACT-1	0
Rep1_Control_normal_GTATCTTAGGGCTTGA-1	0
Rep1_Control_normal_GTATCTTCATTGGGCC-1	0
Rep1_Control_normal_GTATTCTAGGATGCGT-1	0
Rep1_Control_normal_GTCAAGTGTCTAGTGT-1	0
Rep1_Control_normal_GTCAAGTTCTAGCACA-1	0
Rep1_Control_normal_GTCACAAAGCTTCGCG-1	0
Rep1_Control_normal_GTCACAAAGGTGATAT-1	0
Rep1_Control_normal_GTCACAAGTAGGACAC-1	0
Rep1_Control_normal_GTCACAATCAATCTCT-1	0
Rep1_Control_normal_GTCACGGAGAAAGTGG-1	0
Rep1_Control_normal_GTCACGGCACGTAAGG-1	0
Rep1_Control_normal_GTCACGGCACTCAGGC-1	0
Rep1_Control_normal_GTCACGGCATGGAATA-1	0
Rep1_Control_normal_GTCATTTAGATCGATA-1	0
Rep1_Control_normal_GTCCTCAAGCGTAATA-1	0
Rep1_Control_normal_GTCGGGTCACAGAGGT-1	0
Rep1_Control_normal_GTCGGGTGTGACGGTA-1	0
Rep1_Control_normal_GTCGGGTGTTCTGAAC-1	0
Rep1_Control_normal_GTCGTAAAGCAGACTG-1	0
Rep1_Control_normal_GTCTCGTTCGTTTATC-1	0
Rep1_Control_normal_GTCTTCGAGCCACCTG-1	0
Rep1_Control_normal_GTCTTCGCATTACGAC-1	0
Rep1_Control_normal_GTCTTCGGTTACGACT-1	0
Rep1_Control_normal_GTCTTCGGTTCAGACT-1	0
Rep1_Control_normal_GTGCAGCAGTGATCGG-1	0
Rep1_Control_normal_GTGCAGCGTACCGGCT-1	0
Rep1_Control_normal_GTGCAGCGTCAAACTC-1	0
Rep1_Control_normal_GTGCATAGTCCAAGTT-1	0
Rep1_Control_normal_GTGCATAGTTACGACT-1	0
Rep1_Control_normal_GTGCGGTCATGTCGAT-1	0
Rep1_Control_normal_GTGCGGTTCAATAAGG-1	0
Rep1_Control_normal_GTGCTTCAGTACGCCC-1	0
Rep1_Control_normal_GTGCTTCGTGGTTTCA-1	0
Rep1_Control_normal_GTGCTTCTCAAAGACA-1	0
Rep1_Control_normal_GTGCTTCTCCTTGGTC-1	0
Rep1_Control_normal_GTGTGCGAGTTAACGA-1	0
Rep1_Control_normal_GTGTGCGCAAGCCCAC-1	0
Rep1_Control_normal_GTGTGCGGTCATGCCG-1	0
Rep1_Control_normal_GTTAAGCAGCTAAGAT-1	0
Rep1_Control_normal_GTTAAGCAGTGGACGT-1	0
Rep1_Control_normal_GTTAAGCCAACTGCGC-1	0
Rep1_Control_normal_GTTCATTAGCGTGTCC-1	0
Rep1_Control_normal_GTTCATTCATATACGC-1	0
Rep1_Control_normal_GTTTCTAAGGGCTCTC-1	0
Rep1_Control_normal_TAAACCGAGCTGTCTA-1	0
Rep1_Control_normal_TAAACCGCAAGTACCT-1	0
Rep1_Control_normal_TAAACCGCAGTAGAGC-1	0
Rep1_Control_normal_TAAGAGAGTCTTGCGG-1	0
Rep1_Control_normal_TAAGAGAGTTATCGGT-1	0
Rep1_Control_normal_TAAGAGATCCTAAGTG-1	0
Rep1_Control_normal_TAAGCGTAGGGTTTCT-1	0
Rep1_Control_normal_TACAGTGGTTGATTCG-1	0
Rep1_Control_normal_TACAGTGTCCTCTAGC-1	0
Rep1_Control_normal_TACCTATCAGTCGATT-1	0
Rep1_Control_normal_TACCTATGTGAAGGCT-1	0
Rep1_Control_normal_TACCTTAAGGGATGGG-1	0
Rep1_Control_normal_TACCTTAAGTACGATA-1	0
Rep1_Control_normal_TACCTTACAAGTAATG-1	0
Rep1_Control_normal_TACCTTACAGCCTATA-1	0
Rep1_Control_normal_TACGGGCCATGACATC-1	0
Rep1_Control_normal_TACGGGCGTCATATCG-1	0
Rep1_Control_normal_TACGGTACACGCGAAA-1	0
Rep1_Control_normal_TACTCATCAAACGTGG-1	0
Rep1_Control_normal_TACTCGCCAGGAACGT-1	0
Rep1_Control_normal_TACTTACAGCTCCCAG-1	0
Rep1_Control_normal_TACTTACGTTGCGCAC-1	0
Rep1_Control_normal_TACTTGTAGCTAGTGG-1	0
Rep1_Control_normal_TACTTGTAGTGTACCT-1	0
Rep1_Control_normal_TACTTGTGTAGCTTGT-1	0
Rep1_Control_normal_TAGACCAAGGCATGTG-1	0
Rep1_Control_normal_TAGACCAAGTCCGTAT-1	0
Rep1_Control_normal_TAGCCGGGTCACCTAA-1	0
Rep1_Control_normal_TAGGCATAGGAATGGA-1	0
Rep1_Control_normal_TAGGCATCAATCGGTT-1	0
Rep1_Control_normal_TAGGCATGTTCTCATT-1	0
Rep1_Control_normal_TAGTGGTAGCACACAG-1	0
Rep1_Control_normal_TAGTGGTCAAGGACAC-1	0
Rep1_Control_normal_TAGTTGGAGGGTGTGT-1	0
Rep1_Control_normal_TATCTCAAGGGCTTGA-1	0
Rep1_Control_normal_TATCTCATCATCGGAT-1	0
Rep1_Control_normal_TATTACCAGAAGATTC-1	0
Rep1_Control_normal_TCAACGAAGTAAGTAC-1	0
Rep1_Control_normal_TCAATCTTCCTTTCGG-1	0
Rep1_Control_normal_TCAGATGGTCTGGAGA-1	0
Rep1_Control_normal_TCAGCAACAGATCGGA-1	0
Rep1_Control_normal_TCAGCAATCCAAATGC-1	0
Rep1_Control_normal_TCAGCTCTCTCCCTGA-1	0
Rep1_Control_normal_TCAGGTAGTCACCTAA-1	0
Rep1_Control_normal_TCAGGTATCCAGGGCT-1	0
Rep1_Control_normal_TCATTACCAAGCTGAG-1	0
Rep1_Control_normal_TCCACACTCACCACCT-1	0
Rep1_Control_normal_TCCCGATTCAGGATCT-1	0
Rep1_Control_normal_TCCCGATTCCTAGAAC-1	0
Rep1_Control_normal_TCGAGGCAGTCCATAC-1	0
Rep1_Control_normal_TCGAGGCGTTTGACTG-1	0
Rep1_Control_normal_TCGCGAGCACCCTATC-1	0
Rep1_Control_normal_TCGCGAGGTCCTGCTT-1	0
Rep1_Control_normal_TCGGGACCACATCTTT-1	0
Rep1_Control_normal_TCGGGACGTTCCGGCA-1	0
Rep1_Control_normal_TCGGTAACATTATCTC-1	0
Rep1_Control_normal_TCGGTAAGTCCGAACC-1	0
Rep1_Control_normal_TCGTACCCACTAAGTC-1	0
Rep1_Control_normal_TCGTACCCAGTGGGAT-1	0
Rep1_Control_normal_TCGTACCGTACAGACG-1	0
Rep1_Control_normal_TCGTAGATCCTCGCAT-1	0
Rep1_Control_normal_TCGTAGATCTAAGCCA-1	0
Rep1_Control_normal_TCTATTGGTACTTCTT-1	0
Rep1_Control_normal_TCTCATAAGCTGCGAA-1	0
Rep1_Control_normal_TCTCATAGTAGCTGCC-1	0
Rep1_Control_normal_TCTGAGATCTTTAGTC-1	0
Rep1_Control_normal_TCTGGAAGTCGGCACT-1	0
Rep1_Control_normal_TCTTCGGTCTTAGAGC-1	0
Rep1_Control_normal_TGAAAGAGTACCGCTG-1	0
Rep1_Control_normal_TGAAAGATCGCGCCAA-1	0
Rep1_Control_normal_TGACAACGTTGAACTC-1	0
Rep1_Control_normal_TGACGGCAGTCTTGCA-1	0
Rep1_Control_normal_TGACTAGAGGCTAGAC-1	0
Rep1_Control_normal_TGACTAGCAGGCTGAA-1	0
Rep1_Control_normal_TGACTAGTCCTGCTTG-1	0
Rep1_Control_normal_TGACTTTAGACTAGAT-1	0
Rep1_Control_normal_TGACTTTGTCGCGGTT-1	0
Rep1_Control_normal_TGACTTTTCCTATTCA-1	0
Rep1_Control_normal_TGAGAGGAGAGTAATC-1	0
Rep1_Control_normal_TGAGAGGAGCCGGTAA-1	0
Rep1_Control_normal_TGAGAGGAGGTGCTAG-1	0
Rep1_Control_normal_TGAGAGGCAGAAGCAC-1	0
Rep1_Control_normal_TGAGCATCATTCTTAC-1	0
Rep1_Control_normal_TGAGCCGGTACAGTGG-1	0
Rep1_Control_normal_TGAGGGACAATGCCAT-1	0
Rep1_Control_normal_TGAGGGACATTCGACA-1	0
Rep1_Control_normal_TGAGGGATCTTGAGAC-1	0
Rep1_Control_normal_TGCCCATGTGTAATGA-1	0
Rep1_Control_normal_TGCCCATGTTCCATGA-1	0
Rep1_Control_normal_TGCGCAGAGCATGGCA-1	0
Rep1_Control_normal_TGCGCAGTCACTTCAT-1	0
Rep1_Control_normal_TGCGGGTAGCCACCTG-1	0
Rep1_Control_normal_TGCGGGTAGCCGCCTA-1	0
Rep1_Control_normal_TGCGGGTGTTGGTAAA-1	0
Rep1_Control_normal_TGCGTGGCACGAAGCA-1	0
Rep1_Control_normal_TGCGTGGCACGCTTTC-1	0
Rep1_Control_normal_TGCGTGGGTCTTGCGG-1	0
Rep1_Control_normal_TGCTGCTCAGACACTT-1	0
Rep1_Control_normal_TGCTGCTTCGCTTAGA-1	0
Rep1_Control_normal_TGGCCAGGTCGGCATC-1	0
Rep1_Control_normal_TGGCGCACAAGCTGGA-1	0
Rep1_Control_normal_TGGCGCATCCTTGCCA-1	0
Rep1_Control_normal_TGGGAAGGTCAATACC-1	0
Rep1_Control_normal_TGGGCGTCACAGCGTC-1	0
Rep1_Control_normal_TGGTTAGAGGTACTCT-1	0
[truncated: 20,115 more rows]

## Sheet: Figure 3e
Cell barcode	Normalized junction score for Trp53 exon 8 skipping event
Rep1_Control_tumor_AACGTTGTCATTTGGG-1	0.466667
Rep1_Control_tumor_TTCTTAGGTATAATGG-1	0.434783
Rep4_aCD4_tumor_ACACCAACACAGATTC-1	0.366667
Rep4_aCD4_tumor_ACGGGTCCAATAGCGG-1	0.722222
Rep4_aCD4_tumor_ACGTCAAAGGCTATCT-1	0.52
Rep4_aCD4_tumor_ACTGCTCAGTAAGTAC-1	1
Rep4_aCD4_tumor_AGATCTGCATGCCACG-1	0.7
Rep4_aCD4_tumor_AGGCCACAGAGGTACC-1	0.714286
Rep4_aCD4_tumor_ATCGAGTCAGTTTACG-1	0.625
Rep4_aCD4_tumor_ATGCGATGTGTGGTTT-1	1
Rep4_aCD4_tumor_ATTGGTGCATGAGCGA-1	0.666667
Rep4_aCD4_tumor_CACACTCGTTACCAGT-1	0.136364
Rep4_aCD4_tumor_CACCTTGCACATCTTT-1	0.175
Rep4_aCD4_tumor_CAGCCGATCTCTAAGG-1	0.666667
Rep4_aCD4_tumor_CGACTTCGTTCATGGT-1	0.333333
Rep4_aCD4_tumor_CGTCTACGTCTGGTCG-1	0.111111
Rep4_aCD4_tumor_GACGGCTGTACCAGTT-1	0.176471
Rep4_aCD4_tumor_GACGTTATCCAGATCA-1	0.5
Rep4_aCD4_tumor_GATCGATAGTAGTGCG-1	0.571429
Rep4_aCD4_tumor_GGTGCGTGTGTGTGCC-1	1
Rep4_aCD4_tumor_GTCCTCAAGTGGGTTG-1	0.575758
Rep4_aCD4_tumor_TACCTTACACTTAAGC-1	0.642857
Rep4_aCD4_tumor_TACGGATGTACCTACA-1	0.666667
Rep4_aCD4_tumor_TAGACCAGTTAAGATG-1	1
Rep4_aCD4_tumor_TATCAGGGTAAGAGAG-1	0.261905
Rep4_aCD4_tumor_TATGCCCTCGTGGTCG-1	0.307692
Rep4_aCD4_tumor_TCCACACCACCACGTG-1	1
Rep4_aCD4_tumor_TCCACACGTCAATGTC-1	0.4
Rep4_aCD4_tumor_TCTTTCCGTCCAGTTA-1	0.191011
Rep4_aCD4_tumor_TTGGAACTCAACACCA-1	1
Rep4_aCD4_tumor_TTGGCAACAATGACCT-1	0.378378
Rep4_Control_tumor_CACCAGGCATTTGCTT-1	0.675
Rep4_Control_tumor_CTAATGGCATGCAACT-1	0.7
Rep4_Control_tumor_CTCGTACGTAGGACAC-1	0.352941
Rep4_Control_tumor_GGACATTAGGTGATTA-1	0.114286
Rep4_Control_tumor_TAGACCACAATTCCTT-1	1
Rep5_aCD4_tumor_CATTATCTCATCACCC-1	0.0322581
Rep5_Control_tumor_ATCTACTCATCTACGA-1	0.572917
Rep1_CB_normal_AAACCTGCAAGAGGCT-1	0
Rep1_CB_normal_AAACCTGCACATGACT-1	0
Rep1_CB_normal_AAACCTGCATCATCCC-1	0
Rep1_CB_normal_AAACGGGGTCACACGC-1	0
Rep1_CB_normal_AAACGGGGTTAAAGAC-1	0
Rep1_CB_normal_AAACGGGTCTTCTGGC-1	0
Rep1_CB_normal_AAAGATGAGCTTCGCG-1	0
Rep1_CB_normal_AAAGCAACAAACTGTC-1	0
Rep1_CB_normal_AAAGCAAGTACGCACC-1	0
Rep1_CB_normal_AAAGCAATCTAACTGG-1	0
Rep1_CB_normal_AAAGTAGAGAGTGACC-1	0
Rep1_CB_normal_AAAGTAGCAATGACCT-1	0
Rep1_CB_normal_AAAGTAGGTCCAGTGC-1	0
Rep1_CB_normal_AAATGCCAGCCTTGAT-1	0
Rep1_CB_normal_AAATGCCCACAACTGT-1	0
Rep1_CB_normal_AAATGCCCAGCTGTGC-1	0
Rep1_CB_normal_AACACGTAGCGCTCCA-1	0
Rep1_CB_normal_AACACGTGTATTAGCC-1	0
Rep1_CB_normal_AACACGTGTGGCGAAT-1	0
Rep1_CB_normal_AACACGTGTTTGACAC-1	0
Rep1_CB_normal_AACACGTTCTCACATT-1	0
Rep1_CB_normal_AACCATGCATAGACTC-1	0
Rep1_CB_normal_AACCATGGTCTTCAAG-1	0
Rep1_CB_normal_AACCATGTCACCGGGT-1	0
Rep1_CB_normal_AACCATGTCTACTTAC-1	0
Rep1_CB_normal_AACCATGTCTGGCGAC-1	0
Rep1_CB_normal_AACCGCGAGTGCCAGA-1	0
Rep1_CB_normal_AACCGCGAGTTAGGTA-1	0
Rep1_CB_normal_AACCGCGGTAAGGATT-1	0
Rep1_CB_normal_AACCGCGGTTCGCGAC-1	0
Rep1_CB_normal_AACCGCGTCGCGCCAA-1	0
Rep1_CB_normal_AACGTTGAGTCTCAAC-1	0
Rep1_CB_normal_AACGTTGCAAGTTGTC-1	0
Rep1_CB_normal_AACGTTGCACACGCTG-1	0
Rep1_CB_normal_AACGTTGTCTTGCCGT-1	0
Rep1_CB_normal_AACTCCCAGCTAACAA-1	0
Rep1_CB_normal_AACTCCCCATCCGTGG-1	0
Rep1_CB_normal_AACTCCCCATGGTCTA-1	0
Rep1_CB_normal_AACTCCCTCAACACTG-1	0
Rep1_CB_normal_AACTCTTAGAATTCCC-1	0
Rep1_CB_normal_AACTCTTAGATCGATA-1	0
Rep1_CB_normal_AACTCTTGTGATGTGG-1	0
Rep1_CB_normal_AACTCTTTCAAACAAG-1	0
Rep1_CB_normal_AACTCTTTCATTGCGA-1	0
Rep1_CB_normal_AACTTTCCACAAGTAA-1	0
Rep1_CB_normal_AACTTTCCAGGAATGC-1	0
Rep1_CB_normal_AACTTTCCATGACATC-1	0
Rep1_CB_normal_AACTTTCGTACAGTTC-1	0
Rep1_CB_normal_AACTTTCTCACCACCT-1	0
Rep1_CB_normal_AAGACCTCAAGTCTAC-1	0
Rep1_CB_normal_AAGACCTCAGCTCGCA-1	0
Rep1_CB_normal_AAGCCGCAGGCCCGTT-1	0
Rep1_CB_normal_AAGCCGCCAATGTTGC-1	0
Rep1_CB_normal_AAGCCGCGTCCGACGT-1	0
Rep1_CB_normal_AAGCCGCTCTTGTCAT-1	0
Rep1_CB_normal_AAGGAGCAGCTAGTGG-1	0
Rep1_CB_normal_AAGGAGCAGGGCTTGA-1	0
Rep1_CB_normal_AAGGAGCTCACAGTAC-1	0
Rep1_CB_normal_AAGGCAGCATCACGAT-1	0
Rep1_CB_normal_AAGGCAGGTAAACCTC-1	0
Rep1_CB_normal_AAGGCAGGTGAGGCTA-1	0
Rep1_CB_normal_AAGGCAGGTTCTGAAC-1	0
Rep1_CB_normal_AAGGCAGTCTACCTGC-1	0
Rep1_CB_normal_AAGGTTCCAAGAAAGG-1	0
Rep1_CB_normal_AAGGTTCCAATGGTCT-1	0
Rep1_CB_normal_AAGGTTCCAGCAGTTT-1	0
Rep1_CB_normal_AAGGTTCGTTATCGGT-1	0
Rep1_CB_normal_AAGTCTGAGGCCATAG-1	0
Rep1_CB_normal_AATCCAGAGCAGCGTA-1	0
Rep1_CB_normal_AATCCAGGTTCCTCCA-1	0
Rep1_CB_normal_AATCGGTTCACGAAGG-1	0
Rep1_CB_normal_AATCGGTTCAGCGATT-1	0
Rep1_CB_normal_ACACCAATCCTGCCAT-1	0
Rep1_CB_normal_ACACCCTAGACTCGGA-1	0
Rep1_CB_normal_ACACCCTCAATCTGCA-1	0
Rep1_CB_normal_ACACCCTGTGGTCCGT-1	0
Rep1_CB_normal_ACACCCTTCCAAGCCG-1	0
Rep1_CB_normal_ACACCCTTCCACGAAT-1	0
Rep1_CB_normal_ACACCGGGTGAGGGAG-1	0
Rep1_CB_normal_ACACCGGGTGTTGAGG-1	0
Rep1_CB_normal_ACACCGGTCGGTTCGG-1	0
Rep1_CB_normal_ACACTGATCGCTTAGA-1	0
Rep1_CB_normal_ACAGCCGTCAGTACGT-1	0
Rep1_CB_normal_ACAGCTAAGGGCACTA-1	0
Rep1_CB_normal_ACAGCTAAGTTCGCGC-1	0
Rep1_CB_normal_ACAGCTACATTAGGCT-1	0
Rep1_CB_normal_ACAGCTAGTTCCGGCA-1	0
Rep1_CB_normal_ACAGCTATCATCACCC-1	0
Rep1_CB_normal_ACAGCTATCGCGCCAA-1	0
Rep1_CB_normal_ACATGGTAGTGGACGT-1	0
Rep1_CB_normal_ACATGGTGTCATACTG-1	0
Rep1_CB_normal_ACCAGTAAGGTCGGAT-1	0
Rep1_CB_normal_ACCAGTACACCTATCC-1	0
Rep1_CB_normal_ACCAGTATCATCGGAT-1	0
Rep1_CB_normal_ACCCACTAGGCTCATT-1	0
Rep1_CB_normal_ACCGTAACACAGCGTC-1	0
Rep1_CB_normal_ACCGTAATCTTTACGT-1	0
Rep1_CB_normal_ACCTTTAAGATAGGAG-1	0
Rep1_CB_normal_ACCTTTACAAACCCAT-1	0
Rep1_CB_normal_ACCTTTAGTTACCGAT-1	0
Rep1_CB_normal_ACCTTTATCTGGTGTA-1	0
Rep1_CB_normal_ACGAGCCTCAGGTAAA-1	0
Rep1_CB_normal_ACGAGCCTCGGAATCT-1	0
Rep1_CB_normal_ACGAGGAGTCCGAAGA-1	0
Rep1_CB_normal_ACGATACAGGGAAACA-1	0
Rep1_CB_normal_ACGATACGTGGCGAAT-1	0
Rep1_CB_normal_ACGATACTCCTATGTT-1	0
Rep1_CB_normal_ACGATGTAGTCATCCA-1	0
Rep1_CB_normal_ACGATGTAGTGCGTGA-1	0
Rep1_CB_normal_ACGATGTCACCAGATT-1	0
Rep1_CB_normal_ACGCAGCAGACCCACC-1	0
Rep1_CB_normal_ACGCCAGAGCGCTCCA-1	0
Rep1_CB_normal_ACGCCAGGTGTGGCTC-1	0
Rep1_CB_normal_ACGCCAGTCATGCATG-1	0
Rep1_CB_normal_ACGCCGAAGAGCAATT-1	0
Rep1_CB_normal_ACGCCGACAATAGCAA-1	0
Rep1_CB_normal_ACGCCGACAGCTGTTA-1	0
Rep1_CB_normal_ACGCCGAGTTTGTTGG-1	0
Rep1_CB_normal_ACGGCCACACCGATAT-1	0
Rep1_CB_normal_ACGGCCAGTTGACGTT-1	0
Rep1_CB_normal_ACGGCCATCTCACATT-1	0
Rep1_CB_normal_ACGGGCTCAGCTCGCA-1	0
Rep1_CB_normal_ACGGGCTGTAAGCACG-1	0
Rep1_CB_normal_ACGGGTCTCCGTCAAA-1	0
Rep1_CB_normal_ACGTCAAAGTCGTACT-1	0
Rep1_CB_normal_ACGTCAACAGCTTCGG-1	0
Rep1_CB_normal_ACTATCTCACCTCGTT-1	0
Rep1_CB_normal_ACTATCTGTGGCAAAC-1	0
Rep1_CB_normal_ACTATCTTCAGAGGTG-1	0
Rep1_CB_normal_ACTGAACAGATAGGAG-1	0
Rep1_CB_normal_ACTGAACAGTCCATAC-1	0
Rep1_CB_normal_ACTGAACCACCAGATT-1	0
Rep1_CB_normal_ACTGAACCAGTATAAG-1	0
Rep1_CB_normal_ACTGAACGTAGAGCTG-1	0
Rep1_CB_normal_ACTGAGTCAGATCGGA-1	0
Rep1_CB_normal_ACTGAGTGTCATCCCT-1	0
Rep1_CB_normal_ACTGAGTTCCCTTGCA-1	0
Rep1_CB_normal_ACTGATGTCGGCTTGG-1	0
Rep1_CB_normal_ACTGCTCCACTCGACG-1	0
Rep1_CB_normal_ACTGCTCGTGAAAGAG-1	0
Rep1_CB_normal_ACTGCTCGTTCAGGCC-1	0
Rep1_CB_normal_ACTGTCCAGATGAGAG-1	0
Rep1_CB_normal_ACTGTCCAGGTGGGTT-1	0
Rep1_CB_normal_ACTGTCCGTTCAGCGC-1	0
Rep1_CB_normal_ACTGTCCGTTCGCTAA-1	0
Rep1_CB_normal_ACTTACTCATGACGGA-1	0
Rep1_CB_normal_ACTTACTCATTATCTC-1	0
Rep1_CB_normal_ACTTACTTCGTCGTTC-1	0
Rep1_CB_normal_ACTTGTTCAGCGTCCA-1	0
Rep1_CB_normal_ACTTTCACACCGCTAG-1	0
Rep1_CB_normal_ACTTTCAGTACATCCA-1	0
Rep1_CB_normal_ACTTTCAGTCTTGTCC-1	0
Rep1_CB_normal_ACTTTCAGTTGTCGCG-1	0
Rep1_CB_normal_ACTTTCATCATTCACT-1	0
Rep1_CB_normal_AGACGTTGTTAAAGTG-1	0
Rep1_CB_normal_AGAGCGAAGTTGTCGT-1	0
Rep1_CB_normal_AGAGCGACAACTGGCC-1	0
Rep1_CB_normal_AGAGCGACAAGAGTCG-1	0
Rep1_CB_normal_AGAGCGAGTTGTACAC-1	0
Rep1_CB_normal_AGAGCTTAGTGGAGAA-1	0
Rep1_CB_normal_AGAGTGGAGATGTTAG-1	0
Rep1_CB_normal_AGATCTGCAAGACGTG-1	0
Rep1_CB_normal_AGATTGCCAAAGGTGC-1	0
Rep1_CB_normal_AGCAGCCAGATGCCTT-1	0
Rep1_CB_normal_AGCAGCCTCAGTTCGA-1	0
Rep1_CB_normal_AGCAGCCTCGCATGAT-1	0
Rep1_CB_normal_AGCATACAGCCAACAG-1	0
Rep1_CB_normal_AGCATACCAGCTGTAT-1	0
Rep1_CB_normal_AGCCTAATCCAACCAA-1	0
Rep1_CB_normal_AGCCTAATCCACGACG-1	0
Rep1_CB_normal_AGCGGTCTCAGATAAG-1	0
Rep1_CB_normal_AGCGGTCTCTCCAGGG-1	0
Rep1_CB_normal_AGCGGTCTCTGATTCT-1	0
Rep1_CB_normal_AGCGTATCATCTATGG-1	0
Rep1_CB_normal_AGCGTATGTTAAGGGC-1	0
Rep1_CB_normal_AGCGTATTCTATCGCC-1	0
Rep1_CB_normal_AGCGTATTCTCGTATT-1	0
Rep1_CB_normal_AGCGTCGCAAGCGCTC-1	0
Rep1_CB_normal_AGCGTCGCACAAGTAA-1	0
Rep1_CB_normal_AGCGTCGGTCCTCCAT-1	0
Rep1_CB_normal_AGCGTCGTCCACGTTC-1	0
Rep1_CB_normal_AGCTCCTTCTTGACGA-1	0
Rep1_CB_normal_AGCTCCTTCTTGCATT-1	0
Rep1_CB_normal_AGCTCTCAGCCAGGAT-1	0
Rep1_CB_normal_AGCTTGACATGTAGTC-1	0
Rep1_CB_normal_AGGCCACAGCGACGTA-1	0
Rep1_CB_normal_AGGCCGTCAACGCACC-1	0
Rep1_CB_normal_AGGCCGTGTCATGCCG-1	0
Rep1_CB_normal_AGGCCGTGTGTAATGA-1	0
Rep1_CB_normal_AGGGAGTAGATCCGAG-1	0
Rep1_CB_normal_AGGGAGTCACCAGATT-1	0
Rep1_CB_normal_AGGGAGTGTAAGTTCC-1	0
Rep1_CB_normal_AGGGAGTTCTATCGCC-1	0
Rep1_CB_normal_AGGGATGTCCACGAAT-1	0
Rep1_CB_normal_AGGGATGTCTGTTTGT-1	0
Rep1_CB_normal_AGGGTGAGTTCCGGCA-1	0
Rep1_CB_normal_AGGGTGATCCTCAACC-1	0
Rep1_CB_normal_AGTAGTCTCTTATCTG-1	0
Rep1_CB_normal_AGTCTTTAGGACAGCT-1	0
Rep1_CB_normal_AGTGAGGAGACTAGGC-1	0
Rep1_CB_normal_AGTGAGGAGATGGCGT-1	0
Rep1_CB_normal_AGTGAGGAGCAATATG-1	0
Rep1_CB_normal_AGTGAGGAGCGATCCC-1	0
Rep1_CB_normal_AGTGGGAAGAAGGTGA-1	0
Rep1_CB_normal_AGTGGGAAGTGCGATG-1	0
Rep1_CB_normal_AGTGGGAGTGAAATCA-1	0
Rep1_CB_normal_AGTGTCAGTACCTACA-1	0
Rep1_CB_normal_AGTGTCATCAACGGGA-1	0
Rep1_CB_normal_AGTTGGTAGGATGCGT-1	0
Rep1_CB_normal_AGTTGGTAGGGTCGAT-1	0
Rep1_CB_normal_AGTTGGTCACCGAATT-1	0
Rep1_CB_normal_ATAACGCAGCCGTCGT-1	0
Rep1_CB_normal_ATAACGCTCTGATTCT-1	0
Rep1_CB_normal_ATAAGAGGTCACAAGG-1	0
Rep1_CB_normal_ATAAGAGGTCCTCCAT-1	0
Rep1_CB_normal_ATAAGAGGTCTCTTAT-1	0
Rep1_CB_normal_ATAGACCAGCGTTCCG-1	0
Rep1_CB_normal_ATAGACCGTCGCGGTT-1	0
Rep1_CB_normal_ATCACGACAAACCCAT-1	0
Rep1_CB_normal_ATCACGACAAAGAATC-1	0
Rep1_CB_normal_ATCACGACAACACGCC-1	0
Rep1_CB_normal_ATCACGACACATAACC-1	0
Rep1_CB_normal_ATCACGAGTAGAAGGA-1	0
Rep1_CB_normal_ATCACGAGTCCTCCAT-1	0
Rep1_CB_normal_ATCACGATCGTGACAT-1	0
Rep1_CB_normal_ATCATCTCACTAGTAC-1	0
Rep1_CB_normal_ATCATCTGTTCAGACT-1	0
Rep1_CB_normal_ATCATGGAGCAATCTC-1	0
Rep1_CB_normal_ATCATGGCAGCTGCAC-1	0
Rep1_CB_normal_ATCCGAAAGACTAAGT-1	0
Rep1_CB_normal_ATCCGAAAGGACACCA-1	0
Rep1_CB_normal_ATCGAGTTCCGTTGTC-1	0
Rep1_CB_normal_ATCTACTAGTTACGGG-1	0
Rep1_CB_normal_ATCTACTAGTTATCGC-1	0
Rep1_CB_normal_ATCTACTCATGCCACG-1	0
Rep1_CB_normal_ATCTACTTCAGTCAGT-1	0
Rep1_CB_normal_ATCTACTTCGTCCGTT-1	0
Rep1_CB_normal_ATCTGCCAGGCCATAG-1	0
Rep1_CB_normal_ATCTGCCGTATTCGTG-1	0
Rep1_CB_normal_ATCTGCCGTTACGCGC-1	0
Rep1_CB_normal_ATCTGCCTCTGCGACG-1	0
Rep1_CB_normal_ATCTGCCTCTGCTGCT-1	0
Rep1_CB_normal_ATGAGGGGTAGCGTCC-1	0
Rep1_CB_normal_ATGAGGGGTTCGGGCT-1	0
Rep1_CB_normal_ATGAGGGTCAATCACG-1	0
Rep1_CB_normal_ATGAGGGTCAGCTCTC-1	0
Rep1_CB_normal_ATGCGATAGCTCTCGG-1	0
Rep1_CB_normal_ATGCGATAGTACGCCC-1	0
Rep1_CB_normal_ATGCGATCAGGTCCAC-1	0
Rep1_CB_normal_ATGCGATGTATATGGA-1	0
Rep1_CB_normal_ATGCGATGTGCACCAC-1	0
Rep1_CB_normal_ATGCGATGTTTGGGCC-1	0
Rep1_CB_normal_ATGCGATTCAAACCAC-1	0
Rep1_CB_normal_ATGGGAGCAAGCTGGA-1	0
Rep1_CB_normal_ATGGGAGCAGTATGCT-1	0
Rep1_CB_normal_ATGGGAGTCGCCAGCA-1	0
Rep1_CB_normal_ATGGGAGTCGTACCGG-1	0
Rep1_CB_normal_ATGTGTGAGATCCCAT-1	0
Rep1_CB_normal_ATGTGTGCAACTTGAC-1	0
Rep1_CB_normal_ATGTGTGGTTCACCTC-1	0
Rep1_CB_normal_ATGTGTGTCATCTGCC-1	0
Rep1_CB_normal_ATGTGTGTCCGCATAA-1	0
Rep1_CB_normal_ATTACTCAGGAGCGTT-1	0
Rep1_CB_normal_ATTACTCCATCACGTA-1	0
Rep1_CB_normal_ATTCTACCAGCGTAAG-1	0
Rep1_CB_normal_ATTCTACTCTTAACCT-1	0
Rep1_CB_normal_ATTGGACCATGAGCGA-1	0
Rep1_CB_normal_ATTGGACGTATGAATG-1	0
Rep1_CB_normal_ATTTCTGAGTGTCTCA-1	0
Rep1_CB_normal_ATTTCTGCACTAGTAC-1	0
Rep1_CB_normal_ATTTCTGGTTACAGAA-1	0
Rep1_CB_normal_ATTTCTGTCATGCTCC-1	0
Rep1_CB_normal_CAACCAAAGACTGTAA-1	0
Rep1_CB_normal_CAACCAACAATAACGA-1	0
Rep1_CB_normal_CAACCAAGTTAAGAAC-1	0
Rep1_CB_normal_CAACCAATCGGTTCGG-1	0
Rep1_CB_normal_CAACCTCCAATGTAAG-1	0
Rep1_CB_normal_CAACCTCCATATGAGA-1	0
Rep1_CB_normal_CAACCTCTCAACACAC-1	0
Rep1_CB_normal_CAACCTCTCCGCGGTA-1	0
Rep1_CB_normal_CAACCTCTCCTTGGTC-1	0
Rep1_CB_normal_CAACTAGCAGGTGGAT-1	0
Rep1_CB_normal_CAACTAGCATCATCCC-1	0
Rep1_CB_normal_CAAGAAAAGCTCCTCT-1	0
Rep1_CB_normal_CAAGAAACACGGCCAT-1	0
Rep1_CB_normal_CAAGAAAGTCATGCCG-1	0
Rep1_CB_normal_CAAGAAATCTAACTCT-1	0
Rep1_CB_normal_CAAGATCAGCCTCGTG-1	0
Rep1_CB_normal_CAAGATCCACTGTGTA-1	0
Rep1_CB_normal_CAAGATCTCCGATATG-1	0
Rep1_CB_normal_CAAGGCCAGCGCTCCA-1	0
Rep1_CB_normal_CAAGGCCTCCACTGGG-1	0
Rep1_CB_normal_CAAGGCCTCGGTTCGG-1	0
Rep1_CB_normal_CAAGTTGAGTCTCCTC-1	0
Rep1_CB_normal_CAAGTTGCAAGGTTCT-1	0
Rep1_CB_normal_CAAGTTGGTAACGCGA-1	0
Rep1_CB_normal_CAAGTTGGTACAGTGG-1	0
Rep1_CB_normal_CAAGTTGGTTTGACTG-1	0
Rep1_CB_normal_CAAGTTGTCTCGTATT-1	0
Rep1_CB_normal_CAAGTTGTCTGCCAGG-1	0
Rep1_CB_normal_CACAAACCAACGATGG-1	0
Rep1_CB_normal_CACACAAAGTGCGATG-1	0
Rep1_CB_normal_CACACAAGTAGGCATG-1	0
Rep1_CB_normal_CACACAAGTATGGTTC-1	0
Rep1_CB_normal_CACACCTGTTCACGGC-1	0
Rep1_CB_normal_CACACCTTCGCTAGCG-1	0
Rep1_CB_normal_CACACTCGTAAACGCG-1	0
Rep1_CB_normal_CACACTCGTCGTCTTC-1	0
Rep1_CB_normal_CACACTCGTGAGGGAG-1	0
Rep1_CB_normal_CACACTCTCCAGTAGT-1	0
Rep1_CB_normal_CACACTCTCGGTGTCG-1	0
Rep1_CB_normal_CACAGGCGTTAAAGTG-1	0
Rep1_CB_normal_CACAGTAAGCTAGTGG-1	0
Rep1_CB_normal_CACAGTAAGGGTCGAT-1	0
Rep1_CB_normal_CACAGTATCATATCGG-1	0
Rep1_CB_normal_CACATAGAGAGGTAGA-1	0
Rep1_CB_normal_CACATTTAGACAAGCC-1	0
Rep1_CB_normal_CACATTTGTATATGAG-1	0
Rep1_CB_normal_CACCACTAGCGAGAAA-1	0
Rep1_CB_normal_CACCACTGTACGCTGC-1	0
Rep1_CB_normal_CACCACTTCGTCGTTC-1	0
Rep1_CB_normal_CACCAGGCAGCCACCA-1	0
Rep1_CB_normal_CACCTTGAGGGAGTAA-1	0
Rep1_CB_normal_CACTCCACAAGCGTAG-1	0
Rep1_CB_normal_CACTCCACAAGTAGTA-1	0
Rep1_CB_normal_CACTCCATCCGCATCT-1	0
Rep1_CB_normal_CAGAATCTCACCCTCA-1	0
Rep1_CB_normal_CAGAATCTCCAACCAA-1	0
Rep1_CB_normal_CAGAGAGTCTTAGCCC-1	0
Rep1_CB_normal_CAGATCAAGGATGTAT-1	0
Rep1_CB_normal_CAGATCAAGGGTATCG-1	0
Rep1_CB_normal_CAGATCATCAATCACG-1	0
Rep1_CB_normal_CAGATCATCATCTGTT-1	0
Rep1_CB_normal_CAGATCATCGAATGCT-1	0
Rep1_CB_normal_CAGCAGCAGGGATGGG-1	0
Rep1_CB_normal_CAGCAGCAGGGCTCTC-1	0
Rep1_CB_normal_CAGCAGCGTAGAGGAA-1	0
Rep1_CB_normal_CAGCAGCGTCGTGGCT-1	0
Rep1_CB_normal_CAGCAGCGTCTTTCAT-1	0
Rep1_CB_normal_CAGCAGCTCCCATTAT-1	0
Rep1_CB_normal_CAGCATACAGCCTGTG-1	0
Rep1_CB_normal_CAGCATACATGCGCAC-1	0
Rep1_CB_normal_CAGCCGACACACCGCA-1	0
Rep1_CB_normal_CAGCCGACACTTACGA-1	0
Rep1_CB_normal_CAGCCGATCACCCGAG-1	0
Rep1_CB_normal_CAGCGACCATGATCCA-1	0
Rep1_CB_normal_CAGCGACGTTCCCGAG-1	0
Rep1_CB_normal_CAGCTAAAGAGACGAA-1	0
Rep1_CB_normal_CAGCTAAGTACAGTGG-1	0
Rep1_CB_normal_CAGCTGGTCGGTCTAA-1	0
Rep1_CB_normal_CAGGTGCGTCATGCAT-1	0
Rep1_CB_normal_CAGGTGCGTCTGCGGT-1	0
Rep1_CB_normal_CAGTAACAGTTCCACA-1	0
Rep1_CB_normal_CAGTAACCAAGCTGGA-1	0
Rep1_CB_normal_CAGTAACCACGCTTTC-1	0
Rep1_CB_normal_CAGTCCTAGTTGCAGG-1	0
Rep1_CB_normal_CAGTCCTCACAGATTC-1	0
Rep1_CB_normal_CAGTCCTTCTCGTATT-1	0
Rep1_CB_normal_CATATGGAGCAGGCTA-1	0
Rep1_CB_normal_CATATGGAGGCAAAGA-1	0
Rep1_CB_normal_CATATGGCACTTAACG-1	0
Rep1_CB_normal_CATATGGGTTATGCGT-1	0
Rep1_CB_normal_CATATTCAGTACGTTC-1	0
Rep1_CB_normal_CATATTCCACCCTATC-1	0
Rep1_CB_normal_CATATTCGTGAACCTT-1	0
Rep1_CB_normal_CATATTCTCAATACCG-1	0
Rep1_CB_normal_CATCAAGAGAGCTGGT-1	0
Rep1_CB_normal_CATCAAGCAAAGAATC-1	0
Rep1_CB_normal_CATCAAGGTCGGGTCT-1	0
Rep1_CB_normal_CATCAAGTCATGTAGC-1	0
Rep1_CB_normal_CATCAAGTCTTGCCGT-1	0
Rep1_CB_normal_CATCCACTCCGCAGTG-1	0
Rep1_CB_normal_CATCGAATCACAATGC-1	0
Rep1_CB_normal_CATCGAATCGTCACGG-1	0
Rep1_CB_normal_CATCGGGCAGCTGTTA-1	0
Rep1_CB_normal_CATCGGGGTCGTTGTA-1	0
Rep1_CB_normal_CATGACAAGAGTACCG-1	0
Rep1_CB_normal_CATGACACATCACGAT-1	0
Rep1_CB_normal_CATGCCTCAAACTGCT-1	0
Rep1_CB_normal_CATGCCTCATTTGCTT-1	0
Rep1_CB_normal_CATGCCTTCAACGGGA-1	0
Rep1_CB_normal_CATGGCGCATTGGGCC-1	0
Rep1_CB_normal_CATTCGCCATAAAGGT-1	0
Rep1_CB_normal_CATTCGCGTTAAAGTG-1	0
Rep1_CB_normal_CATTCGCTCAACTCTT-1	0
Rep1_CB_normal_CATTCGCTCAGCATGT-1	0
Rep1_CB_normal_CCAATCCGTATGCTTG-1	0
Rep1_CB_normal_CCACCTACAGTCCTTC-1	0
Rep1_CB_normal_CCACCTAGTCAGCTAT-1	0
Rep1_CB_normal_CCACCTATCAAGGCTT-1	0
Rep1_CB_normal_CCACGGAAGAATGTGT-1	0
Rep1_CB_normal_CCACGGATCACAGGCC-1	0
Rep1_CB_normal_CCACTACAGACTTGAA-1	0
Rep1_CB_normal_CCACTACCAATGGTCT-1	0
Rep1_CB_normal_CCACTACTCTGTTTGT-1	0
Rep1_CB_normal_CCAGCGAAGAAGGACA-1	0
Rep1_CB_normal_CCAGCGAAGGTACTCT-1	0
Rep1_CB_normal_CCAGCGACATTATCTC-1	0
Rep1_CB_normal_CCAGCGATCCACTCCA-1	0
Rep1_CB_normal_CCATTCGAGCTGCGAA-1	0
Rep1_CB_normal_CCATTCGGTATGGTTC-1	0
Rep1_CB_normal_CCATTCGGTGCAGTAG-1	0
Rep1_CB_normal_CCCAATCAGACTACAA-1	0
Rep1_CB_normal_CCCAATCCAGCTGTGC-1	0
Rep1_CB_normal_CCCAATCGTCGGATCC-1	0
Rep1_CB_normal_CCCAATCGTGCGCTTG-1	0
Rep1_CB_normal_CCCAATCTCAAGGTAA-1	0
Rep1_CB_normal_CCCAGTTAGCGAGAAA-1	0
Rep1_CB_normal_CCCAGTTCAACTGCGC-1	0
Rep1_CB_normal_CCCAGTTCATCCAACA-1	0
Rep1_CB_normal_CCCAGTTTCTGATACG-1	0
Rep1_CB_normal_CCCATACGTCTAGCGC-1	0
Rep1_CB_normal_CCCTCCTCAGTCCTTC-1	0
Rep1_CB_normal_CCGGGATAGAAACGCC-1	0
Rep1_CB_normal_CCGGGATAGAACTGTA-1	0
Rep1_CB_normal_CCGGGATCAGTGGAGT-1	0
Rep1_CB_normal_CCGGGATCATTGCGGC-1	0
Rep1_CB_normal_CCGGGATGTCCGACGT-1	0
Rep1_CB_normal_CCGGGATTCAGTGTTG-1	0
Rep1_CB_normal_CCGGTAGAGGACTGGT-1	0
Rep1_CB_normal_CCGGTAGGTAGCTAAA-1	0
Rep1_CB_normal_CCGGTAGGTTGGAGGT-1	0
Rep1_CB_normal_CCGTACTAGCGTTTAC-1	0
Rep1_CB_normal_CCGTACTAGCTAGTGG-1	0
Rep1_CB_normal_CCGTACTAGTTAAGTG-1	0
Rep1_CB_normal_CCGTACTCACCGATAT-1	0
Rep1_CB_normal_CCGTACTGTTATCCGA-1	0
Rep1_CB_normal_CCGTACTTCATGTCCC-1	0
Rep1_CB_normal_CCGTACTTCGCACTCT-1	0
Rep1_CB_normal_CCGTGGAAGGCATGTG-1	0
Rep1_CB_normal_CCGTGGAGTCCGTGAC-1	0
Rep1_CB_normal_CCGTGGATCCATGAGT-1	0
Rep1_CB_normal_CCGTGGATCCCTCTTT-1	0
Rep1_CB_normal_CCGTTCACAAGTCTAC-1	0
Rep1_CB_normal_CCGTTCACAGGATTGG-1	0
Rep1_CB_normal_CCTAAAGCATCCAACA-1	0
Rep1_CB_normal_CCTAAAGGTGTGAATA-1	0
Rep1_CB_normal_CCTACACAGCGTGAAC-1	0
Rep1_CB_normal_CCTACACAGTCCGTAT-1	0
Rep1_CB_normal_CCTACACTCTAACTTC-1	0
Rep1_CB_normal_CCTACCACATGCGCAC-1	0
Rep1_CB_normal_CCTACCAGTAATCGTC-1	0
Rep1_CB_normal_CCTACCATCGAACTGT-1	0
Rep1_CB_normal_CCTAGCTAGGAATCGC-1	0
Rep1_CB_normal_CCTAGCTAGTACGCCC-1	0
Rep1_CB_normal_CCTAGCTGTAAGCACG-1	0
Rep1_CB_normal_CCTAGCTGTGTGAATA-1	0
Rep1_CB_normal_CCTATTACAAGCCTAT-1	0
Rep1_CB_normal_CCTATTACAAGGGTCA-1	0
Rep1_CB_normal_CCTATTACATCCGCGA-1	0
Rep1_CB_normal_CCTATTAGTAAACGCG-1	0
Rep1_CB_normal_CCTCAGTAGACCGGAT-1	0
Rep1_CB_normal_CCTCAGTCAACACCTA-1	0
Rep1_CB_normal_CCTCAGTTCAGGATCT-1	0
Rep1_CB_normal_CCTCTGAAGCTAGTGG-1	0
Rep1_CB_normal_CCTCTGAAGCTATGCT-1	0
Rep1_CB_normal_CCTTACGGTCGATTGT-1	0
Rep1_CB_normal_CCTTCCCGTAGTAGTA-1	0
Rep1_CB_normal_CCTTCCCTCGTTGACA-1	0
Rep1_CB_normal_CCTTCGACAACACCTA-1	0
Rep1_CB_normal_CCTTCGACAACGATGG-1	0
Rep1_CB_normal_CCTTCGATCGCACTCT-1	0
Rep1_CB_normal_CCTTTCTTCAAACCAC-1	0
Rep1_CB_normal_CGAACATGTCGACTAT-1	0
Rep1_CB_normal_CGAATGTAGCTCTCGG-1	0
Rep1_CB_normal_CGAATGTAGTGCCAGA-1	0
Rep1_CB_normal_CGACCTTAGTCCGGTC-1	0
Rep1_CB_normal_CGACCTTGTGCAACGA-1	0
Rep1_CB_normal_CGACCTTGTGTAAGTA-1	0
Rep1_CB_normal_CGACCTTTCTTGTTTG-1	0
Rep1_CB_normal_CGACTTCAGACCACGA-1	0
Rep1_CB_normal_CGAGAAGAGATGTAAC-1	0
Rep1_CB_normal_CGAGAAGGTAGTAGTA-1	0
Rep1_CB_normal_CGAGCACAGAGTACAT-1	0
Rep1_CB_normal_CGAGCACCAGCGTAAG-1	0
Rep1_CB_normal_CGAGCACCATACCATG-1	0
Rep1_CB_normal_CGAGCACTCACCGGGT-1	0
Rep1_CB_normal_CGAGCACTCGGTGTCG-1	0
Rep1_CB_normal_CGAGCCACACACCGCA-1	0
Rep1_CB_normal_CGAGCCATCACTATTC-1	0
Rep1_CB_normal_CGATCGGGTAATAGCA-1	0
Rep1_CB_normal_CGATCGGGTACAGTGG-1	0
Rep1_CB_normal_CGATCGGGTCAGAGGT-1	0
Rep1_CB_normal_CGATCGGTCAACGAAA-1	0
Rep1_CB_normal_CGATGGCAGGGTTCCC-1	0
Rep1_CB_normal_CGATGGCAGTGCAAGC-1	0
Rep1_CB_normal_CGATGGCCAAGCTGGA-1	0
Rep1_CB_normal_CGATGTAAGTGGCACA-1	0
Rep1_CB_normal_CGATGTACAAGCCTAT-1	0
Rep1_CB_normal_CGATGTAGTGGGTATG-1	0
Rep1_CB_normal_CGATGTATCAGCACAT-1	0
Rep1_CB_normal_CGATTGAAGCTACCTA-1	0
Rep1_CB_normal_CGATTGACAGTATGCT-1	0
Rep1_CB_normal_CGCCAAGAGTTACCCA-1	0
Rep1_CB_normal_CGCCAAGTCAGCACAT-1	0
Rep1_CB_normal_CGCCAAGTCAGTCCCT-1	0
Rep1_CB_normal_CGCGGTATCGTGTAGT-1	0
Rep1_CB_normal_CGCGTTTAGTAAGTAC-1	0
Rep1_CB_normal_CGCTATCCAATCCAAC-1	0
Rep1_CB_normal_CGCTATCGTTGACGTT-1	0
Rep1_CB_normal_CGCTGGAAGATACACA-1	0
Rep1_CB_normal_CGCTGGAGTACTTGAC-1	0
Rep1_CB_normal_CGCTGGAGTCATACTG-1	0
Rep1_CB_normal_CGCTGGATCGAATGGG-1	0
Rep1_CB_normal_CGCTTCAAGGCTCAGA-1	0
Rep1_CB_normal_CGCTTCAAGGTGGGTT-1	0
Rep1_CB_normal_CGCTTCAGTCACCTAA-1	0
Rep1_CB_normal_CGCTTCAGTCGCGGTT-1	0
Rep1_CB_normal_CGCTTCAGTGCAGTAG-1	0
Rep1_CB_normal_CGCTTCATCGGCATCG-1	0
Rep1_CB_normal_CGGACACAGTTCGATC-1	0
Rep1_CB_normal_CGGACACGTTTGTTTC-1	0
Rep1_CB_normal_CGGACTGCACTATCTT-1	0
Rep1_CB_normal_CGGAGCTAGGAACTGC-1	0
Rep1_CB_normal_CGGAGCTCAGTCGATT-1	0
Rep1_CB_normal_CGGAGCTGTGTTTGTG-1	0
Rep1_CB_normal_CGGAGCTGTTGTCTTT-1	0
Rep1_CB_normal_CGGAGTCAGCCAACAG-1	0
Rep1_CB_normal_CGGAGTCCACCGTTGG-1	0
Rep1_CB_normal_CGGAGTCTCGGCGCTA-1	0
Rep1_CB_normal_CGGCTAGCAATTCCTT-1	0
Rep1_CB_normal_CGGCTAGGTCGTTGTA-1	0
Rep1_CB_normal_CGGGTCATCACTATTC-1	0
Rep1_CB_normal_CGGGTCATCAGTCCCT-1	0
Rep1_CB_normal_CGGGTCATCGGTTCGG-1	0
Rep1_CB_normal_CGGTTAAAGGGCTTCC-1	0
Rep1_CB_normal_CGGTTAAAGTTTAGGA-1	0
Rep1_CB_normal_CGTAGCGCACGAGAGT-1	0
Rep1_CB_normal_CGTCACTAGTCTCGGC-1	0
Rep1_CB_normal_CGTCACTCAGGGAGAG-1	0
Rep1_CB_normal_CGTCACTCAGTTCATG-1	0
Rep1_CB_normal_CGTCAGGAGTATCTCG-1	0
Rep1_CB_normal_CGTCAGGGTCAGAGGT-1	0
Rep1_CB_normal_CGTCAGGTCCAGTAGT-1	0
Rep1_CB_normal_CGTCAGGTCGTAGATC-1	0
Rep1_CB_normal_CGTCCATGTCGCATAT-1	0
Rep1_CB_normal_CGTCTACAGATATGGT-1	0
Rep1_CB_normal_CGTCTACGTCTAGCGC-1	0
Rep1_CB_normal_CGTCTACGTGGCAAAC-1	0
Rep1_CB_normal_CGTCTACTCACCATAG-1	0
Rep1_CB_normal_CGTGAGCAGATGTGTA-1	0
Rep1_CB_normal_CGTGAGCAGCGTGAAC-1	0
Rep1_CB_normal_CGTGAGCTCTTTAGTC-1	0
Rep1_CB_normal_CGTGTAAAGAACTGTA-1	0
Rep1_CB_normal_CGTGTAAAGTTCGATC-1	0
Rep1_CB_normal_CGTGTAACAAAGAATC-1	0
Rep1_CB_normal_CGTGTAATCACGATGT-1	0
Rep1_CB_normal_CGTGTAATCAGCATGT-1	0
Rep1_CB_normal_CGTGTAATCCGGGTGT-1	0
Rep1_CB_normal_CGTGTCTAGCACCGCT-1	0
Rep1_CB_normal_CGTGTCTAGCGCTCCA-1	0
Rep1_CB_normal_CGTGTCTGTCTCACCT-1	0
Rep1_CB_normal_CGTGTCTGTTCCTCCA-1	0
Rep1_CB_normal_CGTTAGAGTGCACCAC-1	0
Rep1_CB_normal_CGTTGGGGTTCGTTGA-1	0
Rep1_CB_normal_CTAACTTGTTCCTCCA-1	0
Rep1_CB_normal_CTAACTTTCCAGTATG-1	0
Rep1_CB_normal_CTAAGACTCTGGTATG-1	0
Rep1_CB_normal_CTAATGGCAAAGGAAG-1	0
Rep1_CB_normal_CTAATGGCATGCCTTC-1	0
Rep1_CB_normal_CTACACCAGCTTATCG-1	0
Rep1_CB_normal_CTACACCCAGTTTACG-1	0
Rep1_CB_normal_CTACACCGTAAATACG-1	0
Rep1_CB_normal_CTACACCGTCTTCTCG-1	0
Rep1_CB_normal_CTACCCACACCTTGTC-1	0
Rep1_CB_normal_CTACCCATCCAGAAGG-1	0
Rep1_CB_normal_CTACGTCAGTGGTAAT-1	0
Rep1_CB_normal_CTACGTCGTGTCGCTG-1	0
Rep1_CB_normal_CTAGAGTAGTATCTCG-1	0
Rep1_CB_normal_CTAGAGTGTGACTACT-1	0
Rep1_CB_normal_CTAGAGTTCACGAAGG-1	0
Rep1_CB_normal_CTAGAGTTCTTATCTG-1	0
Rep1_CB_normal_CTAGTGAAGCTAGCCC-1	0
Rep1_CB_normal_CTAGTGACAACTGCGC-1	0
Rep1_CB_normal_CTAGTGAGTAATCGTC-1	0
Rep1_CB_normal_CTCACACCAATGTTGC-1	0
Rep1_CB_normal_CTCACACGTGGTGTAG-1	0
Rep1_CB_normal_CTCAGAATCTCGCATC-1	0
Rep1_CB_normal_CTCATTAAGAGCTGGT-1	0
Rep1_CB_normal_CTCATTATCACGCATA-1	0
Rep1_CB_normal_CTCCTAGGTGCACGAA-1	0
Rep1_CB_normal_CTCCTAGTCTCACATT-1	0
Rep1_CB_normal_CTCGAAAGTACAGTTC-1	0
Rep1_CB_normal_CTCGAAATCATGCTCC-1	0
Rep1_CB_normal_CTCGAGGAGATCGATA-1	0
Rep1_CB_normal_CTCGAGGGTCAAACTC-1	0
Rep1_CB_normal_CTCGAGGTCAATACCG-1	0
Rep1_CB_normal_CTCGAGGTCCAGTAGT-1	0
Rep1_CB_normal_CTCGGAGGTATCTGCA-1	0
Rep1_CB_normal_CTCGGAGTCGCATGGC-1	0
Rep1_CB_normal_CTCGGGAGTGTGCCTG-1	0
Rep1_CB_normal_CTCGGGAGTTACCAGT-1	0
Rep1_CB_normal_CTCGTACAGATGTGTA-1	0
Rep1_CB_normal_CTCGTACAGTACCGGA-1	0
Rep1_CB_normal_CTCGTACCAAGTACCT-1	0
Rep1_CB_normal_CTCGTACTCAGTCCCT-1	0
Rep1_CB_normal_CTCGTCACAGTTCCCT-1	0
Rep1_CB_normal_CTCGTCATCTTACCTA-1	0
Rep1_CB_normal_CTCTAATCAAGCCGCT-1	0
Rep1_CB_normal_CTCTAATCACTGTCGG-1	0
Rep1_CB_normal_CTCTACGAGTACTTGC-1	0
Rep1_CB_normal_CTCTACGGTACAGTGG-1	0
Rep1_CB_normal_CTCTACGTCAACGGGA-1	0
Rep1_CB_normal_CTCTGGTTCAACCAAC-1	0
Rep1_CB_normal_CTGAAACAGAATCTCC-1	0
Rep1_CB_normal_CTGAAACGTGGTGTAG-1	0
Rep1_CB_normal_CTGAAACTCTCCGGTT-1	0
Rep1_CB_normal_CTGAAGTAGACCGGAT-1	0
Rep1_CB_normal_CTGAAGTAGATGCCAG-1	0
Rep1_CB_normal_CTGATAGCAAGGACAC-1	0
Rep1_CB_normal_CTGATAGGTAGATTAG-1	0
Rep1_CB_normal_CTGATAGGTCGGCATC-1	0
Rep1_CB_normal_CTGATCCTCTGCCCTA-1	0
Rep1_CB_normal_CTGCGGAGTAACGACG-1	0
Rep1_CB_normal_CTGCGGATCGGCCGAT-1	0
Rep1_CB_normal_CTGGTCTGTGCACCAC-1	0
Rep1_CB_normal_CTGTGCTCAGACTCGC-1	0
Rep1_CB_normal_CTGTTTAGTGCAGTAG-1	0
Rep1_CB_normal_CTGTTTATCGCCGTGA-1	0
Rep1_CB_normal_CTTAACTAGATGTGTA-1	0
Rep1_CB_normal_CTTAACTAGTCATCCA-1	0
Rep1_CB_normal_CTTAACTAGTCGAGTG-1	0
Rep1_CB_normal_CTTAACTGTCAGCTAT-1	0
Rep1_CB_normal_CTTAACTGTGGTAACG-1	0
Rep1_CB_normal_CTTACCGTCACTCTTA-1	0
Rep1_CB_normal_CTTAGGACATACGCCG-1	0
Rep1_CB_normal_CTTAGGACATATGAGA-1	0
Rep1_CB_normal_CTTAGGATCACGATGT-1	0
Rep1_CB_normal_CTTAGGATCGGAAACG-1	0
Rep1_CB_normal_CTTCTCTCATTAACCG-1	0
Rep1_CB_normal_CTTGGCTCAGCATGAG-1	0
Rep1_CB_normal_CTTGGCTGTTCCCTTG-1	0
Rep1_CB_normal_CTTTGCGAGCGATCCC-1	0
Rep1_CB_normal_CTTTGCGCATTGCGGC-1	0
Rep1_CB_normal_CTTTGCGGTAAATGTG-1	0
Rep1_CB_normal_CTTTGCGGTAAGTAGT-1	0
Rep1_CB_normal_CTTTGCGTCGAGAGCA-1	0
Rep1_CB_normal_CTTTGCGTCTTGTACT-1	0
Rep1_CB_normal_GAAACTCCAATAGCGG-1	0
Rep1_CB_normal_GAAATGAAGAAACCTA-1	0
Rep1_CB_normal_GAAATGACAAGGCTCC-1	0
Rep1_CB_normal_GAACATCAGGTTCCTA-1	0
Rep1_CB_normal_GAACATCAGTGCAAGC-1	0
Rep1_CB_normal_GAACATCGTGGTAACG-1	0
Rep1_CB_normal_GAACCTAGTTTAAGCC-1	0
Rep1_CB_normal_GAACCTATCCCAAGTA-1	0
Rep1_CB_normal_GAACGGAAGAATGTTG-1	0
Rep1_CB_normal_GAAGCAGCATCACAAC-1	0
Rep1_CB_normal_GAAGCAGTCACAATGC-1	0
Rep1_CB_normal_GAAGCAGTCGAATGGG-1	0
Rep1_CB_normal_GAAGCAGTCGAGGTAG-1	0
Rep1_CB_normal_GAATAAGCAAAGAATC-1	0
Rep1_CB_normal_GAATAAGGTTCACCTC-1	0
Rep1_CB_normal_GAATAAGGTTTAGCTG-1	0
Rep1_CB_normal_GAATAAGTCCCATTTA-1	0
Rep1_CB_normal_GAATAAGTCTCAAGTG-1	0
Rep1_CB_normal_GAATGAAAGCAGGCTA-1	0
Rep1_CB_normal_GAATGAAAGGATTCGG-1	0
Rep1_CB_normal_GAATGAAGTCGGCACT-1	0
Rep1_CB_normal_GACACGCAGACTAAGT-1	0
Rep1_CB_normal_GACACGCCAGGATTGG-1	0
Rep1_CB_normal_GACAGAGAGCACGCCT-1	0
Rep1_CB_normal_GACCAATGTATAGTAG-1	0
Rep1_CB_normal_GACCTGGCACAGCGTC-1	0
Rep1_CB_normal_GACCTGGGTAGCGATG-1	0
Rep1_CB_normal_GACCTGGGTCCGTCAG-1	0
Rep1_CB_normal_GACCTGGTCAGGTTCA-1	0
Rep1_CB_normal_GACGCGTGTACCGTTA-1	0
Rep1_CB_normal_GACGCGTGTAGATTAG-1	0
Rep1_CB_normal_GACGCGTGTCCATCCT-1	0
Rep1_CB_normal_GACGGCTAGAGCTTCT-1	0
Rep1_CB_normal_GACGGCTCAAGAGGCT-1	0
Rep1_CB_normal_GACGGCTCAGGGTACA-1	0
Rep1_CB_normal_GACGGCTTCTCGTTTA-1	0
Rep1_CB_normal_GACGTGCCATTCACTT-1	0
Rep1_CB_normal_GACGTTACACGGCGTT-1	0
Rep1_CB_normal_GACTAACAGTTAAGTG-1	0
Rep1_CB_normal_GACTAACTCGGCGCTA-1	0
Rep1_CB_normal_GACTACAAGCTCTCGG-1	0
Rep1_CB_normal_GACTACACAACACCCG-1	0
Rep1_CB_normal_GACTACACACCCTATC-1	0
Rep1_CB_normal_GACTACATCGCAGGCT-1	0
Rep1_CB_normal_GACTACATCGGCCGAT-1	0
Rep1_CB_normal_GACTGCGAGTGGAGAA-1	0
Rep1_CB_normal_GACTGCGCACTGCCAG-1	0
Rep1_CB_normal_GACTGCGCAGGCAGTA-1	0
Rep1_CB_normal_GACTGCGCATTACCTT-1	0
Rep1_CB_normal_GACTGCGTCAGATAAG-1	0
Rep1_CB_normal_GAGCAGACAAACCTAC-1	0
Rep1_CB_normal_GAGCAGACAATACGCT-1	0
Rep1_CB_normal_GAGCAGACACTCGACG-1	0
Rep1_CB_normal_GAGCAGATCCTTTACA-1	0
Rep1_CB_normal_GAGCAGATCTGCAGTA-1	0
Rep1_CB_normal_GAGGTGACAAGTAATG-1	0
Rep1_CB_normal_GAGGTGAGTCTGCCAG-1	0
Rep1_CB_normal_GAGGTGAGTGACTACT-1	0
Rep1_CB_normal_GAGGTGATCATATCGG-1	0
Rep1_CB_normal_GATCAGTTCTTCGGTC-1	0
Rep1_CB_normal_GATCGCGAGGTGTGGT-1	0
Rep1_CB_normal_GATCGCGTCTATGTGG-1	0
Rep1_CB_normal_GATCGTAAGATAGCAT-1	0
Rep1_CB_normal_GATCGTAAGCTAGTGG-1	0
Rep1_CB_normal_GATCGTATCACCCGAG-1	0
Rep1_CB_normal_GATCGTATCCGAGCCA-1	0
Rep1_CB_normal_GATCTAGGTGGAAAGA-1	0
Rep1_CB_normal_GATCTAGTCTGCCAGG-1	0
Rep1_CB_normal_GATGAAAAGTTGAGAT-1	0
Rep1_CB_normal_GATGAAACAGACAAAT-1	0
Rep1_CB_normal_GATGAAACAGGGTTAG-1	0
Rep1_CB_normal_GATGAAAGTTTGGCGC-1	0
Rep1_CB_normal_GATGAGGTCGGGAGTA-1	0
Rep1_CB_normal_GATGCTACAGTCAGAG-1	0
Rep1_CB_normal_GATGCTACATGACGGA-1	0
Rep1_CB_normal_GATGCTAGTTGGGACA-1	0
Rep1_CB_normal_GATGCTATCAGTGCAT-1	0
Rep1_CB_normal_GATGCTATCCTAGGGC-1	0
Rep1_CB_normal_GATGCTATCTGCGGCA-1	0
Rep1_CB_normal_GATTCAGAGGGTGTTG-1	0
Rep1_CB_normal_GATTCAGCATCGGTTA-1	0
Rep1_CB_normal_GATTCAGGTACCGCTG-1	0
Rep1_CB_normal_GATTCAGGTCAGCTAT-1	0
Rep1_CB_normal_GCAAACTAGCAGATCG-1	0
Rep1_CB_normal_GCAAACTGTGGTCCGT-1	0
Rep1_CB_normal_GCAATCAAGTCTCCTC-1	0
Rep1_CB_normal_GCAATCATCCACGAAT-1	0
Rep1_CB_normal_GCACATAAGGTCATCT-1	0
Rep1_CB_normal_GCACATACACACCGCA-1	0
Rep1_CB_normal_GCACATAGTCTAGCGC-1	0
Rep1_CB_normal_GCACATAGTTGTCGCG-1	0
Rep1_CB_normal_GCACATATCCAGTAGT-1	0
Rep1_CB_normal_GCACTCTTCATTTGGG-1	0
Rep1_CB_normal_GCAGCCACACCCATTC-1	0
Rep1_CB_normal_GCATACACATAGGATA-1	0
Rep1_CB_normal_GCATACAGTCAGAAGC-1	0
Rep1_CB_normal_GCATACAGTGGTCTCG-1	0
Rep1_CB_normal_GCATGATGTCGTCTTC-1	0
Rep1_CB_normal_GCATGCGGTATAGGTA-1	0
Rep1_CB_normal_GCATGTAAGCAGGTCA-1	0
Rep1_CB_normal_GCATGTAAGGAATTAC-1	0
Rep1_CB_normal_GCATGTAGTTGATTCG-1	0
Rep1_CB_normal_GCATGTATCCCATTAT-1	0
Rep1_CB_normal_GCATGTATCTTACCTA-1	0
Rep1_CB_normal_GCCAAATCACGAAAGC-1	0
Rep1_CB_normal_GCCAAATGTTACGCGC-1	0
Rep1_CB_normal_GCCTCTACATGCATGT-1	0
Rep1_CB_normal_GCGACCAAGTAGCCGA-1	0
Rep1_CB_normal_GCGACCACAAAGCGGT-1	0
Rep1_CB_normal_GCGAGAAAGACGCACA-1	0
Rep1_CB_normal_GCGAGAAAGCTGATAA-1	0
Rep1_CB_normal_GCGAGAAGTGCTTCTC-1	0
Rep1_CB_normal_GCGAGAAGTGTGGCTC-1	0
Rep1_CB_normal_GCGAGAATCGGAGCAA-1	0
Rep1_CB_normal_GCGCAACAGATATGGT-1	0
Rep1_CB_normal_GCGCAACGTTCCCTTG-1	0
Rep1_CB_normal_GCGCAGTTCGCATGAT-1	0
Rep1_CB_normal_GCGCCAAGTCCGTTAA-1	0
Rep1_CB_normal_GCGCCAAGTTGTTTGG-1	0
Rep1_CB_normal_GCGCCAAGTTTCGCTC-1	0
Rep1_CB_normal_GCGCCAATCAGCTGGC-1	0
Rep1_CB_normal_GCGCCAATCAGGATCT-1	0
Rep1_CB_normal_GCGCGATCAAACGCGA-1	0
Rep1_CB_normal_GCGCGATGTCCGCTGA-1	0
Rep1_CB_normal_GCGGGTTCAGGAATGC-1	0
Rep1_CB_normal_GCGGGTTCATATGCTG-1	0
Rep1_CB_normal_GCGGGTTGTAGGAGTC-1	0
Rep1_CB_normal_GCGGGTTGTCCGACGT-1	0
Rep1_CB_normal_GCGGGTTGTGATAAAC-1	0
Rep1_CB_normal_GCTCCTACAGGAATGC-1	0
Rep1_CB_normal_GCTCCTACATAAGACA-1	0
Rep1_CB_normal_GCTCCTACATTAACCG-1	0
Rep1_CB_normal_GCTCCTAGTCACACGC-1	0
Rep1_CB_normal_GCTCCTAGTCAGATAA-1	0
Rep1_CB_normal_GCTCCTAGTCGAACAG-1	0
Rep1_CB_normal_GCTCCTATCGACGGAA-1	0
Rep1_CB_normal_GCTCCTATCGGATGTT-1	0
Rep1_CB_normal_GCTCCTATCTGAAAGA-1	0
Rep1_CB_normal_GCTCTGTAGATATGCA-1	0
Rep1_CB_normal_GCTCTGTCACGTGAGA-1	0
Rep1_CB_normal_GCTCTGTGTACGAAAT-1	0
Rep1_CB_normal_GCTGCAGGTTTCGCTC-1	0
Rep1_CB_normal_GCTGCAGTCCGTCATC-1	0
Rep1_CB_normal_GCTGCAGTCTCGATGA-1	0
Rep1_CB_normal_GCTGCGAAGAGACTAT-1	0
Rep1_CB_normal_GCTGCGAAGTCCCACG-1	0
Rep1_CB_normal_GCTGCGACAAAGTGCG-1	0
Rep1_CB_normal_GCTGCGACACGTAAGG-1	0
Rep1_CB_normal_GCTGCGAGTTTGGGCC-1	0
Rep1_CB_normal_GCTGCGATCAGCTCGG-1	0
Rep1_CB_normal_GCTGCTTAGCGACGTA-1	0
Rep1_CB_normal_GCTGCTTAGGAGTTGC-1	0
Rep1_CB_normal_GCTGCTTCACTGCCAG-1	0
Rep1_CB_normal_GCTGCTTGTACAGTGG-1	0
Rep1_CB_normal_GCTGCTTGTTCTGTTT-1	0
Rep1_CB_normal_GCTGCTTGTTGCTCCT-1	0
Rep1_CB_normal_GCTGCTTTCACCGGGT-1	0
Rep1_CB_normal_GCTGCTTTCACCGTAA-1	0
Rep1_CB_normal_GCTGGGTGTAACGCGA-1	0
Rep1_CB_normal_GCTGGGTGTCGACTGC-1	0
Rep1_CB_normal_GCTGGGTGTCTGCGGT-1	0
Rep1_CB_normal_GCTGGGTTCCTGCTTG-1	0
Rep1_CB_normal_GCTTGAAAGACGCACA-1	0
Rep1_CB_normal_GCTTGAACACCAGATT-1	0
Rep1_CB_normal_GCTTGAAGTTGATTCG-1	0
Rep1_CB_normal_GCTTGAATCAAACCAC-1	0
Rep1_CB_normal_GGAAAGCAGGCTACGA-1	0
Rep1_CB_normal_GGAAAGCAGTGAACAT-1	0
Rep1_CB_normal_GGAACTTCAGTAACGG-1	0
Rep1_CB_normal_GGAATAAAGTGCCAGA-1	0
Rep1_CB_normal_GGACAAGCACTGAAGG-1	0
Rep1_CB_normal_GGACAAGCAGGGTTAG-1	0
Rep1_CB_normal_GGACAAGGTGGGTCAA-1	0
Rep1_CB_normal_GGACAGAAGAACAACT-1	0
Rep1_CB_normal_GGACAGAAGTGAACGC-1	0
Rep1_CB_normal_GGACAGACAAAGGCGT-1	0
Rep1_CB_normal_GGACGTCCATCGTCGG-1	0
Rep1_CB_normal_GGAGCAAAGCAAATCA-1	0
Rep1_CB_normal_GGAGCAAGTAGAAGGA-1	0
Rep1_CB_normal_GGAGCAAGTTGCGTTA-1	0
Rep1_CB_normal_GGAGCAATCCGTTGTC-1	0
Rep1_CB_normal_GGATGTTCAAACCTAC-1	0
Rep1_CB_normal_GGATTACCAGATCGGA-1	0
Rep1_CB_normal_GGCAATTTCAGTCAGT-1	0
Rep1_CB_normal_GGCCGATGTAAGTAGT-1	0
Rep1_CB_normal_GGCGACTCATGGTCAT-1	0
Rep1_CB_normal_GGCGTGTCACCGAATT-1	0
Rep1_CB_normal_GGCGTGTGTCGAGTTT-1	0
Rep1_CB_normal_GGCTCGATCCACGTTC-1	0
Rep1_CB_normal_GGCTGGTAGTGGAGTC-1	0
Rep1_CB_normal_GGCTGGTCACAAGTAA-1	0
Rep1_CB_normal_GGCTGGTGTGCAGTAG-1	0
Rep1_CB_normal_GGCTGGTTCGGCGCTA-1	0
Rep1_CB_normal_GGGAATGAGATCACGG-1	0
Rep1_CB_normal_GGGAATGCAAATCCGT-1	0
Rep1_CB_normal_GGGAATGCAACTGCGC-1	0
Rep1_CB_normal_GGGACCTCATAGACTC-1	0
Rep1_CB_normal_GGGACCTGTAATCGTC-1	0
Rep1_CB_normal_GGGACCTGTTGATTGC-1	0
Rep1_CB_normal_GGGAGATCAAGAGGCT-1	0
Rep1_CB_normal_GGGATGAAGTACGCCC-1	0
Rep1_CB_normal_GGGATGAGTACACCGC-1	0
Rep1_CB_normal_GGGATGATCAAACAAG-1	0
Rep1_CB_normal_GGGCACTAGATCGATA-1	0
Rep1_CB_normal_GGGCACTAGCAGATCG-1	0
Rep1_CB_normal_GGGCACTAGTACGCGA-1	0
Rep1_CB_normal_GGGCACTAGTGGAGAA-1	0
Rep1_CB_normal_GGGCATCAGGGAACGG-1	0
Rep1_CB_normal_GGGCATCAGTCAATAG-1	0
Rep1_CB_normal_GGGTCTGAGAAGGCCT-1	0
Rep1_CB_normal_GGGTCTGAGTTAAGTG-1	0
Rep1_CB_normal_GGGTCTGCAGCGAACA-1	0
Rep1_CB_normal_GGGTCTGCAGTCCTTC-1	0
Rep1_CB_normal_GGGTCTGCATATGCTG-1	0
Rep1_CB_normal_GGGTCTGTCGACGGAA-1	0
Rep1_CB_normal_GGGTTGCAGTGTACGG-1	0
Rep1_CB_normal_GGGTTGCCACGGCCAT-1	0
Rep1_CB_normal_GGGTTGCGTTCGCGAC-1	0
Rep1_CB_normal_GGGTTGCTCAACACCA-1	0
Rep1_CB_normal_GGTATTGCACGGTTTA-1	0
Rep1_CB_normal_GGTATTGCATCGGGTC-1	0
Rep1_CB_normal_GGTATTGGTCTTCTCG-1	0
Rep1_CB_normal_GGTATTGTCAGGCCCA-1	0
Rep1_CB_normal_GGTGAAGCAGTGGGAT-1	0
Rep1_CB_normal_GGTGAAGGTCGCGAAA-1	0
Rep1_CB_normal_GGTGAAGGTGTCCTCT-1	0
Rep1_CB_normal_GGTGCGTAGAAACGAG-1	0
Rep1_CB_normal_GGTGCGTAGGAGCGTT-1	0
Rep1_CB_normal_GGTGCGTAGGGTCTCC-1	0
Rep1_CB_normal_GGTGCGTCAACTGCGC-1	0
Rep1_CB_normal_GGTGCGTCAGGCTCAC-1	0
Rep1_CB_normal_GGTGCGTTCCTAAGTG-1	0
Rep1_CB_normal_GGTGTTAAGATCTGCT-1	0
Rep1_CB_normal_GGTGTTAAGCTGTCTA-1	0
Rep1_CB_normal_GGTGTTACATGTCCTC-1	0
Rep1_CB_normal_GTACGTAGTAAGAGAG-1	0
Rep1_CB_normal_GTACTCCAGTACACCT-1	0
Rep1_CB_normal_GTACTCCCAAGTCTAC-1	0
Rep1_CB_normal_GTACTCCGTAATAGCA-1	0
Rep1_CB_normal_GTACTCCGTATTAGCC-1	0
Rep1_CB_normal_GTACTCCTCTGGTTCC-1	0
Rep1_CB_normal_GTACTTTAGATCGATA-1	0
Rep1_CB_normal_GTAGTCAAGATGCGAC-1	0
Rep1_CB_normal_GTAGTCATCCCAAGAT-1	0
Rep1_CB_normal_GTATCTTAGCCAGTAG-1	0
Rep1_CB_normal_GTATCTTCATGCGCAC-1	0
Rep1_CB_normal_GTATCTTGTTCAGGCC-1	0
Rep1_CB_normal_GTATCTTTCTCTGCTG-1	0
Rep1_CB_normal_GTATTCTAGCTAACTC-1	0
Rep1_CB_normal_GTATTCTAGTTTGCGT-1	0
Rep1_CB_normal_GTCAAGTAGCGTCTAT-1	0
Rep1_CB_normal_GTCAAGTAGTTCGCGC-1	0
Rep1_CB_normal_GTCAAGTCAACCGCCA-1	0
Rep1_CB_normal_GTCAAGTCAATAGCGG-1	0
Rep1_CB_normal_GTCAAGTGTGTGACGA-1	0
Rep1_CB_normal_GTCAAGTTCCACGTTC-1	0
Rep1_CB_normal_GTCACAAAGGGATCTG-1	0
Rep1_CB_normal_GTCACAATCGGCGGTT-1	0
Rep1_CB_normal_GTCATTTAGAAGAAGC-1	0
Rep1_CB_normal_GTCATTTAGACAATAC-1	0
Rep1_CB_normal_GTCATTTAGGTGCACA-1	0
Rep1_CB_normal_GTCATTTAGTCACGCC-1	0
Rep1_CB_normal_GTCATTTTCTCTTGAT-1	0
Rep1_CB_normal_GTCATTTTCTGTCTAT-1	0
Rep1_CB_normal_GTCCTCAAGTCGCCGT-1	0
Rep1_CB_normal_GTCCTCACAAGCTGGA-1	0
Rep1_CB_normal_GTCCTCACACGAGGTA-1	0
Rep1_CB_normal_GTCCTCACAGCATGAG-1	0
Rep1_CB_normal_GTCCTCAGTTCGAATC-1	0
Rep1_CB_normal_GTCGGGTCATCCGCGA-1	0
Rep1_CB_normal_GTCGGGTCATGGTCAT-1	0
Rep1_CB_normal_GTCGGGTGTCTGCAAT-1	0
Rep1_CB_normal_GTCGTAAAGAGACGAA-1	0
Rep1_CB_normal_GTCTCGTCAGTACACT-1	0
Rep1_CB_normal_GTCTCGTGTGCCTGTG-1	0
Rep1_CB_normal_GTCTCGTTCACATGCA-1	0
Rep1_CB_normal_GTCTTCGCACTCTGTC-1	0
Rep1_CB_normal_GTCTTCGGTCACTGGC-1	0
Rep1_CB_normal_GTGAAGGAGCCACGCT-1	0
Rep1_CB_normal_GTGCAGCGTCATATGC-1	0
Rep1_CB_normal_GTGCATATCGAGCCCA-1	0
Rep1_CB_normal_GTGCGGTAGACTGTAA-1	0
Rep1_CB_normal_GTGCGGTCACAGAGGT-1	0
Rep1_CB_normal_GTGCGGTTCCGAGCCA-1	0
Rep1_CB_normal_GTGCTTCCAATCAGAA-1	0
Rep1_CB_normal_GTGCTTCCACCAGTTA-1	0
Rep1_CB_normal_GTGCTTCTCACGGTTA-1	0
Rep1_CB_normal_GTGCTTCTCTGAAAGA-1	0
Rep1_CB_normal_GTGGGTCGTACGAAAT-1	0
Rep1_CB_normal_GTGTTAGCAAAGCAAT-1	0
Rep1_CB_normal_GTGTTAGGTTATTCTC-1	0
Rep1_CB_normal_GTGTTAGTCAAACGGG-1	0
Rep1_CB_normal_GTTAAGCAGGCAGTCA-1	0
Rep1_CB_normal_GTTAAGCCAAGCTGGA-1	0
Rep1_CB_normal_GTTAAGCTCAGTTCGA-1	0
Rep1_CB_normal_GTTCATTGTTGAGGTG-1	0
Rep1_CB_normal_GTTCATTTCGCATGAT-1	0
Rep1_CB_normal_GTTCGGGGTACGAAAT-1	0
Rep1_CB_normal_GTTCGGGGTGTTTGTG-1	0
Rep1_CB_normal_GTTCGGGTCACAACGT-1	0
Rep1_CB_normal_GTTCTCGGTCTCAACA-1	0
Rep1_CB_normal_GTTTCTAAGCGTAATA-1	0
Rep1_CB_normal_TAAACCGCAATCCAAC-1	0
Rep1_CB_normal_TAAACCGCAGACGTAG-1	0
Rep1_CB_normal_TAAACCGGTGTGTGCC-1	0
Rep1_CB_normal_TAAGAGAAGCGTCAAG-1	0
Rep1_CB_normal_TAAGAGACAGGCGATA-1	0
Rep1_CB_normal_TAAGAGAGTCAGAGGT-1	0
Rep1_CB_normal_TAAGCGTAGATCCCAT-1	0
Rep1_CB_normal_TAAGCGTAGCTAAACA-1	0
Rep1_CB_normal_TAAGCGTAGGCCCTCA-1	0
Rep1_CB_normal_TAAGCGTGTTCAACCA-1	0
Rep1_CB_normal_TAAGCGTGTTCAGCGC-1	0
Rep1_CB_normal_TAAGTGCGTACCAGTT-1	0
Rep1_CB_normal_TAAGTGCGTGGTTTCA-1	0
Rep1_CB_normal_TACACGACATCATCCC-1	0
Rep1_CB_normal_TACACGATCGCGTAGC-1	0
Rep1_CB_normal_TACACGATCGGAAATA-1	0
Rep1_CB_normal_TACAGTGCACGGCCAT-1	0
Rep1_CB_normal_TACCTATCACTTGGAT-1	0
Rep1_CB_normal_TACCTTACACCAGTTA-1	0
Rep1_CB_normal_TACCTTACATTAGCCA-1	0
Rep1_CB_normal_TACGGATGTTTGGGCC-1	0
Rep1_CB_normal_TACGGATTCTACCTGC-1	0
Rep1_CB_normal_TACGGGCGTAAACGCG-1	0
Rep1_CB_normal_TACGGGCGTCATATCG-1	0
Rep1_CB_normal_TACGGTAAGAAAGTGG-1	0
Rep1_CB_normal_TACGGTAAGGAGTTTA-1	0
Rep1_CB_normal_TACGGTAGTAGTACCT-1	0
Rep1_CB_normal_TACGGTAGTATCTGCA-1	0
Rep1_CB_normal_TACGGTAGTCGCTTCT-1	0
Rep1_CB_normal_TACTCATAGAGGACGG-1	0
Rep1_CB_normal_TACTCATAGATCTGAA-1	0
Rep1_CB_normal_TACTCATGTCATATCG-1	0
Rep1_CB_normal_TACTTACAGAATTGTG-1	0
Rep1_CB_normal_TACTTACGTGTCAATC-1	0
Rep1_CB_normal_TACTTACTCTCAAACG-1	0
Rep1_CB_normal_TACTTGTAGGACACCA-1	0
Rep1_CB_normal_TACTTGTCAGTGAGTG-1	0
Rep1_CB_normal_TAGACCAGTCCTGCTT-1	0
Rep1_CB_normal_TAGAGCTAGATGTGGC-1	0
Rep1_CB_normal_TAGAGCTCATGTCTCC-1	0
Rep1_CB_normal_TAGAGCTGTGTTCGAT-1	0
Rep1_CB_normal_TAGCCGGAGTACGCCC-1	0
Rep1_CB_normal_TAGCCGGCAGCTGTTA-1	0
Rep1_CB_normal_TAGCCGGGTCAACTGT-1	0
Rep1_CB_normal_TAGCCGGTCAGTTCGA-1	0
Rep1_CB_normal_TAGGCATAGAGCCTAG-1	0
Rep1_CB_normal_TAGGCATCAGTCGTGC-1	0
Rep1_CB_normal_TAGGCATGTAGCGATG-1	0
Rep1_CB_normal_TAGGCATGTGTTGAGG-1	0
Rep1_CB_normal_TAGGCATGTTAAGATG-1	0
Rep1_CB_normal_TAGTTGGAGCCAGAAC-1	0
Rep1_CB_normal_TAGTTGGAGCGGATCA-1	0
Rep1_CB_normal_TAGTTGGAGGGTCGAT-1	0
Rep1_CB_normal_TAGTTGGCAGTATCTG-1	0
Rep1_CB_normal_TAGTTGGGTTCCACTC-1	0
Rep1_CB_normal_TATCAGGAGGCTCTTA-1	0
Rep1_CB_normal_TATCAGGCATACGCCG-1	0
Rep1_CB_normal_TATGCCCGTTTGTTTC-1	0
Rep1_CB_normal_TATGCCCTCCACGACG-1	0
Rep1_CB_normal_TATTACCAGGCAGTCA-1	0
Rep1_CB_normal_TATTACCGTAGAGTGC-1	0
Rep1_CB_normal_TATTACCTCCAGAGGA-1	0
Rep1_CB_normal_TATTACCTCGCAAACT-1	0
Rep1_CB_normal_TCAACGAGTGGGTCAA-1	0
Rep1_CB_normal_TCAATCTGTGTGAAAT-1	0
Rep1_CB_normal_TCAATCTTCTTGAGGT-1	0
Rep1_CB_normal_TCACAAGCAAGTTAAG-1	0
Rep1_CB_normal_TCACAAGTCACGATGT-1	0
Rep1_CB_normal_TCAGATGCATGCCACG-1	0
Rep1_CB_normal_TCAGATGTCAGTCCCT-1	0
Rep1_CB_normal_TCAGCAACACAGCCCA-1	0
Rep1_CB_normal_TCAGCAAGTACTCGCG-1	0
Rep1_CB_normal_TCAGCAATCATGCAAC-1	0
Rep1_CB_normal_TCAGGATAGGGAAACA-1	0
Rep1_CB_normal_TCAGGATGTACCGGCT-1	0
Rep1_CB_normal_TCAGGATTCGTACCGG-1	0
Rep1_CB_normal_TCAGGTAAGCAGGTCA-1	0
Rep1_CB_normal_TCATTACTCGCCCTTA-1	0
Rep1_CB_normal_TCATTACTCTGTTTGT-1	0
Rep1_CB_normal_TCATTTGCACGGATAG-1	0
Rep1_CB_normal_TCATTTGCAGACGTAG-1	0
Rep1_CB_normal_TCATTTGGTAGCTCCG-1	0
Rep1_CB_normal_TCATTTGTCACATGCA-1	0
Rep1_CB_normal_TCATTTGTCGCGCCAA-1	0
Rep1_CB_normal_TCCACACAGCAGGCTA-1	0
Rep1_CB_normal_TCCACACAGTGCGTGA-1	0
Rep1_CB_normal_TCCCGATTCCGAGCCA-1	0
Rep1_CB_normal_TCGAGGCTCAGGCAAG-1	0
Rep1_CB_normal_TCGAGGCTCCGTTGTC-1	0
Rep1_CB_normal_TCGAGGCTCTGAGTGT-1	0
Rep1_CB_normal_TCGCGAGGTCAGTGGA-1	0
Rep1_CB_normal_TCGCGAGGTCCAGTGC-1	0
Rep1_CB_normal_TCGGGACCACGACTCG-1	0
Rep1_CB_normal_TCGGGACTCCCTTGCA-1	0
Rep1_CB_normal_TCGGGACTCTATCGCC-1	0
Rep1_CB_normal_TCGTACCCATCAGTAC-1	0
Rep1_CB_normal_TCGTAGAAGGTAGCCA-1	0
Rep1_CB_normal_TCGTAGATCCATGCTC-1	0
Rep1_CB_normal_TCTATTGGTGCGATAG-1	0
Rep1_CB_normal_TCTATTGTCTTGTTTG-1	0
Rep1_CB_normal_TCTCATATCAGTTAGC-1	0
Rep1_CB_normal_TCTCTAAAGTACGACG-1	0
Rep1_CB_normal_TCTCTAAGTAAGGGAA-1	0
Rep1_CB_normal_TCTGAGAAGTGAACGC-1	0
Rep1_CB_normal_TCTGAGATCAAACAAG-1	0
Rep1_CB_normal_TCTGGAAAGGACCACA-1	0
Rep1_CB_normal_TCTGGAACATGAACCT-1	0
Rep1_CB_normal_TCTGGAATCAATCACG-1	0
Rep1_CB_normal_TCTTCGGCAATTGCTG-1	0
Rep1_CB_normal_TCTTCGGCAGACTCGC-1	0
Rep1_CB_normal_TCTTCGGCATGACGGA-1	0
Rep1_CB_normal_TCTTCGGTCTGCAGTA-1	0
Rep1_CB_normal_TCTTTCCAGCAATATG-1	0
Rep1_CB_normal_TCTTTCCAGTCTCAAC-1	0
Rep1_CB_normal_TCTTTCCCACAGAGGT-1	0
Rep1_CB_normal_TGAAAGAAGACCTAGG-1	0
Rep1_CB_normal_TGAAAGAGTTAAGATG-1	0
Rep1_CB_normal_TGAAAGAGTTACGTCA-1	0
Rep1_CB_normal_TGAAAGAGTTTGGCGC-1	0
Rep1_CB_normal_TGAAAGATCCAAATGC-1	0
Rep1_CB_normal_TGAAAGATCCCGGATG-1	0
Rep1_CB_normal_TGACAACAGCTGAACG-1	0
Rep1_CB_normal_TGACAACCACTGAAGG-1	0
Rep1_CB_normal_TGACAACCAGACAAGC-1	0
Rep1_CB_normal_TGACAACGTCAGAAGC-1	0
Rep1_CB_normal_TGACAACGTTGTGGAG-1	0
Rep1_CB_normal_TGACAACTCCGTAGTA-1	0
Rep1_CB_normal_TGACAACTCTGGTGTA-1	0
Rep1_CB_normal_TGACGGCCAAACAACA-1	0
Rep1_CB_normal_TGACGGCCACGGACAA-1	0
Rep1_CB_normal_TGACGGCCAGTGGAGT-1	0
Rep1_CB_normal_TGACGGCGTATGGTTC-1	0
Rep1_CB_normal_TGACGGCGTCCAACTA-1	0
Rep1_CB_normal_TGACGGCGTTGTGGAG-1	0
Rep1_CB_normal_TGACGGCTCCGTTGCT-1	0
Rep1_CB_normal_TGACGGCTCGCGGATC-1	0
Rep1_CB_normal_TGACTAGGTCTCTCTG-1	0
Rep1_CB_normal_TGACTTTCAGCCTTGG-1	0
Rep1_CB_normal_TGACTTTTCGCGCCAA-1	0
Rep1_CB_normal_TGACTTTTCTTCGAGA-1	0
Rep1_CB_normal_TGAGAGGCATTTCACT-1	0
Rep1_CB_normal_TGAGAGGTCAAGATCC-1	0
Rep1_CB_normal_TGAGAGGTCGGCGCTA-1	0
Rep1_CB_normal_TGAGAGGTCGGTTCGG-1	0
Rep1_CB_normal_TGAGCATAGACAATAC-1	0
Rep1_CB_normal_TGAGCATAGTGTTGAA-1	0
Rep1_CB_normal_TGAGCATCAGCCTGTG-1	0
Rep1_CB_normal_TGAGCATCATCTCGCT-1	0
Rep1_CB_normal_TGAGCATGTGAGTATA-1	0
Rep1_CB_normal_TGAGCCGCATATGAGA-1	0
Rep1_CB_normal_TGAGCCGGTGAGCGAT-1	0
Rep1_CB_normal_TGAGGGATCAGCTTAG-1	0
Rep1_CB_normal_TGATTTCAGCTTTGGT-1	0
Rep1_CB_normal_TGATTTCCACATGGGA-1	0
Rep1_CB_normal_TGATTTCCACCGCTAG-1	0
Rep1_CB_normal_TGATTTCCACTTAAGC-1	0
Rep1_CB_normal_TGATTTCTCGACAGCC-1	0
Rep1_CB_normal_TGATTTCTCGGAAACG-1	0
Rep1_CB_normal_TGATTTCTCGTACGGC-1	0
Rep1_CB_normal_TGCACCTCAACACGCC-1	0
Rep1_CB_normal_TGCACCTCATTTGCTT-1	0
Rep1_CB_normal_TGCCAAACATCCTTGC-1	0
Rep1_CB_normal_TGCCCATAGGGATGGG-1	0
Rep1_CB_normal_TGCCCATGTAAATGAC-1	0
Rep1_CB_normal_TGCCCATGTAGCGATG-1	0
Rep1_CB_normal_TGCCCATTCAGGCCCA-1	0
Rep1_CB_normal_TGCCCTAAGTCCTCCT-1	0
Rep1_CB_normal_TGCCCTAAGTTGAGAT-1	0
Rep1_CB_normal_TGCCCTACACGGTAAG-1	0
Rep1_CB_normal_TGCCCTATCACAGGCC-1	0
Rep1_CB_normal_TGCGCAGCAGATGAGC-1	0
Rep1_CB_normal_TGCGCAGTCCTCATTA-1	0
Rep1_CB_normal_TGCGGGTCAGCTGCAC-1	0
Rep1_CB_normal_TGCGGGTTCGGAGGTA-1	0
Rep1_CB_normal_TGCGTGGAGAGGACGG-1	0
Rep1_CB_normal_TGCGTGGAGATAGGAG-1	0
Rep1_CB_normal_TGCGTGGCACCTCGGA-1	0
Rep1_CB_normal_TGCGTGGGTAATCACC-1	0
Rep1_CB_normal_TGCTACCCAATGGATA-1	0
Rep1_CB_normal_TGCTACCTCTGGCGAC-1	0
Rep1_CB_normal_TGCTGCTAGCCAGTTT-1	0
Rep1_CB_normal_TGCTGCTAGTGAACAT-1	0
Rep1_CB_normal_TGCTGCTCATACAGCT-1	0
Rep1_CB_normal_TGGACGCGTCGGATCC-1	0
Rep1_CB_normal_TGGACGCGTTTGTTTC-1	0
Rep1_CB_normal_TGGCCAGAGAGGGCTT-1	0
Rep1_CB_normal_TGGCCAGTCACATAGC-1	0
Rep1_CB_normal_TGGCCAGTCCCATTAT-1	0
Rep1_CB_normal_TGGCGCACAATCTACG-1	0
Rep1_CB_normal_TGGCGCACAGGCTCAC-1	0
Rep1_CB_normal_TGGCTGGTCAGAAATG-1	0
Rep1_CB_normal_TGGCTGGTCATTGCGA-1	0
Rep1_CB_normal_TGGCTGGTCCGGCACA-1	0
Rep1_CB_normal_TGGGAAGAGGCGTACA-1	0
Rep1_CB_normal_TGGGAAGAGGCTATCT-1	0
Rep1_CB_normal_TGGGAAGCACCCATTC-1	0
Rep1_CB_normal_TGGGCGTCAAATCCGT-1	0
Rep1_CB_normal_TGGTTAGCAAACGTGG-1	0
Rep1_CB_normal_TGGTTAGCAGTAGAGC-1	0
Rep1_CB_normal_TGGTTAGGTGATAAAC-1	0
Rep1_CB_normal_TGGTTAGTCACCACCT-1	0
Rep1_CB_normal_TGGTTAGTCAGTGTTG-1	0
Rep1_CB_normal_TGGTTAGTCGCACTCT-1	0
Rep1_CB_normal_TGGTTCCAGAGGGATA-1	0
Rep1_CB_normal_TGTATTCAGCAGATCG-1	0
Rep1_CB_normal_TGTATTCCAGGCAGTA-1	0
Rep1_CB_normal_TGTATTCGTCGCATAT-1	0
Rep1_CB_normal_TGTCCCAAGAATTCCC-1	0
Rep1_CB_normal_TGTCCCACACAGACTT-1	0
Rep1_CB_normal_TGTCCCAGTGAAAGAG-1	0
Rep1_CB_normal_TGTGGTAAGCTCCCAG-1	0
Rep1_CB_normal_TGTGGTACACAAGCCC-1	0
Rep1_CB_normal_TGTGGTAGTCTGCAAT-1	0
Rep1_CB_normal_TGTGGTAGTTGCGTTA-1	0
Rep1_CB_normal_TGTGTTTAGATGGGTC-1	0
Rep1_CB_normal_TGTGTTTCAACGCACC-1	0
Rep1_CB_normal_TGTGTTTCAGCTCGAC-1	0
Rep1_CB_normal_TGTGTTTCAGGTCGTC-1	0
Rep1_CB_normal_TGTGTTTTCCGGGTGT-1	0
Rep1_CB_normal_TGTTCCGGTATAGGTA-1	0
Rep1_CB_normal_TGTTCCGTCCTGTACC-1	0
Rep1_CB_normal_TTAACTCAGCCCAATT-1	0
Rep1_CB_normal_TTAGGACTCTCCAACC-1	0
Rep1_CB_normal_TTAGGCAGTGCCTGGT-1	0
Rep1_CB_normal_TTAGGCAGTGCTAGCC-1	0
Rep1_CB_normal_TTAGGCATCCGCATCT-1	0
Rep1_CB_normal_TTAGGCATCGGGAGTA-1	0
Rep1_CB_normal_TTAGTTCGTCAATACC-1	0
Rep1_CB_normal_TTAGTTCGTTGGACCC-1	0
Rep1_CB_normal_TTAGTTCGTTTGGGCC-1	0
Rep1_CB_normal_TTATGCTCACCAGCAC-1	0
Rep1_CB_normal_TTATGCTGTGCCTGGT-1	0
Rep1_CB_normal_TTCCCAGGTCTGCCAG-1	0
Rep1_CB_normal_TTCCCAGTCAAGAAGT-1	0
Rep1_CB_normal_TTCCCAGTCAGCGACC-1	0
Rep1_CB_normal_TTCCCAGTCATCACCC-1	0
Rep1_CB_normal_TTCCCAGTCCCTGACT-1	0
Rep1_CB_normal_TTCGAAGAGCGTTCCG-1	0
Rep1_CB_normal_TTCGAAGAGCTCTCGG-1	0
Rep1_CB_normal_TTCGAAGAGTAGATGT-1	0
Rep1_CB_normal_TTCGAAGGTCGAACAG-1	0
Rep1_CB_normal_TTCGAAGTCGCCCTTA-1	0
Rep1_CB_normal_TTCGGTCAGATCCTGT-1	0
Rep1_CB_normal_TTCGGTCGTTCCACGG-1	0
Rep1_CB_normal_TTCGGTCTCTGTTGAG-1	0
Rep1_CB_normal_TTCTACAAGCACGCCT-1	0
Rep1_CB_normal_TTCTACAGTACAGTGG-1	0
Rep1_CB_normal_TTCTACAGTCACACGC-1	0
Rep1_CB_normal_TTCTACAGTCAGCTAT-1	0
Rep1_CB_normal_TTCTACAGTTCACCTC-1	0
Rep1_CB_normal_TTCTCAATCCGCAGTG-1	0
Rep1_CB_normal_TTCTCAATCTAGCACA-1	0
Rep1_CB_normal_TTCTCCTAGACACTAA-1	0
Rep1_CB_normal_TTCTCCTAGTCCAGGA-1	0
Rep1_CB_normal_TTCTCCTCAGGAATGC-1	0
Rep1_CB_normal_TTCTTAGAGGTGTTAA-1	0
Rep1_CB_normal_TTCTTAGAGTAAGTAC-1	0
Rep1_CB_normal_TTCTTAGAGTGTGGCA-1	0
Rep1_CB_normal_TTGAACGGTATGCTTG-1	0
Rep1_CB_normal_TTGAACGTCATTTGGG-1	0
Rep1_CB_normal_TTGACTTGTTATGCGT-1	0
Rep1_CB_normal_TTGCCGTCATGAGCGA-1	0
Rep1_CB_normal_TTGCCGTGTCAGATAA-1	0
Rep1_CB_normal_TTGCCGTTCGCCATAA-1	0
Rep1_CB_normal_TTGCGTCCAGCATGAG-1	0
Rep1_CB_normal_TTGCGTCGTAGCCTAT-1	0
Rep1_CB_normal_TTGGAACGTCGCGAAA-1	0
Rep1_CB_normal_TTGGAACGTTATGCGT-1	0
Rep1_CB_normal_TTGGAACTCAGGCAAG-1	0
Rep1_CB_normal_TTGGAACTCATGTCTT-1	0
Rep1_CB_normal_TTGGCAACATACGCCG-1	0
Rep1_CB_normal_TTGTAGGAGCCGCCTA-1	0
Rep1_CB_normal_TTTACTGCACAGATTC-1	0
Rep1_CB_normal_TTTACTGCACGCGAAA-1	0
Rep1_CB_normal_TTTATGCAGGAGCGAG-1	0
Rep1_CB_normal_TTTATGCGTTATCCGA-1	0
Rep1_CB_normal_TTTCCTCTCAAACCGT-1	0
Rep1_CB_normal_TTTCCTCTCGGTGTTA-1	0
Rep1_CB_normal_TTTGCGCCAGCGTAAG-1	0
Rep1_CB_normal_TTTGCGCTCGTATCAG-1	0
Rep1_CB_normal_TTTGCGCTCTTTACAC-1	0
Rep1_CB_normal_TTTGGTTAGTTAAGTG-1	0
Rep1_CB_normal_TTTGGTTTCCCTGACT-1	0
Rep1_CB_normal_TTTGGTTTCTGAAAGA-1	0
Rep1_CB_normal_TTTGTCACACAACGCC-1	0
Rep1_CB_normal_TTTGTCACACCGGAAA-1	0
Rep1_CB_normal_TTTGTCATCACCGGGT-1	0
Rep1_CB_normal_TTTGTCATCATATCGG-1	0
Rep1_CB_tumor_AACACGTAGCCAGAAC-1	0
Rep1_CB_tumor_ACACCGGAGCAACGGT-1	0
Rep1_CB_tumor_ACGATGTAGAGCCCAA-1	0
Rep1_CB_tumor_ACTGCTCGTTATCGGT-1	0
Rep1_CB_tumor_AGCGGTCAGACTTGAA-1	0
Rep1_CB_tumor_AGGTCCGAGCGTTTAC-1	0
Rep1_CB_tumor_AGTAGTCTCTTCTGGC-1	0
Rep1_CB_tumor_AGTTGGTCAGTATCTG-1	0
Rep1_CB_tumor_ATCTGCCAGCTGCGAA-1	0
Rep1_CB_tumor_ATGCGATAGCCTTGAT-1	0
Rep1_CB_tumor_ATGTGTGTCATAAAGG-1	0
Rep1_CB_tumor_ATTCTACGTGGTTTCA-1	0
Rep1_CB_tumor_ATTGGACAGAAAGTGG-1	0
Rep1_CB_tumor_CACCACTGTGCGGTAA-1	0
Rep1_CB_tumor_CACCTTGAGCGAAGGG-1	0
Rep1_CB_tumor_CAGAGAGCAGTATAAG-1	0
Rep1_CB_tumor_CATGCCTAGTGGAGTC-1	0
Rep1_CB_tumor_CGACTTCGTAGATTAG-1	0
Rep1_CB_tumor_CGCTGGATCTGCCCTA-1	0
Rep1_CB_tumor_CGGACACCAGACGCCT-1	0
Rep1_CB_tumor_CGTCCATAGCGATTCT-1	0
Rep1_CB_tumor_CTAGAGTAGTGACATA-1	0
Rep1_CB_tumor_CTCGGAGCAAGAGGCT-1	0
Rep1_CB_tumor_CTCGTACCAGATCCAT-1	0
Rep1_CB_tumor_CTCTAATGTCATATGC-1	0
Rep1_CB_tumor_CTGTTTAAGTTGAGAT-1	0
Rep1_CB_tumor_GAACCTATCACCGTAA-1	0
Rep1_CB_tumor_GATGAAATCACTCTTA-1	0
Rep1_CB_tumor_GCAAACTTCCTTTACA-1	0
Rep1_CB_tumor_GCAATCATCTCATTCA-1	0
Rep1_CB_tumor_GCAGTTAGTACAGTGG-1	0
Rep1_CB_tumor_GCGCGATCAGCATGAG-1	0
Rep1_CB_tumor_GCTGCAGTCAGTGTTG-1	0
Rep1_CB_tumor_GGAATAATCCGAGCCA-1	0
Rep1_CB_tumor_GGGAATGCAGACGCAA-1	0
Rep1_CB_tumor_GTACGTAAGCGGATCA-1	0
Rep1_CB_tumor_GTACGTAAGTGCCAGA-1	0
Rep1_CB_tumor_GTTAAGCGTCGAAAGC-1	0
Rep1_CB_tumor_TATGCCCGTGTAACGG-1	0
Rep1_CB_tumor_TCAATCTAGAGACGAA-1	0
Rep1_CB_tumor_TCACAAGGTGCACGAA-1	0
Rep1_CB_tumor_TCACAAGTCGCCCTTA-1	0
Rep1_CB_tumor_TCCACACCATAGTAAG-1	0
Rep1_CB_tumor_TCTCTAATCTAGAGTC-1	0
Rep1_CB_tumor_TGAGAGGCATGTAGTC-1	0
Rep1_CB_tumor_TGAGAGGGTGAACCTT-1	0
Rep1_CB_tumor_TGCCAAAAGGCCATAG-1	0
Rep1_CB_tumor_TGCGTGGCAGTAACGG-1	0
Rep1_CB_tumor_TTTGTCACAAGAGTCG-1	0
Rep1_Control_normal_AAACCTGCAGTCTTCC-1	0
Rep1_Control_normal_AAACCTGTCAAACGGG-1	0
Rep1_Control_normal_AAACCTGTCGTGGGAA-1	0
Rep1_Control_normal_AAAGATGAGTACGATA-1	0
Rep1_Control_normal_AAAGATGCACTAAGTC-1	0
Rep1_Control_normal_AAAGATGCAGTCTTCC-1	0
Rep1_Control_normal_AAAGATGGTATGGTTC-1	0
Rep1_Control_normal_AAAGATGGTGATAAAC-1	0
Rep1_Control_normal_AAAGTAGAGCACCGTC-1	0
Rep1_Control_normal_AAAGTAGCAAGGGTCA-1	0
Rep1_Control_normal_AAATGCCAGTGTACTC-1	0
Rep1_Control_normal_AACCATGGTCAGAGGT-1	0
Rep1_Control_normal_AACCGCGAGACACGAC-1	0
Rep1_Control_normal_AACCGCGCACGCCAGT-1	0
Rep1_Control_normal_AACGTTGCATCGACGC-1	0
Rep1_Control_normal_AACTCCCTCGCAAGCC-1	0
Rep1_Control_normal_AACTCTTGTTCCATGA-1	0
Rep1_Control_normal_AACTGGTGTGTCGCTG-1	0
Rep1_Control_normal_AACTGGTTCAAAGACA-1	0
Rep1_Control_normal_AACTTTCAGTGGGCTA-1	0
Rep1_Control_normal_AACTTTCGTGACCAAG-1	0
Rep1_Control_normal_AAGACCTGTTGTGGAG-1	0
Rep1_Control_normal_AAGACCTTCTGCCCTA-1	0
Rep1_Control_normal_AAGGAGCGTCTCGTTC-1	0
Rep1_Control_normal_AAGGAGCGTCTGCCAG-1	0
Rep1_Control_normal_AAGGCAGAGGACAGCT-1	0
Rep1_Control_normal_AAGGCAGTCATCGGAT-1	0
Rep1_Control_normal_AAGTCTGAGGTGATAT-1	0
Rep1_Control_normal_AAGTCTGCATCCCACT-1	0
Rep1_Control_normal_AAGTCTGCATGTAGTC-1	0
Rep1_Control_normal_AAGTCTGGTACGACCC-1	0
Rep1_Control_normal_AATCCAGAGACTGTAA-1	0
Rep1_Control_normal_AATCCAGAGTGTTAGA-1	0
Rep1_Control_normal_AATCCAGCAAGCCGCT-1	0
Rep1_Control_normal_AATCCAGCATAGAAAC-1	0
Rep1_Control_normal_AATCGGTAGCCTTGAT-1	0
Rep1_Control_normal_AATCGGTTCTGTCAAG-1	0
Rep1_Control_normal_ACACCAAGTGTTGGGA-1	0
Rep1_Control_normal_ACACCAAGTTACCGAT-1	0
Rep1_Control_normal_ACACCCTGTAAGGGAA-1	0
Rep1_Control_normal_ACACTGAGTTTGGGCC-1	0
Rep1_Control_normal_ACACTGATCCGTTGCT-1	0
Rep1_Control_normal_ACACTGATCTGCTGTC-1	0
Rep1_Control_normal_ACAGCCGGTACTCAAC-1	0
Rep1_Control_normal_ACAGCCGTCCCTAACC-1	0
Rep1_Control_normal_ACATACGGTCTCTTAT-1	0
Rep1_Control_normal_ACATACGTCAACGAAA-1	0
Rep1_Control_normal_ACATCAGAGTCCAGGA-1	0
Rep1_Control_normal_ACATCAGTCAGGTTCA-1	0
Rep1_Control_normal_ACATGGTAGAGGTAGA-1	0
Rep1_Control_normal_ACCAGTAGTAGCCTCG-1	0
Rep1_Control_normal_ACCAGTAGTCACACGC-1	0
Rep1_Control_normal_ACCCACTCAAGCGTAG-1	0
Rep1_Control_normal_ACCGTAACATTCCTGC-1	0
Rep1_Control_normal_ACCGTAAGTATATGGA-1	0
Rep1_Control_normal_ACCGTAAGTGCTGTAT-1	0
Rep1_Control_normal_ACCGTAAGTTGCCTCT-1	0
Rep1_Control_normal_ACCTTTAAGTGTTGAA-1	0
Rep1_Control_normal_ACCTTTACAGGCAGTA-1	0
Rep1_Control_normal_ACGAGCCGTGTGGCTC-1	0
Rep1_Control_normal_ACGAGGATCCACTCCA-1	0
Rep1_Control_normal_ACGAGGATCTGAGTGT-1	0
Rep1_Control_normal_ACGCAGCCAGCCAATT-1	0
Rep1_Control_normal_ACGCCAGCAACACCCG-1	0
Rep1_Control_normal_ACGGGTCCAGACAAGC-1	0
Rep1_Control_normal_ACGTCAATCAACTCTT-1	0
Rep1_Control_normal_ACGTCAATCCTTTCGG-1	0
Rep1_Control_normal_ACTATCTGTAACGACG-1	0
Rep1_Control_normal_ACTGAACAGTCATGCT-1	0
Rep1_Control_normal_ACTGAACCATGCTGGC-1	0
Rep1_Control_normal_ACTGAACGTGTAATGA-1	0
Rep1_Control_normal_ACTGAGTTCTCAAACG-1	0
Rep1_Control_normal_ACTGATGCATGTTCCC-1	0
Rep1_Control_normal_ACTGATGTCCGCAAGC-1	0
Rep1_Control_normal_ACTGATGTCCTAGGGC-1	0
Rep1_Control_normal_ACTGCTCAGAACAACT-1	0
Rep1_Control_normal_ACTGTCCCAAAGAATC-1	0
Rep1_Control_normal_ACTTACTGTGACTCAT-1	0
Rep1_Control_normal_ACTTACTGTTCGGCAC-1	0
Rep1_Control_normal_ACTTACTTCAATACCG-1	0
Rep1_Control_normal_ACTTGTTGTTCACCTC-1	0
Rep1_Control_normal_ACTTGTTTCAACCAAC-1	0
Rep1_Control_normal_AGAATAGTCCAACCAA-1	0
Rep1_Control_normal_AGACGTTGTGCAACTT-1	0
Rep1_Control_normal_AGACGTTTCTGCAAGT-1	0
Rep1_Control_normal_AGAGCTTTCAAAGACA-1	0
Rep1_Control_normal_AGAGTGGAGCTGAACG-1	0
Rep1_Control_normal_AGATCTGAGCTTTGGT-1	0
Rep1_Control_normal_AGATCTGGTTTGGGCC-1	0
Rep1_Control_normal_AGATCTGTCGGACAAG-1	0
Rep1_Control_normal_AGATTGCTCCAAGTAC-1	0
Rep1_Control_normal_AGCATACAGGTGCACA-1	0
Rep1_Control_normal_AGCATACGTCCATCCT-1	0
Rep1_Control_normal_AGCCTAACACAGGCCT-1	0
Rep1_Control_normal_AGCCTAAGTAGCGTAG-1	0
Rep1_Control_normal_AGCCTAATCAGTCAGT-1	0
Rep1_Control_normal_AGCGGTCCATCCGTGG-1	0
Rep1_Control_normal_AGCGGTCGTCAGAATA-1	0
Rep1_Control_normal_AGCGTATCACCAGCAC-1	0
Rep1_Control_normal_AGCGTATGTCTCGTTC-1	0
Rep1_Control_normal_AGCGTATGTGGTAACG-1	0
Rep1_Control_normal_AGCGTCGAGATCCCAT-1	0
Rep1_Control_normal_AGCGTCGAGATCGATA-1	0
Rep1_Control_normal_AGCGTCGAGTCGAGTG-1	0
Rep1_Control_normal_AGCGTCGCACCGTTGG-1	0
Rep1_Control_normal_AGCGTCGTCCCTGACT-1	0
Rep1_Control_normal_AGCGTCGTCGTTTGCC-1	0
Rep1_Control_normal_AGCTCTCAGAAACCGC-1	0
Rep1_Control_normal_AGCTCTCCACCAGCAC-1	0
Rep1_Control_normal_AGCTCTCTCAATCACG-1	0
Rep1_Control_normal_AGCTCTCTCCCACTTG-1	0
Rep1_Control_normal_AGCTTGAGTGCCTGTG-1	0
Rep1_Control_normal_AGCTTGAGTTACGACT-1	0
Rep1_Control_normal_AGGCCACGTCAGCTAT-1	0
Rep1_Control_normal_AGGCCACTCAGCTCGG-1	0
Rep1_Control_normal_AGGCCGTAGAGCTATA-1	0
Rep1_Control_normal_AGGCCGTTCAACACAC-1	0
Rep1_Control_normal_AGGGAGTCAGCGTTCG-1	0
Rep1_Control_normal_AGGGAGTGTCACTTCC-1	0
Rep1_Control_normal_AGGGTGAAGCTGTTCA-1	0
Rep1_Control_normal_AGGGTGAGTGCGCTTG-1	0
Rep1_Control_normal_AGGGTGAGTGTGACGA-1	0
Rep1_Control_normal_AGGTCATAGCTCCCAG-1	0
Rep1_Control_normal_AGGTCCGTCCTGTAGA-1	0
Rep1_Control_normal_AGTCTTTGTTAAGAAC-1	0
Rep1_Control_normal_AGTGAGGAGAAGGCCT-1	0
Rep1_Control_normal_AGTGGGAGTATGGTTC-1	0
Rep1_Control_normal_AGTGTCAGTAATAGCA-1	0
Rep1_Control_normal_AGTTGGTGTAGGAGTC-1	0
Rep1_Control_normal_AGTTGGTTCCGAGCCA-1	0
Rep1_Control_normal_ATAACGCAGCCCAACC-1	0
Rep1_Control_normal_ATAAGAGCACTTCTGC-1	0
Rep1_Control_normal_ATAAGAGTCTTGACGA-1	0
Rep1_Control_normal_ATCACGAAGGTACTCT-1	0
Rep1_Control_normal_ATCACGACAATCGGTT-1	0
Rep1_Control_normal_ATCACGACATGGATGG-1	0
Rep1_Control_normal_ATCACGATCGGTCTAA-1	0
Rep1_Control_normal_ATCATCTTCGGTCTAA-1	0
Rep1_Control_normal_ATCATGGAGACACGAC-1	0
Rep1_Control_normal_ATCCACCGTGGGTATG-1	0
Rep1_Control_normal_ATCCGAACACTGAAGG-1	0
Rep1_Control_normal_ATCGAGTCAAGCGCTC-1	0
Rep1_Control_normal_ATCGAGTGTCGCCATG-1	0
Rep1_Control_normal_ATGAGGGAGCAACGGT-1	0
Rep1_Control_normal_ATGAGGGAGTAGATGT-1	0
Rep1_Control_normal_ATGAGGGCAGTAGAGC-1	0
Rep1_Control_normal_ATGAGGGTCGGGAGTA-1	0
Rep1_Control_normal_ATGCGATCACCAGGTC-1	0
Rep1_Control_normal_ATGGGAGAGTGCAAGC-1	0
Rep1_Control_normal_ATGGGAGTCAGCGACC-1	0
Rep1_Control_normal_ATGTGTGAGTCCTCCT-1	0
Rep1_Control_normal_ATGTGTGGTTACGGAG-1	0
Rep1_Control_normal_ATTACTCTCGTCACGG-1	0
Rep1_Control_normal_ATTATCCTCAAGCCTA-1	0
Rep1_Control_normal_ATTCTACCATACGCTA-1	0
Rep1_Control_normal_ATTCTACTCGGAGGTA-1	0
Rep1_Control_normal_ATTGGACAGTTAGCGG-1	0
Rep1_Control_normal_ATTGGTGGTTTAAGCC-1	0
Rep1_Control_normal_ATTTCTGCACCCAGTG-1	0
Rep1_Control_normal_ATTTCTGCATATACCG-1	0
Rep1_Control_normal_ATTTCTGGTCATATGC-1	0
Rep1_Control_normal_ATTTCTGGTCGAACAG-1	0
Rep1_Control_normal_CAACCAAGTGTCCTCT-1	0
Rep1_Control_normal_CAACCTCCAATACGCT-1	0
Rep1_Control_normal_CAACCTCCACGGATAG-1	0
Rep1_Control_normal_CAACCTCCAGGGTACA-1	0
Rep1_Control_normal_CAACTAGGTGTGACCC-1	0
Rep1_Control_normal_CAAGAAAAGCGCTTAT-1	0
Rep1_Control_normal_CAAGAAATCGGATGGA-1	0
Rep1_Control_normal_CAAGATCGTCAGAGGT-1	0
Rep1_Control_normal_CAAGGCCAGCTAGCCC-1	0
Rep1_Control_normal_CAAGGCCTCCCTTGCA-1	0
Rep1_Control_normal_CAAGTTGAGGGCATGT-1	0
Rep1_Control_normal_CACAAACCAGCAGTTT-1	0
Rep1_Control_normal_CACAAACGTGGCCCTA-1	0
Rep1_Control_normal_CACAAACTCTACTCAT-1	0
Rep1_Control_normal_CACACAAGTAGGGTAC-1	0
Rep1_Control_normal_CACACAAGTATTAGCC-1	0
Rep1_Control_normal_CACACCTGTGAGTATA-1	0
Rep1_Control_normal_CACACCTGTTAAAGTG-1	0
Rep1_Control_normal_CACACTCCATAAAGGT-1	0
Rep1_Control_normal_CACAGGCAGACTTGAA-1	0
Rep1_Control_normal_CACAGTATCGGCATCG-1	0
Rep1_Control_normal_CACATTTAGCTCTCGG-1	0
Rep1_Control_normal_CACATTTGTGCACTTA-1	0
Rep1_Control_normal_CACTCCAAGACGCAAC-1	0
Rep1_Control_normal_CACTCCAAGGGTATCG-1	0
Rep1_Control_normal_CACTCCAGTCGTGGCT-1	0
Rep1_Control_normal_CAGAGAGGTAGCTGCC-1	0
Rep1_Control_normal_CAGATCATCCAAGCCG-1	0
Rep1_Control_normal_CAGCAGCTCTGTCAAG-1	0
Rep1_Control_normal_CAGCATATCAGTTGAC-1	0
Rep1_Control_normal_CAGCTAAAGAGTGACC-1	0
Rep1_Control_normal_CAGCTGGAGATCGGGT-1	0
Rep1_Control_normal_CAGCTGGCATCTGGTA-1	0
Rep1_Control_normal_CAGGTGCGTAGCCTAT-1	0
Rep1_Control_normal_CAGGTGCTCGGCTTGG-1	0
Rep1_Control_normal_CAGTAACCACAGCCCA-1	0
Rep1_Control_normal_CAGTAACGTACTTCTT-1	0
Rep1_Control_normal_CATATGGCAGGCAGTA-1	0
Rep1_Control_normal_CATATGGTCGCGCCAA-1	0
Rep1_Control_normal_CATATTCAGGGCTCTC-1	0
Rep1_Control_normal_CATCAAGCATCACCCT-1	0
Rep1_Control_normal_CATCAAGGTACAGCAG-1	0
Rep1_Control_normal_CATCAAGTCAATACCG-1	0
Rep1_Control_normal_CATCAGAAGCAATATG-1	0
Rep1_Control_normal_CATCAGAGTGAGTATA-1	0
Rep1_Control_normal_CATCCACCAGACAAGC-1	0
Rep1_Control_normal_CATCGAAGTCACACGC-1	0
Rep1_Control_normal_CATCGAAGTTCAGGCC-1	0
Rep1_Control_normal_CATCGGGAGCGTTTAC-1	0
Rep1_Control_normal_CATGACACACAGCGTC-1	0
Rep1_Control_normal_CATGCCTAGCTCCTCT-1	0
Rep1_Control_normal_CATGCCTGTTATTCTC-1	0
Rep1_Control_normal_CATGGCGTCGCCAGCA-1	0
Rep1_Control_normal_CATTATCTCGCACTCT-1	0
Rep1_Control_normal_CCAATCCAGGCACATG-1	0
Rep1_Control_normal_CCAATCCCATGTAAGA-1	0
Rep1_Control_normal_CCAATCCTCGACAGCC-1	0
Rep1_Control_normal_CCAATCCTCTAGAGTC-1	0
Rep1_Control_normal_CCACGGACAAAGAATC-1	0
Rep1_Control_normal_CCACGGAGTTGATTGC-1	0
Rep1_Control_normal_CCACTACAGGGTGTGT-1	0
Rep1_Control_normal_CCATGTCAGAAACCGC-1	0
Rep1_Control_normal_CCATGTCCACATTCGA-1	0
Rep1_Control_normal_CCATGTCCATTGCGGC-1	0
Rep1_Control_normal_CCATGTCTCAAACCGT-1	0
Rep1_Control_normal_CCATTCGAGCCACTAT-1	0
Rep1_Control_normal_CCCAGTTCACCAGTTA-1	0
Rep1_Control_normal_CCCAGTTCACTTCGAA-1	0
Rep1_Control_normal_CCCAGTTGTAAGCACG-1	0
Rep1_Control_normal_CCCAGTTTCCTAGAAC-1	0
Rep1_Control_normal_CCCATACGTTGAGGTG-1	0
Rep1_Control_normal_CCCTCCTTCAGCTGGC-1	0
Rep1_Control_normal_CCCTCCTTCGTACGGC-1	0
Rep1_Control_normal_CCCTCCTTCTATGTGG-1	0
Rep1_Control_normal_CCGGGATAGCGTGAGT-1	0
Rep1_Control_normal_CCGGGATTCTGCCCTA-1	0
Rep1_Control_normal_CCGGTAGCAAAGTGCG-1	0
Rep1_Control_normal_CCGGTAGCATATACGC-1	0
Rep1_Control_normal_CCGGTAGGTTATGTGC-1	0
Rep1_Control_normal_CCGTACTAGCCTATGT-1	0
Rep1_Control_normal_CCGTGGACAAGCGATG-1	0
Rep1_Control_normal_CCGTGGAGTAATAGCA-1	0
Rep1_Control_normal_CCGTTCAAGATACACA-1	0
Rep1_Control_normal_CCGTTCAAGGCGCTCT-1	0
Rep1_Control_normal_CCTAAAGAGTGTCCCG-1	0
Rep1_Control_normal_CCTAAAGGTACAGTGG-1	0
Rep1_Control_normal_CCTACCATCTGTGCAA-1	0
Rep1_Control_normal_CCTAGCTAGCTCCTTC-1	0
Rep1_Control_normal_CCTAGCTCAGGAATGC-1	0
Rep1_Control_normal_CCTATTAAGTTGCAGG-1	0
Rep1_Control_normal_CCTATTACAGCTCCGA-1	0
Rep1_Control_normal_CCTCAGTCAGCCTGTG-1	0
Rep1_Control_normal_CCTTACGCATCGGAAG-1	0
Rep1_Control_normal_CCTTACGGTCAGAATA-1	0
Rep1_Control_normal_CCTTCCCAGACCTAGG-1	0
Rep1_Control_normal_CCTTCCCAGATGGCGT-1	0
Rep1_Control_normal_CCTTCCCGTTGTTTGG-1	0
Rep1_Control_normal_CCTTCGACAGCCTTGG-1	0
Rep1_Control_normal_CGAACATAGCCTATGT-1	0
Rep1_Control_normal_CGAACATCAACTGGCC-1	0
Rep1_Control_normal_CGACCTTTCGGAAATA-1	0
Rep1_Control_normal_CGACTTCAGGAGCGTT-1	0
Rep1_Control_normal_CGACTTCGTCATTAGC-1	0
Rep1_Control_normal_CGAGCACGTCTCATCC-1	0
Rep1_Control_normal_CGAGCACGTGCACTTA-1	0
Rep1_Control_normal_CGAGCCACAGTTTACG-1	0
Rep1_Control_normal_CGAGCCACATAACCTG-1	0
Rep1_Control_normal_CGATCGGAGCTCCCAG-1	0
Rep1_Control_normal_CGATCGGTCTAACTGG-1	0
Rep1_Control_normal_CGATGGCGTCATGCAT-1	0
Rep1_Control_normal_CGATGTACATGTCGAT-1	0
Rep1_Control_normal_CGATTGAAGTGTCCAT-1	0
Rep1_Control_normal_CGATTGAGTTCGCGAC-1	0
Rep1_Control_normal_CGATTGATCACAATGC-1	0
Rep1_Control_normal_CGATTGATCTTGACGA-1	0
Rep1_Control_normal_CGCCAAGCAATAAGCA-1	0
Rep1_Control_normal_CGCCAAGGTCGGCATC-1	0
Rep1_Control_normal_CGCGGTAAGAATCTCC-1	0
Rep1_Control_normal_CGCGGTAGTTCAGACT-1	0
Rep1_Control_normal_CGCGGTATCTGATACG-1	0
Rep1_Control_normal_CGCTATCCATGGTAGG-1	0
Rep1_Control_normal_CGCTATCGTCATACTG-1	0
Rep1_Control_normal_CGCTATCGTTCAGCGC-1	0
Rep1_Control_normal_CGCTGGACACCAGTTA-1	0
Rep1_Control_normal_CGCTTCAAGTGGACGT-1	0
Rep1_Control_normal_CGGACGTGTGAACCTT-1	0
Rep1_Control_normal_CGGAGCTAGTTAAGTG-1	0
Rep1_Control_normal_CGGAGCTCAGACAAGC-1	0
Rep1_Control_normal_CGGCTAGAGCGATGAC-1	0
Rep1_Control_normal_CGGCTAGTCTGATACG-1	0
Rep1_Control_normal_CGGGTCAGTCGAGATG-1	0
Rep1_Control_normal_CGGTTAACATGGTCTA-1	0
Rep1_Control_normal_CGGTTAATCATGCTCC-1	0
Rep1_Control_normal_CGTAGCGCACGTTGGC-1	0
Rep1_Control_normal_CGTAGCGTCCCTAATT-1	0
Rep1_Control_normal_CGTAGGCCAGTAACGG-1	0
Rep1_Control_normal_CGTAGGCGTAGCCTCG-1	0
Rep1_Control_normal_CGTAGGCGTTCAGGCC-1	0
Rep1_Control_normal_CGTAGGCTCGGAATCT-1	0
Rep1_Control_normal_CGTCACTTCCCAACGG-1	0
Rep1_Control_normal_CGTCAGGGTATCTGCA-1	0
Rep1_Control_normal_CGTCCATCAACGATGG-1	0
Rep1_Control_normal_CGTCCATCACATTCGA-1	0
Rep1_Control_normal_CGTCCATCAGCTGTAT-1	0
Rep1_Control_normal_CGTCCATGTTCGTTGA-1	0
Rep1_Control_normal_CGTCTACGTTCCGGCA-1	0
Rep1_Control_normal_CGTCTACTCCCAAGTA-1	0
Rep1_Control_normal_CGTGTAACATTGGGCC-1	0
Rep1_Control_normal_CGTGTCTAGCCTTGAT-1	0
Rep1_Control_normal_CGTGTCTAGTCTTGCA-1	0
Rep1_Control_normal_CGTGTCTAGTGAACAT-1	0
Rep1_Control_normal_CGTGTCTCATTATCTC-1	0
Rep1_Control_normal_CGTTAGACAAGGACTG-1	0
Rep1_Control_normal_CGTTAGAGTCGAGATG-1	0
Rep1_Control_normal_CGTTCTGGTACCGAGA-1	0
Rep1_Control_normal_CGTTGGGAGAGTAAGG-1	0
Rep1_Control_normal_CGTTGGGGTAATTGGA-1	0
Rep1_Control_normal_CGTTGGGGTATTCTCT-1	0
Rep1_Control_normal_CGTTGGGGTGCAACGA-1	0
Rep1_Control_normal_CGTTGGGTCATAAAGG-1	0
Rep1_Control_normal_CTAACTTAGTGACATA-1	0
Rep1_Control_normal_CTAACTTGTATAGGTA-1	0
Rep1_Control_normal_CTAAGACAGTTCGCGC-1	0
Rep1_Control_normal_CTAAGACCAAGTAATG-1	0
Rep1_Control_normal_CTAAGACGTCCGTCAG-1	0
Rep1_Control_normal_CTAAGACTCTGGTATG-1	0
Rep1_Control_normal_CTAATGGCATCGGAAG-1	0
Rep1_Control_normal_CTAATGGGTGCGATAG-1	0
Rep1_Control_normal_CTACACCTCCCATTTA-1	0
Rep1_Control_normal_CTACCCAAGGGCATGT-1	0
Rep1_Control_normal_CTACCCAGTACCGCTG-1	0
Rep1_Control_normal_CTACGTCGTCTTCAAG-1	0
Rep1_Control_normal_CTACGTCGTGGTCTCG-1	0
Rep1_Control_normal_CTAGCCTTCAGCATGT-1	0
Rep1_Control_normal_CTAGTGATCTGGAGCC-1	0
Rep1_Control_normal_CTAGTGATCTTTAGGG-1	0
Rep1_Control_normal_CTCACACCAGACGCCT-1	0
Rep1_Control_normal_CTCAGAAAGGACACCA-1	0
Rep1_Control_normal_CTCATTAAGTTACCCA-1	0
Rep1_Control_normal_CTCATTACACGAAGCA-1	0
Rep1_Control_normal_CTCATTAGTGGGTATG-1	0
Rep1_Control_normal_CTCCTAGAGAGGTTAT-1	0
Rep1_Control_normal_CTCCTAGTCTGCGGCA-1	0
Rep1_Control_normal_CTCGAAAAGTACGACG-1	0
Rep1_Control_normal_CTCGAAACAAGCGTAG-1	0
Rep1_Control_normal_CTCGGAGAGCCAGTTT-1	0
Rep1_Control_normal_CTCGGGAAGTAACCCT-1	0
Rep1_Control_normal_CTCGGGAGTGAGTGAC-1	0
Rep1_Control_normal_CTCGTCAAGCGAGAAA-1	0
Rep1_Control_normal_CTCGTCACATATACGC-1	0
Rep1_Control_normal_CTCTAATTCGTACGGC-1	0
Rep1_Control_normal_CTCTACGCACGTAAGG-1	0
Rep1_Control_normal_CTCTACGCATTGGCGC-1	0
Rep1_Control_normal_CTCTACGTCGCACTCT-1	0
Rep1_Control_normal_CTCTGGTCACGACTCG-1	0
Rep1_Control_normal_CTGAAACAGTTGAGTA-1	0
Rep1_Control_normal_CTGAAGTAGTCCGTAT-1	0
Rep1_Control_normal_CTGATCCAGGGCTCTC-1	0
Rep1_Control_normal_CTGCCTAGTAGCTGCC-1	0
Rep1_Control_normal_CTGCGGAAGAATTCCC-1	0
Rep1_Control_normal_CTGCGGAAGGCAAAGA-1	0
Rep1_Control_normal_CTGCGGAGTTACGGAG-1	0
Rep1_Control_normal_CTGGTCTCAGACGCTC-1	0
Rep1_Control_normal_CTGTGCTTCAGCCTAA-1	0
Rep1_Control_normal_CTGTTTAGTGATGCCC-1	0
Rep1_Control_normal_CTTAACTAGGCAATTA-1	0
Rep1_Control_normal_CTTAACTCAGCTGCAC-1	0
Rep1_Control_normal_CTTAACTCATCCGCGA-1	0
Rep1_Control_normal_CTTAACTGTTGGTGGA-1	0
Rep1_Control_normal_CTTACCGCATATACGC-1	0
Rep1_Control_normal_CTTACCGTCGCCTGTT-1	0
Rep1_Control_normal_CTTAGGACAGCATGAG-1	0
Rep1_Control_normal_CTTAGGAGTGATGTGG-1	0
Rep1_Control_normal_CTTAGGAGTGCCTGGT-1	0
Rep1_Control_normal_CTTAGGATCAAGCCTA-1	0
Rep1_Control_normal_CTTAGGATCATAGCAC-1	0
Rep1_Control_normal_CTTCTCTCACAAGCCC-1	0
Rep1_Control_normal_CTTCTCTGTGCGCTTG-1	0
Rep1_Control_normal_CTTGGCTAGTGGTCCC-1	0
Rep1_Control_normal_CTTGGCTCATTTGCCC-1	0
Rep1_Control_normal_CTTTGCGAGGCACATG-1	0
Rep1_Control_normal_CTTTGCGCATTGAGCT-1	0
Rep1_Control_normal_CTTTGCGGTGATGTGG-1	0
Rep1_Control_normal_GAAACTCAGATCGATA-1	0
Rep1_Control_normal_GAAACTCAGATGTGTA-1	0
Rep1_Control_normal_GAAATGAAGAAAGTGG-1	0
Rep1_Control_normal_GAAATGACACACTGCG-1	0
Rep1_Control_normal_GAAATGACATGCCCGA-1	0
Rep1_Control_normal_GAAATGAGTGAGTGAC-1	0
Rep1_Control_normal_GAACATCGTTCGCGAC-1	0
Rep1_Control_normal_GAACATCGTTGGACCC-1	0
Rep1_Control_normal_GAACCTACAAGCGATG-1	0
Rep1_Control_normal_GAACGGACAAGTCATC-1	0
Rep1_Control_normal_GAATAAGCACCCAGTG-1	0
Rep1_Control_normal_GAATAAGGTAATCGTC-1	0
Rep1_Control_normal_GAATAAGTCAACGGGA-1	0
Rep1_Control_normal_GAATGAACAGCGAACA-1	0
Rep1_Control_normal_GAATGAACAGTCACTA-1	0
Rep1_Control_normal_GAATGAACATTAGGCT-1	0
Rep1_Control_normal_GAATGAATCATTATCC-1	0
Rep1_Control_normal_GACAGAGAGTGTGGCA-1	0
Rep1_Control_normal_GACAGAGCAATCGAAA-1	0
Rep1_Control_normal_GACAGAGGTCGCATAT-1	0
Rep1_Control_normal_GACCAATAGTGTACTC-1	0
Rep1_Control_normal_GACCAATGTCTAGTCA-1	0
Rep1_Control_normal_GACCAATTCTTTACAC-1	0
Rep1_Control_normal_GACCTGGCAGTCACTA-1	0
Rep1_Control_normal_GACCTGGGTAGTAGTA-1	0
Rep1_Control_normal_GACCTGGGTGCAGTAG-1	0
Rep1_Control_normal_GACGCGTCAGCTTAAC-1	0
Rep1_Control_normal_GACGGCTAGGAGTAGA-1	0
Rep1_Control_normal_GACGGCTGTCCGAATT-1	0
Rep1_Control_normal_GACGGCTTCCAGTATG-1	0
Rep1_Control_normal_GACGTGCGTGTAACGG-1	0
Rep1_Control_normal_GACGTTATCAGGCCCA-1	0
Rep1_Control_normal_GACTAACAGGCATTGG-1	0
Rep1_Control_normal_GACTACAGTCCGTCAG-1	0
Rep1_Control_normal_GACTACATCACCATAG-1	0
Rep1_Control_normal_GACTGCGGTAGCTTGT-1	0
Rep1_Control_normal_GAGCAGAAGCCTATGT-1	0
Rep1_Control_normal_GAGCAGACAATCGGTT-1	0
Rep1_Control_normal_GAGGTGACAGTAGAGC-1	0
Rep1_Control_normal_GAGGTGAGTCTTGCGG-1	0
Rep1_Control_normal_GAGGTGATCGGACAAG-1	0
Rep1_Control_normal_GATCAGTTCCTGCCAT-1	0
Rep1_Control_normal_GATCGATTCCATGAAC-1	0
Rep1_Control_normal_GATCGATTCGCCCTTA-1	0
Rep1_Control_normal_GATCGATTCTTTACAC-1	0
Rep1_Control_normal_GATCGTACACATTCGA-1	0
Rep1_Control_normal_GATCTAGGTCCAAGTT-1	0
Rep1_Control_normal_GATCTAGGTCCTCCAT-1	0
Rep1_Control_normal_GATGAGGAGAAGGGTA-1	0
Rep1_Control_normal_GATGAGGGTGGCAAAC-1	0
Rep1_Control_normal_GATGAGGTCGCCAAAT-1	0
Rep1_Control_normal_GATGCTAGTCTGGTCG-1	0
Rep1_Control_normal_GATGCTATCTTCGAGA-1	0
Rep1_Control_normal_GATTCAGGTCATCCCT-1	0
Rep1_Control_normal_GCAAACTGTCTCCCTA-1	0
Rep1_Control_normal_GCAATCACAGCCAGAA-1	0
Rep1_Control_normal_GCAATCAGTGGTCCGT-1	0
Rep1_Control_normal_GCACATAAGCCAGTAG-1	0
Rep1_Control_normal_GCACATACAGACGCTC-1	0
Rep1_Control_normal_GCACATACAGGTCTCG-1	0
Rep1_Control_normal_GCACATAGTGCGGTAA-1	0
Rep1_Control_normal_GCACATAGTGTGGTTT-1	0
Rep1_Control_normal_GCAGCCATCATGCATG-1	0
Rep1_Control_normal_GCAGTTAAGATCCTGT-1	0
Rep1_Control_normal_GCAGTTACATGTTCCC-1	0
Rep1_Control_normal_GCATGATCACATGGGA-1	0
Rep1_Control_normal_GCATGATGTTGGTTTG-1	0
Rep1_Control_normal_GCATGCGAGTGTCTCA-1	0
Rep1_Control_normal_GCATGTATCGATGAGG-1	0
Rep1_Control_normal_GCCAAATCAAGGTTTC-1	0
Rep1_Control_normal_GCGACCACACCTATCC-1	0
Rep1_Control_normal_GCGAGAATCCTCAATT-1	0
Rep1_Control_normal_GCGCAACCACCCATGG-1	0
Rep1_Control_normal_GCGCAACCAGCATACT-1	0
Rep1_Control_normal_GCGCAACGTATGAATG-1	0
Rep1_Control_normal_GCGCAACTCTGGTGTA-1	0
Rep1_Control_normal_GCGCCAAGTAGGGTAC-1	0
Rep1_Control_normal_GCGCGATCATGCCACG-1	0
Rep1_Control_normal_GCTCTGTAGGGTTCCC-1	0
Rep1_Control_normal_GCTCTGTCAACTGCTA-1	0
Rep1_Control_normal_GCTCTGTCAATCAGAA-1	0
Rep1_Control_normal_GCTCTGTCAGTCGATT-1	0
Rep1_Control_normal_GCTCTGTGTGTATGGG-1	0
Rep1_Control_normal_GCTGCAGAGTCCATAC-1	0
Rep1_Control_normal_GCTGCAGTCCTGTACC-1	0
Rep1_Control_normal_GCTGCGAAGACGACGT-1	0
Rep1_Control_normal_GCTGCGAAGATGCGAC-1	0
Rep1_Control_normal_GCTGCGAAGGAGTACC-1	0
Rep1_Control_normal_GCTGCGACACGTGAGA-1	0
Rep1_Control_normal_GCTGGGTCACAAGCCC-1	0
Rep1_Control_normal_GCTGGGTGTGGGTATG-1	0
Rep1_Control_normal_GGAACTTCACCGTTGG-1	0
Rep1_Control_normal_GGAACTTGTATTCTCT-1	0
Rep1_Control_normal_GGAACTTGTCACTGGC-1	0
Rep1_Control_normal_GGAACTTGTCAGTGGA-1	0
Rep1_Control_normal_GGAATAAAGATAGCAT-1	0
Rep1_Control_normal_GGAATAAGTATAGGGC-1	0
Rep1_Control_normal_GGACAAGCATGCATGT-1	0
Rep1_Control_normal_GGACAAGTCTGCGGCA-1	0
Rep1_Control_normal_GGACAGAGTTCCTCCA-1	0
Rep1_Control_normal_GGAGCAAAGAGGTAGA-1	0
Rep1_Control_normal_GGAGCAATCAAAGTAG-1	0
Rep1_Control_normal_GGATGTTCATATGAGA-1	0
Rep1_Control_normal_GGATTACGTGTTTGGT-1	0
Rep1_Control_normal_GGCAATTGTTGGTAAA-1	0
Rep1_Control_normal_GGCAATTTCTTGCATT-1	0
Rep1_Control_normal_GGCCGATTCGCACTCT-1	0
Rep1_Control_normal_GGCGACTAGATCCCAT-1	0
Rep1_Control_normal_GGCGTGTGTCAAACTC-1	0
Rep1_Control_normal_GGCGTGTGTGCCTGTG-1	0
Rep1_Control_normal_GGCGTGTTCAGTACGT-1	0
Rep1_Control_normal_GGCTCGATCCATGAAC-1	0
Rep1_Control_normal_GGCTGGTAGACACGAC-1	0
Rep1_Control_normal_GGCTGGTTCGAACTGT-1	0
Rep1_Control_normal_GGGAATGTCTGATACG-1	0
Rep1_Control_normal_GGGACCTCATCCGTGG-1	0
Rep1_Control_normal_GGGAGATGTTTACTCT-1	0
Rep1_Control_normal_GGGAGATTCATGCATG-1	0
Rep1_Control_normal_GGGATGACATTGCGGC-1	0
Rep1_Control_normal_GGGATGAGTCACAAGG-1	0
Rep1_Control_normal_GGGCACTTCATTGCGA-1	0
Rep1_Control_normal_GGGCATCAGGTTCCTA-1	0
Rep1_Control_normal_GGGCATCCATATACGC-1	0
Rep1_Control_normal_GGGTCTGCACGGACAA-1	0
Rep1_Control_normal_GGGTCTGTCCGCATAA-1	0
Rep1_Control_normal_GGGTTGCAGGTAGCCA-1	0
Rep1_Control_normal_GGGTTGCCAGGGCATA-1	0
Rep1_Control_normal_GGTATTGGTTCCTCCA-1	0
Rep1_Control_normal_GGTATTGTCTTGAGGT-1	0
Rep1_Control_normal_GGTGAAGGTTGGTGGA-1	0
Rep1_Control_normal_GGTGTTAGTGACTCAT-1	0
Rep1_Control_normal_GGTGTTATCAGGCGAA-1	0
Rep1_Control_normal_GTAACTGAGTGTGGCA-1	0
Rep1_Control_normal_GTAACTGTCTGTCCGT-1	0
Rep1_Control_normal_GTACGTAAGGGCTTCC-1	0
Rep1_Control_normal_GTACGTACACTGTGTA-1	0
Rep1_Control_normal_GTACGTACAGCAGTTT-1	0
Rep1_Control_normal_GTACGTAGTGCTGTAT-1	0
Rep1_Control_normal_GTACGTATCACGAAGG-1	0
Rep1_Control_normal_GTACGTATCACGCGGT-1	0
Rep1_Control_normal_GTACGTATCCAAACTG-1	0
Rep1_Control_normal_GTACTCCAGGCTAGCA-1	0
Rep1_Control_normal_GTACTCCCATTCTCAT-1	0
Rep1_Control_normal_GTACTCCGTACACCGC-1	0
Rep1_Control_normal_GTACTCCGTGTCAATC-1	0
Rep1_Control_normal_GTACTTTAGCACGCCT-1	0
Rep1_Control_normal_GTACTTTGTCGACTAT-1	0
Rep1_Control_normal_GTACTTTGTCGGGTCT-1	0
Rep1_Control_normal_GTAGGCCGTTGTACAC-1	0
Rep1_Control_normal_GTAGTCACAGCATACT-1	0
Rep1_Control_normal_GTATCTTAGGGCTTGA-1	0
Rep1_Control_normal_GTATCTTCATTGGGCC-1	0
Rep1_Control_normal_GTATTCTAGGATGCGT-1	0
Rep1_Control_normal_GTCAAGTGTCTAGTGT-1	0
Rep1_Control_normal_GTCAAGTTCTAGCACA-1	0
Rep1_Control_normal_GTCACAAAGCTTCGCG-1	0
Rep1_Control_normal_GTCACAAAGGTGATAT-1	0
Rep1_Control_normal_GTCACAAGTAGGACAC-1	0
Rep1_Control_normal_GTCACAATCAATCTCT-1	0
Rep1_Control_normal_GTCACGGAGAAAGTGG-1	0
Rep1_Control_normal_GTCACGGCACGTAAGG-1	0
Rep1_Control_normal_GTCACGGCACTCAGGC-1	0
Rep1_Control_normal_GTCACGGCATGGAATA-1	0
Rep1_Control_normal_GTCATTTAGATCGATA-1	0
Rep1_Control_normal_GTCCTCAAGCGTAATA-1	0
Rep1_Control_normal_GTCGGGTCACAGAGGT-1	0
Rep1_Control_normal_GTCGGGTGTGACGGTA-1	0
Rep1_Control_normal_GTCGGGTGTTCTGAAC-1	0
Rep1_Control_normal_GTCGTAAAGCAGACTG-1	0
Rep1_Control_normal_GTCTCGTTCGTTTATC-1	0
Rep1_Control_normal_GTCTTCGAGCCACCTG-1	0
Rep1_Control_normal_GTCTTCGCATTACGAC-1	0
Rep1_Control_normal_GTCTTCGGTTACGACT-1	0
Rep1_Control_normal_GTCTTCGGTTCAGACT-1	0
Rep1_Control_normal_GTGCAGCAGTGATCGG-1	0
Rep1_Control_normal_GTGCAGCGTACCGGCT-1	0
Rep1_Control_normal_GTGCAGCGTCAAACTC-1	0
Rep1_Control_normal_GTGCATAGTCCAAGTT-1	0
Rep1_Control_normal_GTGCATAGTTACGACT-1	0
Rep1_Control_normal_GTGCGGTCATGTCGAT-1	0
Rep1_Control_normal_GTGCGGTTCAATAAGG-1	0
Rep1_Control_normal_GTGCTTCAGTACGCCC-1	0
Rep1_Control_normal_GTGCTTCGTGGTTTCA-1	0
Rep1_Control_normal_GTGCTTCTCAAAGACA-1	0
Rep1_Control_normal_GTGCTTCTCCTTGGTC-1	0
Rep1_Control_normal_GTGTGCGAGTTAACGA-1	0
Rep1_Control_normal_GTGTGCGCAAGCCCAC-1	0
Rep1_Control_normal_GTGTGCGGTCATGCCG-1	0
Rep1_Control_normal_GTTAAGCAGCTAAGAT-1	0
Rep1_Control_normal_GTTAAGCAGTGGACGT-1	0
Rep1_Control_normal_GTTAAGCCAACTGCGC-1	0
Rep1_Control_normal_GTTCATTAGCGTGTCC-1	0
Rep1_Control_normal_GTTCATTCATATACGC-1	0
Rep1_Control_normal_GTTTCTAAGGGCTCTC-1	0
Rep1_Control_normal_TAAACCGAGCTGTCTA-1	0
Rep1_Control_normal_TAAACCGCAAGTACCT-1	0
Rep1_Control_normal_TAAACCGCAGTAGAGC-1	0
Rep1_Control_normal_TAAGAGAGTCTTGCGG-1	0
Rep1_Control_normal_TAAGAGAGTTATCGGT-1	0
Rep1_Control_normal_TAAGAGATCCTAAGTG-1	0
Rep1_Control_normal_TAAGCGTAGGGTTTCT-1	0
Rep1_Control_normal_TACAGTGGTTGATTCG-1	0
Rep1_Control_normal_TACAGTGTCCTCTAGC-1	0
Rep1_Control_normal_TACCTATCAGTCGATT-1	0
Rep1_Control_normal_TACCTATGTGAAGGCT-1	0
Rep1_Control_normal_TACCTTAAGGGATGGG-1	0
Rep1_Control_normal_TACCTTAAGTACGATA-1	0
Rep1_Control_normal_TACCTTACAAGTAATG-1	0
Rep1_Control_normal_TACCTTACAGCCTATA-1	0
Rep1_Control_normal_TACGGGCCATGACATC-1	0
Rep1_Control_normal_TACGGGCGTCATATCG-1	0
Rep1_Control_normal_TACGGTACACGCGAAA-1	0
Rep1_Control_normal_TACTCATCAAACGTGG-1	0
Rep1_Control_normal_TACTCGCCAGGAACGT-1	0
Rep1_Control_normal_TACTTACAGCTCCCAG-1	0
Rep1_Control_normal_TACTTACGTTGCGCAC-1	0
Rep1_Control_normal_TACTTGTAGCTAGTGG-1	0
Rep1_Control_normal_TACTTGTAGTGTACCT-1	0
Rep1_Control_normal_TACTTGTGTAGCTTGT-1	0
Rep1_Control_normal_TAGACCAAGGCATGTG-1	0
Rep1_Control_normal_TAGACCAAGTCCGTAT-1	0
Rep1_Control_normal_TAGCCGGGTCACCTAA-1	0
Rep1_Control_normal_TAGGCATAGGAATGGA-1	0
Rep1_Control_normal_TAGGCATCAATCGGTT-1	0
Rep1_Control_normal_TAGGCATGTTCTCATT-1	0
Rep1_Control_normal_TAGTGGTAGCACACAG-1	0
Rep1_Control_normal_TAGTGGTCAAGGACAC-1	0
Rep1_Control_normal_TAGTTGGAGGGTGTGT-1	0
Rep1_Control_normal_TATCTCAAGGGCTTGA-1	0
Rep1_Control_normal_TATCTCATCATCGGAT-1	0
Rep1_Control_normal_TATTACCAGAAGATTC-1	0
Rep1_Control_normal_TCAACGAAGTAAGTAC-1	0
Rep1_Control_normal_TCAATCTTCCTTTCGG-1	0
Rep1_Control_normal_TCAGATGGTCTGGAGA-1	0
Rep1_Control_normal_TCAGCAACAGATCGGA-1	0
Rep1_Control_normal_TCAGCAATCCAAATGC-1	0
Rep1_Control_normal_TCAGCTCTCTCCCTGA-1	0
Rep1_Control_normal_TCAGGTAGTCACCTAA-1	0
Rep1_Control_normal_TCAGGTATCCAGGGCT-1	0
Rep1_Control_normal_TCATTACCAAGCTGAG-1	0
Rep1_Control_normal_TCCACACTCACCACCT-1	0
Rep1_Control_normal_TCCCGATTCAGGATCT-1	0
Rep1_Control_normal_TCCCGATTCCTAGAAC-1	0
Rep1_Control_normal_TCGAGGCAGTCCATAC-1	0
Rep1_Control_normal_TCGAGGCGTTTGACTG-1	0
Rep1_Control_normal_TCGCGAGCACCCTATC-1	0
Rep1_Control_normal_TCGCGAGGTCCTGCTT-1	0
Rep1_Control_normal_TCGGGACCACATCTTT-1	0
Rep1_Control_normal_TCGGGACGTTCCGGCA-1	0
Rep1_Control_normal_TCGGTAACATTATCTC-1	0
Rep1_Control_normal_TCGGTAAGTCCGAACC-1	0
Rep1_Control_normal_TCGTACCCACTAAGTC-1	0
Rep1_Control_normal_TCGTACCCAGTGGGAT-1	0
Rep1_Control_normal_TCGTACCGTACAGACG-1	0
Rep1_Control_normal_TCGTAGATCCTCGCAT-1	0
Rep1_Control_normal_TCGTAGATCTAAGCCA-1	0
Rep1_Control_normal_TCTATTGGTACTTCTT-1	0
Rep1_Control_normal_TCTCATAAGCTGCGAA-1	0
Rep1_Control_normal_TCTCATAGTAGCTGCC-1	0
Rep1_Control_normal_TCTGAGATCTTTAGTC-1	0
Rep1_Control_normal_TCTGGAAGTCGGCACT-1	0
Rep1_Control_normal_TCTTCGGTCTTAGAGC-1	0
Rep1_Control_normal_TGAAAGAGTACCGCTG-1	0
Rep1_Control_normal_TGAAAGATCGCGCCAA-1	0
Rep1_Control_normal_TGACAACGTTGAACTC-1	0
Rep1_Control_normal_TGACGGCAGTCTTGCA-1	0
Rep1_Control_normal_TGACTAGAGGCTAGAC-1	0
Rep1_Control_normal_TGACTAGCAGGCTGAA-1	0
Rep1_Control_normal_TGACTAGTCCTGCTTG-1	0
Rep1_Control_normal_TGACTTTAGACTAGAT-1	0
Rep1_Control_normal_TGACTTTGTCGCGGTT-1	0
Rep1_Control_normal_TGACTTTTCCTATTCA-1	0
Rep1_Control_normal_TGAGAGGAGAGTAATC-1	0
Rep1_Control_normal_TGAGAGGAGCCGGTAA-1	0
Rep1_Control_normal_TGAGAGGAGGTGCTAG-1	0
Rep1_Control_normal_TGAGAGGCAGAAGCAC-1	0
Rep1_Control_normal_TGAGCATCATTCTTAC-1	0
Rep1_Control_normal_TGAGCCGGTACAGTGG-1	0
Rep1_Control_normal_TGAGGGACAATGCCAT-1	0
Rep1_Control_normal_TGAGGGACATTCGACA-1	0
Rep1_Control_normal_TGAGGGATCTTGAGAC-1	0
Rep1_Control_normal_TGCCCATGTGTAATGA-1	0
Rep1_Control_normal_TGCCCATGTTCCATGA-1	0
Rep1_Control_normal_TGCGCAGAGCATGGCA-1	0
Rep1_Control_normal_TGCGCAGTCACTTCAT-1	0
Rep1_Control_normal_TGCGGGTAGCCACCTG-1	0
Rep1_Control_normal_TGCGGGTAGCCGCCTA-1	0
Rep1_Control_normal_TGCGGGTGTTGGTAAA-1	0
Rep1_Control_normal_TGCGTGGCACGAAGCA-1	0
Rep1_Control_normal_TGCGTGGCACGCTTTC-1	0
Rep1_Control_normal_TGCGTGGGTCTTGCGG-1	0
Rep1_Control_normal_TGCTGCTCAGACACTT-1	0
Rep1_Control_normal_TGCTGCTTCGCTTAGA-1	0
Rep1_Control_normal_TGGCCAGGTCGGCATC-1	0
Rep1_Control_normal_TGGCGCACAAGCTGGA-1	0
Rep1_Control_normal_TGGCGCATCCTTGCCA-1	0
Rep1_Control_normal_TGGGAAGGTCAATACC-1	0
Rep1_Control_normal_TGGGCGTCACAGCGTC-1	0
Rep1_Control_normal_TGGTTAGAGGTACTCT-1	0
[truncated: 20,115 more rows]

## Sheet: Figure 4a
Gene	ACC	BLCA	BRCA	CESC	CHOL	COAD	DLBC	ESCA	GBM	HNSC	KICH	KIRC	KIRP	LGG	LIHC	LUAD	LUSC	MESO	OV	PAAD	PCPG	PRAD	READ	SARC	SKCM	STAD	TGCT	THCA	THYM	UCEC	UCS	UVM	HCC	OSCC	SCLC
HNRNPA2B1	0	1.46163	0	0	0	1.37028	0	0	0	0	0	0	0	0	0	1.24313	0	0	0	0	0	0	0	0	0	1.18338	0	0	0	6.54084	0	0	0	0	0
FUBP1	0	0	0	0	0	0	0	0	0	0	0	0	0	18.037	0	1.07142	1.05476	0	0	0	0	0	0	0	0	0	0	0	0	0	0	0	0	0	0
CHD4	0	1.95385	3.27786	0.992914	0	1.77821	0	0	0	2.13043	0	0	0	0	0	0.635589	0	0	0	0	0	0	0	0	0	1.4248	0	0	0	2.50881	0	0	0	0	0
TP53	8.65215	8.62575	29.4327	0	0	10.1581	2.45165	15.7404	2.00704	38.4266	3.02923	1.78256	0	23.6318	3.73035	13.3014	83.0961	2.87442	51.4143	0	0	4.29149	11.2677	7.09572	1.913	12.8216	0	0	0	1.81679	2.51307	0	0	5.10248	0
KDM6A	0	14.1218	1.20904	0	0	0	0	1.59401	0	4.62283	0	0	1.73972	0	0	0	3.64153	0	0	0	0	1.87487	0	0	0	0	0	0	0	0.661724	0	0	0	0	1.8512
KMT2D	0	1.01126	0	1.17084	0	2.13066	2.13807	3.10627	0	2.48956	0	0	0	0	0	0	5.8931	0	0	0	0	0	0	0	0	1.76672	0	0	0	0	0	0	0	0	0
NOTCH1	0	0	0	0	0	1.12467	0	1.61254	0	2.90398	0	0	0	3.50879	0	0	3.69626	0	0	0	0	0	0	0	0	0	0	0	0	0	0	0	0	0	1.88199
PTEN	0	0	1.64311	6.1628	0	1.53829	0	0	4.9583	0	0	2.10218	0	2.02596	4.37043	0	6.93607	0	2.11452	0	0	2.31587	0	0	2.23312	1.3497	0	0	0	42.0178	2.83422	0	0	0	0
CDKN2A	0	3.20839	0	1.61983	0	0	0	6.35392	0	29.9053	0	0	0	0	1.8587	1.23729	10.1355	0	0	1.93295	0	0	0	0	0	1.17756	0	0	0	0.903836	0	0	0	0	0
RB1	0	12.2757	1.24398	4.95042	0	0	0	0	0	0	0	0	0	1.62231	3.56092	1.01646	10.6015	0	1.71028	0	0	0	0	6.84029	0	0	0	0	0	0	0	0	0	0	0
CDH1	0	0	15.6536	0	0	0	0	0	0	0	0	0	0	0	0	0	0	0	0	0	0	0	0	0	0	8.88837	0	0	0	0.750314	0	0	0	0	0
B2M	0	1.47988	0	1.64413	0	9.00162	2.62041	0	0	3.44035	0	0	0	0	1.88313	0	0	0	0	0	0	0	2.00194	0	0	2.69555	0	0	0	0.926867	0	0	0	0	0
PIK3R1	0	1.27325	0	0	0	2.65813	0	0	1.96509	0	0	0	0	1.66497	0	0	2.37017	0	0	0	0	0	0	0	1.87111	0.998872	0	0	0	10.2159	0	0	0	0	0
NF1	0	0	3.426	0	0	0.798409	0	0	0	0.97148	0	0	0	10.411	0	3.98965	2.69986	0	1.35208	0	2.77219	0	0	0	1.46873	0	0	0	0	0	0	0	0	0	0
FAT1	0	0	0	0	0	0	0	0	0	8.25355	0	0	0	0	0	0	8.2885	0	0	1.62377	0	0	0	0	0	3.3799	0	0	0	0.621359	0	0	0	0	0
CUL3	0	0	0	1.40777	0	1.15507	0	0	0	1.3355	0	0	1.78963	0	0	1.03007	10.7004	0	1.72446	0	0	0	0	0	0	0	0	0	0	0.706452	0	0	0	0	0
STK11	0	0	0	0	0	0	0	0	0	0	0	0	1.96034	0	0	16.2467	0	0	0	0	0	0	0	0	0	1.13556	0	0	0	0	0	0	0	0	0
EP300	0	1.17406	0	1.33587	0	2.45867	0	0	0	2.82165	0	0	0	0	0	0.960442	0.944018	0	0	0	0	0	0	0	0	3.44639	0	0	0	1.54862	0	0	0	0	0
SETD2	0	2.8484	0	0	0	0	0	1.67613	0	3.03061	0	1.74463	0	0	0	1.0613	1.04466	0	0	0	0	0	0	0	0	3.7557	0	0	0	0	0	0	0	0	0
ARID1A	0	2.63231	1.18271	0	0	0	0	0	0	0	0	0	0	0	0	0	3.56227	0	0	0	0	0	0	0	0	3.43456	0	0	0	0.637813	0	0	0	0	0
AXIN1	0	0	0	0	0	3.36849	0	0	0	1.71898	0	0	0	0	4.36448	0	0	0	0	0	0	0	0	0	0	1.34678	0	0	0	1.06856	0	0	0	0	0
HLA-A	0	5.70057	1.65512	8.60975	0	1.55027	2.78489	0	2.33954	3.76717	0	0	0	0	0	0	6.98427	0	0	2.12129	0	0	0	0	0	1.36158	0	0	0	4.00192	0	0	0	0	0
NPIPP1	0	1.72984	1.74275	1.8951	0	1.63765	0	0	0	0	0	2.2025	0	0	0	1.50898	1.49182	0	2.21484	0	3.64314	0	0	0	0	0	0	0	0	0	0	0	0	0	0
HLA-B	0	1.57223	1.58509	10.7652	0	9.4675	5.74111	1.97485	0	3.62634	0	0	0	0	0	0	0	0	0	0	0	0	0	0	0	8.51508	0	0	0	1.01542	0	3.73899	0	0	0
RNF145	0	0	0	0	0	6.57161	0	3.89107	0	0	0	0	0	0	0	0	0	0	0	0	0	0	0	0	0	13.4665	0	0	0	9.46367	0	0	0	0	0
NDUFB5	0	0	0	0	0	3.04435	0	0	2.16089	1.55687	3.18366	0	2.0137	0	0	1.24707	0	0	0	1.94297	0	0	0	0	0	0	0	0	0	0.913264	2.66736	0	0	0	0
PLXNB2	0	1.07079	0	0	0	3.69237	0	1.46539	0	0	0	0	1.61054	0	0	2.00071	1.96761	0	0	0	0	1.74532	0	0	0	3.13618	0	0	0	1.35427	0	0	0	0	0
TRAM1	0	3.40213	1.56492	0	0	0	0	0	0	1.64359	0	0	0	0	0	2.96025	0	0	0	2.03035	0	0	0	0	0	1.27249	0	0	0	0.996019	2.7551	0	0	0	0
SOD2	0	0	0	0	0	2.92464	0	0	0	0	0	1.87557	0	1.79957	0	1.18817	0	0	0	1.88256	0	0	0	0	0	1.12868	0	0	0	0	0	0	0	0	0
SF3B6	0	0	2.10224	0	0	0	0	0	0	0	0	2.56345	0	0	0	0	0	0	0	0	0	0	0	0	0	0	0	0	0	7.4545	0	0	0	0	0
KMT2B	0	1.18306	0	0	0	0	0	1.58037	0	4.58192	0	0	0	0	1.58184	0	0.95279	0	0	0	0	0	0	0	0	2.10609	0	0	0	2.64943	0	0	0	0	0
ATP2C1	0	0	0	1.2569	0	1.00717	0	0	1.78295	0	0	0	0	0	0	0.884446	0.868224	0	0	0	0	0	0	0	1.68927	1.93399	0	0	0	3.51378	0	0	0	0	0
PARP4	0	0	0	1.4054	0	1.15274	0	0	0	0	0	0	0	0	0	0	2.30969	0	1.72206	0	0	1.92249	0	0	0	5.20595	0	0	0	0.704288	0	0	0	0	0
IGHG2	0	0	0	0	0	0	3.121	0	0	4.43688	0	2.44969	0	0	0	3.80692	1.73653	0	0	0	0	0	0	0	2.58087	3.68465	0	0	0	1.40936	0	0	0	0	0
IGHG1	0	1.90834	1.92129	0	0	1.81582	3.05313	0	0	2.00052	0	0	0	0	0	3.67199	1.6693	0	0	0	0	0	0	0	0	1.62556	0	0	0	1.34291	0	0	0	0	0
KANSL1	0	3.93042	0	0	0	0	0	1.45376	0	2.58821	0	0	0	0	0	0.848957	0.832844	0	0	0	0	0	0	1.84265	0	0	0	0	0	2.29167	0	0	0	0	0
INPPL1	0	0	1.16921	1.31825	0	0	0	0	0	1.24635	0	0	0	0	0	0	0	0	0	1.6286	0	0	1.67287	0	0	2.05378	0	0	0	2.5726	0	0	0	0	0
TRIP12	0	1.02396	1.03637	1.18375	0	0	0	0	0	1.11257	0	0	1.56208	0	0	1.90758	0.798582	0	0	0	0	1.69668	0	0	0	1.79174	2.49461	0	0	0	0	0	0	0	0
SUGT1	0	1.53756	1.55041	0	0	0	0	0	0	0	0	0	0	0	4.18327	0	0	0	0	0	0	0	0	0	0	1.25817	0	0	0	2.25033	0	0	0	0	0
MRPS15	0	0	0	1.90651	0	0	0	0	0	3.96606	0	0	0	0	0	1.52028	0	0	0	0	0	0	0	0	0	1.45961	0	0	0	1.17924	0	0	0	0	0

## Sheet: Figure 4b
Gene	ACC	BLCA	BRCA	CESC	CHOL	COAD	DLBC	ESCA	GBM	HNSC	KICH	KIRC	KIRP	LGG	LIHC	LUAD	LUSC	MESO	OV	PAAD	PCPG	PRAD	READ	SARC	SKCM	STAD	TGCT	THCA	THYM	UCEC	UCS	UVM	HCC	OSCC	SCLC
FUBP1	0	0	0	0	0	0	0	0	0	0	0	0	0	0.016064	0	0.001969	0.002045	0	0	0	0	0	0	0	0	0	0	0	0	0	0	0	0	0	0
CHD4	0	0.004938	0.002935	0.003401	0	0.004706	0	0	0	0.004073	0	0	0	0	0	0.001969	0	0	0	0	0	0	0	0	0	0.005376	0	0	0	0.007505	0	0	0	0	0
TP53	0.037975	0.012346	0.013699	0	0	0.014118	0.027778	0.046358	0.007143	0.034623	0.015385	0.003012	0	0.02008	0.005435	0.015748	0.075665	0.012987	0.071698	0	0	0.004149	0.033557	0.011905	0.009709	0.021505	0	0	0	0.003752	0.017857	0	0	0.060606	0
KDM6A	0	0.019753	0.000978	0	0	0	0	0.006623	0	0.00611	0	0	0.003521	0	0	0	0.006135	0	0	0	0	0.002075	0	0	0	0	0	0	0	0.001876	0	0	0	0	0.047619
KMT2D	0	0.002469	0	0.003401	0	0.004706	0.027778	0.013245	0	0.004073	0	0	0	0	0	0	0.010225	0	0	0	0	0	0	0	0	0.005376	0	0	0	0	0	0	0	0	0
CREBBP	0	0.007407	0	0.006803	0	0.002353	0	0	0	0.002037	0	0	0	0	0	0	0	0	0.003774	0	0	0	0.006711	0	0	0.005376	0	0	0	0	0	0	0	0	0
NOTCH1	0	0	0	0	0	0.002353	0	0.006623	0	0.004073	0	0	0	0.004016	0	0	0.006135	0	0	0	0	0	0	0	0	0	0	0	0	0	0	0	0	0	0.047619
PTEN	0	0	0.000978	0.010204	0	0.002353	0	0	0.014286	0	0	0.003012	0	0.002008	0.005435	0	0.00818	0	0.003774	0	0	0.002075	0	0	0.009709	0.002688	0	0	0	0.0394	0.017857	0	0	0	0
CDKN2A	0	0.004938	0	0.003401	0	0	0	0.019868	0	0.026477	0	0	0	0	0.002717	0.001969	0.01227	0	0	0.005714	0	0	0	0	0	0.002688	0	0	0	0.001876	0	0	0	0	0
RB1	0	0.017284	0.000978	0.010204	0	0	0	0	0	0	0	0	0	0.002008	0.005435	0.001969	0.014315	0	0.003774	0	0	0	0	0.011905	0	0	0	0	0	0	0	0	0	0	0
NF1	0	0	0.002935	0	0	0.002353	0	0	0	0.002037	0	0	0	0.012048	0	0.007874	0.006135	0	0.003774	0	0.005714	0	0	0	0.009709	0	0	0	0	0	0	0	0	0	0
CDH1	0	0	0.01272	0	0	0	0	0	0	0	0	0	0	0	0	0	0	0	0	0	0	0	0	0	0	0.016129	0	0	0	0.001876	0	0	0	0	0
PIK3R1	0	0.002469	0	0	0	0.004706	0	0	0.007143	0	0	0	0	0.002008	0	0	0.00409	0	0	0	0	0	0	0	0.009709	0.002688	0	0	0	0.015009	0	0	0	0	0
FAT1	0	0	0	0	0	0	0	0	0	0.010183	0	0	0	0	0	0	0.01227	0	0	0.005714	0	0	0	0	0	0.008065	0	0	0	0.001876	0	0	0	0	0
B2M	0	0.002469	0	0.003401	0	0.011765	0.027778	0	0	0.004073	0	0	0	0	0.002717	0	0	0	0	0	0	0	0.006711	0	0	0.005376	0	0	0	0.001876	0	0	0	0	0
CUL3	0	0	0	0.003401	0	0.002353	0	0	0	0.002037	0	0	0.003521	0	0	0.001969	0.014315	0	0.003774	0	0	0	0	0	0	0	0	0	0	0.001876	0	0	0	0	0
EP300	0	0.002469	0	0.003401	0	0.004706	0	0	0	0.004073	0	0	0	0	0	0.001969	0.002045	0	0	0	0	0	0	0	0	0.008065	0	0	0	0.003752	0	0	0	0	0
STK11	0	0	0	0	0	0	0	0	0	0	0	0	0.003521	0	0	0.017717	0	0	0	0	0	0	0	0	0	0.002688	0	0	0	0	0	0	0	0	0
SETD2	0	0.004938	0	0	0	0	0	0.006623	0	0.004073	0	0.003012	0	0	0	0.001969	0.002045	0	0	0	0	0	0	0	0	0.008065	0	0	0	0	0	0	0	0	0
MYH9	0	0.002469	0.001957	0.003401	0	0.002353	0	0	0	0.004073	0	0	0	0	0	0	0.00409	0	0	0	0	0	0	0	0	0.005376	0	0	0	0	0	0	0	0	0
KMT2C	0	0	0.000978	0.006803	0	0	0	0	0	0.002037	0	0.003012	0.003521	0	0	0	0	0	0.007547	0	0	0.004149	0	0	0	0.002688	0	0	0	0	0	0	0	0	0
NCOR1	0	0	0.004892	0.003401	0	0.002353	0	0	0	0	0	0	0	0	0	0	0	0	0	0.005714	0	0	0	0	0	0.002688	0	0	0	0.001876	0	0	0	0	0.047619
ARID1A	0	0.004938	0.000978	0	0	0	0	0	0	0	0	0	0	0	0	0	0.006135	0	0	0	0	0	0	0	0	0.008065	0	0	0	0.001876	0	0	0	0	0
HLA-A	0	0.007407	0.000978	0.013605	0	0.002353	0.027778	0	0.007143	0.004073	0	0	0	0	0	0	0.00818	0	0	0.005714	0	0	0	0	0	0.002688	0	0	0	0.005629	0	0	0	0	0
COL1A1	0	0	0	0	0	0	0	0	0	0	0	0	0	0	0	0.005906	0.002045	0	0	0.011429	0	0	0	0	0	0.010753	0	0	0	0.001876	0	0	0	0	0
RNF145	0	0	0	0	0	0.009412	0	0.013245	0	0	0	0	0	0	0	0	0	0	0	0	0	0	0	0	0	0.021505	0	0	0	0.013133	0	0	0	0	0
HLA-B	0	0.002469	0.000978	0.017007	0	0.011765	0.055556	0.006623	0	0.004073	0	0	0	0	0	0	0	0	0	0	0	0	0	0	0	0.013441	0	0	0	0.001876	0	0.012987	0	0	0
PLXNB2	0	0.002469	0	0	0	0.007059	0	0.006623	0	0	0	0	0.003521	0	0	0.003937	0.00409	0	0	0	0	0.002075	0	0	0	0.008065	0	0	0	0.003752	0	0	0	0	0
KMT2B	0	0.002469	0	0	0	0	0	0.006623	0	0.00611	0	0	0	0	0.002717	0	0.002045	0	0	0	0	0	0	0	0	0.005376	0	0	0	0.005629	0	0	0	0	0
ATP2C1	0	0	0	0.003401	0	0.002353	0	0	0.007143	0	0	0	0	0	0	0.001969	0.002045	0	0	0	0	0	0	0	0.009709	0.005376	0	0	0	0.007505	0	0	0	0	0
KANSL1	0	0.007407	0	0	0	0	0	0.006623	0	0.004073	0	0	0	0	0	0.001969	0.002045	0	0	0	0	0	0	0.003968	0	0	0	0	0	0.005629	0	0	0	0	0
TRIP12	0	0.002469	0.000978	0.003401	0	0	0	0	0	0.002037	0	0	0.003521	0	0	0.003937	0.002045	0	0	0	0	0.002075	0	0	0	0.005376	0.006711	0	0	0	0	0	0	0	0
PARP4	0	0	0	0.003401	0	0.002353	0	0	0	0	0	0	0	0	0	0	0.00409	0	0.003774	0	0	0.002075	0	0	0	0.010753	0	0	0	0.001876	0	0	0	0	0
NIPBL	0	0.002469	0.000978	0	0	0	0	0.006623	0	0	0	0	0	0.002008	0	0.003937	0	0	0	0	0	0	0	0	0	0.005376	0	0.002062	0	0.003752	0	0	0	0	0
TTC3	0	0	0	0.003401	0	0.002353	0	0	0	0	0	0	0	0.002008	0	0.001969	0	0	0	0	0	0	0.006711	0	0.009709	0	0	0	0	0.007505	0	0	0.035714	0	0
GCN1	0	0	0	0.003401	0	0.002353	0	0	0.007143	0.002037	0	0	0	0	0	0.007874	0.002045	0	0	0	0	0	0	0	0	0.005376	0	0	0	0.001876	0	0	0	0	0
USP34	0	0	0.000978	0	0	0	0	0.013245	0	0	0	0	0	0	0.002717	0.001969	0.002045	0	0	0	0	0	0.006711	0	0	0.005376	0	0	0	0.001876	0	0	0	0	0.047619
NDUFB5	0	0	0	0	0	0.004706	0	0	0.007143	0.002037	0.015385	0	0.003521	0	0	0.001969	0	0	0	0.005714	0	0	0	0	0	0	0	0	0	0.001876	0.017857	0	0	0	0
TRAM1	0	0.004938	0.000978	0	0	0	0	0	0	0.002037	0	0	0	0	0	0.003937	0	0	0	0.005714	0	0	0	0	0	0.002688	0	0	0	0.001876	0.017857	0	0	0	0
INPPL1	0	0	0.000978	0.003401	0	0	0	0	0	0.002037	0	0	0	0	0	0	0	0	0	0.005714	0	0	0.006711	0	0	0.005376	0	0	0	0.005629	0	0	0	0	0

## Sheet: Figure 6b
Tool(s)	Shared splice-associated variant count
RegTools	7262
SAVNet	8511
MiSplice	752
RegTools&MiSplice	4797
RegTools&SAVNet	254
MiSplice&SAVNet	347
RegTools&MiSplice&SAVNet	587

## Sheet: Figure 6c
Tool(s)	Shared splice-associated variant count
MiSplice&RegTools&SAVNet&SpliceAI&VEP&Veridical	343
MiSplice&SAVNet&SpliceAI&VEP&Veridical	5
MiSplice&RegTools&SAVNet&VEP&Veridical	18
MiSplice&RegTools&SAVNet&SpliceAI&Veridical	72
RegTools&SAVNet&SpliceAI&VEP&Veridical	3259
MiSplice&RegTools&SAVNet&SpliceAI&VEP	220
MiSplice&RegTools&SpliceAI&VEP&Veridical	150
MiSplice&SAVNet&SpliceAI&Veridical	3
MiSplice&RegTools&SAVNet&Veridical	8
SAVNet&SpliceAI&VEP&Veridical	1057
RegTools&SAVNet&VEP&Veridical	519
RegTools&SAVNet&SpliceAI&Veridical	254
MiSplice&SAVNet&SpliceAI&VEP	11
MiSplice&RegTools&SAVNet&VEP	9
MiSplice&RegTools&SAVNet&SpliceAI	91
RegTools&SAVNet&SpliceAI&VEP	1894
MiSplice&SpliceAI&VEP&Veridical	10
MiSplice&RegTools&VEP&Veridical	4
MiSplice&RegTools&SpliceAI&Veridical	28
RegTools&SpliceAI&VEP&Veridical	2188
MiSplice&RegTools&SpliceAI&VEP	94
MiSplice&SAVNet&Veridical	78
SAVNet&VEP&Veridical	179
SAVNet&SpliceAI&Veridical	142
RegTools&SAVNet&Veridical	52
MiSplice&SAVNet&VEP	1
MiSplice&SAVNet&SpliceAI	6
MiSplice&RegTools&SAVNet	13
SAVNet&SpliceAI&VEP	1036
RegTools&SAVNet&VEP	763
RegTools&SAVNet&SpliceAI	432
MiSplice&VEP&Veridical	3
MiSplice&SpliceAI&Veridical	7
MiSplice&RegTools&Veridical	3
SpliceAI&VEP&Veridical	5773
RegTools&VEP&Veridical	740
RegTools&SpliceAI&Veridical	431
MiSplice&SpliceAI&VEP	14
MiSplice&RegTools&VEP	12
MiSplice&RegTools&SpliceAI	102
RegTools&SpliceAI&VEP	2685
SAVNet&Veridical	1072
SAVNet&VEP	734
SAVNet&SpliceAI	423
RegTools&SAVNet	176
MiSplice&Veridical	69
VEP&Veridical	3797
SpliceAI&Veridical	2457
RegTools&Veridical	1637
MiSplice&VEP	5
MiSplice&SpliceAI	26
MiSplice&RegTools	70
SpliceAI&VEP	40266
RegTools&VEP	5494
RegTools&SpliceAI	4411
Veridical	422605
VEP	139412
SpliceAI	88058
RegTools	132028

[truncated: 23 more sheets: Sup Figure 1, Sup Figure 2a, Sup Figure 2b, Sup Figure 2c, Sup Fig 3a, Sup Fig 3b, Sup Fig 3c, Sup Fig 4, Sup Figure 5b, Sup Figure 6a, Sup Figure 6b, Sup Figure 7a, Sup Figure 7b, Sup Figure 8a, Sup Figure 8b, Sup Figure 9a, Sup Figure 9b, Sup Figure 10a, Sup Figure 10b, Sup Figure 5c …]
